# Supplementary material for: Reconstruction of the rRNA Sequences of LUCA, with Bioinformatic Implication of the Local Similarities Shared by Them
Source: Biology (Basel). 2022 May 29;11(6):837. doi: 10.3390/biology11060837 (PMC9219793; doi:10.3390/biology11060837)
Supplement: Supplementary file 1 [file biology-11-00837-s001.zip › Data S2.txt]

16S = 1-1125
23S = 1126-3156
5S = 3157-3274
COG0056 = 3275-3666
COG0193 = 3667-3758
COG0203 = 3759-3832
COG0211 = 3833-3892
COG0216 = 3893-4090
COG0228 = 4091-4150
COG0233 = 4151-4285
COG0234 = 4286-4354
COG0238 = 4355-4407
COG0261 = 4408-4476
COG0264 = 4477-4560
COG0275 = 4561-4708
COG0290 = 4709-4830
COG0292 = 4831-4936
COG0319 = 4937-4975
COG0324 = 4976-5110
COG0335 = 5111-5181
COG0336 = 5182-5343
COG0353 = 5344-5495
COG0536 = 5496-5726
COG0544 = 5727-5763
COG0691 = 5764-5868
COG0758 = 5869-6021
COG0781 = 6022-6094
COG0792 = 6095-6144
COG0802 = 6145-6185
COG0817 = 6186-6283
COG0849 = 6284-6462
COG1200 = 6463-6758
COG1217 = 6759-7273
COG1559 = 7274-7344
COG1989 = 7345-7408
COG2255 = 7409-7707
COG2884 = 7708-7904
COG0008 = 7905-8042
COG0012 = 8043-8228
COG0013 = 8229-8370
COG0015 = 8371-8632
COG0016 = 8633-8754
COG0020 = 8755-8887
COG0030 = 8888-9000
COG0048 = 9001-9112
COG0049 = 9113-9240
COG0051 = 9241-9325
COG0052 = 9326-9491
COG0060 = 9492-9787
COG0064 = 9788-9964
COG0080 = 9965-10094
COG0081 = 10095-10228
COG0085 = 10229-10692
COG0086 = 10693-11030
COG0087 = 11031-11141
COG0088 = 11142-11216
COG0089 = 11217-11264
COG0090 = 11265-11446
COG0091 = 11447-11529
COG0092 = 11530-11676
COG0093 = 11677-11782
COG0094 = 11783-11927
COG0096 = 11928-12017
COG0097 = 12018-12125
COG0098 = 12126-12250
COG0099 = 12251-12352
COG0100 = 12353-12452
COG0102 = 12453-12535
COG0103 = 12536-12600
COG0104 = 12601-12824
COG0105 = 12825-12924
COG0112 = 12925-13229
COG0124 = 13230-13380
COG0126 = 13381-13572
COG0127 = 13573-13656
COG0130 = 13657-13784
COG0143 = 13785-13940
COG0148 = 13941-14262
COG0149 = 14263-14353
COG0151 = 14354-14565
COG0162 = 14566-14724
COG0164 = 14725-14817
COG0171 = 14818-14916
COG0172 = 14917-15155
COG0177 = 15156-15278
COG0180 = 15279-15409
COG0184 = 15410-15485
COG0185 = 15486-15555
COG0186 = 15556-15620
COG0190 = 15621-15777
COG0195 = 15778-15974
COG0197 = 15975-16082
COG0198 = 16083-16140
COG0200 = 16141-16196
COG0201 = 16197-16431
COG0202 = 16432-16585
COG0206 = 16586-16817
COG0215 = 16818-17012
COG0231 = 17013-17115
COG0237 = 17116-17167
COG0244 = 17168-17231
COG0250 = 17232-17348
COG0256 = 17349-17423
COG0258 = 17424-17593
COG0284 = 17594-17612
COG0341 = 17613-17724
COG0342 = 17725-17873
COG0343 = 17874-18081
COG0358 = 18082-18186
COG0361 = 18187-18234
COG0423 = 18235-18535
COG0441 = 18536-18849
COG0459 = 18850-19270
COG0462 = 19271-19487
COG0480 = 19488-20033
COG0482 = 20034-20184
COG0504 = 20185-20571
COG0522 = 20572-20660
COG0525 = 20661-20947
COG0528 = 20948-21087
COG0532 = 21088-21316
COG0533 = 21317-21471
COG0540 = 21472-21634
COG0556 = 21635-22170
COG0592 = 22171-22205
COG0606 = 22206-22589
COG0658 = 22590-22604
COG0822 = 22605-22685
COG1040 = 22686-22735
COG1190 = 22736-23032
COG1386 = 23033-23113
COG1611 = 23114-23190
COG2256 = 23191-23436
p0000 = 23437-23834
p0001 = 23835-24358
p0002 = 24359-24681
p0003 = 24682-25354
p0004 = 25355-25670
p0005 = 25671-26069
p0006 = 26070-26304
p0008 = 26305-26623
p0010 = 26624-27363
p0011 = 27364-27682
p0013 = 27683-28113
p0014 = 28114-28398
p0015 = 28399-28888
p0016 = 28889-29463
p0017 = 29464-29929
p0018 = 29930-30113
p0019 = 30114-30818
p0020 = 30819-31131
p0023 = 31132-31393
p0026 = 31394-31633
p0027 = 31634-32118
p0032 = 32119-32433
p0033 = 32434-32562
p0038 = 32563-32734
p0047 = 32735-32901
p0056 = 32902-33087
p0059 = 33088-33262
p0067 = 33263-33408
p0075 = 33409-33603
p0080 = 33604-33881
p0091 = 33882-34156
p0151 = 34157-34273
p0243 = 34274-34417
END
