# Supplementary material for: Reconstruction of the rRNA Sequences of LUCA, with Bioinformatic Implication of the Local Similarities Shared by Them
Source: Biology (Basel). 2022 May 29;11(6):837. doi: 10.3390/biology11060837 (PMC9219793; doi:10.3390/biology11060837)
Supplement: Supplementary file 1 [file biology-11-00837-s001.zip › Data S3.txt]

DNA, 16S_23S_5S = 1-3274
LG, COG0056 = 3275-3666
LG, COG0193 = 3667-3758
LGF, COG0203_COG0264_COG0093_COG0215_p0010_p0023 = 3759-3832, 4477-4560, 11677-11782, 16818-17012, 26624-27363, 31132-31393
LG, COG0211_COG2884_COG1190_p0005_p0027 = 3833-3892, 7708-7904, 22736-23032, 25671-26069, 31634-32118
LG, COG0216_COG0556 = 3893-4090, 21635-22170
LG, COG0228 = 4091-4150
LG, COG0233_COG0244 = 4151-4285, 17168-17231
LGF, COG0234_COG0261_COG0081_COG0592 = 4286-4354, 4408-4476, 10095-10228, 22171-22205
LG, COG0238 = 4355-4407
LGF, COG0275_COG0324_COG0691_COG0781_COG0792_COG0482_COG1040 = 4561-4708, 4976-5110, 5764-5868, 6022-6094, 6095-6144, 20034-20184, 22686-22735
LG, COG0290_p0020_p0038 = 4709-4830, 30819-31131, 32563-32734
LGF, COG0292_COG1559_COG0343_COG0606_p0056 = 4831-4936, 7274-7344, 17874-18081, 22206-22589, 32902-33087
LG, COG0319_COG0336_COG0423 = 4937-4975, 5182-5343, 18235-18535
LG, COG0335 = 5111-5181
LG, COG0353 = 5344-5495
LG, COG0536_p0013 = 5496-5726, 27683-28113
LG, COG0544_COG2256 = 5727-5763, 23191-23436
LG, COG0758 = 5869-6021
LGF, COG0802_COG0030_COG0091_COG0105_COG0149_COG0172_COG0177_COG0180_p0033_p0075 = 6145-6185, 8888-9000, 11447-11529, 12825-12924, 14263-14353, 14917-15155, 15156-15278, 15279-15409, 32434-32562, 33409-33603
LG, COG0817 = 6186-6283
LG, COG0849 = 6284-6462
LG, COG1200_COG2255 = 6463-6758, 7409-7707
LG, COG1217 = 6759-7273
PMBF, COG1989_COG0658 = 7345-7408, 22590-22604
LG, COG0008_COG0256_COG0525 = 7905-8042, 17349-17423, 20661-20947
LG, COG0012_COG0124_COG0358_COG0441 = 8043-8228, 13230-13380, 18082-18186, 18536-18849
LG, COG0013_COG0112_COG0126_COG0148_p0011_p0018 = 8229-8370, 12925-13229, 13381-13572, 13941-14262, 27364-27682, 29930-30113
PMBF, COG0015_COG0822 = 8371-8632, 22605-22685
LG, COG0016 = 8633-8754
LG, COG0020_p0000 = 8755-8887, 23437-23834
rtREVF, COG0048 = 9001-9112
LG, COG0049_COG0085 = 9113-9240, 10229-10692
LG, COG0051 = 9241-9325
LGF, COG0052_COG0087_COG0342_COG0522 = 9326-9491, 11031-11141, 17725-17873, 20572-20660
LG, COG0060_COG0533 = 9492-9787, 21317-21471
LGF, COG0064_COG0195_COG0258_COG1386_p0006 = 9788-9964, 15778-15974, 17424-17593, 23033-23113, 26070-26304
LGF, COG0080 = 9965-10094
LG, COG0086 = 10693-11030
LG, COG0088_COG0097 = 11142-11216, 12018-12125
LG, COG0089_COG0190 = 11217-11264, 15621-15777
LG, COG0090_COG0197_COG0459 = 11265-11446, 15975-16082, 18850-19270
LG, COG0092_COG0098_COG0184 = 11530-11676, 12126-12250, 15410-15485
LG, COG0094 = 11783-11927
LG, COG0096_COG0250_p0059 = 11928-12017, 17232-17348, 33088-33262
LG, COG0099_COG0162 = 12251-12352, 14566-14724
LG, COG0100 = 12353-12452
LGF, COG0102_COG0186 = 12453-12535, 15556-15620
LG, COG0103 = 12536-12600
LG, COG0104_COG0130_p0243 = 12601-12824, 13657-13784, 34274-34417
PMB, COG0127 = 13573-13656
VT, COG0143 = 13785-13940
LG, COG0151 = 14354-14565
Blosum62, COG0164 = 14725-14817
Blosum62, COG0171 = 14818-14916
LG, COG0185 = 15486-15555
LGF, COG0198_p0015 = 16083-16140, 28399-28888
WAG, COG0200 = 16141-16196
LGF, COG0201_COG0341 = 16197-16431, 17613-17724
LG, COG0202 = 16432-16585
LG, COG0206_COG0480 = 16586-16817, 19488-20033
LGF, COG0231_COG0361 = 17013-17115, 18187-18234
Blosum62, COG0237_COG1611 = 17116-17167, 23114-23190
WAG, COG0284 = 17594-17612
LG, COG0462 = 19271-19487
LG, COG0504_p0080 = 20185-20571, 33604-33881
LG, COG0528 = 20948-21087
LG, COG0532_p0002 = 21088-21316, 24359-24681
LG, COG0540_p0016 = 21472-21634, 28889-29463
LG, p0001 = 23835-24358
LG, p0003 = 24682-25354
LG, p0004 = 25355-25670
LG, p0008_p0026 = 26305-26623, 31394-31633
LG, p0014_p0047 = 28114-28398, 32735-32901
LG, p0017 = 29464-29929
LG, p0019 = 30114-30818
LG, p0032 = 32119-32433
LG, p0067 = 33263-33408
LG, p0091 = 33882-34156
Blosum62F, p0151 = 34157-34273
