# Supplementary material for: Reconstruction of the rRNA Sequences of LUCA, with Bioinformatic Implication of the Local Similarities Shared by Them
Source: Biology (Basel). 2022 May 29;11(6):837. doi: 10.3390/biology11060837 (PMC9219793; doi:10.3390/biology11060837)
Supplement: Supplementary file 1 [file biology-11-00837-s001.zip › Data S4.txt]

import xlrd
inputfile='F:/854-139-R40/147-R40/11RY.xlsx'
outputfile='F:/854-139-R40/147-R40/A-B-LUCA.xlsx'
data=xlrd.open_workbook(inputfile)
sheet1 = data.sheet_by_name('Sheet1')

b=sheet1.ncols
model=('R','Y')
n=11
ABAB=11
live_rownum=8,12,16,20,24,28,32
live_rowlet=('Ec','Dm','Hs','Ps','At','Sc','Pa')

def get_selfseq (i,r):
    seqgap=sheet1.cell_value(i,r)
    seqnogap=sheet1.cell_value(i,r)
    t=1
    p=1
    while p < n:
        if sheet1.cell_value(i,r+t) in model:
            seqgap=seqgap+sheet1.cell_value(i,r+t)
            seqnogap=seqnogap+sheet1.cell_value(i,r+t)
            t=t+1
            p=p+1
        else:
            seqgap=seqgap+'-'
            t=t+1
    return (seqgap,seqnogap)
def same_base_between_two_seqs (seqone,seqtwo):
    ll=len(seqone)
    samenum=0
    for i in range (ll):
        if seqone[i]==seqtwo[i]:
            samenum=samenum+1
    return (samenum)
absame=['N' for i in range(b)]
abl=0
for i in range (2,b-n-30):
    ABseq=get_selfseq(2,i)[0]
    Aseq=get_selfseq(3,i)[0]
    Bseq=get_selfseq(4,i)[0]
    if ABseq==Aseq==Bseq:
        absame[abl]=ABseq+'****'+sheet1.cell_value(1,i)
        abl=abl+1
def find_sameseq (i):
    aa=absame[i].split('****')[0]
    spp=absame[i]
    for s in range (i+1,len(absame)):
        bb=absame[s].split('****')[0]
        if aa==bb:
            spp=spp+'****'+absame[s].split('****')[1]
    if spp!=absame[i]:
        return (spp)
    else:
        return ('none')
        
same3=['N' for i in range(b)]
nsa=0
for i in range (abl):
    sp=find_sameseq(i)
    if sp!='none':
        same3[nsa]=sp
        nsa=nsa+1
same3uniq=same3
for i in range (0,nsa-1):
    for t in range (i+1,nsa):
        if same3uniq[i].split('****')[0]==same3uniq[t].split('****')[0]:
            same3uniq[t]='N'

def findpos(valu):
    for i in range (b):
        if valu==sheet1.cell_value(1,i):
            return (i)
out=[['N']*11 for i in range(b)]
ll=0
for k in range (len(same3uniq)):
    if same3uniq[k]=='N':
        continue
    anceseq=same3uniq[k].split('****')[0]
    anceposs=same3uniq[k].split('****')
    anceposs.remove(anceposs[0])
    out[ll][0]=anceseq
    nsame=len(anceposs)
    for nn in range (nsame):
        out[ll][2]=anceposs[nn]
        out[ll][1]=anceseq
        ntem=0
        for sev in range (7):
            tiseq=get_selfseq(live_rownum[sev],findpos(anceposs[nn]))
            if anceseq==tiseq[0]:
                out[ll][sev+3]=live_rowlet[sev]
                ntem=ntem+1
        out[ll][10]=ntem
        ll=ll+1


output=open(outputfile,'w',encoding='gbk')
for r in range(len(out)):
    for t in range(len(out[r])):
        output.write(str(out[r][t]))
        output.write('\t')
    output.write('\n')
output.close()
  

    
