# Supplementary material for: Reconstruction of the rRNA Sequences of LUCA, with Bioinformatic Implication of the Local Similarities Shared by Them
Source: Biology (Basel). 2022 May 29;11(6):837. doi: 10.3390/biology11060837 (PMC9219793; doi:10.3390/biology11060837)
Supplement: Supplementary file 1 [file biology-11-00837-s001.zip › Data S5.txt]

import os
import random

LUCAfile='path/to/the/file/which/contains/all/sites/of/the/three/rRNAs'
functionfile='path/to/the/file/which/contains/all/sites/of/functional/nucleotides'
Nsamp=805 #805: the number of random sampled sites
Nrep=10000 #10000 times

f1=open(LUCAfile,'r') 
LUCA=f1.readlines()
f1.seek(0)
nL=len(f1.readlines())
f1.close()

f2=open(functionfile,'r') 
allfunction=f2.readlines()
f2.seek(0)
nF=len(f2.readlines())
f2.close()

def same_num(ran, allfunction):
    nsam=0
    for i in range (len(ran)):
        for j in range (len(allfunction)):
            if ran[i]==allfunction[j]:
                nsam=nsam+1
    
    return (nsam)

data=['N']*Nrep
for t in range (Nrep):
    ran=random.sample(LUCA, Nsamp)
    nsam=same_num(ran, allfunction)
    data[t]=nsam
    if nsam>38:
        print (nsam,t)
    
path='path/to/the/output/file'
fi=open(path,'w+')
for i in range(Nrep):
    s = str(data[i])+'\n'
    fi.write(s)
fi.close()
