# Supplementary material for: Reconstruction of the rRNA Sequences of LUCA, with Bioinformatic Implication of the Local Similarities Shared by Them
Source: Biology (Basel). 2022 May 29;11(6):837. doi: 10.3390/biology11060837 (PMC9219793; doi:10.3390/biology11060837)
Supplement: Supplementary file 1 [file biology-11-00837-s001.zip › Table S2.xlsx]

## Sheet: 3 rRNA genes
Code name of species	Phylum	Species	Accession number	Number of nucleotide sites	Number of missing nucleotide sites	Coverage of nucleotide sites	Number of rRNA genes	Number of missing rRNA genes	Coverage of rRNA genes	16S	23S	5S
Bacteria-Acidobacteria-3-1	Acidobacteria	Acidobacterium capsulatum	ASM2256v1	3217	57	0.98259	3	0	1	1068	2031 (1 indels)	118 (25 indels)
Bacteria-Acidobacteria-3-2	Acidobacteria	Pyrinomonas methylaliphatogenes	K22	3201	73	0.977703	3	0	1	1052 (1 indels)	2031	118 (25 indels)
Bacteria-Acidobacteria-3-3	Acidobacteria	Solibacter usitatus	ASM1490v1	3051	223	0.931888	3	0	1	1068	1865 (7 indels)	118 (25 indels)
Bacteria-Actinobacteria-4-1	Actinobacteria	Eggerthella lenta	ASM2426v1	3216	58	0.982285	3	0	1	1068 (7 indels)	2031 (2 indels)	117 (26 indels)
Bacteria-Actinobacteria-4-2	Actinobacteria	Rubrobacter xylanophilus	ASM1418v1	3051	223	0.931888	3	0	1	1068	1865 (7 indels)	118 (25 indels)
Bacteria-Actinobacteria-4-3	Actinobacteria	Conexibacter woesei	ASM2526v1	3217	57	0.98259	3	0	1	1068	2031 (1 indels)	118 (25 indels)
Bacteria-Actinobacteria-4-4	Actinobacteria	Rubrobacter radiotolerans	ASM66189v1	3217	57	0.98259	3	0	1	1068	2031 (3 indels)	118 (25 indels)
Bacteria-Aquificae-3-1	Aquificae	Thermocrinis ruber	ASM51273v1	3217	57	0.98259	3	0	1	1068	2031	118 (24 indels)
Bacteria-Aquificae-3-2	Aquificae	Sulfurihydrogenibium azorense	ASM2154v1	3217	57	0.98259	3	0	1	1068	2031	118 (24 indels)
Bacteria-Aquificae-3-3	Aquificae	Thermovibrio ammonificans	ASM18580v1	3217	57	0.98259	3	0	1	1068	2031	118 (25 indels)
Bacteria-Armatimonadetes-3-1	Armatimonadetes	Chthonomonas calidirosea	T49	3217	57	0.98259	3	0	1	1068	2031 (5 indels)	118 (25 indels)
Bacteria-Armatimonadetes-3-2	Armatimonadetes	Fimbriimonas ginsengisoli	ASM72462v1	3217	57	0.98259	3	0	1	1068	2031 (5 indels)	118 (25 indels)
Bacteria-Armatimonadetes-3-3	Armatimonadetes	Armatimonadetes bacterium 55-13	ASM189803v1	3274	0	1	3	0	1	1125	2031 (6 indels)	118 (25 indels)
Bacteria-Atribacterota-13	Atribacterota	Candidatus Atribacteria bacterium ADurb.Bin276	ASM206960v1	3037	237	0.927611	3	0	1	1125	1797 (1 indels)	115 (25 indels)
Bacteria-Atribacterota-15	Atribacterota	Atribacteria bacterium 34_128	ASM150928v1	0	3274	0	0	3	0	/	/	/
Bacteria-Atribacterota-16	Atribacterota	Atribacteria bacterium 34_868	ASM150865v1	0	3274	0	0	3	0	/	/	/
Bacteria-Atribacterota-3-1	Atribacterota	Candidatus Atribacteria bacterium RBG_19FT_COMBO_35_14	ASM177395v1	1125	2149	0.343616	1	2	0.333333	1125	/	/
Bacteria-Atribacterota-5	Atribacterota	Candidatus Atribacteria bacterium 1244-E10-H5-B2	ASM357524v1	0	3274	0	0	3	0	/	/	/
Bacteria-Atribacterota-8	Atribacterota	Candidatus Atribacteria bacterium CG_4_10_14_3_um_filter_34_13	ASM278428v1	1125	2149	0.343616	1	2	0.333333	1125	/	/
Bacteria-Atribacterota-9	Atribacterota	Candidatus Atribacteria bacterium CG_4_8_14_3_um_filter_34_18	ASM278267v1	3274	0	1	3	0	1	1125	2031 (1 indels)	118 (25 indels)
Bacteria-Bacteroidetes-3-1	Bacteroidetes	Chitinophaga pinensis	ASM2400v1	3217	57	0.98259	3	0	1	1068	2031 (2 indels)	118 (26 indels)
Bacteria-Bacteroidetes-3-2	Bacteroidetes	Coprobacter secundus	ASM80310v1	3217	57	0.98259	3	0	1	1068	2031 (2 indels)	118 (25 indels)
Bacteria-Bacteroidetes-3-3	Bacteroidetes	Fluviicola taffensis	ASM19460v1	3217	57	0.98259	3	0	1	1068	2031 (2 indels)	118 (26 indels)
Bacteria-Balneolaeota-3-1	Balneolaeota	Balneola sp.	ASM165090v1	3274	0	1	3	0	1	1125	2031 (1 indels)	118 (25 indels)
Bacteria-Balneolaeota-3-2	Balneolaeota	Aliifodinibius roseus	IMG-taxon 2695420936 annotated assembly	1155	2119	0.352779	2	1	0.666667	1066	/	89 (21 indels)
Bacteria-Balneolaeota-3-3	Balneolaeota	Gracilimonas tropica	ASM37542v1	1068	2206	0.326206	1	2	0.333333	1068	/	/
Bacteria-Caldiserica-3-1	Caldiserica	Caldisericum exile	ASM28433v1	3217	57	0.98259	3	0	1	1068	2031 (1 indels)	118 (25 indels)
Bacteria-Caldiserica-3-2	Caldiserica	AB252429_s	/	1068	2206	0.326206	1	2	0.333333	1068	/	/
Bacteria-Caldiserica-3-3	Caldiserica	AB364883_s	/	1068	2206	0.326206	1	2	0.333333	1068 (1 indels)	/	/
Bacteria-Calditrichaeota-2-1	Calditrichaeota	Caldithrix abyssi	ASM188681v1	1125	2149	0.343616	1	2	0.333333	1125	/	/
Bacteria-Calditrichaeota-2-2	Calditrichaeota	Caldithrix abyssi	ASM24181v1	1125	2149	0.343616	1	2	0.333333	1125	/	/
Bacteria-Calditrichaeota-3	Calditrichaeota	Caldithrix abyssi	/	3167	107	0.967318	3	0	1	1068	1981 (2 indels)	118 (25 indels)
Bacteria-Calditrichaeota-4	Caldithrix p	AF317742_s	/	1060	2214	0.323763	1	2	0.333333	1060 (7 indels)	/	/
Bacteria-Candidatus Kapabacteria-1-1	Candidatus Kapabacteria	Candidatus Kapabacteria sp.	ASM189917v1	1125	2149	0.343616	1	2	0.333333	1125	/	/
Bacteria-Candidatus-Abawacabacteria-1-1	Candidatus Abawacabacteria	Candidatus Abawacabacteria bacterium RBG_16_42_10	ASM177345v1	3274	0	1	3	0	1	1125 (1 indels)	2031	118 (24 indels)
Bacteria-Candidatus-Adlerbacteria-3-1	Candidatus Adlerbacteria	Candidatus Adlerbacteria bacterium GW2011_GWC1_50_9	ASM100420v1	1122	2152	0.3427	1	2	0.333333	1122 (3 indels)	/	/
Bacteria-Candidatus-Adlerbacteria-3-2	Candidatus Adlerbacteria	Candidatus Adlerbacteria bacterium GW2011_GWA1_54_10	ASM100466v1	1122	2152	0.3427	1	2	0.333333	1122 (5 indels)	/	/
Bacteria-Candidatus-Adlerbacteria-3-3	Candidatus Adlerbacteria	Candidatus Adlerbacteria bacterium GW2011_GWA2_54_12	ASM100472v1	3153	121	0.963042	2	1	0.666667	1122 (5 indels)	2031 (85 indels)	/
Bacteria-Candidatus-Aerophobetes-2-1	Candidatus Aerophobetes	Aerophobetes bacterium JGI 0000014-A15	ASM40436v1	1125	2149	0.343616	1	2	0.333333	1125	/	/
Bacteria-Candidatus-Aerophobetes-2-2	Candidatus Aerophobetes	Aerophobetes bacterium SCGC AAA255-F10	ASM40434v1	1125	2149	0.343616	1	2	0.333333	1125	/	/
Bacteria-Candidatus-Amesbacteria-3-1	Candidatus Amesbacteria	Candidatus Amesbacteria bacterium GW2011_GWA1_47_16	ASM100100v1	1125	2149	0.343616	1	2	0.333333	1125 (2 indels)	/	/
Bacteria-Candidatus-Amesbacteria-3-2	Candidatus Amesbacteria	Candidatus Amesbacteria bacterium GW2011_GWB1_48_13	ASM100358v1	1125	2149	0.343616	1	2	0.333333	1125 (2 indels)	/	/
Bacteria-Candidatus-Amesbacteria-3-3	Candidatus Amesbacteria	Candidatus Amesbacteria bacterium RIFCSPHIGHO2_01_FULL_48_32	ASM177361v1	3271	3	0.999084	3	0	1	1125 (12 indels)	2028 (12 indels)	118 (25 indels)
Bacteria-Candidatus-Aminicenantes-2-1	Candidatus Aminicenantes	Aminicenantes bacterium SCGC AAA252-D18	ASM40440v1	1125	2149	0.343616	1	2	0.333333	1125	/	/
Bacteria-Candidatus-Aminicenantes-2-2	Candidatus Aminicenantes	Aminicenantes bacterium SCGC AAA252-P19	ASM40528v1	1125	2149	0.343616	1	2	0.333333	1125	/	/
Bacteria-Candidatus-Andersenbacteria-2-1	Candidatus Andersenbacteria	Candidatus Andersenbacteria bacterium RIFCSPHIGHO2_02_FULL_46_16	ASM181706v1	2965	309	0.90562	3	0	1	1034 (3 indels)	1813 (916 indels)	118 (26 indels)
Bacteria-Candidatus-Andersenbacteria-2-2	Candidatus Andersenbacteria	Candidatus Andersenbacteria bacterium RIFCSPHIGHO2_12_FULL_46_9	ASM181713v1	2389	885	0.729688	3	0	1	324	1947 (639 indels)	118 (26 indels)
Bacteria-Candidatus-Azambacteria-3-1	Candidatus Azambacteria	Candidatus Azambacteria bacterium GW2011_GWE1_42_9	ASM99579v1	1125	2149	0.343616	1	2	0.333333	1125 (4 indels)	/	/
Bacteria-Candidatus-Azambacteria-3-2	Candidatus Azambacteria	Candidatus Azambacteria bacterium GW2011_GWF1_41_10	ASM99631v1	1125	2149	0.343616	1	2	0.333333	1125 (4 indels)	/	/
Bacteria-Candidatus-Azambacteria-3-3	Candidatus Azambacteria	Candidatus Azambacteria bacterium RIFCSPHIGHO2_02_FULL_45_18	ASM177405v1	3274	0	1	3	0	1	1125 (4 indels)	2031 (2 indels)	118 (26 indels)
Bacteria-Candidatus-Beckwithbacteria-3-1	Candidatus Beckwithbacteria	Candidatus Beckwithbacteria bacterium RIFCSPLOWO2_02_FULL_49_12	ASM177433v1	3274	0	1	3	0	1	1125 (3 indels)	2031 (1 indels)	118 (25 indels)
Bacteria-Candidatus-Beckwithbacteria-3-2	Candidatus Beckwithbacteria	Candidatus Beckwithbacteria bacterium RBG_13_42_9	ASM177604v1	1243	2031	0.379658	2	1	0.666667	1125 (42 'N', 2 indels)	/	118 (25 indels)
Bacteria-Candidatus-Beckwithbacteria-3-3	Candidatus Beckwithbacteria	Candidatus Beckwithbacteria bacterium RIFCSPHIGHO2_02_FULL_49_13	ASM177607v1	1125	2149	0.343616	1	2	0.333333	1125 (3 indels)	/	/
Bacteria-Candidatus-Berkelbacteria-3-1	Candidatus Berkelbacteria	Berkelbacteria bacterium GW2011_GWA2_35_9	ASM99118v1	1125	2149	0.343616	1	2	0.333333	1125 (130 indels)	/	/
Bacteria-Candidatus-Berkelbacteria-3-2	Candidatus Berkelbacteria	Berkelbacteria bacterium GW2011_GWA2_38_9	ASM99313v1	1125	2149	0.343616	1	2	0.333333	1125 (14 indels)	/	/
Bacteria-Candidatus-Berkelbacteria-3-3	Candidatus Berkelbacteria	Candidatus Berkelbacteria bacterium RIFCSPLOWO2_01_FULL_50_28	ASM177439v1	3274	0	1	3	0	1	1125 (2 indels)	2031 (9 indels)	118 (25 indels)
Bacteria-Candidatus-Bipolaricaulota-3-1	Candidatus Bipolaricaulota	Acetothermia bacterium SCGC AAA255-C06	ASM40496v1	1125	2149	0.343616	1	2	0.333333	1125	/	/
Bacteria-Candidatus-Bipolaricaulota-3-2	Candidatus Bipolaricaulota	Acetothermia bacterium 64_32 ASM150815v1	ASM150815v1	1125	2149	0.343616	1	2	0.333333	1125	/	/
Bacteria-Candidatus-Bipolaricaulota-3-3	Candidatus Bipolaricaulota	Candidatus Acetothermia bacterium JdFR-46	ASM201136v1	730	2544	0.222969	1	2	0.333333	730	/	/
Bacteria-Candidatus-Blackburnbacteria-3-1	Candidatus Blackburnbacteria	Candidatus Blackburnbacteria bacterium RIFCSPHIGHO2_02_FULL_44_20	ASM181642v1	1125	2149	0.343616	1	2	0.333333	1125 (6 indels)	/	/
Bacteria-Candidatus-Blackburnbacteria-3-2	Candidatus Blackburnbacteria	Candidatus Blackburnbacteria bacterium RIFCSPHIGHO2_12_FULL_44_25	ASM181645v1	3191	83	0.974649	3	0	1	1042 (6 indels)	2031	118 (25 indels)
Bacteria-Candidatus-Blackburnbacteria-3-3	Candidatus Blackburnbacteria	Candidatus Blackburnbacteria bacterium RIFCSPLOWO2_01_FULL_40_20	ASM181647v1	2873	401	0.87752	2	1	0.666667	1037 (12 indels)	1836 (2 indels)	/
Bacteria-Candidatus-Brennerbacteria-1-1	Candidatus Brennerbacteria	Candidatus Brennerbacteria bacterium RIFOXYC1_FULL_41_11	ASM181721v1	3226	48	0.985339	3	0	1	1119 (5 indels)	1989 (3 indels)	118 (25 indels)
Bacteria-Candidatus-Buchananbacteria-3-1	Candidatus Buchananbacteria	Candidatus Buchananbacteria bacterium RBG_13_39_9	ASM181726v1	698	2576	0.213195	1	2	0.333333	698	/	/
Bacteria-Candidatus-Buchananbacteria-3-2	Candidatus Buchananbacteria	Candidatus Buchananbacteria bacterium RIFCSPHIGHO2_02_FULL_56_16	ASM181749v1	1125	2149	0.343616	1	2	0.333333	1125 (2 indels)	/	/
Bacteria-Candidatus-Buchananbacteria-3-3	Candidatus Buchananbacteria	Candidatus Buchananbacteria bacterium RIFCSPLOWO2_01_FULL_46_12	ASM181757v1	1030	2244	0.3146	2	1	0.666667	912 (2 indels)	/	118 (25 indels)
Bacteria-Candidatus-Calescamantes-2-1	Candidatus Calescamantes	Calescamantes bacterium JGI 0000106-J16	ASM40466v1	1125	2149	0.343616	1	2	0.333333	1125	/	/
Bacteria-Candidatus-Calescamantes-2-2	Candidatus Calescamantes	Calescamantes bacterium JGI 0000106-N7	ASM40468v1	1125	2149	0.343616	1	2	0.333333	1125	/	/
Bacteria-Candidatus-Campbellbacteria-3-1	Candidatus Campbellbacteria	Candidatus Campbellbacteria bacterium RIFOXYC2_FULL_35_25	ASM177449v1	3218	56	0.982896	3	0	1	1069 (5 indels)	2031 (5 indels)	118 (26 indels)
Bacteria-Candidatus-Campbellbacteria-3-2	Candidatus Campbellbacteria	Candidatus Campbellbacteria bacterium GW2011_GWC1_35_31	ASM99074v1	3155	119	0.963653	2	1	0.666667	1124 (91 indels)	2031 (16 indels)	/
Bacteria-Candidatus-Campbellbacteria-3-3	Candidatus Campbellbacteria	Candidatus Campbellbacteria bacterium GW2011_GWC2_35_28	ASM99075v1	1124	2150	0.343311	1	2	0.333333	1124 (11 indels)	/	/
Bacteria-Candidatus-Chisholmbacteria-3-1	Candidatus Chisholmbacteria	Candidatus Chisholmbacteria bacterium RIFCSPHIGHO2_01_FULL_52_32	ASM181658v1	3237	37	0.988699	3	0	1	1125 (3 indels)	1994 (768 indels)	118 (25 indels)
Bacteria-Candidatus-Chisholmbacteria-3-2	Candidatus Chisholmbacteria	Candidatus Chisholmbacteria bacterium RIFCSPLOWO2_01_FULL_49_14	ASM181691v1	3239	35	0.98931	3	0	1	1090 (2 indels)	2031 (2 indels)	118 (25 indels)
Bacteria-Candidatus-Chisholmbacteria-3-3	Candidatus Chisholmbacteria	Candidatus Chisholmbacteria bacterium RIFCSPLOWO2_01_FULL_50_28	ASM181695v1	3272	2	0.999389	3	0	1	1125 (3 indels)	2029 (2 indels)	118 (25 indels)
Bacteria-Candidatus-Cloacimonetes-3-1	Candidatus Cloacimonetes	Candidatus Cloacimonas acidaminovorans	ASM14606v1	3274	0	1	3	0	1	1125	2031 (1 indels)	118 (25 indels)
Bacteria-Candidatus-Cloacimonetes-3-2	Candidatus Cloacimonetes	Cloacimonetes bacterium JGI 0000039-P09	ASM38080v1	973	2301	0.29719	1	2	0.333333	973	/	/
Bacteria-Candidatus-Cloacimonetes-3-3	Candidatus Cloacimonetes	Cloacimonetes bacterium JGI 0000039-I07	ASM38475v1	1102	2172	0.336591	1	2	0.333333	1102	/	/
Bacteria-Candidatus-Collierbacteria-3-1	Candidatus Collierbacteria	Candidatus Collierbacteria bacterium RIFOXYB2_FULL_46_14	ASM177463v1	3088	186	0.943189	3	0	1	1125 (4 indels)	1845 (1 indels)	118 (25 indels)
Bacteria-Candidatus-Collierbacteria-3-2	Candidatus Collierbacteria	Candidatus Collierbacteria bacterium RIFOXYC2_FULL_43_15	ASM177467v1	3088	186	0.943189	3	0	1	1125 (4 indels)	1845 (1 indels)	118 (25 indels)
Bacteria-Candidatus-Collierbacteria-3-3	Candidatus Collierbacteria	Candidatus Collierbacteria bacterium RIFOXYD2_FULL_45_13	ASM177468v1	3088	186	0.943189	3	0	1	1125 (4 indels)	1845 (1 indels)	118 (25 indels)
Bacteria-Candidatus-Colwellbacteria-3-1	Candidatus Colwellbacteria	Candidatus Colwellbacteria bacterium RIFCSPHIGHO2_02_FULL_43_15	ASM181767v1	1125	2149	0.343616	1	2	0.333333	1125 (4 indels)	/	/
Bacteria-Candidatus-Colwellbacteria-3-2	Candidatus Colwellbacteria	Candidatus Colwellbacteria bacterium RIFCSPHIGHO2_12_FULL_43_12	ASM181771v1	1125	2149	0.343616	1	2	0.333333	1125 (4 indels)	/	/
Bacteria-Candidatus-Colwellbacteria-3-3	Candidatus Colwellbacteria	Candidatus Colwellbacteria bacterium RIFCSPLOWO2_12_FULL_43_11	ASM181780v1	1016	2258	0.310324	1	2	0.333333	1016 (4 indels)	/	/
Bacteria-Candidatus-Curtissbacteria-3-1	Candidatus Curtissbacteria	Candidatus Curtissbacteria bacterium GW2011_GWA1_40_16	ASM99599v1	818	2456	0.249847	1	2	0.333333	818 (8 indels)	/	/
Bacteria-Candidatus-Curtissbacteria-3-2	Candidatus Curtissbacteria	Candidatus Curtissbacteria bacterium RIFCSPLOWO2_02_FULL_40_11	ASM177650v1	1090	2184	0.332926	1	2	0.333333	1090 (261 indels)	/	/
Bacteria-Candidatus-Curtissbacteria-3-3	Candidatus Curtissbacteria	Candidatus Curtissbacteria bacterium RIFCSPLOWO2_02_41_11	ASM177505v1	3264	10	0.996946	3	0	1	1125 (11 indels)	2021 (10 indels)	118 (25 indels)
Bacteria-Candidatus-Dadabacteria-1-1	Candidatus Dadabacteria	Candidatus Dadabacteria bacterium CSP1-2	ASM144344v1	1125	2149	0.343616	1	2	0.333333	1125	/	/
Bacteria-Candidatus-Daviesbacteria-3-1	Candidatus Daviesbacteria	Candidatus Daviesbacteria bacterium GW2011_GWA2_38_24	ASM99264v1	1125	2149	0.343616	1	2	0.333333	1125 (23 indels)	/	/
Bacteria-Candidatus-Daviesbacteria-3-2	Candidatus Daviesbacteria	Candidatus Daviesbacteria bacterium RIFCSPLOWO2_02_FULL_38_18	ASM177743v1	3274	0	1	3	0	1	1125 (1 indels)	2031 (19 indels)	118 (24 indels)
Bacteria-Candidatus-Daviesbacteria-3-3	Candidatus Daviesbacteria	Candidatus Daviesbacteria bacterium RIFCSPHIGHO2_02_FULL_39_41	ASM177706v1	1125	2149	0.343616	1	2	0.333333	1125 (1 indels)	/	/
Bacteria-Candidatus-Desantisbacteria-2-1	Candidatus Desantisbacteria	Candidatus Desantisbacteria bacterium CG1_02_38_46	ASM187101v1	1125	2149	0.343616	1	2	0.333333	1125	/	/
Bacteria-Candidatus-Desantisbacteria-2-2	Candidatus Desantisbacteria	Candidatus Desantisbacteria bacterium CG1_02_49_89	ASM187107v1	1125	2149	0.343616	1	2	0.333333	1125	/	/
Bacteria-Candidatus-Doudnabacteria-3-1	Candidatus Doudnabacteria	Candidatus Doudnabacteria bacterium RIFCSPHIGHO2_01_43_10	ASM177754v1	3213	61	0.981368	3	0	1	1125 (6 indels)	1970 (28 indels)	118 (25 indels)
Bacteria-Candidatus-Doudnabacteria-3-2	Candidatus Doudnabacteria	Candidatus Doudnabacteria bacterium RIFCSPHIGHO2_02_FULL_42_25	ASM177766v1	2552	722	0.779475	2	1	0.666667	867 (6 indels)	1685 (1 indels)	/
Bacteria-Candidatus-Doudnabacteria-3-3	Candidatus Doudnabacteria	Candidatus Doudnabacteria bacterium RIFCSPHIGHO2_12_FULL_42_22	ASM177998v1	2889	385	0.882407	3	0	1	801 (5 indels)	1970 (1 indels)	118 (25 indels)
Bacteria-Candidatus-Edwardsbacteria-3-1	Candidatus Edwardsbacteria	Candidatus Edwardsbacteria bacterium RIFOXYD12_FULL_50_11	ASM177794v1	3274	0	1	3	0	1	1125	2031	118 (25 indels)
Bacteria-Candidatus-Edwardsbacteria-3-2	Candidatus Edwardsbacteria	Candidatus Edwardsbacteria bacterium GWF2_54_11	ASM177789v1	3274	0	1	3	0	1	1125	2031	118 (25 indels)
Bacteria-Candidatus-Edwardsbacteria-3-3	Candidatus Edwardsbacteria	Candidatus Edwardsbacteria bacterium RifOxyA12_full_54_48	ASM177791v1	3274	0	1	3	0	1	1125	2031	118 (25 indels)
Bacteria-Candidatus-Eisenbacteria-1-1	Candidatus Eisenbacteria	Candidatus Eisenbacteria bacterium RBG_16_71_46	ASM178016v1	713	2561	0.217776	1	2	0.333333	713	/	/
Bacteria-Candidatus-Falkowbacteria-3-1	Candidatus Falkowbacteria	Candidatus Falkowbacteria bacterium GW2011_GWF2_38_1205	ASM99237v1	3156	118	0.963958	2	1	0.666667	1125 (2 indels)	2031 (57 indels)	/
Bacteria-Candidatus-Falkowbacteria-3-2	Candidatus Falkowbacteria	Candidatus Falkowbacteria bacterium GW2011_GWC2_38_22	ASM99257v2	3156	118	0.963958	2	1	0.666667	1125 (2 indels)	2031 (7 indels)	/
Bacteria-Candidatus-Falkowbacteria-3-3	Candidatus Falkowbacteria	Candidatus Falkowbacteria bacterium GW2011_GWF1_38_22	ASM99261v1	3156	118	0.963958	2	1	0.666667	1125 (2 indels)	2031 (152 indels)	/
Bacteria-Candidatus-Fermentibacteria-3-1	Candidatus Fermentibacteria	candidate division Hyd24-12 bacterium Ran_1	ASM161860v1	1125	2149	0.343616	1	2	0.333333	1125	/	/
Bacteria-Candidatus-Fermentibacteria-3-2	Candidatus Fermentibacteria	candidate division Hyd24-12 bacterium Dam_1	ASM161861v1	1125	2149	0.343616	1	2	0.333333	1125	/	/
Bacteria-Candidatus-Fermentibacteria-3-3	Candidatus Fermentibacteria	candidate division Hyd24-12 bacterium Vib_1	ASM161862v1	1125	2149	0.343616	1	2	0.333333	1125	/	/
Bacteria-Candidatus-Fervidibacteria-2-1	Candidatus Fervidibacteria	Fervidibacter sacchari	Fervidibacteria bacterium OTU 1	1068	2206	0.326206	1	2	0.333333	1068	/	/
Bacteria-Candidatus-Fervidibacteria-2-2	Candidatus Fervidibacteria	Fervidibacteria bacterium SCGC AAA471-D06	ASM38072v1	1125	2149	0.343616	1	2	0.333333	1125	/	/
Bacteria-Candidatus-Firestonebacteria-3-1	Candidatus Firestonebacteria	Candidatus Firestonebacteria bacterium RIFOXYA2_FULL_40_8	ASM177835v1	1125	2149	0.343616	1	2	0.333333	1125	/	/
Bacteria-Candidatus-Firestonebacteria-3-2	Candidatus Firestonebacteria	Candidatus Firestonebacteria bacterium RIFOXYD2_FULL_39_29	ASM177837v1	1125	2149	0.343616	1	2	0.333333	1125	/	/
Bacteria-Candidatus-Firestonebacteria-3-3	Candidatus Firestonebacteria	Candidatus Firestonebacteria bacterium RifOxyC12_full_39_7	ASM178034v1	1125	2149	0.343616	1	2	0.333333	1125	/	/
Bacteria-Candidatus-Fischerbacteria-1-1	Candidatus Fischerbacteria	Candidatus Fischerbacteria bacterium RBG_13_37_8	ASM178038v1	1125	2149	0.343616	1	2	0.333333	1125	/	/
Bacteria-Candidatus-Giovannonibacteria-3-1	Candidatus Giovannonibacteria	Candidatus Giovannonibacteria bacterium GW2011_GWB1_43_13	ASM99908v1	1119	2155	0.341784	1	2	0.333333	1119 (17 indels)	/	/
Bacteria-Candidatus-Giovannonibacteria-3-2	Candidatus Giovannonibacteria	Candidatus Giovannonibacteria bacterium RIFCSPHIGHO2_01_45_12	ASM177841v1	1156	2118	0.353085	2	1	0.666667	1038 (4 indels)	/	118 (26 indels)
Bacteria-Candidatus-Giovannonibacteria-3-3	Candidatus Giovannonibacteria	Candidatus Giovannonibacteria bacterium RIFCSPHIGHO2_02_43_13	ASM177855v1	1859	1415	0.567807	2	1	0.666667	1069 (35 'N', 4 indels)	790 (1 indels)	/
Bacteria-Candidatus-Gottesmanbacteria-3-1	Candidatus Gottesmanbacteria	Candidatus Gottesmanbacteria bacterium RBG_16_52_11	ASM177909v1	3160	114	0.96518	3	0	1	1013 (18 'N', 11 indels)	2029 (19 'N', 13 indels)	118 (25 indels)
Bacteria-Candidatus-Gottesmanbacteria-3-2	Candidatus Gottesmanbacteria	Candidatus Gottesmanbacteria bacterium RIFCSPHIGHO2_01_FULL_40_15	ASM177911v1	543	2731	0.165852	2	1	0.666667	425 (7 indels)	/	118 (25 indels)
Bacteria-Candidatus-Gottesmanbacteria-3-3	Candidatus Gottesmanbacteria	Candidatus Gottesmanbacteria bacterium RIFCSPHIGHO2_01_FULL_42_27	ASM177913v1	3265	9	0.997251	3	0	1	1125 (9 indels)	2022 (2 indels)	118 (25 indels)
Bacteria-Candidatus-Gracilibacteria-1-1	Candidatus Gracilibacteria	Gracilibacteria bacterium JGI 0000069-P22	ASM40472v1	1125	2149	0.343616	1	2	0.333333	1125 (3 indels)	/	/
Bacteria-Candidatus-Harrisonbacteria-3-1	Candidatus Harrisonbacteria	Candidatus Harrisonbacteria bacterium RIFCSPLOWO2_01_FULL_44_18	ASM181791v1	3218	56	0.982896	3	0	1	1069 (5 indels)	2031 (7 indels)	118 (25 indels)
Bacteria-Candidatus-Harrisonbacteria-3-2	Candidatus Harrisonbacteria	Candidatus Harrisonbacteria bacterium RIFCSPLOWO2_02_FULL_41_13b	ASM181799v1	2961	313	0.904398	3	0	1	1120 (6 indels)	1723 (1547 indels)	118 (25 indels)
Bacteria-Candidatus-Harrisonbacteria-3-3	Candidatus Harrisonbacteria	Candidatus Harrisonbacteria bacterium RIFCSPHIGHO2_02_FULL_40_20	ASM181867v1	1805	1469	0.551313	3	0	1	1120 (6 indels)	567 (2 indels)	118 (25 indels)
Bacteria-Candidatus-Hydrogenedentes-2-1	Candidatus Hydrogenedentes	Hydrogenedens terephthalicus	Hydrogenedentes bacterium OTU 1	1068	2206	0.326206	1	2	0.333333	1068	/	/
Bacteria-Candidatus-Hydrogenedentes-2-2	Candidatus Hydrogenedentes	Hydrogenedentes bacterium JGI 0000039-J10	ASM38078v1	1125	2149	0.343616	1	2	0.333333	1125	/	/
Bacteria-Candidatus-Jacksonbacteria-3-1	Candidatus Jacksonbacteria	Candidatus Jacksonbacteria bacterium RIFCSPHIGHO2_02_FULL_44_25	ASM181807v1	3274	0	1	3	0	1	1125 (2 indels)	2031 (10 indels)	118 (25 indels)
Bacteria-Candidatus-Jacksonbacteria-3-2	Candidatus Jacksonbacteria	Candidatus Jacksonbacteria bacterium RIFCSPLOWO2_02_FULL_44_20	ASM181815v1	3005	269	0.917838	3	0	1	1125 (2 indels)	1762 (10 indels)	118 (25 indels)
Bacteria-Candidatus-Jacksonbacteria-3-3	Candidatus Jacksonbacteria	Candidatus Jacksonbacteria bacterium RIFCSPLOWO2_12_FULL_44_15b	ASM181817v1	3274	0	1	3	0	1	1125 (2 indels)	2031 (10 indels)	118 (25 indels)
Bacteria-Candidatus-Jorgensenbacteria-3-1	Candidatus Jorgensenbacteria	Candidatus Jorgensenbacteria bacterium GW2011_GWA1_48_13	ASM100352v1	3153	121	0.963042	2	1	0.666667	1122 (4 indels)	2031 (57 indels)	/
Bacteria-Candidatus-Jorgensenbacteria-3-2	Candidatus Jorgensenbacteria	Candidatus Jorgensenbacteria bacterium GW2011_GWB1_50_10	ASM100410v1	3153	121	0.963042	2	1	0.666667	1122 (4 indels)	2031 (57 indels)	/
Bacteria-Candidatus-Jorgensenbacteria-3-3	Candidatus Jorgensenbacteria	Candidatus Jorgensenbacteria bacterium GWA1_54_12	ASM177950v1	3259	15	0.995418	3	0	1	1112 (4 indels)	2029 (3 indels)	118 (26 indels)
Bacteria-Candidatus-Kaiserbacteria-3-1	Candidatus Kaiserbacteria	Candidatus Kaiserbacteria bacterium RIFCSPLOWO2_12_FULL_45_26	ASM178180v1	3260	14	0.995724	3	0	1	1111 (5 indels)	2031 (4 indels)	118 (26 indels)
Bacteria-Candidatus-Kaiserbacteria-3-2	Candidatus Kaiserbacteria	Candidatus Kaiserbacteria bacterium RIFCSPLOWO2_02_FULL_45_11b	ASM178343v1	3260	14	0.995724	3	0	1	1111 (5 indels)	2031 (4 indels)	118 (26 indels)
Bacteria-Candidatus-Kaiserbacteria-3-3	Candidatus Kaiserbacteria	Candidatus Kaiserbacteria bacterium RIFCSPLOWO2_12_FULL_50_10	ASM178351v1	3218	56	0.982896	3	0	1	1069 (5 indels)	2031 (4 indels)	118 (26 indels)
Bacteria-Candidatus-Kerfeldbacteria-3-1	Candidatus Kerfeldbacteria	Candidatus Kerfeldbacteria bacterium RIFCSPLOWO2_02_FULL_42_19	ASM181831v1	3274	0	1	3	0	1	1125 (1 indels)	2031	118 (25 indels)
Bacteria-Candidatus-Kerfeldbacteria-3-2	Candidatus Kerfeldbacteria	Candidatus Kerfeldbacteria bacterium RIFCSPLOWO2_12_FULL_43_9	ASM181833v1	3274	0	1	3	0	1	1125 (1 indels)	2031	118 (25 indels)
Bacteria-Candidatus-Kerfeldbacteria-3-3	Candidatus Kerfeldbacteria	Candidatus Kerfeldbacteria bacterium RIFCSPHIGHO2_02_FULL_42_14	ASM181873v1	3274	0	1	3	0	1	1125 (1 indels)	2031	118 (25 indels)
Bacteria-Candidatus-Komeilibacteria-3-1	Candidatus Komeilibacteria	Candidatus Komeilibacteria bacterium RIFCSPHIGHO2_01_FULL_52_14	ASM181836v1	1125	2149	0.343616	1	2	0.333333	1125 (2 indels)	/	/
Bacteria-Candidatus-Komeilibacteria-3-2	Candidatus Komeilibacteria	Candidatus Komeilibacteria bacterium RIFOXYC1_FULL_37_11	ASM181844v1	3274	0	1	3	0	1	1125 (2 indels)	2031	118 (25 indels)
Bacteria-Candidatus-Komeilibacteria-3-3	Candidatus Komeilibacteria	Candidatus Komeilibacteria bacterium RIFOXYC2_FULL_45_12	ASM181847v1	3274	0	1	3	0	1	1125	2031	118 (25 indels)
Bacteria-Candidatus-Kryptonia-3-1	Candidatus Kryptonia	Candidatus Kryptobacter tengchongensis	JGI assembly	1125	2149	0.343616	1	2	0.333333	1125	/	/
Bacteria-Candidatus-Kryptonia-3-2	Candidatus Kryptonia	Candidatus Kryptobacter tengchongensis	JGI assembly	1125	2149	0.343616	1	2	0.333333	1125	/	/
Bacteria-Candidatus-Kryptonia-3-3	Candidatus Kryptonia	Candidatus Kryptonium thompsoni	JGI assembly	3274	0	1	3	0	1	1125	2031 (1 indels)	118 (25 indels)
Bacteria-Candidatus-Kuenenbacteria-3-1	Candidatus Kuenenbacteria	Candidatus Kuenenbacteria bacterium RIFCSPLOWO2_12_FULL_42_13	ASM178364v1	3093	181	0.944716	2	1	0.666667	1125 (2 indels)	1968 (10 indels)	/
Bacteria-Candidatus-Kuenenbacteria-3-2	Candidatus Kuenenbacteria	Candidatus Kuenenbacteria bacterium CG1_02_38_13	ASM187136v1	3274	0	1	3	0	1	1125 (2 indels)	2031 (3 indels)	118 (25 indels)
Bacteria-Candidatus-Kuenenbacteria-3-3	Candidatus Kuenenbacteria	Candidatus Kuenenbacteria bacterium RIFCSPLOWO2_02_FULL_42_16	ASM178193v1	3095	179	0.945327	2	1	0.666667	1125 (2 indels)	1970 (10 indels)	/
Bacteria-Candidatus-Latescibacteria-3-1	Candidatus Latescibacteria	Latescibacteria bacterium SCGC AAA257-K07	ASM40243v1	1125	2149	0.343616	1	2	0.333333	1125	/	/
Bacteria-Candidatus-Latescibacteria-3-2	Candidatus Latescibacteria	Candidatus Latescibacter anaerobius	ASM40303v1	1125	2149	0.343616	1	2	0.333333	1125	/	/
Bacteria-Candidatus-Latescibacteria-3-3	Candidatus Latescibacteria	Latescibacteria bacterium DG_63	ASM130290v1	3274	0	1	3	0	1	1125 (69 indels)	2031 (42 indels)	118 (25 indels)
Bacteria-Candidatus-Levybacteria-3-1	Candidatus Levybacteria	Candidatus Levybacteria bacterium RIFCSPLOWO2_02_FULL_37_18	ASM178411v1	1155	2119	0.352779	2	1	0.666667	1037 (3 indels)	/	118 (25 indels)
Bacteria-Candidatus-Levybacteria-3-2	Candidatus Levybacteria	Candidatus Levybacteria bacterium RIFCSPLOWO2_01_FULL_37_20	ASM178244v1	1155	2119	0.352779	2	1	0.666667	1037 (3 indels)	/	118 (25 indels)
Bacteria-Candidatus-Levybacteria-3-3	Candidatus Levybacteria	Candidatus Levybacteria bacterium RIFCSPLOWO2_01_FULL_39_24	ASM178252v1	781	2493	0.238546	2	1	0.666667	663 (12 'N', 6 indels)	/	118 (25 indels)
Bacteria-Candidatus-Lindowbacteria-2-1	Candidatus Lindowbacteria	Candidatus Lindowbacteria bacterium RIFCSPLOWO2_02_FULL_62_12	ASM178279v1	1125	2149	0.343616	1	2	0.333333	1125	/	/
Bacteria-Candidatus-Lindowbacteria-2-2	Candidatus Lindowbacteria	Candidatus Lindowbacteria bacterium RIFCSPLOWO2_12_FULL_62_27	ASM178417v1	3274	0	1	3	0	1	1125	2031 (1 indels)	118 (24 indels)
Bacteria-Candidatus-Liptonbacteria-3-1	Candidatus Liptonbacteria	Candidatus Liptonbacteria bacterium RIFCSPHIGHO2_12_FULL_60_13	ASM181859v1	3100	174	0.946854	2	1	0.666667	1069 (5 indels)	2031 (13 indels)	/
Bacteria-Candidatus-Liptonbacteria-3-2	Candidatus Liptonbacteria	Candidatus Liptonbacteria bacterium RIFCSPLOWO2_01_FULL_52_25	ASM181862v1	3041	233	0.928833	2	1	0.666667	1031 (76 indels)	2010 (2 'N', 146 indels)	/
Bacteria-Candidatus-Liptonbacteria-3-3	Candidatus Liptonbacteria	Candidatus Liptonbacteria bacterium RIFCSPLOWO2_01_FULL_56_20	ASM181865v1	3145	129	0.960599	3	0	1	999 (5 indels)	2028 (3 indels)	118 (25 indels)
Bacteria-Candidatus-Llyodbacteria-3-1	Candidatus Llyodbacteria	Candidatus Lloydbacteria bacterium RIFCSPLOWO2_02_FULL_51_11	ASM181907v1	1072	2202	0.327428	1	2	0.333333	1072 (4 indels)	/	/
Bacteria-Candidatus-Llyodbacteria-3-2	Candidatus Llyodbacteria	Candidatus Lloydbacteria bacterium RIFCSPLOWO2_02_FULL_54_12	ASM181909v1	730	2544	0.222969	1	2	0.333333	730 (1 indels)	/	/
Bacteria-Candidatus-Llyodbacteria-3-3	Candidatus Llyodbacteria	Candidatus Lloydbacteria bacterium RIFCSPHIGHO2_02_FULL_50_18	ASM182139v1	2049	1225	0.62584	3	0	1	948 (5 indels)	983 (3 indels)	118 (26 indels)
Bacteria-Candidatus-Magasanikbacteria-3-1	Candidatus Magasanikbacteria	Candidatus Magasanikbacteria bacterium RIFOXYD1_FULL_40_23	ASM178321v1	3274	0	1	3	0	1	1125 (2 indels)	2031 (11 indels)	118 (25 indels)
Bacteria-Candidatus-Magasanikbacteria-3-2	Candidatus Magasanikbacteria	Candidatus Magasanikbacteria bacterium GW2011_GWC2_42_27	ASM99863v1	3137	137	0.958155	2	1	0.666667	1125 (44 indels)	2012 (82 indels)	/
Bacteria-Candidatus-Magasanikbacteria-3-3	Candidatus Magasanikbacteria	Candidatus Magasanikbacteria bacterium RIFOXYC2_FULL_42_28	ASM178443v1	3274	0	1	3	0	1	1125 (2 indels)	2031 (10 indels)	118 (25 indels)
Bacteria-Candidatus-Margulisbacteria-2-1	Candidatus Margulisbacteria	Candidatus Margulisbacteria bacterium GWF2_35_9	ASM178327v1	1125	2149	0.343616	1	2	0.333333	1125	/	/
Bacteria-Candidatus-Margulisbacteria-2-2	Candidatus Margulisbacteria	Candidatus Margulisbacteria bacterium GWF2_38_17	ASM178451v1	1125	2149	0.343616	1	2	0.333333	1125	/	/
Bacteria-Candidatus-Marinimicrobia-3-1	Candidatus Marinimicrobia	Marinimicrobia bacterium 46_47	ASM150835v1	1125	2149	0.343616	1	2	0.333333	1125	/	/
Bacteria-Candidatus-Marinimicrobia-3-2	Candidatus Marinimicrobia	Marinimicrobia bacterium 46_43	ASM150933v1	1125	2149	0.343616	1	2	0.333333	1125	/	/
Bacteria-Candidatus-Marinimicrobia-3-3	Candidatus Marinimicrobia	Candidatus Marinimicrobia bacterium CG1_02_48_14	ASM187268v1	1125	2149	0.343616	1	2	0.333333	1125	/	/
Bacteria-Candidatus-Microgenomates-2-1	Candidatus Microgenomates	Microgenomates bacterium OLB23	ASM156724v1	2867	407	0.875687	2	1	0.666667	1125 (2 indels)	1742 (17 indels)	/
Bacteria-Candidatus-Microgenomates-2-2	Candidatus Microgenomates	Microgenomates bacterium OLB22	ASM156751v1	2863	411	0.874465	2	1	0.666667	1125 (2 indels)	1738 (3 indels)	/
Bacteria-Candidatus-Moranbacteria-3-1	Candidatus Moranbacteria	Candidatus Moranbacteria bacterium GW2011_GWF1_44_4	ASM99976v1	730	2544	0.222969	1	2	0.333333	730 (1 indels)	/	/
Bacteria-Candidatus-Moranbacteria-3-2	Candidatus Moranbacteria	Candidatus Moranbacteria bacterium GW2011_GWC1_45_18	ASM100152v1	2943	331	0.8989	2	1	0.666667	1125 (4 indels)	1818 (21 indels)	/
Bacteria-Candidatus-Moranbacteria-3-3	Candidatus Moranbacteria	Candidatus Moranbacteria bacterium GW2011_GWE1_49_15	ASM100385v1	3156	118	0.963958	2	1	0.666667	1125 (4 indels)	2031 (40 indels)	/
Bacteria-Candidatus-Nealsonbacteria-3-1	Candidatus Nealsonbacteria	Candidatus Nealsonbacteria bacterium RBG_13_42_11	ASM182145v1	2879	395	0.879352	3	0	1	730 (2 'N')	2031 (17 indels)	118 (25 indels)
Bacteria-Candidatus-Nealsonbacteria-3-2	Candidatus Nealsonbacteria	Candidatus Nealsonbacteria bacterium RIFOXYC1_FULL_40_7	ASM182157v1	986	2288	0.301161	2	1	0.666667	868 (3 indels)	/	118 (25 indels)
Bacteria-Candidatus-Nealsonbacteria-3-3	Candidatus Nealsonbacteria	Candidatus Nealsonbacteria bacterium RIFOXYD1_FULL_39_11	ASM182158v1	3218	56	0.982896	3	0	1	1069 (4 indels)	2031 (14 'N', 16 indels)	118 (25 indels)
Bacteria-Candidatus-Niyogibacteria-3-1	Candidatus Niyogibacteria	Candidatus Niyogibacteria bacterium RIFCSPLOWO2_01_FULL_45_48	ASM181939v1	2297	977	0.701588	3	0	1	1108 (4 indels)	1071 (2 indels)	118 (26 indels)
Bacteria-Candidatus-Niyogibacteria-3-2	Candidatus Niyogibacteria	Candidatus Niyogibacteria bacterium RIFCSPLOWO2_02_FULL_45_13	ASM181941v1	2928	346	0.894319	3	0	1	1108 (4 indels)	1702 (3 indels)	118 (26 indels)
Bacteria-Candidatus-Niyogibacteria-3-3	Candidatus Niyogibacteria	Candidatus Niyogibacteria bacterium RIFCSPLOWO2_12_FULL_41_13	ASM182161v1	3186	88	0.973122	3	0	1	1037 (4 indels)	2031 (3 indels)	118 (26 indels)
Bacteria-Candidatus-Nomurabacteria-3-1	Candidatus Nomurabacteria	Candidatus Nomurabacteria bacterium RIFOXYB1_FULL_36_10	ASM178625v1	1119	2155	0.341784	1	2	0.333333	1119 (5 indels)	/	/
Bacteria-Candidatus-Nomurabacteria-3-2	Candidatus Nomurabacteria	Candidatus Nomurabacteria bacterium GW2011_GWD2_36_14	ASM99140v1	3153	121	0.963042	2	1	0.666667	1122 (82 indels)	2031 (180 indels)	/
Bacteria-Candidatus-Nomurabacteria-3-3	Candidatus Nomurabacteria	Candidatus Nomurabacteria bacterium CG2_30_43_9	ASM187330v1	3191	83	0.974649	3	0	1	1042 (4 indels)	2031 (4 indels)	118 (26 indels)
Bacteria-Candidatus-Omnitrophica-3-1	Candidatus Omnitrophica	Candidatus Omnitrophica bacterium CG1_02_44_16	ASM187399v1	3274	0	1	3	0	1	1125	2031 (2 indels)	118 (25 indels)
Bacteria-Candidatus-Omnitrophica-3-2	Candidatus Omnitrophica	Omnitrophica bacterium RIFCSPHIGHO2_02_FULL_46_11	ASM180405v1	705	2569	0.215333	1	2	0.333333	705	/	/
Bacteria-Candidatus-Omnitrophica-3-3	Candidatus Omnitrophica	Omnitrophica bacterium RIFCSPLOWO2_01_FULL_50_24	ASM180422v1	679	2595	0.207392	1	2	0.333333	679 (1 indels)	/	/
Bacteria-Candidatus-Pacebacteria-3-1	Candidatus Pacebacteria	Candidatus Pacebacteria bacterium GW2011_GWF1_36_5	ASM99172v1	3156	118	0.963958	2	1	0.666667	1125 (20 indels)	2031 (2 indels)	/
Bacteria-Candidatus-Pacebacteria-3-2	Candidatus Pacebacteria	Candidatus Pacebacteria bacterium GW2011_GWF2_38_9	ASM99318v1	3156	118	0.963958	2	1	0.666667	1125 (1 indels)	2031 (2 indels)	/
Bacteria-Candidatus-Pacebacteria-3-3	Candidatus Pacebacteria	Candidatus Pacebacteria bacterium RIFOXYA1_FULL_38_18	ASM178740v1	3274	0	1	3	0	1	1125 (1 indels)	2031 (1 indels)	118 (25 indels)
Bacteria-Candidatus-Parcubacteria-10	Candidatus Parcubacteria	Parcubacteria bacterium 33_209	ASM150830v1	0	3274	0	0	3	0	/	/	/
Bacteria-Candidatus-Parcubacteria-11	Candidatus Parcubacteria	Parcubacteria bacterium DG_72	ASM130313v1	2016	1258	0.615761	2	1	0.666667	/	1898 (8 indels)	118 (25 indels)
Bacteria-Candidatus-Parcubacteria-12	Candidatus Parcubacteria	Parcubacteria bacterium DG_74_1	ASM130312v1	0	3274	0	0	3	0	/	/	/
Bacteria-Candidatus-Parcubacteria-14	Candidatus Parcubacteria	Parcubacteria bacterium C7867-008	ASM118921v1	0	3274	0	0	3	0	/	/	/
Bacteria-Candidatus-Parcubacteria-15	Candidatus Parcubacteria	Parcubacteria bacterium C7867-006	ASM118915v1	0	3274	0	0	3	0	/	/	/
Bacteria-Candidatus-Parcubacteria-16	Candidatus Parcubacteria	Parcubacteria bacterium C7867-005	ASM118916v1	0	3274	0	0	3	0	/	/	/
Bacteria-Candidatus-Parcubacteria-18	Candidatus Parcubacteria	Parcubacteria bacterium C7867-002	ASM118910v1	0	3274	0	0	3	0	/	/	/
Bacteria-Candidatus-Parcubacteria-3-1	Candidatus Parcubacteria	Parcubacteria bacterium DG_74_3	ASM130298v1	2869	405	0.876298	2	1	0.666667	1125 (65 indels)	1744 (13 indels)	/
Bacteria-Candidatus-Parcubacteria-3-2	Candidatus Parcubacteria	Parcubacteria bacterium SG8_24	ASM130318v1	1125	2149	0.343616	1	2	0.333333	1125 (2 indels)	/	/
Bacteria-Candidatus-Parcubacteria-3-3	Candidatus Parcubacteria	Parcubacteria bacterium OLB19	ASM156736v1	3119	155	0.952657	2	1	0.666667	1125 (7 indels)	1994 (101 indels)	/
Bacteria-Candidatus-Parcubacteria-4	Candidatus Parcubacteria	Parcubacteria bacterium C7867-004	ASM118907v1	0	3274	0	0	3	0	/	/	/
Bacteria-Candidatus-Parcubacteria-5	Candidatus Parcubacteria	Parcubacteria bacterium RAAC4_OD1_1	RAAC_OD1_1.0	118	3156	0.0360415	1	2	0.333333	/	/	118 (26 indels)
Bacteria-Candidatus-Parcubacteria-6	Candidatus Parcubacteria	Candidatus Parcubacteria bacterium 4484_255	ASM208514v1	2835	439	0.865913	3	0	1	708 (192 indels)	2012 (867 indels)	115 (25 indels)
Bacteria-Candidatus-Parcubacteria-7	Candidatus Parcubacteria	Candidatus Parcubacteria bacterium A4	ASM208389v1	0	3274	0	0	3	0	/	/	/
Bacteria-Candidatus-Parcubacteria-8	Candidatus Parcubacteria	Parcubacteria bacterium 32_520	ASM150863v1	0	3274	0	0	3	0	/	/	/
Bacteria-Candidatus-Peregrinibacteria-3-1	Candidatus Peregrinibacteria	Candidatus Peribacteria bacterium GW2011_GWB1_54_5	ASM100473v1	3153	121	0.963042	2	1	0.666667	1125 (2 indels)	2028 (280 indels)	/
Bacteria-Candidatus-Peregrinibacteria-3-2	Candidatus Peregrinibacteria	Candidatus Peribacteria bacterium GW2011_GWC2_54_8	ASM100477v1	3153	121	0.963042	2	1	0.666667	1125 (2 indels)	2028 (280 indels)	/
Bacteria-Candidatus-Peregrinibacteria-3-3	Candidatus Peregrinibacteria	Candidatus Peribacter riflensis	ASM143075v1	3274	0	1	3	0	1	1125 (2 indels)	2031 (1 indels)	118 (25 indels)
Bacteria-Candidatus-Poribacteria-2-1	Candidatus Poribacteria	Candidatus Poribacteria bacterium WGA-4G	ASM36458v1	1125	2149	0.343616	1	2	0.333333	1125	/	/
Bacteria-Candidatus-Poribacteria-2-2	Candidatus Poribacteria	Candidatus Poribacteria bacterium WGA-4E	ASM37228v1	1125	2149	0.343616	1	2	0.333333	1125	/	/
Bacteria-Candidatus-Portnoybacteria-3-1	Candidatus Portnoybacteria	Candidatus Portnoybacteria bacterium RBG_19FT_COMBO_36_7	ASM181949v1	1125	2149	0.343616	1	2	0.333333	1125 (3 indels)	/	/
Bacteria-Candidatus-Portnoybacteria-3-2	Candidatus Portnoybacteria	Candidatus Portnoybacteria bacterium RIFCSPHIGHO2_01_FULL_40_12b	ASM181953v1	3274	0	1	3	0	1	1125 (4 indels)	2031 (12 indels)	118 (25 indels)
Bacteria-Candidatus-Portnoybacteria-3-3	Candidatus Portnoybacteria	Candidatus Portnoybacteria bacterium RIFCSPLOWO2_01_FULL_38_39	ASM181958v1	2406	868	0.734881	3	0	1	1003 (273 indels)	1285 (20 'N', 11 indels)	118 (25 indels)
Bacteria-Candidatus-Raymondbacteria-3-1	Candidatus Raymondbacteria	Candidatus Raymondbacteria bacterium RIFOXYC2_FULL_50_21	ASM178783v1	3274	0	1	3	0	1	1125	2031 (1 indels)	118 (25 indels)
Bacteria-Candidatus-Raymondbacteria-3-2	Candidatus Raymondbacteria	Candidatus Raymondbacteria bacterium RifOxyA12_full_50_37	ASM178919v1	3274	0	1	3	0	1	1125	2031 (1 indels)	118 (25 indels)
Bacteria-Candidatus-Raymondbacteria-3-3	Candidatus Raymondbacteria	Candidatus Raymondbacteria bacterium RIFOXYA2_FULL_49_16	ASM178920v1	3274	0	1	3	0	1	1125	2031 (1 indels)	118 (25 indels)
Bacteria-Candidatus-Roizmanbacteria-3-1	Candidatus Roizmanbacteria	Candidatus Roizmanbacteria bacterium GW2011_GWC1_37_12	ASM99113v1	3156	118	0.963958	2	1	0.666667	1125 (2 indels)	2031 (87 indels)	/
Bacteria-Candidatus-Roizmanbacteria-3-2	Candidatus Roizmanbacteria	Candidatus Roizmanbacteria bacterium RIFOXYC2_FULL_38_9	ASM178830v1	3138	136	0.958461	3	0	1	1002 (1 indels)	2018 (11 indels)	118 (25 indels)
Bacteria-Candidatus-Roizmanbacteria-3-3	Candidatus Roizmanbacteria	Candidatus Roizmanbacteria bacterium RIFCSPHIGHO2_12_41_18	ASM178953v1	3274	0	1	3	0	1	1125 (2 indels)	2031 (12 indels)	118 (25 indels)
Bacteria-Candidatus-Rokubacteria-3-1	Candidatus Rokubacteria	Candidatus Rokubacteria bacterium CSP1-6	ASM144338v1	1125	2149	0.343616	1	2	0.333333	1125	/	/
Bacteria-Candidatus-Rokubacteria-3-2	Candidatus Rokubacteria	Candidatus Rokubacteria bacterium GWA2_70_23	ASM178839v1	675	2599	0.20617	1	2	0.333333	675	/	/
Bacteria-Candidatus-Rokubacteria-3-3	Candidatus Rokubacteria	Candidatus Rokubacteria bacterium RIFCSPHIGHO2_12_FULL_73_22	ASM178847v1	599	2675	0.182957	1	2	0.333333	599	/	/
Bacteria-Candidatus-Ryanbacteria-3-1	Candidatus Ryanbacteria	Candidatus Ryanbacteria bacterium RIFCSPHIGHO2_02_FULL_47_25	ASM181985v1	1125	2149	0.343616	1	2	0.333333	1125 (4 indels)	/	/
Bacteria-Candidatus-Ryanbacteria-3-2	Candidatus Ryanbacteria	Candidatus Ryanbacteria bacterium RIFCSPHIGHO2_02_FULL_48_12	ASM181987v1	1125	2149	0.343616	1	2	0.333333	1125 (4 indels)	/	/
Bacteria-Candidatus-Ryanbacteria-3-3	Candidatus Ryanbacteria	Candidatus Ryanbacteria bacterium RIFCSPHIGHO2_12_FULL_47_12b	ASM181990v1	2949	325	0.900733	3	0	1	812 (1 indels)	2019 (3 indels)	118 (26 indels)
Bacteria-Candidatus-Saccharibacteria-3-1	Candidatus Saccharibacteria	Saccharimonas aalborgensis	ASM39243v1	3217	57	0.98259	3	0	1	1068 (1 indels)	2031 (1 indels)	118 (25 indels)
Bacteria-Candidatus-Saccharibacteria-3-2	Candidatus Saccharibacteria	Candidatus Saccharibacteria bacterium RAAC3_TM7_1	ASM50391v1	3266	8	0.997557	3	0	1	1117 (1 indels)	2031 (2 indels)	118 (25 indels)
Bacteria-Candidatus-Saccharibacteria-3-3	Candidatus Saccharibacteria	Candidatus Saccharibacteria oral taxon TM7x	ASM80362v1	3274	0	1	3	0	1	1125 (1 indels)	2031 (1 indels)	118 (25 indels)
Bacteria-Candidatus-Schekmanbacteria-1-1	Candidatus Schekmanbacteria	Candidatus Schekmanbacteria bacterium RIFCSPLOWO2_02_FULL_38_14	ASM179085v1	3221	53	0.983812	3	0	1	1125	1978	118 (25 indels)
Bacteria-Candidatus-Shapirobacteria-3-1	Candidatus Shapirobacteria	Candidatus Shapirobacteria bacterium GW2011_GWF1_38_23	ASM99260v1	3151	123	0.962431	2	1	0.666667	1125 (10 indels)	2026 (3 indels)	/
Bacteria-Candidatus-Shapirobacteria-3-2	Candidatus Shapirobacteria	Candidatus Shapirobacteria bacterium GW2011_GWE2_38_30	ASM99272v1	3150	124	0.962126	2	1	0.666667	1125 (12 indels)	2025 (6 indels)	/
Bacteria-Candidatus-Shapirobacteria-3-3	Candidatus Shapirobacteria	Candidatus Shapirobacteria bacterium RIFOXYD1_FULL_38_32	ASM179090v1	3268	6	0.998167	3	0	1	1125 (12 indels)	2025 (6 indels)	118 (25 indels)
Bacteria-Candidatus-Spechtbacteria-3-1	Candidatus Spechtbacteria	Candidatus Spechtbacteria bacterium RIFCSPHIGHO2_02_FULL_43_15b	ASM181998v1	3268	6	0.998167	3	0	1	1119 (80 'N', 54 indels)	2031 (67 'N', 2 indels)	118 (25 indels)
Bacteria-Candidatus-Spechtbacteria-3-2	Candidatus Spechtbacteria	Candidatus Spechtbacteria bacterium RIFCSPLOWO2_12_FULL_38_22	ASM182005v1	3268	6	0.998167	3	0	1	1119 (4 indels)	2031 (2 indels)	118 (25 indels)
Bacteria-Candidatus-Spechtbacteria-3-3	Candidatus Spechtbacteria	Candidatus Spechtbacteria bacterium RIFCSPHIGHO2_12_FULL_38_30	ASM182183v1	3268	6	0.998167	3	0	1	1119 (4 indels)	2031 (2 indels)	118 (25 indels)
Bacteria-Candidatus-Staskawiczbacteria-3-1	Candidatus Staskawiczbacteria	Candidatus Staskawiczbacteria bacterium RIFOXYA1_FULL_37_15	ASM182029v1	3183	91	0.972205	3	0	1	1034 (5 indels)	2031 (299 indels)	118 (24 indels)
Bacteria-Candidatus-Staskawiczbacteria-3-2	Candidatus Staskawiczbacteria	Candidatus Staskawiczbacteria bacterium RIFOXYA12_FULL_37_10	ASM182032v1	3183	91	0.972205	3	0	1	1034 (5 indels)	2031 (297 indels)	118 (24 indels)
Bacteria-Candidatus-Staskawiczbacteria-3-3	Candidatus Staskawiczbacteria	Candidatus Staskawiczbacteria bacterium RIFOXYA2_FULL_32_7	ASM182035v1	1967	1307	0.600794	2	1	0.666667	984 (15 'N', 30 indels)	983 (15 indels)	/
Bacteria-Candidatus-Sungbacteria-3-1	Candidatus Sungbacteria	Candidatus Sungbacteria bacterium RIFCSPLOWO2_01_FULL_59_16	ASM182238v1	2627	647	0.802382	3	0	1	562 (2 indels)	1947 (469 indels)	118 (26 indels)
Bacteria-Candidatus-Sungbacteria-3-2	Candidatus Sungbacteria	Candidatus Sungbacteria bacterium RIFCSPLOWO2_02_FULL_54_10	ASM182245v1	3151	123	0.962431	3	0	1	1002 (3 indels)	2031 (2 indels)	118 (25 indels)
Bacteria-Candidatus-Sungbacteria-3-3	Candidatus Sungbacteria	Candidatus Sungbacteria bacterium RIFCSPLOWO2_01_FULL_47_32	ASM182068v1	1081	2193	0.330177	1	2	0.333333	1081 (85 indels)	/	/
Bacteria-Candidatus-Taylorbacteria-3-1	Candidatus Taylorbacteria	Candidatus Taylorbacteria bacterium RIFCSPHIGHO2_02_FULL_45_35	ASM182098v1	3068	206	0.93708	3	0	1	1038 (4 indels)	1912 (171 indels)	118 (26 indels)
Bacteria-Candidatus-Taylorbacteria-3-2	Candidatus Taylorbacteria	Candidatus Taylorbacteria bacterium RIFCSPLOWO2_02_FULL_45_10b	ASM182123v1	2832	442	0.864997	3	0	1	767 (1 indels)	1947 (472 indels)	118 (25 indels)
Bacteria-Candidatus-Taylorbacteria-3-3	Candidatus Taylorbacteria	Candidatus Taylorbacteria bacterium RIFCSPLOWO2_01_FULL_45_34b	ASM182267v1	3187	87	0.973427	3	0	1	1038 (4 indels)	2031 (44 indels)	118 (26 indels)
Bacteria-Candidatus-Tectomicrobia-3-1	Candidatus Tectomicrobia	Candidatus Entotheonella sp.	v3	1125	2149	0.343616	1	2	0.333333	1125 (9 indels)	/	/
Bacteria-Candidatus-Tectomicrobia-3-2	Candidatus Tectomicrobia	Candidatus Tectomicrobia bacterium RIFCSPLOWO2_02_FULL_70_19	ASM179093v1	1125	2149	0.343616	1	2	0.333333	1125	/	/
Bacteria-Candidatus-Tectomicrobia-3-3	Candidatus Tectomicrobia	Candidatus Tectomicrobia bacterium RIFCSPLOWO2_12_FULL_69_37	ASM179095v1	1125	2149	0.343616	1	2	0.333333	1125	/	/
Bacteria-Candidatus-Terrybacteria-3-1	Candidatus Terrybacteria	Candidatus Terrybacteria bacterium RIFCSPHIGHO2_01_FULL_43_35	ASM182281v1	3235	39	0.988088	3	0	1	1125 (4 indels)	1992 (46 indels)	118 (25 indels)
Bacteria-Candidatus-Terrybacteria-3-2	Candidatus Terrybacteria	Candidatus Terrybacteria bacterium RIFCSPHIGHO2_02_FULL_43_14	ASM182286v1	3235	39	0.988088	3	0	1	1125 (4 indels)	1992 (3 indels)	118 (25 indels)
Bacteria-Candidatus-Terrybacteria-3-3	Candidatus Terrybacteria	Candidatus Terrybacteria bacterium RIFCSPLOWO2_01_FULL_40_23	ASM182289v1	2963	311	0.905009	3	0	1	875 (47 'N', 41 indels)	1970 (3 indels)	118 (25 indels)
Bacteria-Candidatus-Uhrbacteria-3-1	Candidatus Uhrbacteria	Candidatus Uhrbacteria bacterium GW2011_GWF2_46_218	ASM100256v1	2929	345	0.894624	2	1	0.666667	1125 (2 indels)	1804 (24 indels)	/
Bacteria-Candidatus-Uhrbacteria-3-2	Candidatus Uhrbacteria	Candidatus Uhrbacteria bacterium RIFCSPLOWO2_01_FULL_47_17	ASM179130v1	3274	0	1	3	0	1	1125 (2 indels)	2031 (3 indels)	118 (25 indels)
Bacteria-Candidatus-Uhrbacteria-3-3	Candidatus Uhrbacteria	Candidatus Uhrbacteria bacterium RIFOXYB12_FULL_58_10	ASM179164v1	3274	0	1	3	0	1	1125 (2 indels)	2031 (1 indels)	118 (25 indels)
Bacteria-Candidatus-Veblenbacteria-3-1	Candidatus Veblenbacteria	Candidatus Veblenbacteria bacterium RIFOXYC2_FULL_42_11	ASM182298v1	2717	557	0.829872	3	0	1	1125 (1 indels)	1474 (708 indels)	118 (25 indels)
Bacteria-Candidatus-Veblenbacteria-3-2	Candidatus Veblenbacteria	Candidatus Veblenbacteria bacterium RIFOXYD1_FULL_43_11	ASM182301v1	1125	2149	0.343616	1	2	0.333333	1125 (1 indels)	/	/
Bacteria-Candidatus-Veblenbacteria-3-3	Candidatus Veblenbacteria	Candidatus Veblenbacteria bacterium RIFOXYA2_FULL_43_9	ASM182475v1	1125	2149	0.343616	1	2	0.333333	1125 (1 indels)	/	/
Bacteria-Candidatus-Vogelbacteria-3-1	Candidatus Vogelbacteria	Candidatus Vogelbacteria bacterium GWA1_51_14	ASM182302v1	3268	6	0.998167	3	0	1	1119 (4 indels)	2031 (3 indels)	118 (26 indels)
Bacteria-Candidatus-Vogelbacteria-3-2	Candidatus Vogelbacteria	Candidatus Vogelbacteria bacterium RIFOXYB1_FULL_42_16	ASM182305v1	3185	89	0.972816	3	0	1	1036 (5 indels)	2031 (3 indels)	118 (26 indels)
Bacteria-Candidatus-Vogelbacteria-3-3	Candidatus Vogelbacteria	Candidatus Vogelbacteria bacterium RIFOXYD1_FULL_51_18	ASM182309v1	3055	219	0.933109	3	0	1	1015 (62 indels)	1922 (554 indels)	118 (26 indels)
Bacteria-Candidatus-Wildermuthbacteria-3-1	Candidatus Wildermuthbacteria	Candidatus Wildermuthbacteria bacterium RIFCSPLOWO2_01_FULL_48_35	ASM182337v1	3271	3	0.999084	3	0	1	1122 (4 indels)	2031 (12 indels)	118 (24 indels)
Bacteria-Candidatus-Wildermuthbacteria-3-2	Candidatus Wildermuthbacteria	Candidatus Wildermuthbacteria bacterium RIFCSPLOWO2_02_FULL_47_10	ASM182341v1	3271	3	0.999084	3	0	1	1122 (4 indels)	2031 (12 indels)	118 (24 indels)
Bacteria-Candidatus-Wildermuthbacteria-3-3	Candidatus Wildermuthbacteria	Candidatus Wildermuthbacteria bacterium RIFCSPHIGHO2_01_FULL_47_27	ASM182488v1	3271	3	0.999084	3	0	1	1122 (4 indels)	2031 (12 indels)	118 (24 indels)
Bacteria-Candidatus-Woesebacteria-3-1	Candidatus Woesebacteria	Candidatus Woesebacteria bacterium GW2011_GWB1_39_12	ASM99340v1	3133	141	0.956933	2	1	0.666667	1125 (9 indels)	2008 (60 indels)	/
Bacteria-Candidatus-Woesebacteria-3-2	Candidatus Woesebacteria	Candidatus Woesebacteria bacterium RIFCSPHIGHO2_01_FULL_40_22	ASM179237v1	3235	39	0.988088	3	0	1	1125 (13 indels)	1992 (3 indels)	118 (25 indels)
Bacteria-Candidatus-Woesebacteria-3-3	Candidatus Woesebacteria	Candidatus Woesebacteria bacterium RIFOXYA1_FULL_38_9	ASM179333v1	2990	284	0.913256	3	0	1	1042 (8 indels)	1830 (7 indels)	118 (26 indels)
Bacteria-Candidatus-Wolfebacteria-3-1	Candidatus Wolfebacteria	Candidatus Wolfebacteria bacterium GW2011_GWD2_47_17	ASM99847v1	3140	134	0.959071	2	1	0.666667	1121 (5 indels)	2019 (26 indels)	/
Bacteria-Candidatus-Wolfebacteria-3-2	Candidatus Wolfebacteria	Candidatus Wolfebacteria bacterium RIFCSPLOWO2_01_FULL_47_17b	ASM179386v1	3218	56	0.982896	3	0	1	1069 (4 indels)	2031 (2 indels)	118 (25 indels)
Bacteria-Candidatus-Wolfebacteria-3-3	Candidatus Wolfebacteria	Candidatus Wolfebacteria bacterium RIFOXYB1_FULL_54_12	ASM179389v1	3248	26	0.992059	3	0	1	1111 (4 indels)	2019 (3 indels)	118 (26 indels)
Bacteria-Candidatus-Woykebacteria-3-1	Candidatus Woykebacteria	Candidatus Woykebacteria bacterium RIFCSPHIGHO2_02_FULL_43_16b	ASM181679v1	3271	3	0.999084	3	0	1	1125 (2 indels)	2028 (4 indels)	118 (25 indels)
Bacteria-Candidatus-Woykebacteria-3-2	Candidatus Woykebacteria	Candidatus Woykebacteria bacterium RIFCSPHIGHO2_12_FULL_43_10	ASM181681v1	2993	281	0.914172	2	1	0.666667	1125 (2 indels)	1868 (4 indels)	/
Bacteria-Candidatus-Woykebacteria-3-3	Candidatus Woykebacteria	Candidatus Woykebacteria bacterium RIFCSPLOWO2_01_FULL_43_14	ASM181683v1	3271	3	0.999084	3	0	1	1125 (2 indels)	2028 (4 indels)	118 (25 indels)
Bacteria-Candidatus-Yanofskybacteria-3-1	Candidatus Yanofskybacteria	Candidatus Yanofskybacteria bacterium RIFCSPHIGHO2_12_FULL_45_19b	ASM179460v1	2979	295	0.909896	3	0	1	1038 (4 indels)	1823 (3 indels)	118 (25 indels)
Bacteria-Candidatus-Yanofskybacteria-3-2	Candidatus Yanofskybacteria	Candidatus Yanofskybacteria bacterium RIFCSPLOWO2_01_FULL_39_28	ASM179463v1	769	2505	0.234881	1	2	0.333333	769 (3 indels)	/	/
Bacteria-Candidatus-Yanofskybacteria-3-3	Candidatus Yanofskybacteria	Candidatus Yanofskybacteria bacterium RIFCSPLOWO2_02_FULL_44_18	ASM179475v1	3154	120	0.963348	3	0	1	1005 (4 indels)	2031 (2 indels)	118 (21 indels)
Bacteria-Candidatus-Yonathbacteria-3-1	Candidatus Yonathbacteria	Candidatus Yonathbacteria bacterium RIFCSPHIGHO2_01_FULL_44_41	ASM182349v1	2823	451	0.862248	3	0	1	674 (1 indels)	2031 (597 indels)	118 (26 indels)
Bacteria-Candidatus-Yonathbacteria-3-2	Candidatus Yonathbacteria	Candidatus Yonathbacteria bacterium RIFOXYC1_FULL_52_10	ASM182359v1	2869	405	0.876298	2	1	0.666667	1122 (4 indels)	1747 (4 indels)	/
Bacteria-Candidatus-Yonathbacteria-3-3	Candidatus Yonathbacteria	Candidatus Yonathbacteria bacterium RIFOXYD1_FULL_52_36	ASM182360v1	3271	3	0.999084	3	0	1	1122 (4 indels)	2031 (4 indels)	118 (26 indels)
Bacteria-Candidatus-Zambryskibacteria-3-1	Candidatus Zambryskibacteria	Candidatus Zambryskibacteria bacterium RIFCSPHIGHO2_12_FULL_38_37	ASM182381v1	1123	2151	0.343005	1	2	0.333333	1123 (7 indels)	/	/
Bacteria-Candidatus-Zambryskibacteria-3-2	Candidatus Zambryskibacteria	Candidatus Zambryskibacteria bacterium RIFCSPLOWO2_02_FULL_51_21	ASM182425v1	1230	2044	0.375687	2	1	0.666667	1112 (5 indels)	/	118 (26 indels)
Bacteria-Candidatus-Zambryskibacteria-3-3	Candidatus Zambryskibacteria	Candidatus Zambryskibacteria bacterium RIFOXYC1_FULL_39_10	ASM182427v1	1229	2045	0.375382	2	1	0.666667	1111 (20 'N', 17 indels)	/	118 (26 indels)
Bacteria-Candidatus-division-CPR2-3-1	candidate division CPR2	candidate division CPR2 bacterium GW2011_GWC2_39_35	ASM99506v1	1125	2149	0.343616	1	2	0.333333	1125 (1 indels)	/	/
Bacteria-Candidatus-division-CPR2-3-2	candidate division CPR2	candidate division CPR2 bacterium GW2011_GWD2_39_7	ASM99539v1	3072	202	0.938302	2	1	0.666667	1125 (1 indels)	1947 (742 indels)	/
Bacteria-Candidatus-division-CPR2-3-3	candidate division CPR2	candidate division CPR2 bacterium GW2011_GWC1_39_9	ASM99556v1	794	2480	0.242517	1	2	0.333333	794 (1 indels)	/	/
Bacteria-Candidatus-division-CPR3-3-1	candidate division CPR3	candidate division CPR3 bacterium GW2011_GWF2_35_18	ASM99057v1	3156	118	0.963958	2	1	0.666667	1125	2031 (5 indels)	/
Bacteria-Candidatus-division-CPR3-3-2	candidate division CPR3	candidate division CPR3 bacterium GWF2_35_18	ASM177113v1	3242	32	0.990226	3	0	1	1125	1999 (5 indels)	118 (25 indels)
Bacteria-Candidatus-division-CPR3-3-3	candidate division CPR3	candidate division CPR3 bacterium RIFOXYA2_FULL_35_13	ASM177115v1	3242	32	0.990226	3	0	1	1125	1999 (5 indels)	118 (25 indels)
Bacteria-Candidatus-division-KD3-62-1-1	candidate division KD3-62	candidate division KD3-62 bacterium DG_56	ASM130280v1	1125	2149	0.343616	1	2	0.333333	1125 (20 indels)	/	/
Bacteria-Candidatus-division-NC10-3-1	candidate division NC10	Candidatus Methylomirabilis oxyfera	ASM9116v1	3274	0	1	3	0	1	1125	2031	118 (25 indels)
Bacteria-Candidatus-division-NC10-3-2	candidate division NC10	candidate division NC10 bacterium RIFCSPLOWO2_02_FULL_66_22	ASM177124v1	1125	2149	0.343616	1	2	0.333333	1125	/	/
Bacteria-Candidatus-division-NC10-3-3	candidate division NC10	candidate division NC10 bacterium RIFCSPLOWO2_12_FULL_66_18	ASM177128v1	1125	2149	0.343616	1	2	0.333333	1125	/	/
Bacteria-Candidatus-division-WOR-3-1-1	candidate division WOR-3	candidate division WOR-3 bacterium RBG_13_43_14	ASM177173v1	801	2473	0.244655	1	2	0.333333	801	/	/
Bacteria-Candidatus-division-WWE3-3-1	candidate division WWE3	candidate division WWE3 bacterium RBG_19FT_COMBO_34_6	ASM177257v1	3274	0	1	3	0	1	1125 (276 'N', 28 indels)	2031 (1 indels)	118 (25 indels)
Bacteria-Candidatus-division-WWE3-3-2	candidate division WWE3	candidate division WWE3 bacterium RIFOXYA2_FULL_43_12	ASM177279v1	3274	0	1	3	0	1	1125 (20 indels)	2031 (1 indels)	118 (25 indels)
Bacteria-Candidatus-division-WWE3-3-3	candidate division WWE3	candidate division WWE3 bacterium RBG_19FT_COMBO_53_11	ASM177280v1	3274	0	1	3	0	1	1125 (11 indels)	2031 (2 indels)	118 (25 indels)
Bacteria-Candidatus-division-Zixibacteria-3-1	candidate division Zixibacteria	candidate division Zixibacteria bacterium RBG-1	RBG_1	1125	2149	0.343616	1	2	0.333333	1125	/	/
Bacteria-Candidatus-division-Zixibacteria-3-2	candidate division Zixibacteria	candidate division Zixibacteria bacterium SM1_73	ASM130422v1	1125	2149	0.343616	1	2	0.333333	1125 (8 indels)	/	/
Bacteria-Candidatus-division-Zixibacteria-3-3	candidate division Zixibacteria	candidate division Zixibacteria bacterium RBG_16_43_9	ASM177535v1	1125	2149	0.343616	1	2	0.333333	1125	/	/
Bacteria-Chlamydiae-3-1	Chlamydiae	Simkania negevensis	ASM23720v1	3217	57	0.98259	3	0	1	1068	2031 (2 indels)	118 (25 indels)
Bacteria-Chlamydiae-3-2	Chlamydiae	Criblamydia sequanensis	CS_CRIB18-1	3217	57	0.98259	3	0	1	1068	2031 (2 indels)	118 (25 indels)
Bacteria-Chlamydiae-3-3	Chlamydiae	Waddlia chondrophila	ASM161826v1	3217	57	0.98259	3	0	1	1068	2031 (2 indels)	118 (25 indels)
Bacteria-Chlorobi-2-1	Chlorobi	Chloroherpeton thalassium	ASM2052v1	3217	57	0.98259	3	0	1	1068	2031 (1 indels)	118 (26 indels)
Bacteria-Chlorobi-2-2	Chlorobi	Prosthecochloris aestuarii	ASM2062v1	3217	57	0.98259	3	0	1	1068	2031 (1 indels)	118 (26 indels)
Bacteria-Chloroflexi-6-1	Chloroflexi	Caldilinea aerophila	ASM28117v1	3217	57	0.98259	3	0	1	1068 (4 indels)	2031 (2 indels)	118 (25 indels)
Bacteria-Chloroflexi-6-2	Chloroflexi	Chloroflexus aggregans	ASM2194v1	3100	174	0.946854	3	0	1	1068 (4 indels)	1914 (56 indels)	118 (25 indels)
Bacteria-Chloroflexi-6-3	Chloroflexi	Herpetosiphon aurantiacus	ASM1856v1	3031	243	0.925779	3	0	1	1068 (4 indels)	1845	118 (24 indels)
Bacteria-Chloroflexi-6-4	Chloroflexi	Dehalococcoides mccartyi	ASM2502v1	3047	227	0.930666	3	0	1	1068 (2 indels)	1861 (9 indels)	118 (24 indels)
Bacteria-Chloroflexi-6-5	Chloroflexi	Thermogemmatispora onikobensis	ASM174828v1	3217	57	0.98259	3	0	1	1068	2031 (220 indels)	118 (25 indels)
Bacteria-Chloroflexi-6-6	Chloroflexi	Nitrolancea hollandica	ASM29725v1	3217	57	0.98259	3	0	1	1068	2031 (1 indels)	118 (22 indels)
Bacteria-Chloroflexi-7	Chloroflexi	Thermobaculum terrenum	ASM2500v1	3273	1	0.999695	3	0	1	1125 (1 indels)	2031 (5 indels)	117 (25 indels)
Bacteria-Chrysiogenetes-3-1	Chrysiogenetes	Chrysiogenes arsenatis	Chrysiogenes arsenatis	3217	57	0.98259	3	0	1	1068	2031 (7 indels)	118 (25 indels)
Bacteria-Chrysiogenetes-3-2	Chrysiogenetes	Desulfurispirillum indicum	ASM17763v2	3051	223	0.931888	3	0	1	1068	1865 (7 indels)	118 (25 indels)
Bacteria-Chrysiogenetes-3-3	Chrysiogenetes	Desulfurispirillum alkaliphilum	/	1016	2258	0.310324	1	2	0.333333	1016 (1 indels)	/	/
Bacteria-Cloacimonetes-2-1	Cloacamonas p	Cloacamonas acidaminovorans	/	3217	57	0.98259	3	0	1	1068	2031 (1 indels)	118 (25 indels)
Bacteria-Cloacimonetes-2-2	Cloacamonas p	AJ347760_s	/	1068	2206	0.326206	1	2	0.333333	1068 (1 indels)	/	/
Bacteria-Cyanobacteria-7-1	Cyanobacteria	Rubidibacter lacunae	KS51_v1	3217	57	0.98259	3	0	1	1068 (1 indels)	2031 (12 indels)	118 (25 indels)
Bacteria-Cyanobacteria-7-2	Cyanobacteria	Chamaesiphon minutus	ASM31714v1	3217	57	0.98259	3	0	1	1068 (1 indels)	2031 (2 indels)	118 (24 indels)
Bacteria-Cyanobacteria-7-3	Cyanobacteria	Crinalium epipsammum	ASM31749v1	3217	57	0.98259	3	0	1	1068 (1 indels)	2031 (2 indels)	118 (25 indels)
Bacteria-Cyanobacteria-7-4	Cyanobacteria	Gloeobacter violaceus	ASM1138v1	3051	223	0.931888	3	0	1	1068 (1 indels)	1865 (12 indels)	118 (26 indels)
Bacteria-Cyanobacteria-7-5	Cyanobacteria	Gloeomargarita lithophora	ASM187022v1	3209	65	0.980147	3	0	1	1068 (1 indels)	2023 (38 indels)	118 (25 indels)
Bacteria-Cyanobacteria-7-6	Cyanobacteria	Nostoc punctiforme	ASM2002v1	3274	0	1	3	0	1	1125 (1 indels)	2031 (3 indels)	118 (24 indels)
Bacteria-Cyanobacteria-7-7	Cyanobacteria	Fischerella major	ASM190464v1	3181	93	0.971594	3	0	1	1032 (1 indels)	2031 (12 indels)	118 (24 indels)
Bacteria-Deferribacteres-3-1	Deferribacteres	Denitrovibrio acetiphilus	ASM2572v1	3217	57	0.98259	3	0	1	1068	2031	118 (25 indels)
Bacteria-Deferribacteres-3-2	Deferribacteres	Calditerrivibrio nitroreducens	ASM18340v1	3217	57	0.98259	3	0	1	1068	2031	118 (25 indels)
Bacteria-Deferribacteres-3-3	Deferribacteres	Flexistipes sinusarabici	ASM21862v1	3217	57	0.98259	3	0	1	1068	2031	118 (25 indels)
Bacteria-Deinococcus-Thermus-3-1	Deinococcus-Thermus	Truepera radiovictrix	ASM9242v1	3217	57	0.98259	3	0	1	1068 (8 indels)	2031 (2 indels)	118 (25 indels)
Bacteria-Deinococcus-Thermus-3-2	Deinococcus-Thermus	Deinococcus deserti	ASM2068v1	3051	223	0.931888	3	0	1	1068	1865 (1 indels)	118 (25 indels)
Bacteria-Deinococcus-Thermus-3-3	Deinococcus-Thermus	Thermus thermophilus	ASM9154v1	3217	57	0.98259	3	0	1	1068	2031 (1 indels)	118 (25 indels)
Bacteria-Dictyoglomi-2-1	Dictyoglomi	Dictyoglomus thermophilum	ASM2096v1	3217	57	0.98259	3	0	1	1068	2031 (1 indels)	118 (25 indels)
Bacteria-Dictyoglomi-2-2	Dictyoglomi	Dictyoglomus turgidum	ASM2164v1	3051	223	0.931888	3	0	1	1068	1865 (9 indels)	118 (25 indels)
Bacteria-Elusimicrobia-3-1	Elusimicrobia	Elusimicrobia bacterium RIFOXYB12_FULL_50_12	ASM180045v1	3274	0	1	3	0	1	1125	2031 (1 indels)	118 (25 indels)
Bacteria-Elusimicrobia-3-2	Elusimicrobia	Endomicrobium proavitum	ASM102754v1	3216	58	0.982285	3	0	1	1067	2031 (11 indels)	118 (25 indels)
Bacteria-Elusimicrobia-3-3	Elusimicrobia	Elusimicrobium minutum	ASM2014v1	3051	223	0.931888	3	0	1	1068	1865 (7 indels)	118 (25 indels)
Bacteria-Fibrobacteres-3-1	Fibrobacteres	Chitinispirillum alkaliphilum	ASM104552v1	3217	57	0.98259	3	0	1	1068	2031 (1 indels)	118 (25 indels)
Bacteria-Fibrobacteres-3-2	Fibrobacteres	Chitinivibrio alkaliphilus	Acht1_1	3217	57	0.98259	3	0	1	1068	2031 (1 indels)	118 (25 indels)
Bacteria-Fibrobacteres-3-3	Fibrobacteres	Fibrobacter succinogenes	ASM2466v1	3051	223	0.931888	3	0	1	1068	1865 (3 indels)	118 (25 indels)
Bacteria-Firmicutes-12-1	Firmicutes	Bacillus cereus	ASM782v1	3051	223	0.931888	3	0	1	1068	1865 (7 indels)	118 (25 indels)
Bacteria-Firmicutes-12-10	Firmicutes	Veillonella parvula	ASM155333v1	3217	57	0.98259	3	0	1	1068	2031 (2 indels)	118 (25 indels)
Bacteria-Firmicutes-12-11	Firmicutes	Holdemanella biformis	ASM15665v1	3098	176	0.946243	2	1	0.666667	1085 (11 'N', 7 indels)	2013 (757 indels)	/
Bacteria-Firmicutes-12-12	Firmicutes	Finegoldia magna	ASM1018v1	3186	88	0.973122	3	0	1	1037	2031 (11 indels)	118 (25 indels)
Bacteria-Firmicutes-12-2	Firmicutes	Streptococcus suis	ASM2674v1	3217	57	0.98259	3	0	1	1068	2031	118 (25 indels)
Bacteria-Firmicutes-12-3	Firmicutes	Eubacterium limosum	ASM15224v2	3217	57	0.98259	3	0	1	1068	2031 (8 indels)	118 (25 indels)
Bacteria-Firmicutes-12-4	Firmicutes	Halothermothrix orenii	ASM2048v1	3051	223	0.931888	3	0	1	1068	1865 (8 indels)	118 (25 indels)
Bacteria-Firmicutes-12-5	Firmicutes	Natranaerobius thermophilus	ASM2000v1	3100	174	0.946854	3	0	1	1068	1914 (57 indels)	118 (25 indels)
Bacteria-Firmicutes-12-6	Firmicutes	Desulforudis audaxviator	ASM1842v1	3274	0	1	3	0	1	1125	2031	118 (25 indels)
Bacteria-Firmicutes-12-7	Firmicutes	Limnochorda pilosa	ASM154401v1	3217	57	0.98259	3	0	1	1068	2031	118 (25 indels)
Bacteria-Firmicutes-12-8	Firmicutes	Acidaminococcus fermentans	IMG-taxon 2654588173 annotated assembly	3217	57	0.98259	3	0	1	1068	2031 (2 indels)	118 (25 indels)
Bacteria-Firmicutes-12-9	Firmicutes	Pelosinus fermentans	ASM27166v2	3181	93	0.971594	3	0	1	1032	2031 (2 indels)	118 (25 indels)
Bacteria-Fusobacteria-3-1	Fusobacteria	Fusobacterium nucleatum	ASM732v1	3217	57	0.98259	3	0	1	1068	2031	118 (25 indels)
Bacteria-Fusobacteria-3-2	Fusobacteria	Streptobacillus moniliformis	ASM2456v1	3217	57	0.98259	3	0	1	1068	2031	118 (25 indels)
Bacteria-Fusobacteria-3-3	Fusobacteria	Ilyobacter polytropus	ASM16550v1	3217	57	0.98259	3	0	1	1068	2031	118 (25 indels)
Bacteria-Gemmatimonadetes-3-1	Gemmatimonadetes	Gemmatimonas aurantiaca	ASM1030v1	3217	57	0.98259	3	0	1	1068	2031 (11 indels)	118 (25 indels)
Bacteria-Gemmatimonadetes-3-2	Gemmatimonadetes	Gemmatirosa kalamazoonesis	ASM52298v1	3217	57	0.98259	3	0	1	1068	2031 (11 indels)	118 (25 indels)
Bacteria-Gemmatimonadetes-3-3	Gemmatimonadetes	Gemmatimonas phototrophica	ASM69509v2	3274	0	1	3	0	1	1125	2031 (11 indels)	118 (25 indels)
Bacteria-Ignavibacteriae-3-1	Ignavibacteriae	Melioribacter sp.	ASM180334v1	2446	828	0.747098	3	0	1	297	2031 (1 indels)	118 (25 indels)
Bacteria-Ignavibacteriae-3-2	Ignavibacteriae	Ignavibacterium album	ASM25840v1	3274	0	1	3	0	1	1125	2031 (1 indels)	118 (25 indels)
Bacteria-Ignavibacteriae-3-3	Ignavibacteriae	Melioribacter roseus	ASM27914v1	3273	1	0.999695	3	0	1	1124	2031 (1 indels)	118 (25 indels)
Bacteria-Kazan-2-1	Kazan	AM997374_s	/	1068	2206	0.326206	1	2	0.333333	1068 (5 indels)	/	/
Bacteria-Kazan-2-2	Kazan	AB637068_s	/	1068	2206	0.326206	1	2	0.333333	1068 (5 indels)	/	/
Bacteria-Kiritimatiellaeota-1-1	Kiritimatiellaeota	Kiritimatiella glycovorans	ASM101765v1	3274	0	1	3	0	1	1125 (3 indels)	2031 (1 indels)	118 (25 indels)
Bacteria-Lentisphaerae-3-1	Lentisphaerae	Lentisphaera araneosa	ASM17075v1	3051	223	0.931888	3	0	1	1068	1865 (23 indels)	118 (25 indels)
Bacteria-Lentisphaerae-3-2	Lentisphaerae	Lentisphaerae bacterium GWF2_44_16	ASM180322v1	999	2275	0.305131	1	2	0.333333	999	/	/
Bacteria-Lentisphaerae-3-3	Lentisphaerae	Lentisphaerae bacterium RIFOXYA12_64_32	ASM180323v1	1125	2149	0.343616	1	2	0.333333	1125	/	/
Bacteria-Nitrospinae-3-1	Nitrospinae	Nitrospina gracilis	ASM34154v2	3215	59	0.981979	3	0	1	1066 (2 'N')	2031	118 (25 indels)
Bacteria-Nitrospinae-3-2	Nitrospinae	Nitrospina sp.	ASM104449v1	1125	2149	0.343616	1	2	0.333333	1125	/	/
Bacteria-Nitrospinae-3-3	Nitrospinae	Nitrospina sp.	ASM104450v1	1125	2149	0.343616	1	2	0.333333	1125	/	/
Bacteria-Nitrospirae-3-1	Nitrospirae	Leptospirillum ferriphilum	ASM29923v1	3274	0	1	3	0	1	1125 (2 indels)	2031 (8 indels)	118 (25 indels)
Bacteria-Nitrospirae-3-2	Nitrospirae	Nitrospira moscoviensis	ASM127377v1	3217	57	0.98259	3	0	1	1068	2031	118 (25 indels)
Bacteria-Nitrospirae-3-3	Nitrospirae	Nitrospira defluvii	ASM19681v1	3217	57	0.98259	3	0	1	1068	2031	118 (25 indels)
Bacteria-Planctomycetes-3-1	Planctomycetes	Kuenenia stuttgartiensis	KustCH1	3217	57	0.98259	3	0	1	1068	2031 (1 indels)	118 (26 indels)
Bacteria-Planctomycetes-3-2	Planctomycetes	Phycisphaera mikurensis	ASM28411v1	3217	57	0.98259	3	0	1	1068	2031 (18 indels)	118 (26 indels)
Bacteria-Planctomycetes-3-3	Planctomycetes	Singulisphaera acidiphila	ASM24245v3	3217	57	0.98259	3	0	1	1068	2031 (24 indels)	118 (26 indels)
Bacteria-Proteobacteria-6-1	Proteobacteria	Acidithiobacillus ferrooxidans	ASM2148v1	3051	223	0.931888	3	0	1	1068 (1 indels)	1865 (7 indels)	118 (25 indels)
Bacteria-Proteobacteria-6-2	Proteobacteria	Starkeya novella	ASM9292v1	3217	57	0.98259	3	0	1	1068 (2 indels)	2031 (19 indels)	118 (25 indels)
Bacteria-Proteobacteria-6-3	Proteobacteria	Thauera humireducens	ASM105199v2	3217	57	0.98259	3	0	1	1068 (1 indels)	2031 (7 indels)	118 (25 indels)
Bacteria-Proteobacteria-6-4	Proteobacteria	Geobacter sulfurreducens	ASM798v2	3274	0	1	3	0	1	1125	2031	118 (25 indels)
Bacteria-Proteobacteria-6-5	Proteobacteria	Escherichia coli	ASM886v1	3035	239	0.927001	3	0	1	1052 (1 'N', 1 indels)	1865 (7 indels)	118 (25 indels)
Bacteria-Proteobacteria-6-6	Proteobacteria	Mariprofundus ferrooxydans	ASM15376v1	3217	57	0.98259	3	0	1	1068 (1 indels)	2031 (1 indels)	118 (25 indels)
Bacteria-Rhodothermaeota-2-1	Rhodothermaeota	Balneola vulgaris	ASM37546v1	3217	57	0.98259	3	0	1	1068	2031 (1 indels)	118 (25 indels)
Bacteria-Rhodothermaeota-2-2	Rhodothermaeota	Salinibacter ruber	/	3217	57	0.98259	3	0	1	1068	2031 (2 indels)	118 (25 indels)
Bacteria-Spirochaetes-4-1	Spirochaetes	Brachyspira pilosicoli	ASM32566v1	3217	57	0.98259	3	0	1	1068 (9 indels)	2031 (1 indels)	118 (25 indels)
Bacteria-Spirochaetes-4-2	Spirochaetes	Brevinema andersonii	IMG-taxon 2597490362 annotated assembly	3217	57	0.98259	3	0	1	1068 (1 indels)	2031 (2 indels)	118 (26 indels)
Bacteria-Spirochaetes-4-3	Spirochaetes	Leptospira santarosai	ASM31317v2	3217	57	0.98259	3	0	1	1068 (2 indels)	2031	118 (25 indels)
Bacteria-Spirochaetes-4-4	Spirochaetes	Borreliella burgdorferi	BorBurgIPT112	3051	223	0.931888	3	0	1	1068	1865 (8 indels)	118 (25 indels)
Bacteria-Synergistetes-3-1	Synergistetes	Aminomonas paucivorans	ASM16579v1	3217	57	0.98259	3	0	1	1068 (1 indels)	2031 (2 indels)	118 (25 indels)
Bacteria-Synergistetes-3-2	Synergistetes	Thermanaerovibrio acidaminovorans	ASM2490v1	3217	57	0.98259	3	0	1	1068 (1 indels)	2031 (2 indels)	118 (25 indels)
Bacteria-Synergistetes-3-3	Synergistetes	Aminobacterium colombiense	ASM2588v1	3217	57	0.98259	3	0	1	1068 (1 indels)	2031 (2 indels)	118 (25 indels)
Bacteria-Tenericutes-3-1	Tenericutes	Acholeplasma laidlawii	ASM1878v1	3051	223	0.931888	3	0	1	1068 (6 indels)	1865 (7 indels)	118 (25 indels)
Bacteria-Tenericutes-3-2	Tenericutes	Mycoplasma testudinis	ASM68779v1	3274	0	1	3	0	1	1125 (7 indels)	2031 (2 indels)	118 (27 indels)
Bacteria-Tenericutes-3-3	Tenericutes	Spiroplasma poulsonii	ASM82052v1	3217	57	0.98259	3	0	1	1068 (10 'N', 2 indels)	2031 (2 indels)	118 (25 indels)
Bacteria-Thermodesulfobacteria-3-1	Thermodesulfobacteria	Thermosulfurimonas dismutans	ASM165258v1	3217	57	0.98259	3	0	1	1068	2031	118 (25 indels)
Bacteria-Thermodesulfobacteria-3-2	Thermodesulfobacteria	Thermodesulfobacterium geofontis	ASM21597v1	3217	57	0.98259	3	0	1	1068	2031	118 (25 indels)
Bacteria-Thermodesulfobacteria-3-3	Thermodesulfobacteria	Thermodesulfobacterium commune	ASM73401v1	3217	57	0.98259	3	0	1	1068	2031	118 (25 indels)
Bacteria-Thermotogae-4-1	Thermotogae	Kosmotoga olearia	ASM2332v1	3217	57	0.98259	3	0	1	1068 (2 indels)	2031	118 (24 indels)
Bacteria-Thermotogae-4-2	Thermotogae	Mesoaciditoga lauensis	ASM74545v1	3217	57	0.98259	3	0	1	1068 (1 indels)	2031	118 (24 indels)
Bacteria-Thermotogae-4-3	Thermotogae	Petrotoga mobilis	ASM150805v1	3217	57	0.98259	3	0	1	1068 (1 indels)	2031 (1 indels)	118 (25 indels)
Bacteria-Thermotogae-4-4	Thermotogae	Thermotoga naphthophila	ASM2510v1	3217	57	0.98259	3	0	1	1068	2031	118 (24 indels)
Bacteria-Unknown-30-1		bacteria symbiont BFo1 of Frankliniella occidentalis	ASM160254v1	801	2473	0.244655	1	2	0.333333	801	/	/
Bacteria-Unknown-30-10		Vermiphilus pyriformis	ASM38563v1	499	2775	0.152413	1	2	0.333333	499	/	/
Bacteria-Unknown-30-11		bacterium JKG1	ASM52641v1	1125	2149	0.343616	1	2	0.333333	1125 (4 indels)	/	/
Bacteria-Unknown-30-12		Candidatus Moduliflexus flocculans	ASM73951v1	1125	2149	0.343616	1	2	0.333333	1125	/	/
Bacteria-Unknown-30-13		Candidatus Vecturithrix granuli	ASM73953v1	1125	2149	0.343616	1	2	0.333333	1125 (201 indels)	/	/
Bacteria-Unknown-30-14		candidate division Kazan bacterium RBG_13_50_9	ASM177225v1	1243	2031	0.379658	2	1	0.666667	1125 (1 indels)	/	118 (25 indels)
Bacteria-Unknown-30-15		bacterium LF-3	Guyana massiliensis	3274	0	1	3	0	1	1125 (2 indels)	2031	118 (25 indels)
Bacteria-Unknown-30-16		bacterium MS4	Amazonia massiliensis	3274	0	1	3	0	1	1125	2031 (5 indels)	118 (25 indels)
Bacteria-Unknown-30-17		candidate division WOR-1 bacterium RIFOXYA12_FULL_43_27	ASM177141v1	2644	630	0.807575	3	0	1	1125	1401 (14 indels)	118 (25 indels)
Bacteria-Unknown-30-18		candidate division WOR-1 bacterium RIFOXYA12_FULL_52_29	ASM177142v1	3274	0	1	3	0	1	1125 (1 indels)	2031 (12 indels)	118 (25 indels)
Bacteria-Unknown-30-19		candidate division WOR-1 bacterium RIFOXYA2_FULL_51_19	ASM177146v1	3274	0	1	3	0	1	1125 (1 indels)	2031 (12 indels)	118 (25 indels)
Bacteria-Unknown-30-2		candidate division TM6 bacterium GW2011_GWF2_32_72	ASM98952v1	3156	118	0.963958	2	1	0.666667	1125 (1 indels)	2031 (28 indels)	/
Bacteria-Unknown-30-22		PVC group bacterium (ex Bugula neritina AB1)	AB1_pvc	1125	2149	0.343616	1	2	0.333333	1125	/	/
Bacteria-Unknown-30-23		methanotrophic endosymbiont of Bathymodiolus azoricus (Menez Gwen)	BAZMOX	1125	2149	0.343616	1	2	0.333333	1125 (1 indels)	/	/
Bacteria-Unknown-30-24		Candidatus Melainabacteria bacterium MEL.A1	ASM176541v1	1125	2149	0.343616	1	2	0.333333	1125	/	/
Bacteria-Unknown-30-25		Candidatus Melainabacteria bacterium GWA2_34_9	ASM178453v1	1125	2149	0.343616	1	2	0.333333	1125	/	/
Bacteria-Unknown-30-26		Candidatus Melainabacteria bacterium GWF2_37_15	ASM178456v1	866	2408	0.264508	1	2	0.333333	866	/	/
Bacteria-Unknown-30-27		Parcubacteria group bacterium RIFCSPHIGHO2_02_FULL_48_10b	ASM182439v1	1004	2270	0.306659	1	2	0.333333	1004 (300 indels)	/	/
Bacteria-Unknown-30-28		Parcubacteria group bacterium CG1_02_41_26	ASM187242v1	1029	2245	0.314294	1	2	0.333333	1029 (39 indels)	/	/
Bacteria-Unknown-30-29		candidate division Kazan bacterium RIFCSPHIGHO2_01_FULL_44_14	ASM177118v1	1120	2154	0.342089	1	2	0.333333	1120 (5 indels)	/	/
Bacteria-Unknown-30-3		candidate division TM6 bacterium GW2011_GWF2_37_49	ASM98995v1	2829	445	0.864081	2	1	0.666667	1125 (1 indels)	1704 (14 indels)	/
Bacteria-Unknown-30-30		candidate division TA06 bacterium DG_78	ASM130322v1	713	2561	0.217776	1	2	0.333333	713	/	/
Bacteria-Unknown-30-4		candidate division Kazan bacterium GW2011_GWC1_52_13	ASM100437v1	3156	118	0.963958	2	1	0.666667	1125 (1 indels)	2031 (36 indels)	/
Bacteria-Unknown-30-5		candidate division Kazan bacterium GW2011_GWB1_52_7	ASM100444v1	2424	850	0.740379	2	1	0.666667	1125 (1 indels)	1299 (118 indels)	/
Bacteria-Unknown-30-6		candidate division Kazan bacterium GW2011_GWA1_50_15	ASM102979v1	3156	118	0.963958	2	1	0.666667	1125 (1 indels)	2031 (223 indels)	/
Bacteria-Unknown-30-7		Microgenomates group bacterium GW2011_GWD1_47_13	ASM100046v1	1125	2149	0.343616	1	2	0.333333	1125 (2 indels)	/	/
Bacteria-Unknown-30-8		Microgenomates group bacterium GW2011_GWF2_45_18	ASM100157v1	1125	2149	0.343616	1	2	0.333333	1125 (6 indels)	/	/
Bacteria-Unknown-30-9		Microgenomates group bacterium GW2011_GWF1_46_12	ASM100220v1	1125	2149	0.343616	1	2	0.333333	1125 (2 indels)	/	/
Bacteria-Verrucomicrobia-3-1	Verrucomicrobia	Coraliomargarita akajimensis	ASM2590v1	3051	223	0.931888	3	0	1	1068	1865 (1 indels)	118 (25 indels)
Bacteria-Verrucomicrobia-3-2	Verrucomicrobia	Terrimicrobium sacchariphilum	ASM161354v1	3217	57	0.98259	3	0	1	1068	2031 (11 indels)	118 (25 indels)
Bacteria-Verrucomicrobia-3-3	Verrucomicrobia	Akkermansia muciniphila	ASM2022v1	3051	223	0.931888	3	0	1	1068	1865 (11 indels)	118 (25 indels)
Archaea-Aenigmarchaeota-3-1	Aenigmarchaeota	AB722182_s	/	1038	2236	0.317043	1	2	0.333333	1038 (26 indels)	/	/
Archaea-Aenigmarchaeota-3-2	Aenigmarchaeota	AB722186_s	/	1038	2236	0.317043	1	2	0.333333	1038 (26 indels)	/	/
Archaea-Aenigmarchaeota-3-3	Aenigmarchaeota	Candidatus Aenigmarchaeota archaeon CG1_02_38_14	ASM187398v1	2591	683	0.791387	2	1	0.666667	1092 (26 indels)	1499 (25 indels)	/
Archaea-Candidatus-Bathyarchaeota-3-1	Candidatus Bathyarchaeota	Candidatus Bathyarchaeota archaeon BA2	ASM139979v1	1024	2250	0.312767	1	2	0.333333	1024 (25 indels)	/	/
Archaea-Candidatus-Bathyarchaeota-3-2	Candidatus Bathyarchaeota	candidatus_bathyarchaeota_archaeon_ba1	ASM139980v1	1125	2149	0.343616	1	2	0.333333	1125 (26 indels)	/	/
Archaea-Candidatus-Bathyarchaeota-3-3	Candidatus Bathyarchaeota	Candidatus Bathyarchaeota archaeon RBG_16_48_13	ASM177599v1	3208	66	0.979841	3	0	1	1125 (26 indels)	1965 (16 indels)	118 (27 indels)
Archaea-Candidatus-Diapherotrites-3-1	Candidatus Diapherotrites	Candidatus Iainarchaeum andersonii	ASM40235v1	1125	2149	0.343616	1	2	0.333333	1125 (26 indels)	/	/
Archaea-Candidatus-Diapherotrites-3-2	Candidatus Diapherotrites	Diapherotrites archaeon SCGC AAA011-N19	ASM40452v1	1125	2149	0.343616	1	2	0.333333	1125 (26 indels)	/	/
Archaea-Candidatus-Diapherotrites-3-3	Candidatus Diapherotrites	Diapherotrites archaeon SCGC AAA011-K09	ASM40454v1	1125	2149	0.343616	1	2	0.333333	1125 (26 indels)	/	/
Archaea-Candidatus-Geothermarchaeota-1-1	Candidatus Geothermarchaeota	Candidatus Geothermarchaeota archaeon JdFR-14	ASM201108v1	1125	2149	0.343616	1	2	0.333333	1125 (26 indels)	/	/
Archaea-Candidatus-Heimdallarchaeota-2-1	Candidatus Heimdallarchaeota	Candidatus Heimdallarchaeota archaeon LC_3	ASM194064v1	2820	454	0.861332	2	1	0.666667	872 (26 indels)	1948 (1195 indels)	/
Archaea-Candidatus-Heimdallarchaeota-2-2	Candidatus Heimdallarchaeota	Candidatus Heimdallarchaeota archaeon AB_125	ASM194075v1	1103	2171	0.336897	1	2	0.333333	1103 (29 indels)	/	/
Archaea-Candidatus-Heimdallarchaeota-3-3	Candidatus Heimdallarchaeota	Candidatus Heimdallarchaeota archaeon B3_Heim	ASM314427v1	1125	2149	0.343616	1	2	0.333333	1125 (26 indels)	/	/
Archaea-Candidatus-Heimdallarchaeota-4	Candidatus Heimdallarchaeota	Candidatus Heimdallarchaeota archaeon LC_2	ASM194072v1	0	3274	0	0	3	0	/	/	/
Archaea-Candidatus-Lokiarchaeota-3-1	Candidatus Lokiarchaeota	Lokiarchaeum sp.	ASM98684v1	2945	329	0.899511	2	1	0.666667	914 (25 indels)	2031 (17 indels)	/
Archaea-Candidatus-Lokiarchaeota-3-2	Candidatus Lokiarchaeota	Anaerobic archaeon MK-D1	ASM800077v1	3156	118	0.963958	2	1	0.666667	1125 (26 indels)	2031 (20 indels)	/
Archaea-Candidatus-Lokiarchaeota-3-3	Candidatus Lokiarchaeota	Candidatus Lokiarchaeota archaeon	ASM366286	461	2813	0.140806	1	2	0.333333	461 (21 indels)	/	/
Archaea-Candidatus-Micrarchaeota-3-1	Candidatus Micrarchaeota	Candidatus Micrarchaeota archaeon CG1_02_47_40	ASM187147v1	2469	805	0.754123	3	0	1	1125 (23 indels)	1226 (30 indels)	118 (22 indels)
Archaea-Candidatus-Micrarchaeota-3-2	Candidatus Micrarchaeota	Candidatus Micrarchaeum acidiphilum	ASM188998v1	3255	19	0.994197	3	0	1	1125 (28 indels)	2012 (31 indels)	118 (23 indels)
Archaea-Candidatus-Micrarchaeota-3-3	Candidatus Micrarchaeota	Candidatus Micrarchaeum sp.	ASM189651v1	3255	19	0.994197	3	0	1	1125 (28 indels)	2012 (35 indels)	118 (23 indels)
Archaea-Candidatus-Nanohaloarchaeota-3-1	Candidatus Nanohaloarchaeota	Candidatus Haloredivivus sp.	ASM23619v1	1125	2149	0.343616	1	2	0.333333	1125 (26 indels)	/	/
Archaea-Candidatus-Nanohaloarchaeota-3-2	Candidatus Nanohaloarchaeota	Nanohaloarchaea archaeon SG9	ASM176142v1	3219	55	0.983201	3	0	1	1125 (26 indels)	1976 (26 indels)	118 (22 indels)
Archaea-Candidatus-Nanohaloarchaeota-3-3	Candidatus Nanohaloarchaeota	Candidatus Nanosalinarum sp.	ASM22035v1	2354	920	0.718998	3	0	1	1125 (30 indels)	1111 (14 indels)	118 (22 indels)
Archaea-Candidatus-Odinarchaeota-1-1	Candidatus Odinarchaeota	Candidatus Odinarchaeota archaeon LCB_4	ASM194066v1	3156	118	0.963958	2	1	0.666667	1125 (26 indels)	2031 (17 indels)	/
Archaea-Candidatus-Pacearchaeota-3-1	Candidatus Pacearchaeota	Candidatus Pacearchaeota archaeon RBG_19FT_COMBO_34_9	ASM178641v1	3085	189	0.942272	2	1	0.666667	1059 (26 indels)	2026 (672 indels)	/
Archaea-Candidatus-Pacearchaeota-3-2	Candidatus Pacearchaeota	Candidatus Pacearchaeota archaeon RBG_16_35_8	ASM178642v1	2105	1169	0.642944	2	1	0.666667	1125 (47 'N', 27 indels)	980 (22 indels)	/
Archaea-Candidatus-Pacearchaeota-3-3	Candidatus Pacearchaeota	Candidatus Pacearchaeota archaeon CG1_02_31_27	ASM187214v1	3264	10	0.996946	3	0	1	1125 (26 indels)	2021 (21 indels)	118 (22 indels)
Archaea-Candidatus-Thorarchaeota-3-1	Candidatus Thorarchaeota	Candidatus Thorarchaeota archaeon SMTZ1-83	ASM156332v1	2077	1197	0.634392	2	1	0.666667	1119 (86 indels)	958 (71 indels)	/
Archaea-Candidatus-Thorarchaeota-3-2	Candidatus Thorarchaeota	Candidatus Thorarchaeota archaeon SMTZ1-45	ASM156333v1	523	2751	0.159743	1	2	0.333333	523 (23 indels)	/	/
Archaea-Candidatus-Thorarchaeota-3-3	Candidatus Thorarchaeota	Candidatus Thorarchaeota archaeon	ASM366276v1	0	3274	0	0	3	0	/	/	/
Archaea-Candidatus-Verstraetearchaeota-2-1	Candidatus Verstraetearchaeota	Candidatus Methanomethylicus mesodigestum	ASM171700v1	1125	2149	0.343616	1	2	0.333333	1125 (26 indels)	/	/
Archaea-Candidatus-Verstraetearchaeota-2-2	Candidatus Verstraetearchaeota	Candidatus Methanomethylicus oleusabulum	ASM171702v1	1125	2149	0.343616	1	2	0.333333	1125 (26 indels)	/	/
Archaea-Candidatus-Woesearchaeota-1-1	Candidatus Woesearchaeota	Candidatus Woesearchaeota archaeon CG1_02_57_44	ASM187141v1	3095	179	0.945327	2	1	0.666667	1125 (26 indels)	1970 (18 indels)	/
Archaea-Crenarchaeota-5-1	Crenarchaeota	Caldisphaera lagunensis	ASM31779v1	3274	0	1	3	0	1	1125 (26 indels)	2031 (17 indels)	118 (25 indels)
Archaea-Crenarchaeota-5-2	Crenarchaeota	Pyrolobus fumarii	ASM22339v1	3251	23	0.992975	3	0	1	1125 (26 indels)	2008 (15 indels)	118 (20 indels)
Archaea-Crenarchaeota-5-3	Crenarchaeota	Fervidicoccus fontis	ASM25842v1	3245	29	0.991142	3	0	1	1097 (26 indels)	2031 (17 indels)	117 (27 indels)
Archaea-Crenarchaeota-5-4	Crenarchaeota	Pyrobaculum oguniense	ASM24754v1	3246	28	0.991448	3	0	1	1097 (26 indels)	2031 (18 indels)	118 (22 indels)
Archaea-Crenarchaeota-5-5	Crenarchaeota	Ignisphaera aggregans	ASM14598v1	3274	0	1	3	0	1	1125 (26 indels)	2031 (17 indels)	118 (26 indels)
Archaea-Euryarchaeota-13-1	Euryarchaeota	Archaeoglobus profundus	ASM2528v1	3266	8	0.997557	3	0	1	1125 (25 indels)	2023 (26 indels)	118 (21 indels)
Archaea-Euryarchaeota-13-10	Euryarchaeota	Pyrococcus abyssi	ASM19593v1	3210	64	0.980452	3	0	1	1122 (26 indels)	1970 (20 indels)	118 (22 indels)
Archaea-Euryarchaeota-13-11	Euryarchaeota	Methanomethylophilus alvus	ASM30025v2	3209	65	0.980147	3	0	1	1125 (26 indels)	1966 (21 indels)	118 (21 indels)
Archaea-Euryarchaeota-13-12	Euryarchaeota	Picrophilus torridus	ASM826v1	3264	10	0.996946	3	0	1	1117 (26 indels)	2031 (18 indels)	116 (22 indels)
Archaea-Euryarchaeota-13-13	Euryarchaeota	Methanothermus fervidus	ASM16609v1	3255	19	0.994197	3	0	1	1125 (26 indels)	2012 (18 indels)	118 (21 indels)
Archaea-Euryarchaeota-13-2	Euryarchaeota	Halobacterium salinarum	ASM6902v1	3108	166	0.949297	3	0	1	1125 (26 indels)	1865 (18 indels)	118 (21 indels)
Archaea-Euryarchaeota-13-3	Euryarchaeota	Halobiforma lacisalsi	ASM33665v1	3274	0	1	3	0	1	1125 (26 indels)	2031 (19 indels)	118 (21 indels)
Archaea-Euryarchaeota-13-4	Euryarchaeota	Methanobacterium lacus	ASM19158v1	3119	155	0.952657	3	0	1	1041 (27 indels)	1960 (19 indels)	118 (22 indels)
Archaea-Euryarchaeota-13-5	Euryarchaeota	Methanocaldococcus fervens	ASM2398v1	3274	0	1	3	0	1	1125 (26 indels)	2031 (18 indels)	118 (22 indels)
Archaea-Euryarchaeota-13-6	Euryarchaeota	Methanocella paludicola	ASM1100v1	3269	5	0.998473	3	0	1	1125 (25 indels)	2026 (20 indels)	118 (22 indels)
Archaea-Euryarchaeota-13-7	Euryarchaeota	Methanoculleus bourgensis	Mb_MS2	3242	32	0.990226	3	0	1	1097 (26 indels)	2027 (20 indels)	118 (21 indels)
Archaea-Euryarchaeota-13-8	Euryarchaeota	Methanohalophilus mahii	ASM2586v1	3254	20	0.993891	3	0	1	1125 (25 indels)	2011 (17 indels)	118 (22 indels)
Archaea-Euryarchaeota-13-9	Euryarchaeota	Methanopyrus kandleri	ASM718v1	3274	0	1	3	0	1	1125 (26 indels)	2031 (17 indels)	118 (21 indels)
Archaea-Euryarchaeota-14	Euryarchaeota	Archaeoglobus sulfaticallidus	ASM38556v1	3263	11	0.99664	3	0	1	1125 (25 indels)	2020 (27 indels)	118 (21 indels)
Archaea-Euryarchaeota-15	Euryarchaeota	Geoglobus ahangari	ASM100604v1	3262	12	0.996335	3	0	1	1125 (25 indels)	2019 (27 indels)	118 (22 indels)
Archaea-Euryarchaeota-16	Euryarchaeota	Halobiforma haloterrestris	IMG-taxon 2693429869 annotated assembly	3213	61	0.981368	3	0	1	1125 (26 indels)	1970 (18 indels)	118 (21 indels)
Archaea-Euryarchaeota-17	Euryarchaeota	Methanotorris formicicus	ASM24345v2	3270	4	0.998778	3	0	1	1125 (26 indels)	2027 (18 indels)	118 (22 indels)
Archaea-Euryarchaeota-18	Euryarchaeota	Methanocaldococcus bathoardescens	ASM73906v1	3274	0	1	3	0	1	1125 (26 indels)	2031 (18 indels)	118 (22 indels)
Archaea-Euryarchaeota-19	Euryarchaeota	Palaeococcus pacificus	ASM72542v1	3209	65	0.980147	3	0	1	1125 (26 indels)	1966 (20 indels)	118 (22 indels)
Archaea-Euryarchaeota-20	Euryarchaeota	Thermococcus chitonophagus	Pyrococcus chitonophagus genome sequence	3213	61	0.981368	3	0	1	1125 (26 indels)	1970 (20 indels)	118 (22 indels)
Archaea-Euryarchaeota-21	Euryarchaeota	Thermogymnomonas acidicola	ASM131610v1	3057	217	0.93372	3	0	1	1125 (28 indels)	1814 (278 indels)	118 (24 indels)
Archaea-Euryarchaeota-22	Euryarchaeota	Methanobrevibacter ruminantium	ASM2418v1	3274	0	1	3	0	1	1125 (26 indels)	2031 (19 indels)	118 (21 indels)
Archaea-Euryarchaeota-25	Euryarchaeota	Methanonatronarchaeum thermophilum	ASM215391v1	3250	24	0.99267	3	0	1	1125 (26 indels)	2008 (19 indels)	117 (22 indels)
Archaea-Euryarchaeota-26	Euryarchaeota	Methanonatronarchaeia archaeon	ASM421203v1	2112	1162	0.645082	3	0	1	717 (21 indels)	1278 (1029 indels)	117 (22 indels)
Archaea-Euryarchaeota-27	Euryarchaeota	Candidatus Hadarchaeum yellowstonense	ASM151520v2	3018	256	0.921808	3	0	1	936 (25 indels)	1964 (16 indels)	118 (23 indels)
Archaea-Euryarchaeota-28	Euryarchaeota	Hadesarchaea archaeon	ASM1436109v1	3213	61	0.981368	3	0	1	1125 (26 indels)	1970 (16 indels)	118 (23 indels)
Archaea-Euryarchaeota-29	Euryarchaeota	Candidatus Thalassarchaeum betae	ASM319392v1	2924	350	0.893097	3	0	1	1008 (52 indels)	1798 (20 indels)	118 (22 indels)
Archaea-Euryarchaeota-31	Euryarchaeota	Candidatus Methanoliparum thermophilum	ASM421207v1	3270	4	0.998778	3	0	1	1125 (25 indels)	2027 (20 indels)	118 (21 indels)
Archaea-Euryarchaeota-32	Euryarchaeota	Candidatus Methanolliviera hydrocarbonicum	ASM421208v1	3248	26	0.992059	3	0	1	1125 (25 indels)	2005 (20 indels)	118 (22 indels)
Archaea-Euryarchaeota-33	Euryarchaeota	candidate divison MSBL1 archaeon SCGC-AAA259A05	SCGC-AAA259A05	3209	65	0.980147	3	0	1	1125 (26 indels)	1966 (19 indels)	118 (21 indels)
Archaea-Euryarchaeota-36	Euryarchaeota	candidate divison MSBL1 archaeon SCGC-AAA259O05	SCGC-AAA259O05	3091	183	0.944105	2	1	0.666667	1125 (26 indels)	1966 (18 indels)	/
Archaea-Euryarchaeota-37	Euryarchaeota	candidate divison MSBL1 archaeon SCGC-AAA261D19	SCGC-AAA261D19	3152	122	0.962737	2	1	0.666667	1125 (26 indels)	2027 (18 indels)	/
Archaea-Euryarchaeota-38	Euryarchaeota	candidate divison MSBL1 archaeon SCGC-AAA382A20	SCGC-AAA382A20	2890	384	0.882712	3	0	1	816 (25 indels)	1966 (17 indels)	108 (20 indels)
Archaea-Euryarchaeota-39	Euryarchaeota	candidate divison MSBL1 archaeon SCGC-AAA382K21	SCGC-AAA382K21	3091	183	0.944105	2	1	0.666667	1125 (26 indels)	1966 (18 indels)	/
Archaea-Euryarchaeota-41	Euryarchaeota	candidate divison MSBL1 archaeon SCGC-AAA382C18	SCGC-AAA382C18	1125	2149	0.343616	1	2	0.333333	1125 (26 indels)	/	/
Archaea-Euryarchaeota-42	Euryarchaeota	candidate divison MSBL1 archaeon SCGC-AAA385D11	SCGC-AAA385D11	3129	145	0.955712	2	1	0.666667	1125 (26 indels)	2004 (18 indels)	/
Archaea-Euryarchaeota-44	Euryarchaeota	Aciduliprofundum boonei	ASM15108v1	3218	56	0.982896	3	0	1	1125 (26 indels)	1975 (20 indels)	118 (21 indels)
Archaea-Euryarchaeota-45	Euryarchaeota	uncultured marine group II euryarchaeote	ASM24673v1	3174	100	0.969456	3	0	1	1125 (28 indels)	1931 (20 indels)	118 (23 indels)
Archaea-Euryarchaeota-46	Euryarchaeota	Aciduliprofundum sp.	ASM32750v1	3250	24	0.99267	3	0	1	1125 (26 indels)	2007 (19 indels)	118 (21 indels)
Archaea-Euryarchaeota-53	Euryarchaeota	Euryarchaeota archaeon SG8-5	ASM159588v1	1125	2149	0.343616	1	2	0.333333	1125 (26 indels)	/	/
Archaea-Euryarchaeota-55	Euryarchaeota	Euryarchaeota archaeon CG_4_9_14_3_um_filter_38_12	ASM279005v1	3208	66	0.979841	3	0	1	1125 (26 indels)	1965 (20 indels)	118 (22 indels)
Archaea-Euryarchaeota-56	Euryarchaeota	Euryarchaeota archaeon TMED164	ASM217093v1	845	2429	0.258094	2	1	0.666667	727 (1 indels)	/	118 (22 indels)
Archaea-Euryarchaeota-57	Euryarchaeota	Euryarchaeota archaeon ADurb.Bin023	ASM207130v1	3271	3	0.999084	3	0	1	1125 (26 indels)	2031 (18 indels)	115 (22 indels)
Archaea-Euryarchaeota-58	Euryarchaeota	candidate division MSBL1 archaeon SCGC-AAA259D14	SCGC-AAA259D14	1125	2149	0.343616	1	2	0.333333	1125 (26 indels)	/	/
Archaea-Euryarchaeota-59	Euryarchaeota	candidate division MSBL1 archaeon SCGC-AAA259E17	SCGC-AAA259E17	3091	183	0.944105	2	1	0.666667	1125 (26 indels)	1966 (18 indels)	/
Archaea-Euryarchaeota-60	Euryarchaeota	Candidatus Altiarchaeales archaeon WOR_SM1_79	ASM172383v1	1243	2031	0.379658	2	1	0.666667	1125 (76 indels)	/	118 (21 indels)
Archaea-Euryarchaeota-61	Euryarchaeota	Candidatus Altiarchaeales archaeon WOR_SM1_SCG	ASM172384v1	1243	2031	0.379658	2	1	0.666667	1125 (27 indels)	/	118 (21 indels)
Archaea-Euryarchaeota-62	Euryarchaeota	Candidatus Altiarchaeales archaeon WOR_SM1_86-2	ASM172385v1	1243	2031	0.379658	2	1	0.666667	1125 (26 indels)	/	118 (22 indels)
Archaea-Euryarchaeota-63	Euryarchaeota	Candidatus Altiarchaeales archaeon IMC4 isolate IMC4_SM1	ASM174278v1	3264	10	0.996946	3	0	1	1125 (26 indels)	2021 (30 indels)	118 (22 indels)
Archaea-Euryarchaeota-73	Euryarchaeota	Candidatus Altiarchaeum sp. CG2_30_32_3053	ASM187384v1	3246	28	0.991448	3	0	1	1125 (27 indels)	2003 (33 indels)	118 (21 indels)
Archaea-Euryarchaeota-78	Euryarchaeota	Euryarchaeota archaeon HMET1	ASM191440v1	3260	14	0.995724	3	0	1	1125 (4 indels)	2031 (19 indels)	104 (21 indels)
Archaea-Euryarchaeota-90	Euryarchaeota	Euryarchaeota archaeon TMED85	ASM217036v2	1067	2207	0.325901	3	0	1	601 (6 indels)	348 (1 indels)	118 (23 indels)
Archaea-Euryarchaeota-97	Euryarchaeota	Aciduliprofundum boonei	ASM2566v1	3218	56	0.982896	3	0	1	1125 (26 indels)	1975 (20 indels)	118 (21 indels)
Archaea-Korarchaeota-3-1	Korarchaeota	Korarchaeum cryptofilum	ASM1960v1	3217	57	0.98259	3	0	1	1074 (26 indels)	2025 (25 indels)	118 (22 indels)
Archaea-Korarchaeota-3-2	Korarchaeota	AM749964_s	/	922	2352	0.281613	1	2	0.333333	922 (26 indels)	/	/
Archaea-Korarchaeota-3-3	Korarchaeota	DQ228520_s	/	1055	2219	0.322236	1	2	0.333333	1055 (27 indels)	/	/
Archaea-Nanoarchaeota-2-1	Nanoarchaeota	Nanoarchaeum equitans	ASM808v1	3274	0	1	3	0	1	1125 (26 indels)	2031 (29 indels)	118 (17 indels)
Archaea-Nanoarchaeota-2-2	Nanoarchaeota	Candidatus Nanopusillus acidilobi	ASM155201v1	3264	10	0.996946	3	0	1	1125 (26 indels)	2021 (30 indels)	118 (21 indels)
Archaea-Thaumarchaeota-4-1	Thaumarchaeota	Nitrosopelagicus brevis	ASM81218v1	3226	48	0.985339	3	0	1	1077 (25 indels)	2031 (17 indels)	118 (26 indels)
Archaea-Thaumarchaeota-4-2	Thaumarchaeota	Nitrosoarchaeum limnia	ASM20458v1	3274	0	1	3	0	1	1125 (26 indels)	2031 (17 indels)	118 (26 indels)
Archaea-Thaumarchaeota-4-3	Thaumarchaeota	Nitrososphaera viennensis	ASM69878v1	3245	29	0.991142	3	0	1	1125 (26 indels)	2002 (16 indels)	118 (26 indels)
Archaea-Thaumarchaeota-4-4	Thaumarchaeota	Cenarchaeum symbiosum	ASM20071v1	3274	0	1	3	0	1	1125 (26 indels)	2031 (17 indels)	118 (25 indels)
Archaea-Unknown-8-1	environmental samples	halophilic archaeon DL31	ASM22447v1	3274	0	1	3	0	1	1125 (26 indels)	2031 (19 indels)	118 (21 indels)
Archaea-Unknown-8-2	environmental samples	archaeon GW2011_AR16	ASM80592v1	1125	2149	0.343616	1	2	0.333333	1125 (26 indels)	/	/
Archaea-Unknown-8-3	environmental samples	uncultured archaeon A07HB70	A07HB70_072612b_select	3140	134	0.959071	3	0	1	997 (25 indels)	2025 (18 indels)	118 (21 indels)
Archaea-Unknown-8-4	environmental samples	uncultured archaeon A07HN63	A07HN63_021313_select	3140	134	0.959071	3	0	1	997 (24 indels)	2025 (21 indels)	118 (22 indels)
Archaea-Unknown-8-5	environmental samples	uncultured archaeon A07HR60	A07HR60_111512_select	3140	134	0.959071	3	0	1	997 (24 indels)	2025 (20 indels)	118 (21 indels)
Archaea-Unknown-8-6	environmental samples	archaeon GW2011_AR10	ASM83027v1	3209	65	0.980147	3	0	1	1125 (26 indels)	1966 (28 indels)	118 (26 indels)
Archaea-Unknown-8-7	environmental samples	archaeon GW2011_AR15	ASM83029v1	3241	33	0.989921	3	0	1	1125 (26 indels)	1998 (18 indels)	118 (22 indels)
Archaea-Unknown-8-8	environmental samples	uncultured archaeon	ASM96574v1	1125	2149	0.343616	1	2	0.333333	1125 (26 indels)	/	/

## Sheet: 163 PCGs
Code name of species	Phylum	Species	Accession number	Number of amino acid sites	Number of missing amino acid sites	Coverage of amino acid sites	Number of PCGs	Number of missing PCGs	Coverage of PCGs	COG0056	COG0193	COG0203	COG0211	COG0216	COG0228	COG0233	COG0234	COG0238	COG0261	COG0264	COG0275	COG0290	COG0292	COG0319	COG0324	COG0335	COG0336	COG0353	COG0536	COG0544	COG0691	COG0758	COG0781	COG0792	COG0802	COG0817	COG0849	COG1200	COG1217	COG1559	COG1989	COG2255	COG2884	COG0008	COG0012	COG0013	COG0015	COG0016	COG0020
Bacteria-Acidobacteria-3-1	Acidobacteria	Acidobacterium capsulatum	ASM2256v1	30201	942	0.969752	157	6	0.96319	392 (8 'N')	92 (4 'N', 10 indels)	74 (3 'N')	60 (1 'N')	198 (5 'N')	60 (2 'N', 3 indels)	135 (7 'N')	69	53 (1 'N')	/	84 (4 'N')	148 (2 'N', 27 indels)	122 (3 'N', 8 indels)	106 (1 'N')	39 (26 indels)	135	71 (1 'N', 1 indels)	162 (3 'N')	152 (5 'N')	231 (8 'N')	37 (1 'N', 24 indels)	105 (4 'N')	153 (5 'N')	73 (5 'N')	50	41 (6 indels)	98 (1 'N', 8 indels)	179 (5 'N')	296 (1 'N')	515 (21 'N')	71 (3 'N', 14 indels)	64 (2 'N')	299 (6 'N')	/	138 (3 'N', 62 indels)	186 (9 'N')	142 (2 'N', 45 indels)	262 (7 'N')	122 (4 'N', 13 indels)	133 (7 'N')
Bacteria-Acidobacteria-3-2	Acidobacteria	Pyrinomonas methylaliphatogenes	K22	29708	1435	0.953922	155	8	0.95092	392 (8 'N')	92 (4 'N')	74 (2 'N')	60 (2 'N')	198 (5 'N')	60 (4 'N')	135 (5 'N')	69	53	69	84 (2 'N')	148 (1 'N', 28 indels)	122 (1 'N', 8 indels)	106 (2 'N')	39 (33 indels)	135 (1 'N')	71	162 (1 'N')	152 (4 'N')	231 (7 'N', 18 indels)	37 (24 indels)	105 (3 'N')	153 (4 'N', 16 indels)	73 (3 'N')	/	41 (1 'N')	98 (3 'N')	179 (6 'N')	296 (3 'N', 6 indels)	/	71 (3 'N', 5 indels)	64 (2 'N')	299 (8 'N')	/	138 (4 'N', 6 indels)	186 (7 'N')	142 (3 'N', 45 indels)	262 (6 'N')	122 (3 'N')	133 (4 'N')
Bacteria-Acidobacteria-3-3	Acidobacteria	Solibacter usitatus	ASM1490v1	30041	1102	0.964615	157	6	0.96319	392 (10 'N')	92 (4 'N')	74 (3 'N')	60 (2 'N')	198 (6 'N')	60 (3 'N', 3 indels)	135 (6 'N')	69 (1 'N')	53 (2 'N')	69 (32 indels)	84 (1 'N')	148 (2 'N', 27 indels)	122 (3 'N', 1 indels)	106 (3 'N')	39 (27 indels)	135 (2 'N')	71 (2 'N')	162 (2 'N', 43 indels)	152 (4 'N')	231 (6 'N')	37 (1 indels)	105 (4 'N')	153 (4 'N', 10 indels)	73 (2 'N')	50 (1 'N')	41 (1 'N')	98 (1 'N')	/	296 (2 'N')	515 (19 'N', 8 indels)	71 (4 'N', 9 indels)	64 (3 'N')	299 (8 'N', 1 indels)	/	138 (4 'N', 47 indels)	186 (5 'N', 7 indels)	142 (2 'N', 53 indels)	262 (7 'N')	122 (3 'N')	133 (6 'N')
Bacteria-Actinobacteria-4-1	Actinobacteria	Eggerthella lenta	ASM2426v1	30023	1120	0.964037	157	6	0.96319	392 (8 'N')	92 (4 'N')	74 (3 'N')	60 (2 'N')	198 (6 'N')	60 (2 'N', 1 indels)	135 (4 'N')	69 (1 'N')	53 (1 'N')	69 (2 'N')	84 (4 'N')	148 (4 'N')	122 (4 'N', 9 indels)	106 (5 'N')	39	135 (2 'N')	71 (3 'N')	162 (1 'N', 2 indels)	152 (3 'N')	231 (4 'N')	37 (2 'N')	105 (3 'N')	153 (3 'N', 6 indels)	73 (3 'N')	50 (1 'N')	41 (1 'N')	98 (2 'N')	/	296 (5 'N')	515 (14 'N')	71 (4 'N', 5 indels)	64 (2 'N')	299 (6 'N')	197 (7 'N')	138 (7 'N')	186 (6 'N', 59 indels)	142 (3 'N', 53 indels)	262 (4 'N', 28 indels)	122 (3 'N')	133 (4 'N')
Bacteria-Actinobacteria-4-2	Actinobacteria	Rubrobacter xylanophilus	ASM1418v1	30111	1032	0.966863	159	4	0.97546	392 (9 'N')	92 (5 'N', 2 indels)	74 (2 'N')	60 (1 'N')	198 (7 'N')	60 (1 'N')	135 (5 'N')	69	53 (6 indels)	69	84 (2 'N')	148 (2 'N')	122 (1 'N', 8 indels)	106 (1 'N')	39 (4 indels)	135 (2 'N', 3 indels)	71 (1 'N')	162 (2 'N', 13 indels)	152 (2 'N')	231 (4 'N', 39 indels)	37	105 (1 'N')	153 (3 'N')	73 (1 'N')	/	41	98 (2 'N')	179 (5 'N')	296 (1 'N')	/	71 (5 'N')	64 (2 'N')	299 (5 'N')	197 (7 'N')	138 (5 'N')	186 (7 'N')	142 (3 'N')	262 (6 'N')	122 (3 'N')	133 (4 'N', 3 indels)
Bacteria-Actinobacteria-4-3	Actinobacteria	Conexibacter woesei	ASM2526v1	30609	534	0.982853	159	4	0.97546	392 (14 'N')	92 (2 'N', 29 indels)	74 (1 'N', 32 indels)	60	198 (7 'N', 7 indels)	60 (2 'N')	135 (7 'N')	69	53 (1 'N')	69 (1 'N', 1 indels)	84 (2 'N', 3 indels)	148 (2 'N')	122 (2 'N', 8 indels)	106 (4 'N')	39 (5 indels)	135 (1 'N', 12 indels)	71	162 (2 'N', 9 indels)	152 (1 'N')	231 (3 'N')	37 (1 'N')	105 (2 'N')	153 (2 'N', 1 indels)	/	50 (2 'N')	41	98 (2 'N')	/	296 (1 'N')	515 (14 'N')	71 (3 'N')	64 (21 indels)	299 (1 'N')	197 (6 'N')	138 (5 'N', 62 indels)	186 (7 'N', 59 indels)	142 (3 'N', 53 indels)	262 (6 'N')	122 (2 'N', 21 indels)	133 (3 'N', 68 indels)
Bacteria-Actinobacteria-4-4	Actinobacteria	Rubrobacter radiotolerans	ASM66189v1	30676	467	0.985005	161	2	0.98773	392 (12 'N')	92 (7 'N', 1 indels)	74	60 (1 'N')	198 (6 'N')	60 (2 'N')	135 (9 'N')	69	53	69	84 (3 'N')	148 (2 'N')	122 (3 'N', 8 indels)	106 (1 'N')	39 (4 indels)	135 (2 'N', 11 indels)	71 (2 'N')	162 (1 'N')	152 (2 'N')	231 (7 'N', 2 indels)	37 (1 'N')	105 (1 'N')	153 (4 'N')	73 (2 'N')	50 (1 'N')	41	98 (2 'N')	179 (5 'N', 2 indels)	296 (2 'N')	515 (13 'N')	71 (5 'N')	64 (2 'N')	299 (4 'N')	197 (5 'N')	138 (5 'N')	186 (8 'N')	142 (3 'N')	262 (7 'N')	122 (2 'N')	133 (5 'N')
Bacteria-Aquificae-3-1	Aquificae	Thermocrinis ruber	ASM51273v1	28300	2843	0.908711	151	12	0.92638	392 (12 'N')	92 (4 'N')	74 (1 'N')	60 (2 'N')	198 (8 'N')	60 (1 'N', 1 indels)	135 (7 'N', 1 indels)	69 (1 'N')	53	69 (1 'N')	84 (2 'N')	148 (3 'N')	122 (3 'N')	106 (4 'N', 6 indels)	39 (6 indels)	135 (2 indels)	71 (2 'N')	162 (1 'N')	152 (6 'N')	231 (5 'N')	37 (1 'N', 1 indels)	105 (3 'N')	153 (5 'N', 35 indels)	73 (5 'N')	50 (1 'N')	41 (1 'N')	/	179 (5 'N')	296 (3 'N')	/	71 (5 'N')	64 (4 'N')	/	/	138 (5 'N')	186 (9 'N')	142 (2 'N', 53 indels)	262 (4 'N')	122 (2 'N')	133 (2 'N', 65 indels)
Bacteria-Aquificae-3-2	Aquificae	Sulfurihydrogenibium azorense	ASM2154v1	29456	1687	0.945831	154	9	0.944785	392 (9 'N')	92 (6 'N')	74 (2 'N')	60 (2 'N')	198 (6 'N')	60	135 (6 'N')	69 (1 'N')	53 (1 'N')	69 (2 'N', 29 indels)	84 (3 'N')	148 (6 'N')	122 (1 'N', 48 indels)	106 (4 'N', 6 indels)	39 (6 indels)	135	71	162 (2 'N')	152 (8 'N')	231 (6 'N')	/	105 (3 'N')	153 (9 'N')	73 (1 'N', 62 indels)	50 (3 'N')	41 (1 'N')	/	179 (8 'N')	296 (3 'N', 57 indels)	515 (22 'N')	71 (4 'N', 9 indels)	64 (3 'N')	299 (12 'N')	/	138 (6 'N')	186 (9 'N')	142 (3 'N', 53 indels)	262 (7 'N')	122 (3 'N')	133 (6 'N')
Bacteria-Aquificae-3-3	Aquificae	Thermovibrio ammonificans	ASM18580v1	28095	3048	0.902129	148	15	0.907975	392 (8 'N')	92 (3 'N')	74 (2 'N')	60 (2 'N')	198 (6 'N')	60 (1 'N', 1 indels)	135 (5 'N')	69 (1 'N')	53 (1 'N')	/	84 (2 'N')	148 (3 'N')	122 (26 indels)	106 (2 'N', 10 indels)	/	135 (1 'N')	71	162 (3 'N')	152 (4 'N', 1 indels)	231 (5 'N')	37 (1 'N', 1 indels)	105 (2 'N')	153 (3 'N')	73 (2 'N')	/	41 (1 'N')	/	179 (7 'N', 63 indels)	296 (4 'N')	/	71 (5 'N', 9 indels)	64 (2 'N')	299 (4 'N', 4 indels)	/	138 (7 'N')	186 (9 'N')	142 (2 'N', 53 indels)	262 (9 'N', 10 indels)	122 (2 'N')	133 (3 'N', 69 indels)
Bacteria-Armatimonadetes-3-1	Armatimonadetes	Chthonomonas calidirosea	T49	21108	10035	0.677777	129	34	0.791411	392 (10 'N')	92 (4 'N')	74 (1 'N')	60 (1 'N')	198 (7 'N')	60 (3 'N')	135 (6 'N')	69 (1 'N')	53	69 (1 'N')	84 (1 'N', 1 indels)	148 (2 'N')	122 (4 'N', 1 indels)	106 (2 'N')	39	135 (1 'N')	71 (2 'N')	162	152 (4 'N')	231 (6 'N')	37 (1 'N', 24 indels)	105 (2 'N')	153 (5 'N', 2 indels)	73 (4 'N')	50 (1 'N')	41	98 (3 'N')	179 (5 'N')	296 (2 'N')	515 (19 'N', 8 indels)	/	64 (1 'N')	299 (6 'N')	197 (5 'N')	138 (2 'N', 62 indels)	186 (5 'N', 2 indels)	142 (2 'N', 53 indels)	262 (12 'N')	122 (2 'N', 21 indels)	133 (4 'N')
Bacteria-Armatimonadetes-3-2	Armatimonadetes	Fimbriimonas ginsengisoli	ASM72462v1	30206	937	0.969913	156	7	0.957055	392 (5 'N', 147 indels)	92 (4 'N')	74 (2 'N')	60 (1 'N', 12 indels)	198 (5 'N')	60 (2 'N')	135 (7 'N')	69 (1 'N')	53 (2 'N', 1 indels)	69 (3 'N')	84 (1 'N', 17 indels)	148 (4 'N', 27 indels)	122 (3 'N', 3 indels)	106 (2 'N', 8 indels)	39 (6 indels)	135 (3 'N', 31 indels)	71 (2 'N')	162 (5 'N', 40 indels)	152 (3 'N')	231 (8 'N', 1 indels)	37	105 (3 'N', 2 indels)	153 (2 'N')	73 (4 'N')	50	41 (1 'N')	98 (3 'N')	179 (4 'N')	296 (5 'N', 3 indels)	515 (17 'N')	71 (2 'N', 9 indels)	64 (2 'N')	299 (6 'N')	197 (6 'N', 7 indels)	138 (3 'N', 15 indels)	186 (11 'N')	142 (5 'N')	262 (14 'N')	122 (4 'N')	133 (5 'N')
Bacteria-Armatimonadetes-3-3	Armatimonadetes	Armatimonadetes bacterium 55-13	ASM189803v1	29980	1163	0.962656	157	6	0.96319	392 (6 'N')	92 (4 'N')	74 (3 'N')	60 (2 'N')	198 (6 'N')	60 (3 'N')	135 (7 'N')	69 (2 'N')	53 (2 'N')	69 (3 'N')	84 (2 'N')	148 (3 'N')	122 (2 'N', 3 indels)	106 (3 'N')	39 (6 indels)	135 (3 'N', 31 indels)	71 (2 'N')	162 (2 'N')	152 (3 'N')	231 (8 'N', 1 indels)	37 (1 'N')	105 (3 'N', 3 indels)	153 (6 'N', 20 indels)	73 (4 'N')	50	41 (2 'N')	98 (1 'N')	179 (4 'N', 1 indels)	296 (4 'N', 22 indels)	515 (19 'N')	71 (3 'N', 14 indels)	64 (58 indels)	299 (4 'N')	197 (4 'N', 4 indels)	138 (3 'N')	186 (9 'N')	/	262 (12 'N')	122 (3 'N', 21 indels)	133 (4 'N')
Bacteria-Atribacterota-13	Atribacterota	Candidatus Atribacteria bacterium ADurb.Bin276	ASM206960v1	18738	12405	0.601676	123	40	0.754601	392 (8 'N', 6 indels)	92 (5 'N')	74 (2 'N')	60 (2 'N')	198 (8 'N')	60 (3 'N', 5 indels)	135 (7 'N')	69	53 (1 'N')	69	84 (2 'N')	148 (4 'N')	122 (2 'N', 10 indels)	106 (7 'N')	39 (6 indels)	135 (1 'N')	71	162 (2 'N')	152 (3 'N', 1 indels)	231 (8 'N')	37 (1 'N', 29 indels)	105 (3 'N')	153 (5 'N')	73 (4 'N')	50 (1 'N')	41 (1 'N', 1 indels)	98 (4 'N')	179 (8 'N')	296 (8 'N', 4 indels)	/	71 (4 'N')	/	299 (13 'N', 2 indels)	/	138 (7 'N')	186 (5 'N', 6 indels)	142 (3 'N')	262 (9 'N')	122 (2 'N')	133 (5 'N', 2 indels)
Bacteria-Atribacterota-15	Atribacterota	Atribacteria bacterium 34_128	ASM150928v1	20598	10545	0.661401	109	54	0.668712	/	/	74 (2 'N')	60 (2 'N')	198 (11 'N', 3 indels)	60 (1 'N')	135 (9 'N')	/	/	69	84 (2 'N')	148 (6 'N')	/	/	39	135 (3 'N')	71 (1 'N')	162 (7 'N')	/	231 (13 'N')	37 (3 'N')	/	153 (9 'N')	73 (7 'N')	50 (2 'N')	/	/	179 (6 'N')	/	/	/	/	/	197 (8 'N')	138 (6 'N')	/	/	/	/	133 (14 'N')
Bacteria-Atribacterota-16	Atribacterota	Atribacteria bacterium 34_868	ASM150865v1	5589	25554	0.179462	36	127	0.220859	/	/	/	/	/	60 (2 'N')	/	69 (36 indels)	/	69 (1 'N')	/	/	/	/	39	/	71 (2 'N')	162 (3 'N', 19 indels)	/	231 (8 'N')	/	/	/	/	50 (3 'N')	/	/	/	/	/	/	/	/	/	/	/	/	/	/	/
Bacteria-Atribacterota-3-1	Atribacterota	Candidatus Atribacteria bacterium RBG_19FT_COMBO_35_14	ASM177395v1	18323	12820	0.588351	118	45	0.723926	392 (8 'N', 27 indels)	92 (7 'N')	74 (1 'N', 32 indels)	60 (2 'N')	198 (12 'N', 3 indels)	60 (1 'N')	135 (8 'N')	69 (1 'N')	53 (1 'N')	69 (1 'N')	84 (4 'N')	148 (5 'N')	122 (6 'N', 11 indels)	106 (5 'N')	39	135 (3 'N')	71 (1 'N')	162 (7 'N')	152 (6 'N', 7 indels)	231 (12 'N')	37 (3 'N')	/	153 (9 'N', 2 indels)	73 (6 'N')	50 (2 'N')	41 (1 'N')	98 (6 'N')	179 (7 'N')	/	515 (26 'N', 8 indels)	71 (4 'N')	/	299 (12 'N')	197 (9 'N')	138 (5 'N', 31 indels)	186 (7 'N', 6 indels)	142 (5 'N', 53 indels)	262 (12 'N')	122 (2 'N')	133 (14 'N')
Bacteria-Atribacterota-5	Atribacterota	Candidatus Atribacteria bacterium 1244-E10-H5-B2	ASM357524v1	15665	15478	0.503002	93	70	0.570552	392 (10 'N', 4 indels)	92 (8 'N')	74 (2 'N')	60 (2 'N')	/	/	135 (8 'N')	/	53 (1 'N')	69	/	148 (6 'N')	122 (7 'N')	106 (4 'N')	39	/	/	/	152 (7 'N')	231 (13 'N')	/	105 (2 'N')	153 (8 'N', 62 indels)	/	/	41 (1 'N')	98 (5 'N')	179 (4 'N', 36 indels)	/	515 (13 'N', 217 indels)	71 (3 'N')	/	299 (9 'N', 104 indels)	197 (9 'N')	/	186 (4 'N', 6 indels)	142 (2 'N', 109 indels)	262 (14 'N')	122 (2 'N')	133 (14 'N')
Bacteria-Atribacterota-8	Atribacterota	Candidatus Atribacteria bacterium CG_4_10_14_3_um_filter_34_13	ASM278428v1	18349	12794	0.589185	120	43	0.736196	/	92 (10 'N')	/	60 (1 'N')	198 (13 'N', 3 indels)	60 (1 'N')	135 (7 'N')	69 (1 'N')	53 (2 'N')	69	84 (5 'N')	148 (4 'N')	122 (7 'N', 8 indels)	106 (6 'N')	39	135 (2 'N')	71 (1 'N')	162 (6 'N')	152 (7 'N')	231 (11 'N')	37 (2 'N')	105 (3 'N')	153 (8 'N')	73 (5 'N')	50 (3 'N')	41 (1 'N')	98 (5 'N')	179 (4 'N')	/	515 (23 'N', 8 indels)	71 (3 'N')	/	299 (10 'N')	197 (10 'N')	138 (8 'N')	186 (6 'N', 6 indels)	142 (2 'N', 109 indels)	262 (10 'N')	122 (2 'N')	133 (16 'N')
Bacteria-Atribacterota-9	Atribacterota	Candidatus Atribacteria bacterium CG_4_8_14_3_um_filter_34_18	ASM278267v1	16980	14163	0.545227	114	49	0.699387	/	92 (10 'N')	74 (2 'N')	60 (1 'N')	198 (13 'N', 3 indels)	60 (1 'N')	135 (7 'N')	69 (1 'N')	53 (2 'N')	69	84 (5 'N')	148 (4 'N')	122 (7 'N', 8 indels)	106 (6 'N')	39	135 (2 'N')	71 (1 'N')	162 (6 'N')	152 (7 'N')	231 (11 'N')	37 (2 'N')	105 (3 'N')	153 (8 'N')	73 (5 'N')	50 (3 'N')	41 (1 'N')	98 (5 'N')	179 (4 'N')	/	515 (23 'N', 8 indels)	71 (62 indels)	/	299 (10 'N')	/	/	186 (6 'N', 6 indels)	142 (2 'N', 97 indels)	262 (10 'N')	122 (2 'N')	133 (16 'N')
Bacteria-Bacteroidetes-3-1	Bacteroidetes	Chitinophaga pinensis	ASM2400v1	30797	346	0.98889	160	3	0.981595	392 (12 'N')	92 (5 'N')	74 (2 'N')	60 (2 'N')	198 (5 'N')	60 (1 'N')	135 (10 'N')	69	53 (2 'N')	69 (1 'N', 2 indels)	84 (3 'N')	148 (6 'N')	122 (4 'N', 1 indels)	106 (9 'N')	39 (1 'N')	135 (5 'N')	71 (2 'N')	162 (5 'N')	152 (7 'N')	231 (13 'N')	37 (1 'N', 1 indels)	105 (2 'N', 3 indels)	153 (6 'N')	73 (2 'N')	50 (2 'N')	41 (1 'N')	98 (4 'N')	179 (10 'N')	296 (6 'N')	515 (25 'N')	71 (4 'N')	/	299 (9 'N')	197 (11 'N', 13 indels)	138 (5 'N')	186 (10 'N')	142 (6 'N')	262 (15 'N', 3 indels)	122 (5 'N')	133 (8 'N')
Bacteria-Bacteroidetes-3-2	Bacteroidetes	Coprobacter secundus	ASM80310v1	21296	9847	0.683813	130	33	0.797546	392 (14 'N')	92 (6 'N')	/	60 (3 'N')	198 (7 'N')	60 (2 'N')	135 (6 'N')	69 (2 'N')	53 (1 'N')	69 (1 'N')	84 (4 'N', 2 indels)	148 (6 'N')	/	106 (8 'N')	39 (2 'N')	135 (3 'N')	71 (2 'N')	162 (1 'N')	152 (7 'N')	231 (7 'N')	37 (1 indels)	105 (2 'N')	153 (5 'N')	73 (5 'N')	50 (2 'N')	41 (2 'N')	98 (3 'N')	179 (9 'N', 2 indels)	296 (8 'N')	515 (21 'N')	71 (4 'N')	/	299 (9 'N')	197 (7 'N', 20 indels)	138 (5 'N')	186 (12 'N')	142 (4 'N')	262 (14 'N', 3 indels)	122 (3 'N')	133 (8 'N')
Bacteria-Bacteroidetes-3-3	Bacteroidetes	Fluviicola taffensis	ASM19460v1	30635	508	0.983688	158	5	0.969325	392 (12 'N')	92 (5 'N')	74 (2 'N')	60 (2 'N')	198 (7 'N')	60 (1 'N')	135 (14 'N')	69 (2 'N')	53 (2 'N')	69 (1 'N')	84 (6 'N')	148 (3 'N')	122 (3 'N', 1 indels)	106 (10 'N')	39 (1 'N')	135 (4 'N')	71 (2 'N')	162 (3 'N')	152 (5 'N')	231 (7 'N')	37 (1 'N', 1 indels)	105 (5 'N')	153 (5 'N')	73 (3 'N')	50 (1 'N')	41 (1 'N')	98 (3 'N')	179 (7 'N')	296 (9 'N')	515 (27 'N')	71 (5 'N')	/	299 (13 'N')	197 (9 'N')	138 (4 'N')	186 (9 'N')	142 (6 'N')	262 (17 'N', 3 indels)	122 (3 'N')	133 (5 'N')
Bacteria-Balneolaeota-3-1	Balneolaeota	Balneola sp.	ASM165090v1	30716	427	0.986289	159	4	0.97546	392 (9 'N', 37 indels)	92 (6 'N')	74	60 (3 'N')	198 (9 'N')	60 (2 'N')	135 (6 'N')	69	53 (2 'N')	69 (2 'N')	84 (2 'N')	148 (4 'N')	122 (2 'N', 20 indels)	106 (6 'N', 4 indels)	39	135 (8 'N')	71 (4 'N')	162 (6 'N')	152 (10 'N')	231 (8 'N')	37 (18 indels)	105 (3 'N')	153 (8 'N', 3 indels)	73 (3 'N', 1 indels)	50 (2 'N')	41 (2 'N')	98 (4 'N')	179 (2 'N')	296 (4 'N')	515 (29 'N')	71 (4 'N')	64 (2 'N', 11 indels)	299 (12 'N')	197 (8 'N', 6 indels)	138 (5 'N', 14 indels)	186 (7 'N')	142 (1 'N', 109 indels)	262 (7 'N')	122 (4 'N', 21 indels)	133 (5 'N')
Bacteria-Balneolaeota-3-2	Balneolaeota	Aliifodinibius roseus	IMG-taxon 2695420936 annotated assembly	30663	480	0.984587	158	5	0.969325	392 (9 'N', 37 indels)	92 (5 'N')	74 (1 'N')	60 (1 'N')	198 (8 'N')	60 (2 'N')	135 (6 'N')	69	53 (1 'N')	69 (1 'N')	84 (4 'N')	148 (2 'N')	122 (2 'N', 16 indels)	106 (7 'N', 3 indels)	39	135 (8 'N')	71 (3 'N')	162 (4 'N')	152 (5 'N')	231 (10 'N')	/	105 (4 'N')	153 (5 'N')	73 (6 'N')	50 (1 'N')	41	98 (3 'N')	179 (3 'N')	296 (4 'N')	515 (25 'N')	71 (3 'N')	/	299 (13 'N')	197 (7 'N', 24 indels)	138 (4 'N', 16 indels)	186 (8 'N')	142 (3 'N', 20 indels)	262 (9 'N')	122 (4 'N', 21 indels)	133 (6 'N')
Bacteria-Balneolaeota-3-3	Balneolaeota	Gracilimonas tropica	ASM37542v1	30772	371	0.988087	159	4	0.97546	392 (12 'N', 37 indels)	92 (7 'N')	74	60 (1 'N')	198 (7 'N')	60 (1 'N')	135 (6 'N')	69	53 (1 'N')	69 (2 'N')	84 (3 'N')	148 (4 'N')	122 (3 'N', 1 indels)	106 (8 'N', 4 indels)	39 (6 indels)	135 (5 'N')	71 (3 'N')	162 (3 'N')	152 (6 'N')	231 (9 'N')	37 (14 indels)	105 (4 'N')	153 (7 'N')	73 (3 'N')	50 (2 'N')	41	98 (6 'N')	179 (2 'N')	296 (5 'N')	515 (25 'N')	71 (3 'N', 14 indels)	/	299 (10 'N')	197 (7 'N', 21 indels)	138 (5 'N', 14 indels)	186 (6 'N')	142 (4 'N', 20 indels)	262 (7 'N')	122 (4 'N', 21 indels)	133 (4 'N')
Bacteria-Caldiserica-3-1	Caldiserica	Caldisericum exile	ASM28433v1	28447	2696	0.913432	151	12	0.92638	/	92 (4 'N', 1 indels)	74 (1 'N', 1 indels)	60 (2 'N', 8 indels)	198 (9 'N')	60 (2 'N')	135 (1 'N')	69 (2 indels)	53 (1 'N')	69 (2 'N')	84 (4 'N')	148 (6 'N')	122 (7 'N', 8 indels)	106 (6 'N', 2 indels)	39 (7 indels)	135 (2 'N')	71 (2 'N')	162 (3 'N')	152 (4 'N')	231 (11 'N')	37 (1 'N', 29 indels)	105 (3 'N', 3 indels)	153 (8 'N')	73 (3 'N', 1 indels)	50 (2 'N')	41 (1 'N')	98 (4 'N')	179 (5 'N')	296 (8 'N', 1 indels)	/	71 (3 'N')	64 (1 'N')	299 (12 'N')	/	138 (9 'N')	186 (6 'N', 84 indels)	142 (134 indels)	/	122 (2 'N')	133 (8 'N')
Bacteria-Caldiserica-3-2	Caldiserica	AB252429_s	/	0	31143	0	0	163	0	/	/	/	/	/	/	/	/	/	/	/	/	/	/	/	/	/	/	/	/	/	/	/	/	/	/	/	/	/	/	/	/	/	/	/	/	/	/	/	/
Bacteria-Caldiserica-3-3	Caldiserica	AB364883_s	/	0	31143	0	0	163	0	/	/	/	/	/	/	/	/	/	/	/	/	/	/	/	/	/	/	/	/	/	/	/	/	/	/	/	/	/	/	/	/	/	/	/	/	/	/	/	/
Bacteria-Calditrichaeota-2-1	Calditrichaeota	Caldithrix abyssi	ASM188681v1	30124	1019	0.96728	158	5	0.969325	392 (9 'N')	92 (5 'N')	74 (2 'N')	60 (1 'N')	198 (6 'N')	60 (3 'N')	135 (8 'N')	69 (33 indels)	53	69	84 (2 'N')	148 (5 'N')	122 (4 'N')	106 (6 'N', 5 indels)	39	135 (1 'N')	71	162 (2 'N')	152 (4 'N')	231 (5 'N')	37 (1 'N', 1 indels)	105 (1 'N', 3 indels)	153 (5 'N')	73 (1 'N', 24 indels)	/	41	98 (3 'N')	179 (6 'N')	296 (4 'N')	515 (18 'N')	71 (4 'N')	64 (2 'N')	299 (12 'N')	197 (8 'N', 19 indels)	138 (2 'N', 84 indels)	186 (7 'N', 3 indels)	142 (3 'N', 53 indels)	262 (15 'N', 31 indels)	122 (2 'N')	133 (5 'N')
Bacteria-Calditrichaeota-2-2	Calditrichaeota	Caldithrix abyssi	ASM24181v1	19609	11534	0.629644	126	37	0.773006	392 (9 'N')	92 (5 'N')	74 (2 'N')	60 (1 'N')	198 (6 'N')	60 (3 'N')	135 (8 'N')	69 (33 indels)	53	69	84 (2 'N')	148 (5 'N')	122 (4 'N')	106 (6 'N', 5 indels)	39	135 (1 'N')	71	162 (2 'N')	152 (4 'N')	231 (5 'N')	37 (1 'N', 1 indels)	105 (1 'N', 3 indels)	153 (5 'N')	73 (1 'N', 24 indels)	/	41	98 (3 'N')	179 (6 'N')	296 (4 'N')	515 (18 'N')	71 (4 'N')	64 (2 'N')	299 (12 'N')	197 (8 'N', 19 indels)	138 (2 'N', 84 indels)	186 (7 'N', 3 indels)	142 (3 'N', 53 indels)	262 (15 'N', 31 indels)	122 (2 'N')	133 (5 'N')
Bacteria-Calditrichaeota-3	Calditrichaeota	Caldithrix abyssi	/	0	31143	0	0	163	0	/	/	/	/	/	/	/	/	/	/	/	/	/	/	/	/	/	/	/	/	/	/	/	/	/	/	/	/	/	/	/	/	/	/	/	/	/	/	/	/
Bacteria-Calditrichaeota-4	Caldithrix p	AF317742_s	/	0	31143	0	0	163	0	/	/	/	/	/	/	/	/	/	/	/	/	/	/	/	/	/	/	/	/	/	/	/	/	/	/	/	/	/	/	/	/	/	/	/	/	/	/	/	/
Bacteria-Candidatus Kapabacteria-1-1	Candidatus Kapabacteria	Candidatus Kapabacteria sp.	ASM189917v1	30534	609	0.980445	157	6	0.96319	392 (4 'N', 245 indels)	92 (5 'N')	74 (3 'N')	60 (4 'N')	198 (6 'N')	/	135 (4 'N')	69 (1 'N')	53 (2 'N')	69 (1 'N', 1 indels)	84 (4 'N')	148 (3 'N', 27 indels)	122 (2 'N')	106 (8 'N', 6 indels)	39	135 (3 'N', 1 indels)	71 (2 'N')	162 (2 'N')	152 (3 'N')	231 (9 'N')	/	105 (2 'N', 3 indels)	153 (3 'N', 5 indels)	73 (3 'N', 3 indels)	50 (1 'N')	41 (1 'N', 6 indels)	98 (2 'N')	179 (3 'N')	296 (4 'N', 1 indels)	515 (16 'N')	71 (4 'N', 5 indels)	/	299 (5 'N')	/	138 (2 'N', 22 indels)	186 (8 'N')	142 (3 'N', 97 indels)	262 (6 'N')	122 (3 'N')	133 (3 'N')
Bacteria-Candidatus-Abawacabacteria-1-1	Candidatus Abawacabacteria	Candidatus Abawacabacteria bacterium RBG_16_42_10	ASM177345v1	28596	2547	0.918216	140	23	0.858896	/	92 (4 'N')	/	60 (1 'N')	198 (4 'N')	60 (3 'N', 3 indels)	135 (4 'N')	69 (1 'N')	53 (1 'N')	/	84 (3 'N')	148 (5 'N')	122 (6 'N')	106 (4 'N', 5 indels)	/	135 (3 'N')	71 (1 'N')	162 (12 indels)	152 (1 'N')	231 (11 'N')	37 (2 'N')	105 (2 'N')	153 (7 'N', 12 indels)	73 (2 'N', 1 indels)	/	41	98 (2 'N')	179 (6 'N')	296 (2 'N')	515 (9 'N', 310 indels)	71 (1 'N', 5 indels)	/	299 (12 'N')	197 (8 'N')	138 (7 'N')	186 (9 'N', 59 indels)	142 (4 'N')	262 (9 'N', 3 indels)	122 (3 'N')	/
Bacteria-Candidatus-Adlerbacteria-3-1	Candidatus Adlerbacteria	Candidatus Adlerbacteria bacterium GW2011_GWC1_50_9	ASM100420v1	15908	15235	0.510805	99	64	0.607362	392 (3 'N', 149 indels)	92 (3 'N', 10 indels)	74 (44 indels)	60 (1 'N')	198 (6 'N')	/	135 (3 'N')	/	53 (1 'N', 3 indels)	69 (1 'N')	84 (2 'N')	148 (6 'N')	122 (2 'N', 15 indels)	106 (5 'N')	39 (1 'N', 33 indels)	135 (4 'N')	71 (2 'N', 9 indels)	162 (1 'N', 84 indels)	152 (1 'N', 30 indels)	231 (10 'N', 46 indels)	/	105 (2 'N')	153 (4 'N', 1 indels)	/	50 (1 'N', 12 indels)	/	98 (1 'N')	179 (3 'N')	/	/	/	64 (1 'N')	299 (8 'N')	197 (10 'N')	138 (5 'N')	186 (6 'N', 71 indels)	142 (2 'N', 23 indels)	262 (10 'N')	122 (3 'N')	/
Bacteria-Candidatus-Adlerbacteria-3-2	Candidatus Adlerbacteria	Candidatus Adlerbacteria bacterium GW2011_GWA1_54_10	ASM100466v1	19018	12125	0.610667	115	48	0.705521	392 (8 'N', 10 indels)	92 (2 'N', 64 indels)	74 (1 'N', 32 indels)	60 (1 'N')	198 (6 'N', 17 indels)	/	135 (2 'N')	69 (1 indels)	53 (2 'N', 6 indels)	69 (1 'N', 26 indels)	84 (2 'N')	148 (5 'N', 27 indels)	122 (1 'N', 29 indels)	106 (5 'N', 13 indels)	39 (6 indels)	/	71 (11 indels)	162 (3 'N', 11 indels)	152 (99 indels)	231 (6 'N', 44 indels)	37 (1 'N', 18 indels)	105 (1 'N', 63 indels)	153 (4 'N', 1 indels)	73 (3 'N')	50 (1 'N', 14 indels)	41 (6 indels)	98 (1 'N', 19 indels)	179 (3 'N')	296 (5 'N', 51 indels)	515 (9 'N', 250 indels)	71 (2 'N')	64 (1 'N')	299 (6 'N')	197 (10 'N')	138 (4 'N')	186 (4 'N')	142 (1 'N', 89 indels)	/	122 (4 'N', 26 indels)	133 (1 'N', 69 indels)
Bacteria-Candidatus-Adlerbacteria-3-3	Candidatus Adlerbacteria	Candidatus Adlerbacteria bacterium GW2011_GWA2_54_12	ASM100472v1	7438	23705	0.238834	57	106	0.349693	/	/	/	/	/	/	/	/	53 (2 'N', 6 indels)	/	/	/	122 (1 'N', 29 indels)	106 (5 'N', 13 indels)	/	/	71 (11 indels)	/	/	/	37 (1 'N', 18 indels)	105 (2 'N')	/	/	50 (1 'N', 14 indels)	41 (6 indels)	98 (1 'N', 19 indels)	/	296 (5 'N', 51 indels)	/	/	64 (1 'N')	299 (6 'N')	/	/	/	/	/	/	/
Bacteria-Candidatus-Aerophobetes-2-1	Candidatus Aerophobetes	Aerophobetes bacterium JGI 0000014-A15	ASM40436v1	0	31143	0	0	163	0	/	/	/	/	/	/	/	/	/	/	/	/	/	/	/	/	/	/	/	/	/	/	/	/	/	/	/	/	/	/	/	/	/	/	/	/	/	/	/	/
Bacteria-Candidatus-Aerophobetes-2-2	Candidatus Aerophobetes	Aerophobetes bacterium SCGC AAA255-F10	ASM40434v1	5465	25678	0.175481	16	147	0.0981595	/	/	/	/	/	/	/	/	/	/	/	/	/	/	/	/	/	/	/	/	/	/	/	/	/	/	/	/	/	/	/	/	/	/	/	/	/	/	/	/
Bacteria-Candidatus-Amesbacteria-3-1	Candidatus Amesbacteria	Candidatus Amesbacteria bacterium GW2011_GWA1_47_16	ASM100100v1	20299	10844	0.6518	106	57	0.650307	392 (10 'N', 12 indels)	92 (7 'N', 9 indels)	74 (2 'N')	60	198 (6 'N', 58 indels)	60 (2 indels)	135 (5 'N')	69 (2 'N')	53 (5 indels)	/	84	148 (1 'N', 79 indels)	122 (2 'N')	106 (3 'N', 12 indels)	39 (33 indels)	135 (6 'N', 30 indels)	71 (1 'N')	/	152 (5 'N')	231 (189 indels)	/	/	153 (1 'N', 30 indels)	73 (3 'N', 15 indels)	50 (1 'N', 19 indels)	41 (1 'N', 6 indels)	98 (1 'N', 10 indels)	179 (5 'N')	296 (4 'N', 70 indels)	515 (15 'N', 7 indels)	71 (1 'N', 42 indels)	/	/	197 (6 'N')	/	186 (5 'N', 83 indels)	142 (4 'N')	/	122 (6 'N', 1 indels)	133 (5 'N')
Bacteria-Candidatus-Amesbacteria-3-2	Candidatus Amesbacteria	Candidatus Amesbacteria bacterium GW2011_GWB1_48_13	ASM100358v1	20119	11024	0.64602	110	53	0.674847	392 (10 'N', 12 indels)	92 (7 'N', 9 indels)	74 (2 'N')	60	198 (6 'N', 58 indels)	60 (2 indels)	135 (5 'N')	69 (2 'N')	53 (5 indels)	/	84	148 (1 'N', 79 indels)	122 (2 'N')	/	39 (33 indels)	135 (6 'N', 30 indels)	71 (1 'N')	162 (1 'N', 37 indels)	152 (5 'N')	231 (13 'N', 30 indels)	/	105 (2 'N')	153 (1 'N', 30 indels)	73 (2 'N', 29 indels)	50 (1 'N', 19 indels)	41 (1 'N', 6 indels)	/	179 (5 'N')	296 (3 'N', 70 indels)	515 (15 'N', 7 indels)	71 (1 'N', 42 indels)	64 (58 indels)	/	197 (6 'N')	/	186 (5 'N', 83 indels)	142 (4 'N')	/	122 (6 'N', 1 indels)	133 (5 'N')
Bacteria-Candidatus-Amesbacteria-3-3	Candidatus Amesbacteria	Candidatus Amesbacteria bacterium RIFCSPHIGHO2_01_FULL_48_32	ASM177361v1	27988	3155	0.898693	141	22	0.865031	392 (3 'N', 29 indels)	92 (2 'N', 43 indels)	74 (4 'N', 2 indels)	60 (1 'N')	198 (5 'N', 60 indels)	60 (2 'N', 3 indels)	135 (4 'N')	69 (3 'N')	53 (7 indels)	/	84	148 (1 'N', 90 indels)	122 (2 'N')	106 (2 'N', 13 indels)	/	135 (5 'N', 30 indels)	71 (2 'N', 3 indels)	162 (1 'N', 12 indels)	152 (4 'N')	/	37 (1 'N', 13 indels)	105 (37 indels)	153 (4 'N', 31 indels)	73 (2 'N', 2 indels)	50 (2 'N')	41	98 (1 'N', 10 indels)	179 (6 'N')	296 (3 'N', 80 indels)	515 (17 'N', 8 indels)	71 (3 'N', 43 indels)	64 (15 indels)	/	197 (7 'N')	138 (3 'N')	186 (5 'N', 1 indels)	142 (4 'N', 1 indels)	/	122 (2 'N', 34 indels)	133 (4 'N', 65 indels)
Bacteria-Candidatus-Aminicenantes-2-1	Candidatus Aminicenantes	Aminicenantes bacterium SCGC AAA252-D18	ASM40440v1	0	31143	0	0	163	0	/	/	/	/	/	/	/	/	/	/	/	/	/	/	/	/	/	/	/	/	/	/	/	/	/	/	/	/	/	/	/	/	/	/	/	/	/	/	/	/
Bacteria-Candidatus-Aminicenantes-2-2	Candidatus Aminicenantes	Aminicenantes bacterium SCGC AAA252-P19	ASM40528v1	0	31143	0	0	163	0	/	/	/	/	/	/	/	/	/	/	/	/	/	/	/	/	/	/	/	/	/	/	/	/	/	/	/	/	/	/	/	/	/	/	/	/	/	/	/	/
Bacteria-Candidatus-Andersenbacteria-2-1	Candidatus Andersenbacteria	Candidatus Andersenbacteria bacterium RIFCSPHIGHO2_02_FULL_46_16	ASM181706v1	5442	25701	0.174742	17	146	0.104294	/	/	/	/	/	/	/	/	/	/	/	/	/	/	/	/	/	/	/	/	/	/	/	/	/	/	/	/	/	/	/	/	/	/	/	/	/	/	/	/
Bacteria-Candidatus-Andersenbacteria-2-2	Candidatus Andersenbacteria	Candidatus Andersenbacteria bacterium RIFCSPHIGHO2_12_FULL_46_9	ASM181713v1	5200	25943	0.166972	15	148	0.0920245	/	/	/	/	/	/	/	/	/	/	/	/	/	/	/	/	/	/	/	/	/	/	/	/	/	/	/	/	/	/	/	/	/	/	/	/	/	/	/	/
Bacteria-Candidatus-Azambacteria-3-1	Candidatus Azambacteria	Candidatus Azambacteria bacterium GW2011_GWE1_42_9	ASM99579v1	18193	12950	0.584176	105	58	0.644172	/	92 (5 'N')	74 (3 'N')	60 (3 'N', 2 indels)	/	60 (2 'N')	135 (8 'N')	69 (34 indels)	/	69 (1 'N')	84 (2 'N')	148 (3 'N', 3 indels)	122 (1 'N', 22 indels)	106 (4 'N')	/	135 (5 'N')	71	162 (1 'N', 88 indels)	152 (4 'N', 42 indels)	231 (12 'N', 46 indels)	/	105 (4 'N')	153 (6 'N')	73 (6 'N')	50 (2 'N', 20 indels)	41	98 (1 'N')	179 (155 indels)	296 (7 'N')	515 (21 'N')	71 (2 'N', 9 indels)	64 (1 'N')	299 (11 'N')	197 (11 'N')	138 (6 'N')	186 (6 'N', 59 indels)	142 (4 'N', 23 indels)	262 (11 'N')	122 (3 'N', 21 indels)	/
Bacteria-Candidatus-Azambacteria-3-2	Candidatus Azambacteria	Candidatus Azambacteria bacterium GW2011_GWF1_41_10	ASM99631v1	15873	15270	0.509681	100	63	0.613497	/	92 (5 'N', 10 indels)	74 (3 'N')	/	/	/	135 (8 'N')	69 (34 indels)	/	69 (1 'N')	84 (2 'N')	148 (3 'N', 3 indels)	122 (3 'N', 14 indels)	106 (4 'N')	/	135 (5 'N')	71	162 (1 'N', 88 indels)	152 (4 'N', 42 indels)	231 (12 'N', 46 indels)	/	105 (4 'N')	153 (6 'N')	73 (6 'N')	50 (2 'N', 20 indels)	41	98 (1 'N')	179 (4 'N')	296 (7 'N')	515 (21 'N')	71 (2 'N')	64 (1 'N')	299 (11 'N')	197 (11 'N')	138 (6 'N')	186 (6 'N', 59 indels)	142 (4 'N', 23 indels)	262 (11 'N')	122 (3 'N', 21 indels)	/
Bacteria-Candidatus-Azambacteria-3-3	Candidatus Azambacteria	Candidatus Azambacteria bacterium RIFCSPHIGHO2_02_FULL_45_18	ASM177405v1	18974	12169	0.609254	114	49	0.699387	/	92 (5 'N')	74 (2 'N')	60 (1 'N')	198 (6 'N', 15 indels)	60 (1 'N')	135 (4 'N', 8 indels)	69 (31 indels)	53 (1 'N', 1 indels)	69	84 (1 'N')	148 (3 'N', 27 indels)	122 (1 'N', 15 indels)	/	39 (6 indels)	135 (5 'N')	71	162 (1 'N', 83 indels)	152 (3 'N')	/	37 (1 'N')	105 (1 'N')	153 (5 'N')	73 (5 'N')	50 (2 'N')	41	98 (1 'N')	179 (4 'N')	296 (6 'N')	/	71 (3 'N')	64 (1 'N')	299 (9 'N')	197 (7 'N')	138 (5 'N')	186 (6 'N', 59 indels)	142 (5 'N')	/	122 (3 'N', 11 indels)	/
Bacteria-Candidatus-Beckwithbacteria-3-1	Candidatus Beckwithbacteria	Candidatus Beckwithbacteria bacterium RIFCSPLOWO2_02_FULL_49_12	ASM177433v1	25550	5593	0.820409	138	25	0.846626	392 (8 'N')	92 (2 'N', 28 indels)	74 (2 'N')	60	198 (4 'N', 60 indels)	60 (3 'N', 4 indels)	135 (2 'N')	69 (56 indels)	53 (1 'N')	/	84 (1 indels)	148 (5 'N')	122 (3 'N')	106 (2 'N', 2 indels)	39 (33 indels)	135 (3 'N', 9 indels)	71 (1 'N', 9 indels)	162 (1 'N', 45 indels)	152 (5 'N')	231 (7 'N', 1 indels)	/	105 (3 'N')	153 (5 'N')	73 (2 'N', 8 indels)	50 (2 'N')	41 (4 indels)	98 (1 'N', 20 indels)	179 (6 'N')	296 (3 'N', 77 indels)	515 (17 'N', 8 indels)	71 (3 'N', 4 indels)	64 (3 'N')	299 (5 'N')	197 (6 'N', 28 indels)	138 (2 'N', 47 indels)	186 (5 'N', 82 indels)	142 (2 'N', 61 indels)	262 (14 'N', 3 indels)	122 (5 'N', 2 indels)	133 (7 'N')
Bacteria-Candidatus-Beckwithbacteria-3-2	Candidatus Beckwithbacteria	Candidatus Beckwithbacteria bacterium RBG_13_42_9	ASM177604v1	28528	2615	0.916032	147	16	0.90184	392 (14 'N')	92 (7 'N', 10 indels)	74 (4 'N', 1 indels)	/	198 (7 'N', 59 indels)	60 (1 'N', 1 indels)	135 (3 'N')	69 (38 indels)	53 (1 'N', 8 indels)	69	84 (1 'N')	148 (5 'N', 28 indels)	122 (2 'N')	106 (4 'N', 58 indels)	39 (33 indels)	135 (1 'N', 30 indels)	71 (2 'N', 15 indels)	162 (1 'N', 8 indels)	152 (5 'N')	/	/	105 (3 'N')	153 (1 'N')	73 (2 'N')	50 (1 'N')	41 (6 indels)	98 (1 'N')	179 (5 'N', 14 indels)	296 (2 'N', 77 indels)	515 (9 'N', 268 indels)	71 (2 'N', 5 indels)	64 (1 'N', 20 indels)	299 (1 'N', 1 indels)	197 (7 'N')	138 (4 'N')	186 (3 'N', 40 indels)	142 (4 'N', 23 indels)	262 (15 'N', 3 indels)	122 (2 'N', 34 indels)	133 (4 'N')
Bacteria-Candidatus-Beckwithbacteria-3-3	Candidatus Beckwithbacteria	Candidatus Beckwithbacteria bacterium RIFCSPHIGHO2_02_FULL_49_13	ASM177607v1	23250	7893	0.746556	130	33	0.797546	392 (8 'N')	92 (2 'N', 28 indels)	74 (2 'N')	60	198 (4 'N', 60 indels)	60 (3 'N', 4 indels)	135 (2 'N')	69 (56 indels)	53 (1 'N')	/	84 (1 indels)	148 (5 'N')	122 (3 'N')	106 (2 'N', 2 indels)	39 (33 indels)	135 (3 'N', 9 indels)	71 (1 'N', 9 indels)	162 (1 'N', 45 indels)	152 (5 'N')	231 (7 'N', 1 indels)	/	105 (3 'N')	153 (2 'N')	73 (2 'N', 8 indels)	50 (2 'N')	41 (4 indels)	98 (1 'N')	179 (6 'N')	296 (3 'N', 77 indels)	515 (17 'N', 8 indels)	71 (3 'N', 4 indels)	64 (3 'N')	299 (5 'N')	197 (7 'N')	138 (2 'N', 47 indels)	186 (5 'N', 82 indels)	142 (3 'N', 23 indels)	262 (14 'N', 3 indels)	122 (5 'N', 2 indels)	133 (7 'N')
Bacteria-Candidatus-Berkelbacteria-3-1	Candidatus Berkelbacteria	Berkelbacteria bacterium GW2011_GWA2_35_9	ASM99118v1	24055	7088	0.772405	125	38	0.766871	/	92 (2 'N', 64 indels)	/	60 (1 'N')	198 (10 'N', 18 indels)	/	/	69 (3 'N')	53 (2 'N')	69 (3 'N', 18 indels)	84 (3 'N', 1 indels)	148 (10 'N', 28 indels)	122 (1 'N', 51 indels)	106 (1 'N', 2 indels)	/	135 (5 'N', 35 indels)	71	/	152 (5 'N', 33 indels)	231 (14 'N')	37 (22 indels)	/	153 (6 'N')	73 (3 'N', 16 indels)	50 (1 'N')	41 (1 'N')	98 (4 'N')	179 (3 'N')	296 (5 'N', 135 indels)	515 (24 'N')	71 (5 'N', 9 indels)	/	299 (14 'N', 2 indels)	197 (10 'N')	138 (6 'N', 6 indels)	186 (8 'N', 82 indels)	142 (6 'N')	/	122 (4 'N', 5 indels)	/
Bacteria-Candidatus-Berkelbacteria-3-2	Candidatus Berkelbacteria	Berkelbacteria bacterium GW2011_GWA2_38_9	ASM99313v1	20645	10498	0.66291	111	52	0.680982	392 (7 'N', 144 indels)	92 (4 'N', 39 indels)	/	/	198 (6 'N')	/	135 (5 'N', 3 indels)	69 (2 'N')	53 (1 'N')	/	84 (2 'N', 1 indels)	148 (6 'N', 27 indels)	122 (6 'N')	106 (7 'N', 2 indels)	39 (33 indels)	135 (6 'N', 33 indels)	/	162 (1 'N', 9 indels)	/	/	37 (2 'N')	105 (2 'N', 2 indels)	/	73 (3 'N')	50 (1 'N', 6 indels)	41 (1 'N', 6 indels)	98 (2 'N')	179 (6 'N', 10 indels)	296 (8 'N')	/	71 (5 'N', 9 indels)	/	299 (8 'N')	197 (7 'N')	138 (1 'N', 84 indels)	/	142 (5 'N')	/	122 (3 'N', 21 indels)	/
Bacteria-Candidatus-Berkelbacteria-3-3	Candidatus Berkelbacteria	Candidatus Berkelbacteria bacterium RIFCSPLOWO2_01_FULL_50_28	ASM177439v1	19460	11683	0.62486	112	51	0.687117	/	92 (4 'N')	74 (3 'N')	60	198 (8 'N', 15 indels)	60 (3 'N', 1 indels)	/	69	53 (1 'N', 1 indels)	/	84 (5 'N', 1 indels)	148 (52 indels)	122 (4 'N', 14 indels)	/	39 (6 indels)	135 (101 indels)	71 (1 'N')	162 (1 'N', 9 indels)	152 (5 'N', 35 indels)	231 (6 'N')	37 (1 'N')	105 (3 'N', 2 indels)	153 (6 'N')	73 (4 'N')	/	41 (6 indels)	98 (4 'N')	179 (2 'N')	296 (4 'N', 194 indels)	515 (13 'N', 156 indels)	71 (3 'N', 9 indels)	64 (2 'N', 4 indels)	/	197 (5 'N', 3 indels)	138 (6 'N')	186 (10 'N', 59 indels)	142 (4 'N')	/	122 (7 'N')	/
Bacteria-Candidatus-Bipolaricaulota-3-1	Candidatus Bipolaricaulota	Acetothermia bacterium SCGC AAA255-C06	ASM40496v1	0	31143	0	0	163	0	/	/	/	/	/	/	/	/	/	/	/	/	/	/	/	/	/	/	/	/	/	/	/	/	/	/	/	/	/	/	/	/	/	/	/	/	/	/	/	/
Bacteria-Candidatus-Bipolaricaulota-3-2	Candidatus Bipolaricaulota	Acetothermia bacterium 64_32 ASM150815v1	ASM150815v1	17446	13697	0.56019	111	52	0.680982	392 (4 'N')	92 (4 'N')	74 (5 indels)	60 (1 'N')	198 (5 'N')	/	135 (6 'N')	69 (2 'N')	53 (2 'N')	69	84 (3 'N')	148 (3 'N', 4 indels)	122 (1 'N', 8 indels)	106 (1 'N', 2 indels)	/	135	71	162	152 (54 indels)	231 (5 'N')	/	105 (2 'N')	/	73 (2 'N')	50 (24 indels)	41	98 (1 'N')	179 (4 'N')	296 (1 'N', 5 indels)	/	/	/	299 (1 'N')	/	138 (4 'N', 47 indels)	186 (4 'N')	142 (45 indels)	262 (3 'N', 2 indels)	122 (2 'N')	/
Bacteria-Candidatus-Bipolaricaulota-3-3	Candidatus Bipolaricaulota	Candidatus Acetothermia bacterium JdFR-46	ASM201136v1	8884	22259	0.285265	26	137	0.159509	/	/	/	/	/	/	/	/	/	/	/	/	/	/	/	/	/	/	/	/	/	/	/	/	/	/	/	/	/	/	/	/	/	/	/	/	/	/	/	/
Bacteria-Candidatus-Blackburnbacteria-3-1	Candidatus Blackburnbacteria	Candidatus Blackburnbacteria bacterium RIFCSPHIGHO2_02_FULL_44_20	ASM181642v1	16984	14159	0.545355	102	61	0.625767	/	92 (8 'N', 9 indels)	74 (2 'N', 35 indels)	60	198 (10 'N', 58 indels)	/	/	/	53 (8 indels)	/	84 (1 'N')	148 (3 'N')	122 (3 'N')	106 (5 'N')	39 (22 indels)	135 (1 'N', 103 indels)	71 (3 'N')	162 (2 'N')	152 (5 'N')	/	37 (1 'N', 13 indels)	105 (3 'N', 5 indels)	153 (5 'N', 20 indels)	73 (3 'N', 13 indels)	50 (2 'N')	41 (2 'N')	98 (1 'N', 3 indels)	179 (5 'N', 10 indels)	296 (3 'N', 72 indels)	/	71 (3 'N', 26 indels)	/	/	197 (7 'N')	138 (7 'N')	186 (6 'N', 1 indels)	142 (7 'N')	/	122 (2 'N', 34 indels)	133 (5 'N')
Bacteria-Candidatus-Blackburnbacteria-3-2	Candidatus Blackburnbacteria	Candidatus Blackburnbacteria bacterium RIFCSPHIGHO2_12_FULL_44_25	ASM181645v1	21691	9452	0.696497	114	49	0.699387	/	/	74 (2 'N', 35 indels)	60	198 (10 'N', 58 indels)	/	/	69 (2 'N')	53 (8 indels)	/	84 (1 'N')	148 (3 'N')	122 (3 'N')	106 (5 'N')	39 (22 indels)	135 (1 'N', 103 indels)	71 (3 'N')	162 (2 'N')	152 (5 'N')	/	37 (1 'N', 13 indels)	105 (3 'N', 5 indels)	153 (5 'N', 20 indels)	73 (3 'N', 13 indels)	50 (2 'N')	41 (2 'N')	98 (1 'N', 3 indels)	179 (5 'N', 10 indels)	296 (3 'N', 72 indels)	515 (15 'N', 7 indels)	/	/	/	197 (7 'N')	138 (7 'N')	186 (6 'N', 1 indels)	142 (7 'N')	/	122 (2 'N', 34 indels)	133 (5 'N')
Bacteria-Candidatus-Blackburnbacteria-3-3	Candidatus Blackburnbacteria	Candidatus Blackburnbacteria bacterium RIFCSPLOWO2_01_FULL_40_20	ASM181647v1	26733	4410	0.858395	137	26	0.840491	/	92 (3 'N', 64 indels)	/	60 (2 'N')	198 (8 'N', 58 indels)	60 (1 'N', 3 indels)	/	69 (1 'N')	53 (1 'N', 7 indels)	69 (1 'N')	84 (1 'N')	148 (6 'N', 4 indels)	122 (3 'N')	106 (3 'N', 10 indels)	/	135 (3 'N', 1 indels)	71	162 (5 'N')	152 (5 'N')	/	/	105 (2 'N')	153 (5 'N', 15 indels)	73 (2 'N', 14 indels)	50 (1 'N')	41 (6 indels)	98 (4 'N', 14 indels)	179 (5 'N', 13 indels)	296 (4 'N', 73 indels)	515 (8 'N', 246 indels)	71 (3 'N', 5 indels)	64 (1 'N')	/	197 (6 'N', 1 indels)	138 (5 'N')	/	142 (4 'N', 3 indels)	/	122 (1 'N', 49 indels)	133 (6 'N')
Bacteria-Candidatus-Brennerbacteria-1-1	Candidatus Brennerbacteria	Candidatus Brennerbacteria bacterium RIFOXYC1_FULL_41_11	ASM181721v1	25656	5487	0.823813	132	31	0.809816	/	92 (5 'N')	74 (1 'N')	60	198 (7 'N', 19 indels)	/	135 (7 'N')	69 (2 'N', 15 indels)	53 (1 'N', 7 indels)	/	84 (3 'N')	148 (1 'N', 63 indels)	/	106 (4 'N')	/	135 (5 'N', 1 indels)	71 (3 'N')	162 (32 indels)	152 (128 indels)	231 (18 'N', 45 indels)	37 (13 indels)	105 (3 'N', 1 indels)	153 (4 'N', 3 indels)	73 (4 'N')	50 (1 'N', 14 indels)	41 (6 indels)	98 (1 'N', 24 indels)	179 (6 'N')	296 (2 'N', 162 indels)	515 (31 'N', 36 indels)	71 (33 indels)	64 (1 'N', 49 indels)	299 (12 'N', 1 indels)	197 (6 'N')	138 (5 'N')	186 (8 'N', 1 indels)	142 (3 'N')	/	122 (2 'N')	133 (4 'N')
Bacteria-Candidatus-Buchananbacteria-3-1	Candidatus Buchananbacteria	Candidatus Buchananbacteria bacterium RBG_13_39_9	ASM181726v1	19925	11218	0.639791	101	62	0.619632	/	/	/	/	198 (9 'N')	/	/	69 (1 'N', 2 indels)	53	69 (3 'N')	84 (6 'N')	148 (8 'N')	/	/	39	135 (2 'N', 30 indels)	71 (9 indels)	162 (4 'N', 7 indels)	/	/	37 (1 'N')	/	/	73 (4 'N')	/	/	98 (2 'N')	179 (2 'N')	296 (5 'N', 68 indels)	/	71 (3 'N', 4 indels)	64 (4 'N')	299 (14 'N')	/	138 (4 'N', 67 indels)	/	142 (138 indels)	262 (5 'N', 113 indels)	122 (1 'N', 34 indels)	/
Bacteria-Candidatus-Buchananbacteria-3-2	Candidatus Buchananbacteria	Candidatus Buchananbacteria bacterium RIFCSPHIGHO2_02_FULL_56_16	ASM181749v1	26982	4161	0.866391	140	23	0.858896	392 (7 'N')	92 (4 'N')	74 (1 'N')	60 (2 'N')	198 (6 'N')	/	135 (5 'N')	69 (1 'N')	53 (2 'N')	69 (4 indels)	84 (3 'N')	/	122 (2 'N', 14 indels)	106 (4 'N')	39 (6 indels)	135 (61 indels)	71 (7 indels)	162 (2 'N', 5 indels)	152 (4 'N')	/	37	105 (3 'N')	153 (5 'N')	73 (3 'N')	50 (1 'N', 6 indels)	/	98 (2 'N')	179 (2 'N')	296 (3 'N')	515 (19 'N')	71 (2 'N')	64 (2 'N')	/	197 (7 'N')	138 (84 indels)	186 (8 'N', 59 indels)	142 (4 'N')	262 (7 'N', 49 indels)	122 (3 'N')	133 (4 'N', 1 indels)
Bacteria-Candidatus-Buchananbacteria-3-3	Candidatus Buchananbacteria	Candidatus Buchananbacteria bacterium RIFCSPLOWO2_01_FULL_46_12	ASM181757v1	22533	8610	0.723533	116	47	0.711656	392 (7 'N')	92 (5 'N')	74 (42 indels)	60 (1 'N')	/	/	135 (4 'N')	/	53	69 (23 indels)	84 (2 'N')	148 (5 'N', 28 indels)	122 (5 'N', 14 indels)	106 (4 'N')	39	135 (2 'N')	71 (2 'N')	162 (3 'N', 5 indels)	/	231 (9 'N', 87 indels)	/	105 (3 'N')	153 (8 'N')	73 (5 'N', 5 indels)	50 (3 'N')	/	98 (2 'N')	179 (2 'N')	296 (3 'N', 162 indels)	515 (21 'N')	/	64 (3 'N')	/	/	/	186 (6 'N', 59 indels)	142 (2 'N')	262 (8 'N')	122 (2 'N')	133 (4 'N')
Bacteria-Candidatus-Calescamantes-2-1	Candidatus Calescamantes	Calescamantes bacterium JGI 0000106-J16	ASM40466v1	3914	27229	0.125678	12	151	0.0736196	/	/	/	/	/	/	/	/	/	/	/	/	/	/	/	/	/	/	/	/	/	/	/	/	/	/	/	/	/	/	/	/	/	/	/	/	/	/	/	/
Bacteria-Candidatus-Calescamantes-2-2	Candidatus Calescamantes	Calescamantes bacterium JGI 0000106-N7	ASM40468v1	4032	27111	0.129467	11	152	0.0674847	/	/	/	/	/	/	/	/	/	/	/	/	/	/	/	/	/	/	/	/	/	/	/	/	/	/	/	/	/	/	/	/	/	/	/	/	/	/	/	/
Bacteria-Candidatus-Campbellbacteria-3-1	Candidatus Campbellbacteria	Candidatus Campbellbacteria bacterium RIFOXYC2_FULL_35_25	ASM177449v1	25807	5336	0.828661	137	26	0.840491	/	92 (4 'N', 10 indels)	74 (32 indels)	60 (1 'N')	198 (9 'N', 3 indels)	60 (2 'N')	135 (6 'N', 9 indels)	/	53 (1 'N')	69 (2 'N')	84 (4 'N')	148 (7 'N', 3 indels)	122 (6 'N')	106 (5 'N')	/	135 (3 'N')	71	162 (3 'N', 18 indels)	152 (3 'N', 110 indels)	231 (12 'N', 44 indels)	/	105 (5 'N')	153 (5 'N')	73 (3 'N')	/	41 (6 indels)	98 (2 'N')	179 (5 'N', 13 indels)	296 (7 'N', 51 indels)	515 (20 'N', 37 indels)	71 (4 'N', 4 indels)	64 (1 'N', 2 indels)	299 (12 'N')	197 (7 'N')	138 (6 'N')	186 (7 'N')	142 (4 'N')	/	122 (3 'N', 8 indels)	/
Bacteria-Candidatus-Campbellbacteria-3-2	Candidatus Campbellbacteria	Candidatus Campbellbacteria bacterium GW2011_GWC1_35_31	ASM99074v1	15732	15411	0.505154	103	60	0.631902	/	92 (4 'N', 10 indels)	74	60 (1 'N')	198 (9 'N', 18 indels)	60 (2 'N')	135 (3 'N', 9 indels)	/	53 (1 'N')	69 (2 'N')	84 (2 'N')	148 (7 'N')	122 (7 'N', 15 indels)	106 (5 'N', 15 indels)	/	135 (4 'N')	71 (1 'N')	162 (6 'N', 14 indels)	152 (2 'N', 110 indels)	231 (13 'N', 42 indels)	37 (2 'N')	105 (5 'N')	153 (7 'N')	73 (3 'N')	50 (2 'N', 14 indels)	41	98 (2 'N')	179 (6 'N', 14 indels)	296 (7 'N', 51 indels)	515 (23 'N', 37 indels)	71 (5 'N')	64 (4 'N')	299 (13 'N')	197 (8 'N')	138 (5 'N')	186 (9 'N')	142 (5 'N')	/	122 (4 'N', 8 indels)	/
Bacteria-Candidatus-Campbellbacteria-3-3	Candidatus Campbellbacteria	Candidatus Campbellbacteria bacterium GW2011_GWC2_35_28	ASM99075v1	12302	18841	0.395017	83	80	0.509202	/	92 (4 'N', 10 indels)	74	60 (1 'N')	/	/	/	/	53 (1 'N')	69 (2 'N')	/	148 (7 'N')	/	/	/	135 (4 'N')	71 (1 'N')	/	152 (2 'N', 110 indels)	231 (13 'N', 42 indels)	37 (2 'N')	105 (5 'N')	153 (7 'N')	73 (3 'N')	50 (2 'N', 14 indels)	41	98 (2 'N')	179 (6 'N', 14 indels)	296 (7 'N', 51 indels)	515 (23 'N', 37 indels)	71 (5 'N')	64 (4 'N')	299 (13 'N')	197 (8 'N')	138 (5 'N')	186 (9 'N')	142 (5 'N')	/	122 (4 'N', 8 indels)	/
Bacteria-Candidatus-Chisholmbacteria-3-1	Candidatus Chisholmbacteria	Candidatus Chisholmbacteria bacterium RIFCSPHIGHO2_01_FULL_52_32	ASM181658v1	18473	12670	0.593167	118	45	0.723926	392 (8 'N', 7 indels)	92 (3 'N', 9 indels)	74 (1 'N', 32 indels)	60	198 (8 'N', 60 indels)	60 (4 'N', 5 indels)	135 (2 'N')	69 (2 'N')	53 (7 indels)	69 (1 indels)	84	148 (2 'N', 27 indels)	122 (4 'N')	106 (1 'N', 2 indels)	39 (1 'N', 1 indels)	135 (4 'N')	71 (1 'N', 3 indels)	162	152 (2 'N', 30 indels)	/	37 (1 'N', 13 indels)	105 (2 'N')	153 (1 'N')	73 (2 'N', 1 indels)	50 (2 'N')	41 (6 indels)	98 (2 'N')	179 (5 'N', 14 indels)	296 (2 'N', 67 indels)	/	71 (4 'N')	64 (2 'N')	299 (5 'N')	197 (4 'N', 6 indels)	138 (4 'N')	186 (3 'N')	142 (4 'N', 23 indels)	262 (12 'N', 13 indels)	122 (2 'N', 55 indels)	133 (5 'N')
Bacteria-Candidatus-Chisholmbacteria-3-2	Candidatus Chisholmbacteria	Candidatus Chisholmbacteria bacterium RIFCSPLOWO2_01_FULL_49_14	ASM181691v1	28052	3091	0.900748	141	22	0.865031	392 (9 'N', 9 indels)	92 (4 'N', 9 indels)	74 (3 'N')	60	198 (10 'N', 59 indels)	60 (1 'N', 5 indels)	135 (1 'N')	69 (1 'N')	/	/	84	148 (3 'N', 27 indels)	/	106 (3 'N', 2 indels)	39 (3 indels)	135 (3 'N')	71 (1 'N', 3 indels)	162 (41 indels)	152 (3 'N', 24 indels)	231 (4 'N', 118 indels)	/	105 (3 'N')	153 (1 'N')	73 (2 'N', 1 indels)	50 (1 'N', 11 indels)	41 (6 indels)	98 (3 'N')	179 (6 'N', 14 indels)	296 (5 'N', 66 indels)	/	71 (5 'N')	64 (2 'N')	299 (4 'N')	197 (7 'N', 6 indels)	138 (5 'N')	186 (5 'N', 82 indels)	142 (3 'N', 23 indels)	262 (12 'N', 4 indels)	122 (2 'N', 54 indels)	133 (4 'N')
Bacteria-Candidatus-Chisholmbacteria-3-3	Candidatus Chisholmbacteria	Candidatus Chisholmbacteria bacterium RIFCSPLOWO2_01_FULL_50_28	ASM181695v1	29454	1689	0.945766	151	12	0.92638	392 (8 'N', 7 indels)	92 (3 'N', 9 indels)	74 (1 'N', 32 indels)	60	198 (8 'N', 60 indels)	60 (4 'N', 5 indels)	135 (2 'N')	69 (2 'N')	53 (7 indels)	69 (1 indels)	84	148 (2 'N', 27 indels)	122 (4 'N')	106 (1 'N', 2 indels)	39 (1 'N', 1 indels)	135 (4 'N')	71 (1 'N', 3 indels)	162	152 (2 'N', 30 indels)	/	37 (1 'N', 13 indels)	105 (2 'N')	153 (1 'N')	73 (2 'N', 1 indels)	50 (2 'N')	41 (6 indels)	98 (2 'N')	179 (5 'N', 14 indels)	296 (2 'N', 67 indels)	/	71 (4 'N')	64 (2 'N')	299 (5 'N')	197 (4 'N', 6 indels)	138 (4 'N')	186 (3 'N')	142 (4 'N', 23 indels)	262 (12 'N', 13 indels)	122 (2 'N', 55 indels)	133 (5 'N')
Bacteria-Candidatus-Cloacimonetes-3-1	Candidatus Cloacimonetes	Candidatus Cloacimonas acidaminovorans	ASM14606v1	28775	2368	0.923964	152	11	0.932515	/	92 (6 'N')	74 (5 'N')	60 (2 'N')	198 (5 'N')	60 (1 'N')	135 (7 'N')	69 (1 'N')	53 (1 'N')	69 (1 'N')	84 (5 'N')	148 (6 'N')	122 (8 'N')	106 (7 'N')	39	135 (5 'N')	71 (2 'N')	162 (2 'N')	152 (7 'N')	231 (9 'N')	37 (2 'N', 14 indels)	105 (2 'N', 6 indels)	153 (11 'N')	73 (4 'N', 1 indels)	50 (1 'N', 3 indels)	41	98 (3 'N')	179 (10 'N', 39 indels)	296 (2 'N')	/	71 (4 'N', 9 indels)	64 (3 'N')	299 (8 'N')	/	138 (4 'N')	186 (1 'N', 127 indels)	142 (2 'N', 53 indels)	262 (12 'N')	122 (5 'N')	133 (6 'N')
Bacteria-Candidatus-Cloacimonetes-3-2	Candidatus Cloacimonetes	Cloacimonetes bacterium JGI 0000039-P09	ASM38080v1	0	31143	0	0	163	0	/	/	/	/	/	/	/	/	/	/	/	/	/	/	/	/	/	/	/	/	/	/	/	/	/	/	/	/	/	/	/	/	/	/	/	/	/	/	/	/
Bacteria-Candidatus-Cloacimonetes-3-3	Candidatus Cloacimonetes	Cloacimonetes bacterium JGI 0000039-I07	ASM38475v1	0	31143	0	0	163	0	/	/	/	/	/	/	/	/	/	/	/	/	/	/	/	/	/	/	/	/	/	/	/	/	/	/	/	/	/	/	/	/	/	/	/	/	/	/	/	/
Bacteria-Candidatus-Collierbacteria-3-1	Candidatus Collierbacteria	Candidatus Collierbacteria bacterium RIFOXYB2_FULL_46_14	ASM177463v1	17693	13450	0.568121	112	51	0.687117	392 (8 'N', 32 indels)	92 (6 'N')	/	60 (1 'N')	198 (10 'N', 18 indels)	60 (1 'N', 3 indels)	135 (2 'N')	69 (1 'N')	53 (8 indels)	69 (10 indels)	84 (1 'N')	148 (5 'N', 28 indels)	/	106 (5 'N', 3 indels)	39	135 (1 'N', 62 indels)	71 (2 'N')	162 (1 'N', 12 indels)	152 (5 'N')	231 (7 'N')	/	105 (3 'N')	153 (3 'N', 34 indels)	73 (2 'N', 15 indels)	50 (2 'N')	41 (1 'N', 6 indels)	98 (3 'N')	179 (2 'N', 14 indels)	296 (7 'N', 73 indels)	515 (20 'N', 1 indels)	71 (58 indels)	64 (2 'N')	299 (7 'N')	197 (6 'N', 6 indels)	138 (84 indels)	186 (7 'N', 60 indels)	142 (3 'N')	/	122 (3 'N', 21 indels)	133 (6 'N')
Bacteria-Candidatus-Collierbacteria-3-2	Candidatus Collierbacteria	Candidatus Collierbacteria bacterium RIFOXYC2_FULL_43_15	ASM177467v1	17693	13450	0.568121	112	51	0.687117	392 (8 'N', 32 indels)	92 (6 'N')	/	60 (1 'N')	198 (10 'N', 18 indels)	60 (1 'N', 3 indels)	135 (2 'N')	69 (1 'N')	53 (8 indels)	69 (10 indels)	84 (1 'N')	148 (5 'N', 28 indels)	/	106 (5 'N', 3 indels)	39	135 (1 'N', 62 indels)	71 (2 'N')	162 (1 'N', 12 indels)	152 (5 'N')	231 (7 'N')	/	105 (3 'N')	153 (3 'N', 34 indels)	73 (2 'N', 15 indels)	50 (2 'N')	41 (1 'N', 6 indels)	98 (3 'N')	179 (2 'N', 14 indels)	296 (7 'N', 73 indels)	515 (20 'N', 1 indels)	71 (62 indels)	64 (2 'N')	299 (7 'N')	197 (6 'N', 6 indels)	138 (84 indels)	186 (7 'N', 60 indels)	142 (3 'N')	/	122 (3 'N', 21 indels)	133 (6 'N')
Bacteria-Candidatus-Collierbacteria-3-3	Candidatus Collierbacteria	Candidatus Collierbacteria bacterium RIFOXYD2_FULL_45_13	ASM177468v1	17978	13165	0.577273	113	50	0.693252	392 (8 'N', 32 indels)	92 (6 'N')	/	60 (1 'N')	198 (10 'N', 18 indels)	60 (1 'N', 3 indels)	135 (2 'N')	69 (1 'N')	53 (8 indels)	69 (10 indels)	84 (1 'N')	148 (5 'N', 28 indels)	/	106 (5 'N', 3 indels)	39	135 (1 'N', 62 indels)	71 (2 'N')	162 (1 'N', 12 indels)	152 (5 'N')	231 (7 'N')	/	105 (3 'N')	153 (3 'N', 34 indels)	73 (2 'N', 15 indels)	50 (2 'N')	41 (1 'N', 6 indels)	98 (3 'N')	179 (2 'N', 14 indels)	296 (7 'N', 74 indels)	515 (20 'N', 1 indels)	71 (62 indels)	64 (2 'N')	299 (7 'N')	197 (6 'N', 6 indels)	138 (84 indels)	186 (7 'N', 60 indels)	142 (3 'N')	/	122 (3 'N', 21 indels)	133 (6 'N')
Bacteria-Candidatus-Colwellbacteria-3-1	Candidatus Colwellbacteria	Candidatus Colwellbacteria bacterium RIFCSPHIGHO2_02_FULL_43_15	ASM181767v1	22631	8512	0.72668	115	48	0.705521	/	92 (4 'N', 37 indels)	74 (2 'N', 32 indels)	/	/	60 (1 'N')	/	69 (1 'N')	53	69	/	148 (9 'N', 27 indels)	122 (6 'N')	106 (4 'N')	39 (1 'N', 33 indels)	135 (1 'N')	71 (13 indels)	/	152 (1 'N', 96 indels)	231 (11 'N', 46 indels)	/	/	153 (3 'N', 78 indels)	73 (3 'N', 1 indels)	50 (1 'N', 12 indels)	41	98 (2 'N')	179 (6 'N')	/	515 (22 'N')	/	64 (1 indels)	299 (10 'N')	197 (11 'N')	/	186 (9 'N')	142 (3 'N')	/	122 (1 'N', 55 indels)	133 (3 'N', 62 indels)
Bacteria-Candidatus-Colwellbacteria-3-2	Candidatus Colwellbacteria	Candidatus Colwellbacteria bacterium RIFCSPHIGHO2_12_FULL_43_12	ASM181771v1	22546	8597	0.723951	117	46	0.717791	/	92 (4 'N', 37 indels)	74 (2 'N', 32 indels)	60 (1 'N')	/	60 (1 'N')	/	69 (1 'N')	/	69	84 (2 'N', 1 indels)	148 (9 'N', 27 indels)	/	106 (4 'N')	39 (1 'N', 21 indels)	135 (1 'N')	71 (13 indels)	162 (84 indels)	152 (1 'N', 73 indels)	231 (11 'N', 46 indels)	/	/	153 (4 'N', 12 indels)	73 (3 'N', 1 indels)	/	41	98 (2 'N')	179 (6 'N')	/	515 (22 'N')	/	64 (2 'N')	299 (9 'N')	197 (11 'N')	/	186 (9 'N')	142 (3 'N')	/	122 (1 'N', 55 indels)	/
Bacteria-Candidatus-Colwellbacteria-3-3	Candidatus Colwellbacteria	Candidatus Colwellbacteria bacterium RIFCSPLOWO2_12_FULL_43_11	ASM181780v1	24695	6448	0.792955	125	38	0.766871	/	92 (4 'N', 37 indels)	74 (2 'N', 32 indels)	60 (1 'N')	198 (9 'N', 16 indels)	60 (1 'N')	/	69 (1 'N')	/	69	84 (2 'N', 1 indels)	148 (9 'N', 27 indels)	/	/	39 (1 'N', 21 indels)	135 (1 'N')	71 (13 indels)	162 (84 indels)	152 (1 'N', 73 indels)	231 (11 'N', 46 indels)	/	/	153 (4 'N', 36 indels)	73 (3 'N', 1 indels)	/	41	98 (2 'N')	179 (6 'N')	296 (8 'N')	515 (22 'N')	71 (3 'N', 5 indels)	64 (1 indels)	299 (10 'N')	197 (11 'N')	/	186 (9 'N')	142 (3 'N')	/	122 (1 'N', 55 indels)	133 (3 'N', 62 indels)
Bacteria-Candidatus-Curtissbacteria-3-1	Candidatus Curtissbacteria	Candidatus Curtissbacteria bacterium GW2011_GWA1_40_16	ASM99599v1	18770	12373	0.602704	93	70	0.570552	392 (10 'N', 4 indels)	92 (3 'N', 9 indels)	74 (3 'N')	/	/	/	135 (5 'N')	69 (1 'N')	/	/	84 (3 'N')	148 (6 'N')	/	/	/	/	71 (3 'N')	/	152 (2 'N')	231 (12 'N')	37 (1 'N')	/	153 (6 'N')	/	/	41	98 (2 'N', 13 indels)	179 (1 'N', 94 indels)	/	515 (13 'N', 7 indels)	71 (1 'N', 33 indels)	/	/	197 (5 'N')	138 (6 'N')	186 (3 'N', 16 indels)	142 (5 'N', 31 indels)	/	/	133 (6 'N')
Bacteria-Candidatus-Curtissbacteria-3-2	Candidatus Curtissbacteria	Candidatus Curtissbacteria bacterium RIFCSPLOWO2_02_FULL_40_11	ASM177650v1	22660	8483	0.727611	124	39	0.760736	392 (12 'N', 4 indels)	92 (3 'N', 10 indels)	74 (3 'N')	60 (1 'N')	198 (12 'N', 1 indels)	60 (3 indels)	135 (4 'N')	69 (1 'N')	53 (6 indels)	69 (1 'N')	84 (1 'N')	148 (6 'N')	/	106 (4 'N', 5 indels)	/	135 (3 'N', 30 indels)	71 (5 'N')	162 (4 'N', 12 indels)	152 (4 'N')	231 (8 'N')	37 (3 'N', 8 indels)	105 (4 'N')	153 (5 'N')	73 (3 'N', 1 indels)	50 (2 'N')	41 (6 indels)	98 (3 'N', 8 indels)	179 (6 'N', 10 indels)	296 (5 'N', 69 indels)	515 (21 'N', 8 indels)	71 (1 'N', 33 indels)	64 (1 'N')	/	197 (6 'N')	138 (7 'N')	186 (8 'N', 60 indels)	142 (5 'N', 31 indels)	262 (16 'N', 3 indels)	122 (2 'N', 34 indels)	133 (4 'N')
Bacteria-Candidatus-Curtissbacteria-3-3	Candidatus Curtissbacteria	Candidatus Curtissbacteria bacterium RIFCSPLOWO2_02_41_11	ASM177505v1	17908	13235	0.575025	114	49	0.699387	392 (8 'N')	92 (4 'N')	74 (2 'N')	60 (1 'N')	198 (9 'N', 15 indels)	/	135 (4 'N')	69 (1 'N')	53 (6 indels)	69	84 (2 'N')	148 (5 'N')	122 (3 'N')	106 (3 'N', 2 indels)	/	135 (7 'N')	71	162 (1 'N', 42 indels)	152 (4 'N')	231 (8 'N')	37 (2 'N', 13 indels)	105 (4 'N')	153 (6 'N')	73 (2 'N', 3 indels)	50 (1 'N')	41 (6 indels)	98 (1 'N')	179 (5 'N', 13 indels)	296 (1 'N', 70 indels)	/	71 (1 'N', 33 indels)	64 (1 'N')	/	197 (6 'N')	138 (3 'N', 65 indels)	186 (5 'N', 82 indels)	142 (3 'N', 31 indels)	262 (13 'N', 3 indels)	122 (3 'N', 34 indels)	133 (6 'N')
Bacteria-Candidatus-Dadabacteria-1-1	Candidatus Dadabacteria	Candidatus Dadabacteria bacterium CSP1-2	ASM144344v1	26680	4463	0.856693	148	15	0.907975	392 (8 'N')	92 (4 'N')	74 (1 'N', 32 indels)	60 (2 'N')	/	60 (1 'N', 4 indels)	135 (5 'N')	69 (1 'N')	53	/	84 (2 'N')	148 (7 'N')	122 (5 'N')	106 (2 'N', 7 indels)	39 (6 indels)	135 (2 'N')	71	162 (3 'N')	152 (2 'N')	231 (9 'N')	37 (1 indels)	105 (3 'N')	153 (8 'N')	73 (6 'N')	50 (1 'N')	41 (2 'N')	98 (1 'N')	179 (3 'N')	296 (5 'N')	/	71 (3 'N', 5 indels)	64 (2 'N')	299 (7 'N')	/	138 (6 'N')	186 (10 'N')	142 (2 'N', 53 indels)	262 (6 'N')	122 (2 'N')	133 (6 'N')
Bacteria-Candidatus-Daviesbacteria-3-1	Candidatus Daviesbacteria	Candidatus Daviesbacteria bacterium GW2011_GWA2_38_24	ASM99264v1	23369	7774	0.750377	125	38	0.766871	392 (9 'N')	92 (3 'N', 9 indels)	74 (2 'N')	60 (4 'N')	198 (11 'N', 18 indels)	60 (2 'N', 10 indels)	135 (6 'N')	69	53 (3 'N')	/	84 (1 'N', 1 indels)	148 (6 'N')	122 (2 'N', 70 indels)	106 (4 'N')	39 (6 indels)	135 (3 'N')	71 (2 'N')	162 (1 'N')	152 (4 'N', 1 indels)	/	37 (1 indels)	105 (3 'N')	153 (3 'N')	73 (1 'N', 47 indels)	50 (1 'N', 11 indels)	41	98 (2 'N', 18 indels)	179 (3 'N', 14 indels)	296 (5 'N', 69 indels)	515 (21 'N', 7 indels)	71 (33 indels)	64	/	197 (7 'N')	138 (7 'N')	186 (101 indels)	142 (4 'N', 23 indels)	/	122 (1 'N', 33 indels)	/
Bacteria-Candidatus-Daviesbacteria-3-2	Candidatus Daviesbacteria	Candidatus Daviesbacteria bacterium RIFCSPLOWO2_02_FULL_38_18	ASM177743v1	18509	12634	0.594323	111	52	0.680982	392 (9 'N')	92 (2 'N', 37 indels)	74 (3 'N')	60 (3 'N')	198 (9 'N', 59 indels)	60 (2 'N', 10 indels)	135 (5 'N')	69	/	69 (29 indels)	84 (1 'N', 1 indels)	148 (6 'N', 27 indels)	122 (12 indels)	106 (3 'N')	39 (27 indels)	135 (1 'N')	71 (1 'N', 3 indels)	162 (3 'N')	152 (4 'N', 1 indels)	231 (8 'N', 64 indels)	37 (31 indels)	105 (4 'N')	153 (4 'N', 21 indels)	/	50 (4 'N')	41	98 (2 'N', 24 indels)	179 (3 'N', 10 indels)	296 (3 'N', 69 indels)	/	71 (3 'N', 38 indels)	64 (35 indels)	/	197 (4 'N')	/	186 (5 'N', 35 indels)	142 (3 'N', 31 indels)	262 (9 'N')	122 (5 'N')	133 (7 'N')
Bacteria-Candidatus-Daviesbacteria-3-3	Candidatus Daviesbacteria	Candidatus Daviesbacteria bacterium RIFCSPHIGHO2_02_FULL_39_41	ASM177706v1	25448	5695	0.817134	129	34	0.791411	392 (7 'N', 9 indels)	92 (2 'N', 37 indels)	74 (3 'N')	60 (3 'N')	198 (9 'N', 59 indels)	60 (2 'N', 10 indels)	135 (5 'N')	/	/	69 (29 indels)	84 (1 'N', 1 indels)	148 (6 'N', 27 indels)	122 (12 indels)	106 (3 'N')	39 (27 indels)	135 (1 'N')	71 (1 'N', 3 indels)	162 (3 'N')	152 (4 'N', 1 indels)	/	37 (31 indels)	105 (4 'N')	153 (4 'N', 21 indels)	/	50 (4 'N')	41	/	179 (3 'N', 10 indels)	296 (3 'N', 69 indels)	/	71 (3 'N', 38 indels)	64 (1 'N', 6 indels)	/	197 (4 'N')	/	186 (5 'N', 42 indels)	142 (3 'N', 31 indels)	262 (9 'N')	/	133 (7 'N')
Bacteria-Candidatus-Desantisbacteria-2-1	Candidatus Desantisbacteria	Candidatus Desantisbacteria bacterium CG1_02_38_46	ASM187101v1	16472	14671	0.528915	109	54	0.668712	/	92 (6 'N')	74 (1 'N')	/	/	/	135 (5 'N')	69	53 (1 'N')	/	84 (4 'N')	/	/	106 (7 'N', 2 indels)	39 (6 indels)	135 (2 'N', 1 indels)	71	162 (2 'N')	152 (6 'N')	/	/	105 (4 'N')	153 (4 'N')	73 (8 'N')	50 (2 'N')	41 (1 'N')	98 (5 'N')	179 (5 'N')	296 (10 'N')	/	71 (3 'N')	64 (1 'N')	299 (12 'N', 2 indels)	/	138 (6 'N')	186 (8 'N', 59 indels)	142 (2 'N', 53 indels)	262 (12 'N')	122 (2 'N')	133 (8 'N')
Bacteria-Candidatus-Desantisbacteria-2-2	Candidatus Desantisbacteria	Candidatus Desantisbacteria bacterium CG1_02_49_89	ASM187107v1	18084	13059	0.580676	119	44	0.730061	/	92 (5 'N')	74 (50 indels)	60 (3 'N')	198 (6 'N')	60 (2 'N')	135 (6 'N')	69	53 (1 'N')	69 (3 'N')	84 (3 'N')	/	122 (1 'N', 8 indels)	106 (1 'N', 2 indels)	/	135 (1 'N')	71 (1 'N')	162 (3 'N')	152 (5 'N')	231 (10 'N')	/	105 (6 'N')	153 (4 'N')	/	50 (1 'N')	41	98 (5 'N')	179 (4 'N')	296 (4 'N')	515 (18 'N')	71 (2 'N')	64 (2 'N')	299 (10 'N', 1 indels)	/	138 (4 'N', 45 indels)	186 (7 'N', 59 indels)	142 (2 'N', 41 indels)	262 (11 'N')	122 (5 'N')	133 (6 'N')
Bacteria-Candidatus-Doudnabacteria-3-1	Candidatus Doudnabacteria	Candidatus Doudnabacteria bacterium RIFCSPHIGHO2_01_43_10	ASM177754v1	18000	13143	0.577979	111	52	0.680982	392 (10 'N')	92 (4 'N')	74 (1 'N', 32 indels)	60 (1 'N')	198 (5 'N')	/	135 (8 'N')	69	53	69	84 (3 'N', 1 indels)	148 (6 'N')	/	106 (7 'N')	/	135 (6 'N')	71 (1 'N', 9 indels)	162 (3 'N')	152 (8 'N', 25 indels)	/	/	105 (6 'N')	153 (6 'N')	73 (5 'N')	50 (1 'N')	41 (2 'N')	98 (1 'N')	179 (3 'N')	296 (5 'N', 66 indels)	515 (21 'N')	71 (4 'N', 18 indels)	64 (1 'N')	299 (8 'N', 2 indels)	197 (7 'N')	138 (1 'N', 84 indels)	186 (8 'N', 59 indels)	142 (4 'N', 23 indels)	/	122 (101 indels)	/
Bacteria-Candidatus-Doudnabacteria-3-2	Candidatus Doudnabacteria	Candidatus Doudnabacteria bacterium RIFCSPHIGHO2_02_FULL_42_25	ASM177766v1	18103	13040	0.581286	109	54	0.668712	392 (10 'N')	92 (4 'N')	74 (1 'N', 32 indels)	60 (1 'N')	198 (5 'N')	/	135 (8 'N')	69	/	69	84 (3 'N', 1 indels)	148 (6 'N')	/	106 (7 'N')	/	135 (6 'N')	71 (1 'N', 9 indels)	162 (3 'N')	152 (8 'N', 25 indels)	/	/	105 (6 'N')	153 (6 'N')	73 (5 'N')	50 (1 'N')	41 (2 'N')	98 (1 'N')	179 (3 'N')	296 (5 'N', 66 indels)	515 (21 'N')	71 (4 'N', 18 indels)	64 (1 'N')	299 (8 'N', 2 indels)	197 (7 'N')	138 (1 'N', 84 indels)	186 (8 'N', 59 indels)	142 (4 'N', 23 indels)	262 (3 'N', 121 indels)	122 (101 indels)	/
Bacteria-Candidatus-Doudnabacteria-3-3	Candidatus Doudnabacteria	Candidatus Doudnabacteria bacterium RIFCSPHIGHO2_12_FULL_42_22	ASM177998v1	17446	13697	0.56019	109	54	0.668712	392 (10 'N')	92 (4 'N')	74 (1 'N', 32 indels)	60 (1 'N')	198 (5 'N')	/	135 (8 'N')	69	/	69	84 (3 'N', 1 indels)	148 (6 'N')	/	106 (7 'N')	/	135 (6 'N')	71 (1 'N', 9 indels)	162 (3 'N')	152 (8 'N', 25 indels)	/	/	105 (6 'N')	153 (6 'N')	73 (5 'N')	50 (1 'N')	41 (2 'N')	98 (1 'N')	179 (3 'N')	296 (5 'N', 66 indels)	515 (21 'N')	71 (4 'N', 18 indels)	64 (1 'N')	299 (8 'N', 2 indels)	197 (7 'N')	138 (1 'N', 84 indels)	186 (8 'N', 59 indels)	142 (4 'N', 23 indels)	262 (3 'N', 121 indels)	122 (101 indels)	/
Bacteria-Candidatus-Edwardsbacteria-3-1	Candidatus Edwardsbacteria	Candidatus Edwardsbacteria bacterium RIFOXYD12_FULL_50_11	ASM177794v1	29597	1546	0.950358	157	6	0.96319	/	92 (5 'N', 1 indels)	74 (1 'N')	60 (2 'N')	198 (8 'N')	60 (1 'N', 4 indels)	135 (6 'N')	69	53 (2 'N')	/	84 (3 'N')	148 (3 'N')	122 (4 'N')	106 (7 'N')	39 (6 indels)	135	71 (1 'N')	162 (4 'N', 10 indels)	152 (4 'N')	231 (10 'N')	37 (1 'N', 24 indels)	105 (2 'N', 5 indels)	153 (8 'N')	73 (4 'N')	50 (1 'N')	41 (2 'N')	98 (1 'N')	179 (4 'N')	296 (5 'N')	515 (18 'N', 8 indels)	71 (3 'N')	64 (2 'N')	299 (9 'N')	197 (6 'N', 6 indels)	138 (8 'N')	186 (2 'N', 127 indels)	142 (3 'N', 53 indels)	262 (6 'N')	122 (5 'N')	133 (4 'N')
Bacteria-Candidatus-Edwardsbacteria-3-2	Candidatus Edwardsbacteria	Candidatus Edwardsbacteria bacterium GWF2_54_11	ASM177789v1	19067	12076	0.61224	124	39	0.760736	/	92 (5 'N', 1 indels)	74 (1 'N')	60 (2 'N')	198 (8 'N')	60 (1 'N', 4 indels)	135 (6 'N')	69	53 (2 'N')	/	84 (3 'N')	148 (3 'N')	122 (4 'N')	106 (7 'N')	39 (6 indels)	135	71 (1 'N')	162 (3 'N', 1 indels)	152 (4 'N')	231 (10 'N')	37 (1 'N', 1 indels)	105 (2 'N', 5 indels)	153 (8 'N')	73 (4 'N')	/	41 (2 'N')	98 (1 'N')	179 (4 'N')	296 (5 'N')	515 (18 'N', 8 indels)	71 (1 'N', 33 indels)	64 (2 'N')	299 (9 'N')	197 (6 'N', 6 indels)	138 (8 'N')	186 (2 'N', 127 indels)	142 (3 'N', 53 indels)	262 (6 'N')	122 (5 'N')	133 (4 'N')
Bacteria-Candidatus-Edwardsbacteria-3-3	Candidatus Edwardsbacteria	Candidatus Edwardsbacteria bacterium RifOxyA12_full_54_48	ASM177791v1	19210	11933	0.616832	126	37	0.773006	/	92 (5 'N', 1 indels)	74 (1 'N')	60 (2 'N')	198 (8 'N')	60 (1 'N', 4 indels)	135 (6 'N')	69	53 (2 'N')	/	84 (3 'N')	148 (3 'N')	122 (4 'N')	106 (7 'N')	39 (6 indels)	135	71 (1 'N')	162 (4 'N', 10 indels)	152 (4 'N')	231 (10 'N')	37 (1 'N', 1 indels)	105 (2 'N', 5 indels)	153 (8 'N')	73 (4 'N')	50 (1 'N')	41 (2 'N')	98 (1 'N')	179 (4 'N')	296 (5 'N')	515 (18 'N', 8 indels)	71 (3 'N')	64 (2 'N')	299 (9 'N')	197 (6 'N', 6 indels)	138 (8 'N')	186 (2 'N', 127 indels)	142 (3 'N', 53 indels)	262 (6 'N')	122 (5 'N')	133 (4 'N')
Bacteria-Candidatus-Eisenbacteria-1-1	Candidatus Eisenbacteria	Candidatus Eisenbacteria bacterium RBG_16_71_46	ASM178016v1	29783	1360	0.95633	156	7	0.957055	392 (9 'N')	92 (3 'N')	74 (2 'N')	60 (1 'N')	198 (5 'N')	60 (1 'N')	135 (1 'N')	69	53 (1 'N')	69 (2 'N')	84 (2 'N')	148 (1 'N')	122 (4 'N')	106 (3 'N')	39 (1 'N', 6 indels)	135	71 (1 'N')	162 (10 indels)	152 (3 'N')	231 (8 'N')	37 (1 'N', 1 indels)	105 (1 'N', 2 indels)	153 (1 'N', 1 indels)	73 (1 'N')	/	41 (1 'N')	98	179 (5 'N')	296 (2 'N', 15 indels)	515 (16 'N')	71 (3 'N')	64	299 (4 'N')	/	138 (4 'N', 62 indels)	186 (1 'N', 120 indels)	/	262 (3 'N')	122 (3 'N')	133 (3 'N')
Bacteria-Candidatus-Falkowbacteria-3-1	Candidatus Falkowbacteria	Candidatus Falkowbacteria bacterium GW2011_GWF2_38_1205	ASM99237v1	18426	12717	0.591658	119	44	0.730061	392 (9 'N')	92 (3 'N', 49 indels)	74 (2 'N')	60 (2 'N')	198 (7 'N')	60 (1 'N', 25 indels)	135 (10 'N')	69	53 (3 'N')	/	84 (5 'N')	148 (2 'N', 56 indels)	/	106 (7 'N', 30 indels)	39 (6 indels)	135 (2 'N', 34 indels)	71 (1 'N', 9 indels)	162 (3 'N', 32 indels)	152 (7 'N', 19 indels)	/	37 (1 'N')	105 (4 'N', 5 indels)	153 (7 'N')	73 (3 'N')	50 (4 'N')	41 (1 'N', 6 indels)	98 (2 'N')	179 (4 'N')	296 (4 'N')	515 (23 'N')	71 (4 'N')	64 (2 'N')	299 (10 'N')	197 (10 'N')	138 (2 'N', 84 indels)	186 (11 'N', 59 indels)	142 (47 indels)	/	122 (2 'N')	133 (6 'N')
Bacteria-Candidatus-Falkowbacteria-3-2	Candidatus Falkowbacteria	Candidatus Falkowbacteria bacterium GW2011_GWC2_38_22	ASM99257v2	18426	12717	0.591658	119	44	0.730061	392 (9 'N')	92 (3 'N', 49 indels)	74 (2 'N')	60 (2 'N')	198 (7 'N')	60 (1 'N', 25 indels)	135 (10 'N')	69	53 (3 'N')	/	84 (5 'N')	148 (2 'N', 56 indels)	/	106 (7 'N', 30 indels)	39 (6 indels)	135 (2 'N', 34 indels)	71 (1 'N', 9 indels)	162 (3 'N', 32 indels)	152 (7 'N', 19 indels)	/	37 (1 'N')	105 (4 'N', 5 indels)	153 (7 'N')	73 (3 'N')	50 (4 'N')	41 (1 'N', 6 indels)	98 (2 'N')	179 (4 'N')	296 (4 'N')	515 (23 'N')	71 (4 'N')	64 (2 'N')	299 (10 'N')	197 (10 'N')	138 (2 'N', 84 indels)	186 (11 'N', 59 indels)	142 (47 indels)	/	122 (2 'N')	133 (6 'N')
Bacteria-Candidatus-Falkowbacteria-3-3	Candidatus Falkowbacteria	Candidatus Falkowbacteria bacterium GW2011_GWF1_38_22	ASM99261v1	28950	2193	0.929583	150	13	0.920245	392 (9 'N')	92 (3 'N', 49 indels)	74 (2 'N')	60 (2 'N')	198 (7 'N')	60 (1 'N', 25 indels)	135 (10 'N')	69	53 (3 'N')	/	84 (5 'N')	148 (2 'N', 56 indels)	/	106 (7 'N', 30 indels)	39 (6 indels)	135 (2 'N', 34 indels)	71 (1 'N', 9 indels)	162 (3 'N', 32 indels)	152 (7 'N', 19 indels)	/	37 (1 'N')	105 (4 'N', 5 indels)	153 (7 'N')	73 (3 'N')	50 (4 'N')	41 (1 'N', 6 indels)	98 (2 'N')	179 (4 'N')	296 (4 'N')	515 (23 'N')	71 (4 'N')	64 (2 'N')	299 (10 'N')	197 (10 'N')	138 (2 'N', 84 indels)	186 (11 'N', 59 indels)	142 (47 indels)	/	122 (2 'N')	133 (6 'N')
Bacteria-Candidatus-Fermentibacteria-3-1	Candidatus Fermentibacteria	candidate division Hyd24-12 bacterium Ran_1	ASM161860v1	17754	13389	0.57008	119	44	0.730061	/	92 (3 'N')	74 (1 'N', 42 indels)	60 (1 'N')	198 (6 'N')	60 (1 'N', 6 indels)	135 (2 'N')	69	53 (2 'N')	69 (1 'N')	84 (3 'N')	148 (1 'N', 95 indels)	122 (2 'N')	106 (5 'N')	39 (4 indels)	135 (4 indels)	71 (1 'N')	162 (1 'N')	152 (3 'N')	231 (5 'N')	37 (20 indels)	105 (2 'N')	153 (2 'N', 20 indels)	73 (2 'N')	50 (2 'N', 24 indels)	/	98 (1 'N')	179 (3 'N', 40 indels)	296 (1 'N', 9 indels)	/	71 (2 'N', 5 indels)	64 (2 'N')	299 (4 'N', 158 indels)	197 (2 'N', 9 indels)	/	186 (2 'N', 102 indels)	142 (3 'N')	262 (3 'N')	122 (2 'N')	133 (4 'N')
Bacteria-Candidatus-Fermentibacteria-3-2	Candidatus Fermentibacteria	candidate division Hyd24-12 bacterium Dam_1	ASM161861v1	17568	13575	0.564108	117	46	0.717791	392 (7 'N')	92 (3 'N')	74 (1 'N', 42 indels)	60 (1 'N')	198 (6 'N')	60 (1 'N', 6 indels)	135 (2 'N')	69	53 (2 'N')	69 (1 'N')	/	148 (3 'N')	122 (2 'N')	106 (5 'N')	39 (4 indels)	135 (4 indels)	71 (1 'N')	162 (1 'N')	152 (3 'N', 34 indels)	231 (5 'N')	/	105 (2 'N')	153 (2 'N', 20 indels)	73 (2 'N')	50 (2 'N', 24 indels)	/	98 (1 'N')	179 (140 indels)	/	/	71 (2 'N')	64 (1 'N', 18 indels)	/	197 (2 'N', 9 indels)	138 (53 indels)	186 (2 'N', 104 indels)	142 (3 'N')	262 (3 'N')	122 (2 'N')	133 (4 'N')
Bacteria-Candidatus-Fermentibacteria-3-3	Candidatus Fermentibacteria	candidate division Hyd24-12 bacterium Vib_1	ASM161862v1	18035	13108	0.579103	118	45	0.723926	392 (7 'N')	92 (3 'N')	74 (1 'N', 42 indels)	60 (1 'N')	198 (6 'N')	60 (1 'N', 6 indels)	135 (2 'N')	69	53 (2 'N')	69 (1 'N')	84 (3 'N')	148 (1 'N', 95 indels)	122 (2 'N')	106 (5 'N')	39 (4 indels)	135 (4 indels)	71 (1 'N')	162 (1 'N')	152 (3 'N')	231 (5 'N')	37 (20 indels)	105 (2 'N')	153 (2 'N', 20 indels)	73 (2 'N')	50 (2 'N', 24 indels)	/	98 (1 'N')	179 (3 'N', 40 indels)	296 (1 'N', 17 indels)	/	71 (2 'N', 5 indels)	64 (2 'N')	299 (4 'N', 158 indels)	197 (2 'N', 9 indels)	138 (2 'N')	186 (6 'N')	142 (3 'N')	262 (3 'N')	122 (2 'N')	133 (4 'N')
Bacteria-Candidatus-Fervidibacteria-2-1	Candidatus Fervidibacteria	Fervidibacter sacchari	Fervidibacteria bacterium OTU 1	5669	25474	0.182031	15	148	0.0920245	/	/	/	/	/	/	/	/	/	/	/	/	/	/	/	/	/	/	/	/	/	/	/	/	/	/	/	/	/	/	/	/	/	/	/	/	/	/	/	/
Bacteria-Candidatus-Fervidibacteria-2-2	Candidatus Fervidibacteria	Fervidibacteria bacterium SCGC AAA471-D06	ASM38072v1	3630	27513	0.116559	10	153	0.0613497	/	/	/	/	/	/	/	/	/	/	/	/	/	/	/	/	/	/	/	/	/	/	/	/	/	/	/	/	/	/	/	/	/	/	/	/	/	/	/	/
Bacteria-Candidatus-Firestonebacteria-3-1	Candidatus Firestonebacteria	Candidatus Firestonebacteria bacterium RIFOXYA2_FULL_40_8	ASM177835v1	15939	15204	0.5118	105	58	0.644172	392 (7 'N', 104 indels)	92 (4 'N')	74 (3 'N')	60 (1 'N')	198 (6 'N')	/	/	69 (1 'N')	/	/	84 (1 'N')	/	122 (4 'N', 27 indels)	106 (5 'N')	39 (28 indels)	135 (3 'N')	71 (1 'N')	162 (4 'N')	152 (5 'N')	231 (11 'N')	37 (1 'N', 1 indels)	105 (4 'N', 3 indels)	153 (7 'N', 20 indels)	/	50 (3 'N')	41 (2 'N')	98 (2 'N')	/	/	515 (15 'N', 163 indels)	71 (3 'N')	64 (5 'N')	299 (7 'N')	/	138 (4 'N', 47 indels)	186 (9 'N', 59 indels)	142 (3 'N', 45 indels)	262 (10 'N')	122 (5 'N')	/
Bacteria-Candidatus-Firestonebacteria-3-2	Candidatus Firestonebacteria	Candidatus Firestonebacteria bacterium RIFOXYD2_FULL_39_29	ASM177837v1	18822	12321	0.604373	123	40	0.754601	392 (12 'N')	92 (4 'N')	74 (3 'N')	60 (1 'N')	198 (8 'N')	60 (3 'N', 3 indels)	135 (7 'N')	69 (1 'N')	53 (2 'N')	/	84 (2 'N')	148 (2 'N')	122 (4 'N', 27 indels)	106 (3 'N')	39 (28 indels)	135 (3 'N')	71 (1 'N')	162 (4 'N')	152 (6 'N')	231 (12 'N')	37 (1 'N', 1 indels)	105 (4 'N', 5 indels)	153 (7 'N')	73 (6 'N')	50 (2 'N')	41 (1 'N')	98 (2 'N')	179 (3 'N')	296 (7 'N')	515 (18 'N', 163 indels)	71 (3 'N')	64 (4 'N')	299 (10 'N')	/	138 (6 'N', 47 indels)	186 (11 'N')	142 (3 'N', 45 indels)	262 (11 'N')	122 (5 'N')	133 (5 'N', 65 indels)
Bacteria-Candidatus-Firestonebacteria-3-3	Candidatus Firestonebacteria	Candidatus Firestonebacteria bacterium RifOxyC12_full_39_7	ASM178034v1	14290	16853	0.458851	92	71	0.564417	392 (12 'N')	/	/	60 (1 'N')	/	/	135 (7 'N')	69 (1 'N')	53 (2 'N')	/	84 (2 'N')	/	122 (4 'N', 67 indels)	106 (3 'N')	39 (28 indels)	/	/	/	152 (6 'N')	231 (12 'N')	37 (1 'N', 1 indels)	/	153 (7 'N')	73 (6 'N')	/	/	98 (2 'N', 1 indels)	179 (3 'N')	296 (7 'N')	/	/	64 (4 'N')	299 (10 'N')	/	138 (6 'N', 47 indels)	186 (5 'N', 80 indels)	/	/	122 (5 'N')	133 (5 'N', 65 indels)
Bacteria-Candidatus-Fischerbacteria-1-1	Candidatus Fischerbacteria	Candidatus Fischerbacteria bacterium RBG_13_37_8	ASM178038v1	28052	3091	0.900748	151	12	0.92638	392 (8 'N')	92 (7 'N', 1 indels)	74 (1 'N')	60 (1 'N')	198 (6 'N')	60 (2 'N', 15 indels)	135 (4 'N')	69 (1 'N')	/	69 (5 'N', 1 indels)	84 (2 'N')	148 (6 'N')	122 (3 'N')	106 (6 'N')	39 (1 'N')	135 (2 'N')	/	/	152 (3 'N', 66 indels)	231 (13 'N', 1 indels)	37 (1 'N', 2 indels)	105 (2 'N')	153 (3 'N', 59 indels)	73 (2 'N')	50 (2 'N')	41	98 (2 'N')	179 (9 'N')	296 (4 'N', 10 indels)	/	71 (6 'N')	64 (4 'N')	299 (8 'N')	197 (8 'N', 6 indels)	138 (2 'N', 74 indels)	186 (2 'N', 91 indels)	142 (3 'N', 53 indels)	262 (8 'N', 8 indels)	122 (1 'N')	133 (5 'N')
Bacteria-Candidatus-Giovannonibacteria-3-1	Candidatus Giovannonibacteria	Candidatus Giovannonibacteria bacterium GW2011_GWB1_43_13	ASM99908v1	20176	10967	0.64785	112	51	0.687117	/	92 (3 'N')	74 (1 'N', 20 indels)	60	198 (8 'N', 5 indels)	/	135 (3 'N')	69	/	/	84 (1 'N')	148 (2 'N', 52 indels)	122 (2 'N', 22 indels)	/	/	135 (5 'N', 30 indels)	71	162 (3 'N', 13 indels)	/	231 (10 'N', 46 indels)	/	105 (11 indels)	153 (6 'N', 20 indels)	73 (4 'N')	/	41	98 (2 'N')	179 (3 'N')	296 (4 'N', 134 indels)	515 (23 'N', 8 indels)	/	64 (2 'N')	299 (7 'N')	197 (4 'N')	138 (3 'N', 27 indels)	186 (5 'N', 4 indels)	142 (3 'N', 23 indels)	/	122 (101 indels)	133 (4 'N', 3 indels)
Bacteria-Candidatus-Giovannonibacteria-3-2	Candidatus Giovannonibacteria	Candidatus Giovannonibacteria bacterium RIFCSPHIGHO2_01_45_12	ASM177841v1	18493	12650	0.593809	110	53	0.674847	/	92 (4 'N')	74 (1 'N', 33 indels)	60 (1 'N')	198 (9 'N', 18 indels)	/	135 (4 'N')	69 (15 indels)	53	/	84 (1 'N')	148 (2 'N', 97 indels)	122 (5 'N', 15 indels)	106 (4 'N', 1 indels)	39 (1 'N', 21 indels)	135 (1 'N', 1 indels)	71	162 (118 indels)	152 (3 'N', 48 indels)	231 (14 'N', 46 indels)	/	105 (3 'N')	153 (7 'N', 3 indels)	73 (3 'N')	50 (2 'N')	41 (6 indels)	98 (3 'N')	179 (5 'N')	296 (5 'N', 6 indels)	515 (19 'N', 222 indels)	71 (4 'N')	64 (3 'N')	299 (7 'N')	197 (6 'N')	138 (4 'N')	186 (6 'N', 82 indels)	142 (2 'N', 20 indels)	/	122 (2 'N', 94 indels)	/
Bacteria-Candidatus-Giovannonibacteria-3-3	Candidatus Giovannonibacteria	Candidatus Giovannonibacteria bacterium RIFCSPHIGHO2_02_43_13	ASM177855v1	20075	11068	0.644607	120	43	0.736196	392 (6 'N', 147 indels)	92 (5 'N')	74	60	198 (7 'N')	/	135 (3 'N')	69	53	69 (3 'N')	84 (3 'N')	148 (6 'N')	122 (4 'N', 15 indels)	106 (4 'N', 5 indels)	/	/	71 (9 indels)	162 (84 indels)	152 (5 'N', 47 indels)	231 (10 'N', 46 indels)	37 (13 indels)	105 (5 'N')	153 (7 'N', 2 indels)	73 (4 'N')	50 (1 'N', 14 indels)	41 (6 indels)	98 (2 'N')	179 (6 'N')	296 (4 'N', 8 indels)	515 (22 'N', 32 indels)	71 (4 'N')	64 (2 'N')	299 (8 'N')	197 (5 'N')	138 (4 'N', 62 indels)	186 (3 'N', 76 indels)	142 (3 'N', 23 indels)	/	122 (3 'N', 47 indels)	/
Bacteria-Candidatus-Gottesmanbacteria-3-1	Candidatus Gottesmanbacteria	Candidatus Gottesmanbacteria bacterium RBG_16_52_11	ASM177909v1	27442	3701	0.881161	141	22	0.865031	392 (9 'N')	92 (5 'N', 9 indels)	74 (2 'N', 8 indels)	60 (1 'N')	198 (6 'N', 57 indels)	60 (3 'N', 2 indels)	135 (1 'N')	69 (2 'N')	53 (1 'N', 8 indels)	/	84 (3 'N')	148 (4 'N', 27 indels)	/	106 (5 'N', 2 indels)	39 (1 'N')	135 (2 'N', 9 indels)	71 (3 indels)	162 (2 'N')	152 (6 'N')	/	37 (1 'N', 13 indels)	105 (1 'N')	153 (4 'N')	73 (2 'N', 16 indels)	50 (3 'N', 3 indels)	41	98 (2 'N')	179 (5 'N', 10 indels)	296 (2 'N')	515 (16 'N')	71 (4 'N')	64 (1 'N')	299 (7 'N')	197 (7 'N')	138 (5 'N')	186 (8 'N', 59 indels)	142 (3 'N')	/	122 (2 'N', 49 indels)	133 (4 'N')
Bacteria-Candidatus-Gottesmanbacteria-3-2	Candidatus Gottesmanbacteria	Candidatus Gottesmanbacteria bacterium RIFCSPHIGHO2_01_FULL_40_15	ASM177911v1	24253	6890	0.778762	136	27	0.834356	392 (9 'N', 4 indels)	92 (6 'N', 9 indels)	74 (2 'N', 2 indels)	60 (2 'N')	198 (9 'N', 60 indels)	60 (1 'N', 2 indels)	135 (4 'N')	69 (1 'N')	53 (7 indels)	69 (3 'N')	84 (2 'N')	148 (6 'N')	122 (3 'N', 1 indels)	106 (3 'N', 2 indels)	39	135 (3 'N', 30 indels)	71 (3 'N')	162 (3 'N', 4 indels)	152 (9 'N', 32 indels)	231 (12 'N', 45 indels)	37 (1 'N', 13 indels)	105 (2 'N')	153 (5 'N')	73 (1 'N', 9 indels)	50 (1 'N')	41 (1 'N', 12 indels)	98 (4 'N')	179 (7 'N')	296 (3 'N', 149 indels)	515 (17 'N')	71 (3 'N', 43 indels)	64 (1 'N')	299 (7 'N', 2 indels)	197 (11 'N')	138 (4 'N')	186 (7 'N')	142 (3 'N', 6 indels)	/	122 (3 'N')	133 (6 'N', 69 indels)
Bacteria-Candidatus-Gottesmanbacteria-3-3	Candidatus Gottesmanbacteria	Candidatus Gottesmanbacteria bacterium RIFCSPHIGHO2_01_FULL_42_27	ASM177913v1	29101	2042	0.934431	145	18	0.889571	392 (9 'N', 4 indels)	92 (6 'N')	74 (2 'N', 2 indels)	60 (2 'N')	198 (9 'N', 58 indels)	60 (5 indels)	135 (3 'N')	69 (2 'N')	53 (2 'N')	69 (1 'N')	/	148 (3 'N')	122 (4 'N')	106 (1 'N')	/	135 (101 indels)	71 (2 'N', 9 indels)	162 (3 'N', 57 indels)	152 (9 'N')	/	37 (13 indels)	105 (3 'N')	153 (5 'N', 2 indels)	73 (2 'N', 10 indels)	50 (2 'N')	41 (2 'N')	98 (5 'N')	179 (6 'N', 13 indels)	296 (5 'N', 69 indels)	515 (19 'N')	71 (3 'N', 42 indels)	64 (1 'N')	299 (6 'N', 2 indels)	197 (6 'N')	138 (6 'N')	186 (1 'N', 144 indels)	142 (5 'N')	262 (12 'N', 3 indels)	122 (2 'N', 55 indels)	133 (6 'N', 1 indels)
Bacteria-Candidatus-Gracilibacteria-1-1	Candidatus Gracilibacteria	Gracilibacteria bacterium JGI 0000069-P22	ASM40472v1	0	31143	0	0	163	0	/	/	/	/	/	/	/	/	/	/	/	/	/	/	/	/	/	/	/	/	/	/	/	/	/	/	/	/	/	/	/	/	/	/	/	/	/	/	/	/
Bacteria-Candidatus-Harrisonbacteria-3-1	Candidatus Harrisonbacteria	Candidatus Harrisonbacteria bacterium RIFCSPLOWO2_01_FULL_44_18	ASM181791v1	19072	12071	0.612401	117	46	0.717791	/	92 (6 'N', 10 indels)	74 (2 'N', 32 indels)	60 (3 'N')	198 (7 'N', 15 indels)	60 (4 'N')	135 (9 'N')	69 (1 'N')	53 (2 indels)	69	84 (3 'N', 1 indels)	148 (2 'N', 52 indels)	/	106 (4 'N')	/	/	71 (9 indels)	162 (2 'N', 55 indels)	152 (111 indels)	231 (11 'N', 46 indels)	37 (1 'N')	105 (1 'N', 31 indels)	153 (8 'N', 20 indels)	73 (4 'N')	50 (1 'N', 14 indels)	41 (1 'N')	98 (2 'N')	179 (11 'N')	296 (4 'N', 106 indels)	515 (24 'N', 8 indels)	71 (2 'N')	64 (14 indels)	299 (12 'N')	197 (8 'N')	138 (4 'N', 62 indels)	186 (7 'N')	142 (3 'N', 27 indels)	/	122 (4 'N', 21 indels)	/
Bacteria-Candidatus-Harrisonbacteria-3-2	Candidatus Harrisonbacteria	Candidatus Harrisonbacteria bacterium RIFCSPLOWO2_02_FULL_41_13b	ASM181799v1	25964	5179	0.833703	133	30	0.815951	/	92 (5 'N', 10 indels)	74 (2 'N', 32 indels)	60 (2 'N')	198 (8 'N', 17 indels)	/	135 (8 'N')	69 (1 'N')	53 (2 indels)	69	84 (1 'N', 1 indels)	148 (6 'N', 27 indels)	/	106 (7 'N')	/	/	71 (1 'N', 9 indels)	162 (2 'N', 56 indels)	152 (123 indels)	231 (13 'N', 46 indels)	37 (2 'N')	105 (4 'N')	153 (7 'N', 20 indels)	73 (4 'N')	50 (1 'N', 14 indels)	41 (6 indels)	98 (2 'N')	179 (7 'N')	296 (6 'N', 106 indels)	515 (27 'N', 8 indels)	71 (2 'N')	64 (11 indels)	299 (13 'N')	197 (9 'N')	138 (6 'N', 7 indels)	186 (8 'N')	142 (2 'N', 23 indels)	/	122 (4 'N')	/
Bacteria-Candidatus-Harrisonbacteria-3-3	Candidatus Harrisonbacteria	Candidatus Harrisonbacteria bacterium RIFCSPHIGHO2_02_FULL_40_20	ASM181867v1	18011	13132	0.578332	106	57	0.650307	/	92 (1 'N', 45 indels)	74 (2 'N', 32 indels)	60 (2 'N')	198 (8 'N', 17 indels)	/	135 (8 'N')	69 (1 'N')	53 (2 indels)	69	84 (1 'N', 1 indels)	148 (6 'N', 27 indels)	/	106 (7 'N')	/	/	71 (1 'N', 9 indels)	162 (95 indels)	152 (123 indels)	231 (13 'N', 46 indels)	37 (1 'N')	105 (4 'N')	153 (7 'N', 20 indels)	73 (4 'N')	50 (1 'N', 14 indels)	/	/	179 (7 'N')	296 (6 'N', 106 indels)	515 (27 'N', 8 indels)	71 (2 'N')	64 (11 indels)	299 (4 'N', 239 indels)	197 (9 'N')	138 (6 'N', 7 indels)	186 (8 'N')	142 (1 'N', 89 indels)	/	122 (4 'N')	/
Bacteria-Candidatus-Hydrogenedentes-2-1	Candidatus Hydrogenedentes	Hydrogenedens terephthalicus	Hydrogenedentes bacterium OTU 1	2009	29134	0.0645089	7	156	0.0429448	/	/	/	/	/	/	/	/	/	/	/	/	/	/	/	/	/	/	/	/	/	/	/	/	/	/	/	/	/	/	/	/	/	/	/	/	/	/	/	/
Bacteria-Candidatus-Hydrogenedentes-2-2	Candidatus Hydrogenedentes	Hydrogenedentes bacterium JGI 0000039-J10	ASM38078v1	1238	29905	0.0397521	3	160	0.0184049	/	/	/	/	/	/	/	/	/	/	/	/	/	/	/	/	/	/	/	/	/	/	/	/	/	/	/	/	/	/	/	/	/	/	/	/	/	/	/	/
Bacteria-Candidatus-Jacksonbacteria-3-1	Candidatus Jacksonbacteria	Candidatus Jacksonbacteria bacterium RIFCSPHIGHO2_02_FULL_44_25	ASM181807v1	24513	6630	0.787111	132	31	0.809816	392 (8 'N', 4 indels)	92 (4 'N', 28 indels)	74 (3 'N')	60 (1 'N')	198 (6 'N')	60 (3 'N', 1 indels)	135 (3 'N', 10 indels)	69 (2 'N', 15 indels)	53 (2 indels)	69	84 (4 'N')	148 (1 'N', 96 indels)	122 (2 'N')	106 (5 'N')	39 (33 indels)	135 (6 'N', 3 indels)	71 (9 indels)	162 (1 'N', 121 indels)	152 (4 'N', 1 indels)	/	37 (13 indels)	105 (3 'N', 3 indels)	153 (6 'N', 3 indels)	73 (2 'N')	50 (1 'N')	/	98 (1 'N')	179 (2 'N')	296 (1 'N', 191 indels)	515 (27 'N')	71 (2 'N')	64 (1 'N')	299 (8 'N')	197 (6 'N')	138 (3 'N', 29 indels)	186 (6 'N', 53 indels)	142 (5 'N', 53 indels)	/	122 (3 'N')	/
Bacteria-Candidatus-Jacksonbacteria-3-2	Candidatus Jacksonbacteria	Candidatus Jacksonbacteria bacterium RIFCSPLOWO2_02_FULL_44_20	ASM181815v1	21141	10002	0.678836	121	42	0.742331	392 (8 'N', 4 indels)	92 (4 'N', 28 indels)	74 (3 'N')	60 (1 'N')	198 (6 'N')	60 (3 'N', 1 indels)	135 (3 'N', 10 indels)	69 (2 'N', 15 indels)	53 (2 indels)	69	84 (4 'N')	148 (1 'N', 96 indels)	122 (2 'N')	106 (5 'N')	39 (33 indels)	135 (6 'N', 3 indels)	71 (9 indels)	/	152 (4 'N', 1 indels)	/	37 (13 indels)	105 (3 'N', 3 indels)	153 (6 'N', 3 indels)	73 (2 'N')	50 (1 'N')	/	98 (1 'N')	179 (2 'N')	296 (3 'N', 105 indels)	515 (27 'N')	/	64 (1 'N')	299 (8 'N')	197 (6 'N')	138 (4 'N', 6 indels)	186 (7 'N')	142 (5 'N', 53 indels)	/	122 (3 'N')	/
Bacteria-Candidatus-Jacksonbacteria-3-3	Candidatus Jacksonbacteria	Candidatus Jacksonbacteria bacterium RIFCSPLOWO2_12_FULL_44_15b	ASM181817v1	21701	9442	0.696818	125	38	0.766871	392 (8 'N', 4 indels)	92 (4 'N', 28 indels)	74 (3 'N')	60 (1 'N')	198 (6 'N')	60 (3 'N', 1 indels)	135 (3 'N', 10 indels)	69 (2 'N', 15 indels)	53 (2 indels)	69	84 (4 'N')	148 (2 'N', 95 indels)	122 (2 'N')	106 (5 'N')	39 (33 indels)	135 (6 'N', 3 indels)	/	162 (1 'N', 46 indels)	152 (4 'N', 1 indels)	/	37 (13 indels)	105 (3 'N', 3 indels)	153 (6 'N', 3 indels)	73 (2 'N')	50 (1 'N')	/	98 (1 'N')	179 (2 'N')	296 (1 'N', 191 indels)	515 (27 'N')	71 (2 'N')	64 (1 'N')	299 (8 'N')	197 (6 'N')	138 (3 'N', 29 indels)	186 (7 'N')	142 (5 'N', 53 indels)	/	122 (3 'N')	/
Bacteria-Candidatus-Jorgensenbacteria-3-1	Candidatus Jorgensenbacteria	Candidatus Jorgensenbacteria bacterium GW2011_GWA1_48_13	ASM100352v1	16176	14967	0.51941	96	67	0.588957	392 (10 'N', 1 indels)	/	74 (1 'N', 32 indels)	60	198 (6 'N', 16 indels)	/	/	69 (1 'N')	53 (1 'N', 2 indels)	69	84 (2 'N', 1 indels)	148 (5 'N', 27 indels)	122 (3 'N', 10 indels)	106 (4 'N')	/	135 (4 'N', 34 indels)	71	162 (43 indels)	152 (3 'N', 1 indels)	/	/	105 (2 'N', 4 indels)	153 (3 'N', 5 indels)	73 (4 'N')	50 (1 'N', 21 indels)	41 (1 'N')	98 (3 'N')	179 (8 'N')	296 (4 'N', 134 indels)	/	71 (3 'N', 38 indels)	64 (21 indels)	299 (9 'N')	/	138 (9 'N')	186 (8 'N')	142 (4 'N')	/	/	/
Bacteria-Candidatus-Jorgensenbacteria-3-2	Candidatus Jorgensenbacteria	Candidatus Jorgensenbacteria bacterium GW2011_GWB1_50_10	ASM100410v1	27407	3736	0.880037	136	27	0.834356	392 (10 'N', 1 indels)	/	74 (1 'N', 32 indels)	60	198 (6 'N', 16 indels)	/	/	69 (1 'N')	53 (1 'N', 2 indels)	69	84 (2 'N', 1 indels)	148 (5 'N', 27 indels)	122 (3 'N', 10 indels)	106 (4 'N')	/	135 (4 'N', 34 indels)	71	162 (43 indels)	152 (3 'N', 1 indels)	/	/	105 (2 'N', 4 indels)	153 (3 'N', 5 indels)	73 (4 'N')	50 (1 'N', 21 indels)	41 (1 'N')	98 (3 'N')	179 (8 'N')	296 (4 'N', 134 indels)	515 (8 'N', 136 indels)	71 (3 'N', 38 indels)	64 (1 'N')	299 (9 'N')	/	138 (9 'N')	186 (8 'N')	142 (4 'N')	/	/	/
Bacteria-Candidatus-Jorgensenbacteria-3-3	Candidatus Jorgensenbacteria	Candidatus Jorgensenbacteria bacterium GWA1_54_12	ASM177950v1	25157	5986	0.80779	127	36	0.779141	/	/	74 (32 indels)	60 (1 'N')	198 (5 'N', 16 indels)	60 (2 'N')	135 (4 'N')	69	53	69 (7 indels)	84 (2 'N', 1 indels)	148 (3 'N')	/	106 (4 'N', 2 indels)	39 (23 indels)	/	71	162 (1 'N', 11 indels)	152 (2 'N', 2 indels)	231 (11 'N', 45 indels)	/	105 (2 'N', 4 indels)	153 (3 'N', 8 indels)	73 (4 'N')	50 (1 'N')	41 (5 indels)	98 (2 'N')	179 (4 'N')	296 (2 'N')	515 (22 'N', 8 indels)	71 (2 'N', 9 indels)	/	299 (6 'N')	197 (8 'N')	138 (6 'N')	186 (8 'N')	142 (119 indels)	/	122 (3 'N')	/
Bacteria-Candidatus-Kaiserbacteria-3-1	Candidatus Kaiserbacteria	Candidatus Kaiserbacteria bacterium RIFCSPLOWO2_12_FULL_45_26	ASM178180v1	17138	14005	0.5503	109	54	0.668712	392 (11 'N', 4 indels)	92 (6 'N', 10 indels)	74 (1 'N', 14 indels)	60	198 (7 'N')	60 (3 'N')	135 (4 'N')	69 (2 'N')	53 (1 'N', 6 indels)	/	84 (3 'N')	148 (3 'N')	122 (3 'N', 25 indels)	106 (5 'N')	39 (1 'N', 29 indels)	135 (5 'N')	71	162 (1 'N', 13 indels)	152 (110 indels)	231 (10 'N', 44 indels)	/	105 (4 'N')	153 (5 'N', 12 indels)	73 (3 'N')	50 (3 'N', 14 indels)	41	98 (2 'N')	179 (5 'N', 20 indels)	296 (3 'N', 135 indels)	515 (20 'N')	71 (4 'N', 4 indels)	64 (2 'N')	299 (9 'N', 2 indels)	197 (8 'N')	138 (6 'N')	186 (7 'N')	142 (4 'N', 25 indels)	/	122 (4 'N')	133 (9 'N')
Bacteria-Candidatus-Kaiserbacteria-3-2	Candidatus Kaiserbacteria	Candidatus Kaiserbacteria bacterium RIFCSPLOWO2_02_FULL_45_11b	ASM178343v1	17997	13146	0.577883	111	52	0.680982	392 (11 'N', 4 indels)	92 (6 'N', 10 indels)	74 (1 'N', 14 indels)	60	198 (7 'N')	60 (3 'N')	135 (4 'N')	69 (2 'N')	53 (1 'N', 6 indels)	/	84 (3 'N')	148 (3 'N', 27 indels)	122 (3 'N', 25 indels)	106 (5 'N')	39 (1 'N', 29 indels)	135 (5 'N')	71	162 (121 indels)	152 (110 indels)	231 (8 'N', 44 indels)	/	105 (4 'N')	153 (5 'N', 12 indels)	73 (3 'N')	50 (3 'N', 14 indels)	41	98 (2 'N')	179 (5 'N', 20 indels)	296 (2 'N', 186 indels)	515 (20 'N')	71 (4 'N', 4 indels)	64 (2 'N')	299 (9 'N', 2 indels)	197 (8 'N')	138 (6 'N')	186 (7 'N')	142 (4 'N', 25 indels)	/	122 (4 'N')	133 (9 'N')
Bacteria-Candidatus-Kaiserbacteria-3-3	Candidatus Kaiserbacteria	Candidatus Kaiserbacteria bacterium RIFCSPLOWO2_12_FULL_50_10	ASM178351v1	17684	13459	0.567832	115	48	0.705521	392 (9 'N', 37 indels)	92 (5 'N', 1 indels)	74 (14 indels)	60 (2 'N')	198 (6 'N', 17 indels)	60 (2 'N')	135 (3 'N', 5 indels)	69 (1 'N', 2 indels)	53 (2 'N', 6 indels)	69 (1 'N')	84 (3 'N', 1 indels)	148 (2 'N', 41 indels)	122 (3 'N', 15 indels)	106 (7 'N')	/	135 (1 'N')	71 (1 'N')	162 (3 'N', 16 indels)	152 (4 'N', 30 indels)	231 (12 'N', 44 indels)	37 (13 indels)	105 (2 'N', 3 indels)	153 (5 'N', 7 indels)	73 (2 'N')	50 (1 'N', 14 indels)	41	98 (94 indels)	/	296 (7 'N', 51 indels)	515 (20 'N')	71 (6 'N', 6 indels)	64 (1 'N')	299 (7 'N', 2 indels)	197 (7 'N')	138 (56 indels)	186 (8 'N')	142 (4 'N', 23 indels)	/	122 (3 'N', 5 indels)	133 (2 'N')
Bacteria-Candidatus-Kerfeldbacteria-3-1	Candidatus Kerfeldbacteria	Candidatus Kerfeldbacteria bacterium RIFCSPLOWO2_02_FULL_42_19	ASM181831v1	18158	12985	0.583052	116	47	0.711656	392 (10 'N')	92 (4 'N', 61 indels)	74	60 (3 'N')	198 (5 'N')	/	135 (3 'N')	69 (1 'N')	53 (1 'N', 1 indels)	/	84 (5 'N')	148 (3 'N')	122 (3 'N', 14 indels)	106 (5 'N')	39 (6 indels)	135 (2 'N')	71	162 (3 'N', 13 indels)	152 (3 'N')	/	37 (24 indels)	105 (3 'N')	153 (6 'N')	73 (4 'N')	50 (1 'N', 1 indels)	41	98 (3 'N')	179 (7 'N')	296 (2 'N', 105 indels)	515 (12 'N', 151 indels)	71 (3 'N')	64 (1 'N')	299 (5 'N', 2 indels)	197 (8 'N')	138 (76 indels)	186 (7 'N', 59 indels)	142 (3 'N')	/	122 (2 'N', 3 indels)	/
Bacteria-Candidatus-Kerfeldbacteria-3-2	Candidatus Kerfeldbacteria	Candidatus Kerfeldbacteria bacterium RIFCSPLOWO2_12_FULL_43_9	ASM181833v1	20319	10824	0.652442	120	43	0.736196	392 (10 'N')	92 (4 'N', 61 indels)	74	60 (3 'N')	198 (5 'N', 1 indels)	/	135 (3 'N')	69 (1 'N')	53 (1 'N', 1 indels)	/	84 (5 'N')	148 (3 'N')	122 (3 'N', 14 indels)	106 (5 'N')	39 (6 indels)	135 (2 'N')	71	162 (3 'N', 13 indels)	152 (3 'N')	/	37 (24 indels)	105 (3 'N')	153 (6 'N')	73 (4 'N')	50 (1 'N', 1 indels)	41	98 (3 'N')	179 (7 'N')	296 (2 'N', 105 indels)	515 (12 'N', 151 indels)	71 (3 'N')	64 (1 'N')	299 (5 'N', 2 indels)	197 (8 'N')	138 (76 indels)	186 (7 'N', 59 indels)	142 (3 'N')	/	122 (2 'N', 3 indels)	/
Bacteria-Candidatus-Kerfeldbacteria-3-3	Candidatus Kerfeldbacteria	Candidatus Kerfeldbacteria bacterium RIFCSPHIGHO2_02_FULL_42_14	ASM181873v1	18868	12275	0.60585	118	45	0.723926	392 (10 'N')	92 (4 'N', 61 indels)	74	60 (3 'N')	198 (5 'N')	/	135 (3 'N')	69 (1 'N')	53 (1 'N', 1 indels)	/	84 (5 'N')	148 (3 'N')	122 (3 'N', 14 indels)	106 (5 'N')	39 (6 indels)	135 (2 'N')	71	162 (3 'N', 13 indels)	152 (3 'N')	/	37 (24 indels)	105 (3 'N')	153 (6 'N')	73 (4 'N')	50 (1 'N', 1 indels)	41	98 (3 'N')	179 (7 'N')	296 (2 'N', 105 indels)	515 (12 'N', 151 indels)	71 (3 'N')	64 (1 'N')	299 (5 'N', 2 indels)	197 (8 'N')	138 (76 indels)	186 (7 'N', 59 indels)	142 (3 'N')	/	122 (2 'N', 3 indels)	/
Bacteria-Candidatus-Komeilibacteria-3-1	Candidatus Komeilibacteria	Candidatus Komeilibacteria bacterium RIFCSPHIGHO2_01_FULL_52_14	ASM181836v1	20389	10754	0.65469	113	50	0.693252	392 (2 'N', 274 indels)	92 (3 'N')	74 (1 'N')	60 (1 'N')	198 (4 'N')	60 (3 'N', 4 indels)	135 (3 'N')	69 (1 'N')	53 (1 'N')	/	84 (3 'N', 2 indels)	/	122 (6 'N', 10 indels)	106 (5 'N', 5 indels)	39 (33 indels)	135 (3 'N')	71 (2 'N', 9 indels)	162 (41 indels)	152 (2 'N')	/	/	105 (4 'N', 5 indels)	153 (3 'N', 18 indels)	73 (4 'N')	/	41 (6 indels)	/	179 (4 'N')	/	515 (22 'N', 8 indels)	/	64 (1 'N')	/	197 (5 'N', 31 indels)	138 (1 'N', 89 indels)	186 (9 'N', 59 indels)	142 (6 'N')	262 (10 'N')	/	133 (5 'N')
Bacteria-Candidatus-Komeilibacteria-3-2	Candidatus Komeilibacteria	Candidatus Komeilibacteria bacterium RIFOXYC1_FULL_37_11	ASM181844v1	19128	12015	0.614199	116	47	0.711656	392 (6 'N')	92 (5 'N')	74	60 (2 'N')	198 (9 'N')	/	135 (5 'N')	69 (1 'N')	53 (2 'N')	69 (2 'N')	84 (4 'N', 37 indels)	148 (63 indels)	122 (4 'N', 16 indels)	/	39 (6 indels)	135 (4 'N')	71 (1 'N', 9 indels)	162 (2 'N', 41 indels)	152 (9 'N')	/	37 (2 'N')	105 (6 'N')	153 (5 'N', 53 indels)	73 (6 'N', 1 indels)	50 (2 'N', 2 indels)	41 (1 'N')	98 (2 'N')	179 (6 'N', 6 indels)	296 (3 'N', 72 indels)	515 (25 'N')	71 (2 'N')	64 (1 'N')	299 (10 'N')	197 (8 'N')	138 (1 'N', 84 indels)	186 (13 'N', 59 indels)	142 (6 'N')	/	122 (5 'N')	133 (5 'N')
Bacteria-Candidatus-Komeilibacteria-3-3	Candidatus Komeilibacteria	Candidatus Komeilibacteria bacterium RIFOXYC2_FULL_45_12	ASM181847v1	24776	6367	0.795556	132	31	0.809816	392 (7 'N')	92 (5 'N')	/	/	/	/	/	69 (1 'N')	53	/	84 (2 'N', 45 indels)	148 (3 'N', 28 indels)	122 (8 'N')	106 (5 'N')	39 (33 indels)	/	71 (1 'N', 9 indels)	162 (1 'N', 9 indels)	152 (5 'N')	/	37 (1 'N')	105 (3 'N', 31 indels)	153 (6 'N')	73 (3 'N')	/	41 (1 'N', 6 indels)	98 (1 'N', 48 indels)	179 (3 'N')	296 (5 'N')	/	71 (3 'N')	64 (1 'N')	299 (11 'N')	/	138 (1 'N', 65 indels)	186 (7 'N', 59 indels)	142 (3 'N')	262 (14 'N', 3 indels)	122 (4 'N')	133 (2 'N', 1 indels)
Bacteria-Candidatus-Kryptonia-3-1	Candidatus Kryptonia	Candidatus Kryptobacter tengchongensis	JGI assembly	13979	17164	0.448865	85	78	0.521472	392 (4 'N', 245 indels)	/	74 (1 'N')	60 (2 'N')	198 (9 'N')	/	/	69	53 (1 'N')	69 (3 'N')	/	148 (2 'N', 52 indels)	122 (4 'N')	106 (6 'N', 3 indels)	/	135 (5 'N')	/	/	152 (5 'N')	231 (10 'N')	37 (5 indels)	105 (2 'N')	153 (9 'N')	73 (2 'N')	/	41 (2 'N')	/	179 (2 'N')	296 (6 'N', 1 indels)	/	71 (5 'N', 5 indels)	/	299 (6 'N', 91 indels)	/	138 (5 'N', 47 indels)	186 (13 'N')	142 (134 indels)	/	122 (3 'N')	133 (5 'N')
Bacteria-Candidatus-Kryptonia-3-2	Candidatus Kryptonia	Candidatus Kryptobacter tengchongensis	JGI assembly	4494	26649	0.144302	26	137	0.159509	392 (4 'N', 245 indels)	/	/	/	/	/	/	/	/	69 (3 'N')	/	/	122 (2 'N', 75 indels)	106 (6 'N', 3 indels)	/	/	/	/	152 (5 'N')	/	/	/	/	/	50 (1 'N')	/	/	/	296 (6 'N', 1 indels)	/	/	/	/	/	/	/	/	262 (6 'N')	122 (3 'N')	133 (5 'N')
Bacteria-Candidatus-Kryptonia-3-3	Candidatus Kryptonia	Candidatus Kryptonium thompsoni	JGI assembly	21963	9180	0.705231	123	40	0.754601	392 (4 'N', 245 indels)	92 (6 'N')	74	60 (2 'N')	198 (9 'N')	60 (1 'N')	135 (4 'N')	69	53 (1 'N')	69 (2 'N')	84 (2 'N')	148 (4 'N')	122 (2 'N', 59 indels)	/	/	135 (5 'N')	71 (1 'N')	162 (4 'N')	152 (7 'N')	231 (10 'N')	37 (6 indels)	/	153 (5 'N', 22 indels)	73 (2 'N', 46 indels)	50 (1 'N')	41 (2 'N')	98 (3 'N', 14 indels)	179 (2 'N')	/	/	71 (4 'N')	/	299 (6 'N', 91 indels)	197 (12 'N', 19 indels)	138 (5 'N', 47 indels)	186 (12 'N')	142 (134 indels)	262 (8 'N')	/	133 (5 'N')
Bacteria-Candidatus-Kuenenbacteria-3-1	Candidatus Kuenenbacteria	Candidatus Kuenenbacteria bacterium RIFCSPLOWO2_12_FULL_42_13	ASM178364v1	21279	9864	0.683268	120	43	0.736196	/	92 (6 'N')	74 (2 'N')	60 (1 'N')	198 (8 'N')	/	/	69	/	/	84 (3 'N')	148 (3 'N', 4 indels)	122 (6 'N', 14 indels)	106 (5 'N')	39 (7 indels)	/	71 (1 'N', 10 indels)	162 (2 'N', 41 indels)	152 (7 'N')	/	37 (3 'N')	105 (2 'N', 3 indels)	153 (7 'N')	/	50 (1 'N')	41	98 (3 'N')	179 (5 'N')	/	/	71 (2 'N', 26 indels)	64 (2 'N')	299 (11 'N')	197 (7 'N')	138 (2 'N', 89 indels)	186 (9 'N', 59 indels)	142 (5 'N', 23 indels)	/	122 (4 'N')	/
Bacteria-Candidatus-Kuenenbacteria-3-2	Candidatus Kuenenbacteria	Candidatus Kuenenbacteria bacterium CG1_02_38_13	ASM187136v1	22963	8180	0.737341	115	48	0.705521	392 (12 'N')	92 (5 'N')	74 (2 'N', 28 indels)	60 (1 'N')	198 (7 'N')	/	135 (4 'N')	69	/	/	84 (5 'N')	148 (4 'N')	/	/	/	135 (6 'N')	71 (1 'N', 9 indels)	162 (2 'N', 41 indels)	/	/	37 (3 'N')	105 (4 'N', 7 indels)	153 (7 'N')	73 (6 'N')	50 (2 'N')	41	98 (2 'N')	/	296 (6 'N')	/	71 (2 'N')	64 (2 'N')	299 (12 'N')	/	138 (1 'N', 84 indels)	186 (10 'N', 59 indels)	142 (3 'N')	/	122 (2 'N', 47 indels)	/
Bacteria-Candidatus-Kuenenbacteria-3-3	Candidatus Kuenenbacteria	Candidatus Kuenenbacteria bacterium RIFCSPLOWO2_02_FULL_42_16	ASM178193v1	18821	12322	0.604341	112	51	0.687117	392 (11 'N')	92 (6 'N')	74 (2 'N')	60 (1 'N')	198 (8 'N')	/	135 (7 'N')	69	/	/	84 (3 'N')	148 (3 'N', 4 indels)	122 (6 'N', 14 indels)	106 (5 'N')	39 (7 indels)	135 (6 'N')	71 (1 'N', 10 indels)	162 (2 'N', 29 indels)	/	/	37 (3 'N')	105 (2 'N', 3 indels)	153 (7 'N')	/	50 (1 'N')	41	98 (3 'N')	179 (5 'N')	296 (4 'N', 66 indels)	/	71 (2 'N', 26 indels)	64 (2 'N')	299 (11 'N')	/	/	186 (9 'N', 59 indels)	142 (4 'N', 73 indels)	/	122 (4 'N', 7 indels)	/
Bacteria-Candidatus-Latescibacteria-3-1	Candidatus Latescibacteria	Latescibacteria bacterium SCGC AAA257-K07	ASM40243v1	0	31143	0	0	163	0	/	/	/	/	/	/	/	/	/	/	/	/	/	/	/	/	/	/	/	/	/	/	/	/	/	/	/	/	/	/	/	/	/	/	/	/	/	/	/	/
Bacteria-Candidatus-Latescibacteria-3-2	Candidatus Latescibacteria	Candidatus Latescibacter anaerobius	ASM40303v1	8456	22687	0.271522	25	138	0.153374	/	/	/	/	/	/	/	/	/	/	/	/	/	/	/	/	/	/	/	/	/	/	/	/	/	/	/	/	/	/	/	/	/	/	/	/	/	/	/	/
Bacteria-Candidatus-Latescibacteria-3-3	Candidatus Latescibacteria	Latescibacteria bacterium DG_63	ASM130290v1	17358	13785	0.557364	112	51	0.687117	392 (8 'N')	92 (3 'N')	74 (2 'N')	60 (2 'N')	198 (4 'N')	60	135 (3 'N')	69	53	69	84 (1 'N')	148 (3 'N')	122 (3 'N')	106 (2 'N')	/	/	/	162 (2 'N')	152 (1 'N')	231 (7 'N')	37 (1 indels)	105 (3 'N')	153 (3 'N')	73 (2 'N')	50 (1 'N')	41 (1 'N')	98	/	296 (5 'N')	/	/	64 (2 'N')	299 (8 'N')	197 (6 'N', 9 indels)	138 (5 'N')	186 (7 'N')	142 (2 'N', 53 indels)	262 (7 'N')	122 (2 'N')	133 (3 'N')
Bacteria-Candidatus-Levybacteria-3-1	Candidatus Levybacteria	Candidatus Levybacteria bacterium RIFCSPLOWO2_02_FULL_37_18	ASM178411v1	19974	11169	0.641364	118	45	0.723926	392 (9 'N')	92 (2 'N', 37 indels)	74 (3 'N')	60 (2 'N')	198 (6 'N', 58 indels)	/	135 (4 'N')	69 (1 'N')	53 (2 'N', 8 indels)	/	84 (2 'N')	148 (7 'N', 27 indels)	122 (3 'N')	106 (4 'N', 5 indels)	/	/	/	162 (3 'N', 6 indels)	152 (6 'N')	/	37 (13 indels)	/	153 (6 'N')	73 (3 'N', 12 indels)	/	41 (6 indels)	98 (2 'N')	179 (5 'N', 13 indels)	296 (6 'N', 10 indels)	515 (19 'N', 7 indels)	71 (2 'N', 43 indels)	64 (7 indels)	/	197 (4 'N')	138 (5 'N', 22 indels)	186 (7 'N', 1 indels)	142 (2 'N', 93 indels)	262 (13 'N', 3 indels)	122 (1 'N', 34 indels)	133 (1 'N', 91 indels)
Bacteria-Candidatus-Levybacteria-3-2	Candidatus Levybacteria	Candidatus Levybacteria bacterium RIFCSPLOWO2_01_FULL_37_20	ASM178244v1	15822	15321	0.508044	102	61	0.625767	392 (9 'N')	92 (2 'N', 37 indels)	74 (3 'N')	60 (2 'N')	198 (6 'N', 58 indels)	/	135 (4 'N')	69 (1 'N')	53 (2 'N', 8 indels)	/	84 (2 'N')	148 (7 'N', 27 indels)	122 (3 'N')	106 (4 'N', 5 indels)	/	/	71 (3 'N')	162 (3 'N', 6 indels)	152 (6 'N')	/	37 (13 indels)	/	153 (6 'N')	73 (3 'N', 12 indels)	50 (2 'N', 21 indels)	41 (6 indels)	98 (2 'N')	179 (5 'N', 13 indels)	296 (6 'N', 10 indels)	/	71 (2 'N', 43 indels)	64 (14 indels)	/	197 (4 'N')	138 (5 'N', 22 indels)	186 (7 'N', 1 indels)	142 (2 'N', 93 indels)	/	122 (1 'N', 34 indels)	133 (1 'N', 91 indels)
Bacteria-Candidatus-Levybacteria-3-3	Candidatus Levybacteria	Candidatus Levybacteria bacterium RIFCSPLOWO2_01_FULL_39_24	ASM178252v1	28707	2436	0.92178	143	20	0.877301	392 (10 'N')	92 (2 'N', 39 indels)	/	60 (3 'N')	198 (7 'N', 63 indels)	60 (3 indels)	135 (3 'N')	69 (1 'N')	/	69 (1 'N')	84 (4 'N')	148 (1 'N', 79 indels)	/	106 (5 'N')	39 (1 'N')	/	71 (2 'N')	162 (2 'N', 1 indels)	152 (8 'N')	231 (14 'N')	37 (13 indels)	105 (3 'N')	153 (4 'N', 5 indels)	73 (3 'N', 15 indels)	50 (2 'N', 3 indels)	41 (6 indels)	98 (2 'N')	179 (6 'N', 13 indels)	296 (7 'N', 69 indels)	515 (27 'N')	71 (6 'N')	64 (1 'N')	299 (7 'N', 9 indels)	197 (5 'N', 9 indels)	138 (5 'N')	186 (3 'N', 104 indels)	142 (6 'N', 23 indels)	262 (8 'N')	122 (2 'N', 34 indels)	133 (9 'N')
Bacteria-Candidatus-Lindowbacteria-2-1	Candidatus Lindowbacteria	Candidatus Lindowbacteria bacterium RIFCSPLOWO2_02_FULL_62_12	ASM178279v1	17449	13694	0.560286	111	52	0.680982	392 (11 'N')	92 (4 'N', 1 indels)	74 (3 'N')	60 (1 'N')	198 (5 'N')	60	135 (3 'N')	69 (1 'N')	53 (8 indels)	/	84 (2 'N', 2 indels)	148 (13 indels)	/	/	39	135 (1 'N', 61 indels)	71 (9 indels)	162 (1 'N', 4 indels)	152 (2 'N')	231 (5 'N', 94 indels)	37 (1 indels)	105 (2 'N')	153 (3 'N', 3 indels)	73 (1 'N', 9 indels)	50 (1 'N', 4 indels)	41 (7 indels)	/	179 (4 'N')	296 (1 'N', 230 indels)	515 (20 'N')	/	64 (1 'N')	299 (4 'N')	/	138 (4 'N')	186 (8 'N')	142 (2 'N', 46 indels)	262 (10 'N')	122 (2 'N', 10 indels)	133 (5 'N')
Bacteria-Candidatus-Lindowbacteria-2-2	Candidatus Lindowbacteria	Candidatus Lindowbacteria bacterium RIFCSPLOWO2_12_FULL_62_27	ASM178417v1	29696	1447	0.953537	155	8	0.95092	392 (11 'N')	92 (4 'N', 1 indels)	74 (3 'N')	60 (1 'N')	198 (5 'N')	60	135 (3 'N')	69 (1 'N')	53 (8 indels)	/	84 (2 'N', 2 indels)	148 (1 'N', 27 indels)	122 (2 'N')	106 (1 'N', 2 indels)	39	135 (1 'N', 61 indels)	71 (9 indels)	162 (1 'N', 4 indels)	152 (2 'N')	231 (5 'N', 94 indels)	37 (1 indels)	105 (2 'N')	153 (3 'N', 3 indels)	73 (1 'N', 9 indels)	50 (1 'N', 4 indels)	41 (7 indels)	/	179 (4 'N')	296 (5 'N')	515 (20 'N')	71 (3 'N')	64 (1 'N')	299 (4 'N')	/	138 (4 'N')	186 (8 'N')	142 (2 'N', 46 indels)	262 (10 'N')	122 (2 'N')	133 (5 'N')
Bacteria-Candidatus-Liptonbacteria-3-1	Candidatus Liptonbacteria	Candidatus Liptonbacteria bacterium RIFCSPHIGHO2_12_FULL_60_13	ASM181859v1	20630	10513	0.662428	109	54	0.668712	/	/	74 (2 'N')	60 (1 'N')	198 (5 'N', 16 indels)	/	135 (4 'N')	/	53 (2 indels)	69	/	148 (2 'N', 10 indels)	/	106 (3 'N', 4 indels)	/	135 (1 'N')	71 (1 'N', 10 indels)	162 (86 indels)	152 (1 'N', 2 indels)	231 (9 'N', 46 indels)	37 (2 'N', 5 indels)	105 (2 'N', 3 indels)	153 (3 'N')	/	/	41 (6 indels)	98 (1 'N')	/	296 (6 'N', 30 indels)	/	71 (2 'N', 9 indels)	64 (1 'N', 15 indels)	299 (7 'N')	197 (9 'N')	138 (4 'N', 63 indels)	186 (7 'N')	142 (2 'N', 23 indels)	/	122 (3 'N', 54 indels)	133 (5 'N')
Bacteria-Candidatus-Liptonbacteria-3-2	Candidatus Liptonbacteria	Candidatus Liptonbacteria bacterium RIFCSPLOWO2_01_FULL_52_25	ASM181862v1	27719	3424	0.890056	139	24	0.852761	392 (5 'N', 147 indels)	92 (3 'N', 61 indels)	74 (2 'N')	60 (1 'N')	198 (6 'N', 55 indels)	/	135 (6 'N')	69 (1 'N')	53 (2 indels)	69	84 (1 'N', 1 indels)	148 (5 'N', 56 indels)	122 (6 'N', 3 indels)	106 (4 'N')	/	135 (1 'N')	71 (15 indels)	162 (89 indels)	152 (2 'N', 74 indels)	231 (9 'N', 46 indels)	/	105 (2 'N')	153 (5 'N', 2 indels)	73 (5 'N')	/	41 (6 indels)	98 (2 'N')	179 (8 'N')	296 (2 'N', 230 indels)	515 (22 'N', 8 indels)	71 (1 'N', 14 indels)	64 (1 'N')	299 (10 'N')	197 (6 'N')	138 (3 'N', 62 indels)	186 (6 'N')	142 (2 'N')	/	122 (101 indels)	/
Bacteria-Candidatus-Liptonbacteria-3-3	Candidatus Liptonbacteria	Candidatus Liptonbacteria bacterium RIFCSPLOWO2_01_FULL_56_20	ASM181865v1	19728	11415	0.633465	115	48	0.705521	/	92 (1 'N', 38 indels)	74 (2 'N')	60 (2 'N')	198 (5 'N', 16 indels)	/	135 (5 'N')	69 (1 'N')	53 (2 indels)	69 (3 indels)	84 (1 'N', 1 indels)	148 (3 'N', 28 indels)	/	106 (3 'N', 5 indels)	/	135 (2 'N')	71 (1 'N', 9 indels)	162 (15 indels)	152 (1 'N', 75 indels)	/	/	105 (2 'N')	153 (2 'N')	73 (3 'N')	50 (1 'N', 14 indels)	41	98 (3 'N')	179 (8 'N')	296 (3 'N', 180 indels)	/	71 (1 'N', 38 indels)	64 (14 indels)	299 (9 'N')	/	138 (4 'N', 63 indels)	186 (8 'N')	142 (4 'N', 23 indels)	/	122 (4 'N', 51 indels)	133 (6 'N')
Bacteria-Candidatus-Llyodbacteria-3-1	Candidatus Llyodbacteria	Candidatus Lloydbacteria bacterium RIFCSPLOWO2_02_FULL_51_11	ASM181907v1	26988	4155	0.866583	136	27	0.834356	/	92 (4 'N', 11 indels)	74 (1 'N', 32 indels)	60 (1 'N')	198 (7 'N')	60 (4 'N', 1 indels)	135 (1 'N', 10 indels)	69 (1 'N', 2 indels)	53 (1 'N', 6 indels)	69 (5 indels)	84 (1 'N')	148 (2 'N', 27 indels)	122 (4 'N', 17 indels)	/	/	/	71	162 (118 indels)	152 (4 'N', 42 indels)	/	/	105 (2 'N')	/	73 (5 'N')	/	41	/	179 (3 'N', 14 indels)	296 (3 'N', 51 indels)	515 (22 'N', 36 indels)	71 (2 'N', 5 indels)	64 (1 'N')	299 (4 'N', 1 indels)	197 (7 'N')	138 (5 'N')	186 (6 'N', 59 indels)	142 (3 'N')	262 (9 'N', 14 indels)	122 (3 'N', 5 indels)	133 (6 'N', 3 indels)
Bacteria-Candidatus-Llyodbacteria-3-2	Candidatus Llyodbacteria	Candidatus Lloydbacteria bacterium RIFCSPLOWO2_02_FULL_54_12	ASM181909v1	28425	2718	0.912725	147	16	0.90184	392 (7 'N')	92 (4 'N', 9 indels)	74 (32 indels)	60 (1 'N')	198 (5 'N', 3 indels)	60 (2 'N')	/	69 (1 'N')	53 (3 'N')	69 (1 'N', 3 indels)	84 (1 'N')	148 (4 'N')	122 (3 'N', 14 indels)	/	/	135 (1 'N', 30 indels)	71	162 (2 'N', 10 indels)	152 (1 'N', 42 indels)	231 (9 'N', 44 indels)	37 (13 indels)	105 (2 'N')	153 (3 'N', 9 indels)	73 (4 'N')	/	41	98 (3 'N')	179 (4 'N', 10 indels)	296 (4 'N', 162 indels)	515 (13 'N', 236 indels)	71 (2 'N')	64 (1 'N')	299 (5 'N')	197 (6 'N')	138 (4 'N')	186 (8 'N')	142 (2 'N', 97 indels)	/	122 (1 'N', 55 indels)	133 (1 'N', 43 indels)
Bacteria-Candidatus-Llyodbacteria-3-3	Candidatus Llyodbacteria	Candidatus Lloydbacteria bacterium RIFCSPHIGHO2_02_FULL_50_18	ASM182139v1	29644	1499	0.951867	152	11	0.932515	392 (9 'N', 31 indels)	92 (4 'N', 10 indels)	74 (32 indels)	60 (2 'N')	198 (7 'N', 3 indels)	60 (2 'N')	135 (4 'N', 5 indels)	69 (1 'N')	53	69 (1 'N')	84 (2 'N')	148 (2 'N')	/	106 (5 'N', 2 indels)	39 (1 'N', 7 indels)	135 (2 'N')	71 (1 'N')	162 (2 'N', 10 indels)	152 (146 indels)	231 (6 'N', 44 indels)	37	105 (2 'N')	153 (4 'N')	73 (4 'N')	50 (1 'N', 14 indels)	41	98 (4 'N')	179 (2 'N', 13 indels)	296 (5 'N', 105 indels)	515 (22 'N')	71 (2 'N')	64 (1 'N')	299 (6 'N')	197 (7 'N')	138 (4 'N')	186 (8 'N')	142 (2 'N', 97 indels)	/	122 (1 'N', 34 indels)	133 (4 'N')
Bacteria-Candidatus-Magasanikbacteria-3-1	Candidatus Magasanikbacteria	Candidatus Magasanikbacteria bacterium RIFOXYD1_FULL_40_23	ASM178321v1	28772	2371	0.923867	148	15	0.907975	392 (9 'N', 4 indels)	92 (6 'N')	74 (1 'N')	60 (1 'N')	198 (5 'N')	60 (4 'N')	135 (4 'N')	69 (2 'N')	53	/	84 (2 'N', 2 indels)	148 (1 'N', 95 indels)	122 (6 'N', 14 indels)	106 (5 'N')	39 (6 indels)	135 (4 'N', 34 indels)	71 (1 'N', 9 indels)	162 (2 'N', 8 indels)	152 (7 'N')	/	37 (1 'N')	105 (4 'N', 2 indels)	153 (5 'N')	73 (4 'N')	50 (1 'N')	41 (1 'N', 6 indels)	98 (1 'N')	179 (5 'N', 6 indels)	296 (4 'N', 99 indels)	515 (19 'N', 8 indels)	71 (2 'N')	64 (4 'N')	299 (15 'N')	197 (8 'N')	138 (84 indels)	186 (11 'N', 59 indels)	142 (2 'N', 54 indels)	/	122 (5 'N')	133 (7 'N')
Bacteria-Candidatus-Magasanikbacteria-3-2	Candidatus Magasanikbacteria	Candidatus Magasanikbacteria bacterium GW2011_GWC2_42_27	ASM99863v1	21805	9338	0.700157	127	36	0.779141	392 (9 'N')	92 (5 'N')	74 (3 'N')	60 (1 'N', 13 indels)	198 (9 'N')	/	135 (4 'N')	69	53 (1 'N')	69 (1 'N')	84 (3 'N')	148 (3 'N', 63 indels)	/	/	39 (28 indels)	135 (2 'N')	71 (9 indels)	162 (2 'N', 79 indels)	152 (6 'N')	/	37	/	153 (2 'N')	73 (4 'N', 1 indels)	50 (1 'N', 21 indels)	41 (1 'N')	98 (1 'N')	179 (3 'N', 6 indels)	296 (6 'N', 73 indels)	515 (20 'N', 8 indels)	71 (2 'N')	64 (3 'N')	299 (8 'N', 1 indels)	197 (4 'N')	138 (1 'N', 84 indels)	186 (9 'N', 52 indels)	142 (4 'N', 23 indels)	262 (9 'N', 3 indels)	122 (3 'N')	133 (3 'N', 61 indels)
Bacteria-Candidatus-Magasanikbacteria-3-3	Candidatus Magasanikbacteria	Candidatus Magasanikbacteria bacterium RIFOXYC2_FULL_42_28	ASM178443v1	28817	2326	0.925312	146	17	0.895706	392 (7 'N')	92 (5 'N')	74 (1 'N')	60 (1 'N')	198 (6 'N')	/	135 (5 'N')	69 (1 'N', 34 indels)	53 (2 'N', 1 indels)	/	84 (1 'N', 28 indels)	148 (3 'N', 52 indels)	122 (6 'N', 15 indels)	106 (3 'N')	/	135 (4 'N', 34 indels)	71 (1 'N', 9 indels)	162 (2 'N', 52 indels)	152 (6 'N')	/	37	105 (3 'N')	153 (5 'N')	73 (6 'N', 1 indels)	50 (1 'N')	41 (1 'N', 6 indels)	98 (2 'N', 2 indels)	179 (3 'N', 6 indels)	296 (2 'N', 79 indels)	515 (22 'N')	71 (2 'N')	64 (3 'N')	299 (14 'N')	197 (9 'N')	138 (84 indels)	186 (12 'N')	142 (4 'N')	/	122 (4 'N')	133 (5 'N')
Bacteria-Candidatus-Margulisbacteria-2-1	Candidatus Margulisbacteria	Candidatus Margulisbacteria bacterium GWF2_35_9	ASM178327v1	17280	13863	0.55486	111	52	0.680982	392 (12 'N', 4 indels)	92 (8 'N', 1 indels)	74 (2 'N')	60 (2 'N')	198 (5 'N')	60 (1 'N')	135 (9 'N')	69	53	69 (2 'N')	/	148 (9 'N')	122 (3 'N')	106 (9 'N', 3 indels)	39 (1 'N')	135 (8 'N', 1 indels)	71 (3 'N')	162 (9 'N', 1 indels)	152 (4 'N', 7 indels)	231 (12 'N')	/	105 (2 'N')	153 (7 'N', 2 indels)	73 (3 'N')	50 (2 'N')	/	98 (4 'N')	/	296 (4 'N', 7 indels)	515 (19 'N')	71 (5 'N', 9 indels)	/	299 (14 'N')	197 (11 'N', 1 indels)	/	186 (7 'N', 20 indels)	142 (5 'N')	/	/	133 (6 'N', 65 indels)
Bacteria-Candidatus-Margulisbacteria-2-2	Candidatus Margulisbacteria	Candidatus Margulisbacteria bacterium GWF2_38_17	ASM178451v1	19089	12054	0.612947	125	38	0.766871	392 (15 'N')	92 (6 'N')	74 (2 'N')	60 (2 'N')	198 (8 'N')	60 (1 'N')	135 (6 'N')	69 (1 'N', 1 indels)	53 (2 'N')	69 (2 'N')	84 (6 'N')	148 (6 'N')	122 (3 'N', 22 indels)	106 (4 'N', 2 indels)	39 (6 indels)	135 (7 'N')	71 (2 'N')	162 (5 'N')	152 (8 'N')	231 (9 'N')	37 (2 'N')	105 (6 'N')	153 (3 'N', 3 indels)	/	50 (2 'N')	41 (1 'N')	98 (3 'N')	179 (6 'N')	296 (7 'N')	515 (20 'N')	71 (4 'N')	64 (2 'N')	299 (13 'N')	197 (12 'N')	138 (6 'N')	186 (11 'N')	142 (3 'N', 45 indels)	262 (9 'N')	122 (2 'N')	133 (5 'N')
Bacteria-Candidatus-Marinimicrobia-3-1	Candidatus Marinimicrobia	Marinimicrobia bacterium 46_47	ASM150835v1	24965	6178	0.801625	125	38	0.766871	/	92 (5 'N')	74 (3 'N')	60 (1 'N', 32 indels)	198 (5 'N')	60 (2 'N')	135 (5 'N')	/	53 (1 'N')	/	84 (5 'N')	148 (3 'N')	122 (1 'N', 35 indels)	106 (4 'N', 18 indels)	39 (1 'N')	135 (1 'N', 3 indels)	/	/	/	231 (8 'N', 41 indels)	/	105 (1 'N')	153 (5 'N')	73 (1 'N', 46 indels)	/	41 (1 'N')	/	179 (7 'N', 39 indels)	296 (5 'N', 3 indels)	/	71 (3 'N')	/	299 (10 'N')	/	/	186 (3 'N', 4 indels)	142 (134 indels)	262 (14 'N', 3 indels)	122 (4 'N')	133 (7 'N')
Bacteria-Candidatus-Marinimicrobia-3-2	Candidatus Marinimicrobia	Marinimicrobia bacterium 46_43	ASM150933v1	22443	8700	0.720643	123	40	0.754601	/	92 (5 'N')	74 (3 'N')	/	198 (5 'N')	60 (2 'N')	135 (5 'N')	/	53 (1 'N')	/	84 (5 'N')	148 (3 'N')	122 (1 'N', 38 indels)	106 (5 'N')	39 (1 'N')	135 (1 'N', 3 indels)	/	/	/	231 (8 'N')	/	105 (1 'N')	153 (5 'N')	/	/	41 (1 'N')	98 (5 'N')	179 (7 'N', 39 indels)	296 (5 'N', 3 indels)	/	71 (3 'N')	64 (3 'N')	299 (10 'N')	197 (9 'N', 8 indels)	138 (7 'N')	186 (3 'N', 4 indels)	142 (134 indels)	262 (14 'N', 3 indels)	122 (4 'N')	133 (7 'N')
Bacteria-Candidatus-Marinimicrobia-3-3	Candidatus Marinimicrobia	Candidatus Marinimicrobia bacterium CG1_02_48_14	ASM187268v1	29632	1511	0.951482	151	12	0.92638	392 (6 'N', 135 indels)	92 (6 'N')	74 (5 'N')	60 (2 'N')	198 (4 'N')	60 (2 'N')	135 (6 'N')	69 (1 'N', 23 indels)	53 (2 'N')	69 (1 'N')	84 (7 'N')	148 (6 'N', 5 indels)	122 (2 'N')	106 (4 'N', 1 indels)	39 (1 'N')	135 (5 'N', 22 indels)	71 (4 'N')	162 (1 'N')	152 (2 'N')	231 (9 'N')	37 (1 'N', 29 indels)	/	/	73 (1 'N')	50	41 (2 'N')	/	179 (5 'N', 39 indels)	296 (6 'N')	515 (18 'N')	71 (4 'N', 5 indels)	/	299 (9 'N')	197 (7 'N', 10 indels)	138 (4 'N', 47 indels)	186 (6 'N')	142 (3 'N', 89 indels)	262 (12 'N', 3 indels)	122 (3 'N')	133 (6 'N')
Bacteria-Candidatus-Microgenomates-2-1	Candidatus Microgenomates	Microgenomates bacterium OLB23	ASM156724v1	10063	21080	0.323122	30	133	0.184049	/	/	/	/	/	/	/	/	/	/	/	/	/	/	/	/	/	/	/	/	/	/	/	/	/	/	/	/	/	/	/	/	/	/	/	/	/	/	/	/
Bacteria-Candidatus-Microgenomates-2-2	Candidatus Microgenomates	Microgenomates bacterium OLB22	ASM156751v1	10062	21081	0.32309	30	133	0.184049	/	/	/	/	/	/	/	/	/	/	/	/	/	/	/	/	/	/	/	/	/	/	/	/	/	/	/	/	/	/	/	/	/	/	/	/	/	/	/	/
Bacteria-Candidatus-Moranbacteria-3-1	Candidatus Moranbacteria	Candidatus Moranbacteria bacterium GW2011_GWF1_44_4	ASM99976v1	19546	11597	0.627621	103	60	0.631902	/	92 (2 'N', 28 indels)	74 (37 indels)	60 (2 'N')	/	/	135 (1 'N', 76 indels)	69 (2 'N', 36 indels)	53 (1 'N')	69	84 (5 'N')	148 (6 'N', 27 indels)	/	106 (9 'N')	39 (33 indels)	135 (3 'N')	/	162 (2 'N', 53 indels)	/	/	37 (2 'N', 24 indels)	/	153 (3 'N')	73 (5 'N')	/	/	98 (4 'N')	179 (8 'N')	296 (6 'N', 66 indels)	/	/	/	/	197 (5 'N', 11 indels)	138 (84 indels)	/	/	262 (232 indels)	122 (3 'N')	133 (7 'N')
Bacteria-Candidatus-Moranbacteria-3-2	Candidatus Moranbacteria	Candidatus Moranbacteria bacterium GW2011_GWC1_45_18	ASM100152v1	21165	9978	0.679607	127	36	0.779141	392 (8 'N')	92 (2 'N', 28 indels)	74 (37 indels)	60 (2 'N')	198 (8 'N')	/	135 (6 'N')	69 (1 'N', 31 indels)	53 (1 'N')	69	84 (5 'N')	148 (6 'N', 27 indels)	122 (2 'N', 8 indels)	106 (3 'N', 18 indels)	39 (33 indels)	135 (3 'N')	71	162 (2 'N', 53 indels)	152 (6 'N', 3 indels)	/	37 (2 'N', 24 indels)	105 (5 'N')	153 (3 'N')	73 (5 'N')	50 (1 'N')	41 (6 indels)	98 (4 'N')	179 (8 'N')	296 (6 'N', 66 indels)	515 (16 'N', 9 indels)	71 (5 'N')	64 (3 'N')	299 (12 'N')	197 (5 'N', 11 indels)	138 (84 indels)	186 (7 'N', 59 indels)	142 (3 'N')	262 (5 'N', 102 indels)	122 (3 'N')	133 (7 'N')
Bacteria-Candidatus-Moranbacteria-3-3	Candidatus Moranbacteria	Candidatus Moranbacteria bacterium GW2011_GWE1_49_15	ASM100385v1	18904	12239	0.607006	108	55	0.662577	392 (5 'N', 4 indels)	92 (4 'N', 9 indels)	/	60 (4 'N')	198 (7 'N')	/	135 (7 'N')	/	53 (2 'N')	69 (1 'N')	84 (6 'N')	148 (3 'N', 27 indels)	122 (5 'N')	106 (6 'N', 2 indels)	39	/	/	/	/	231 (11 'N', 45 indels)	37 (1 'N', 13 indels)	105 (3 'N')	153 (5 'N')	73 (4 'N')	50 (1 'N', 12 indels)	41	98 (2 'N')	179 (7 'N')	296 (4 'N', 142 indels)	515 (20 'N', 8 indels)	/	64 (3 'N')	/	197 (9 'N')	138 (84 indels)	186 (8 'N', 71 indels)	142 (2 'N', 89 indels)	/	/	/
Bacteria-Candidatus-Nealsonbacteria-3-1	Candidatus Nealsonbacteria	Candidatus Nealsonbacteria bacterium RBG_13_42_11	ASM182145v1	25027	6116	0.803616	128	35	0.785276	/	/	74 (32 indels)	60 (1 'N')	198 (9 'N')	60 (3 'N', 1 indels)	135 (3 'N')	69 (1 'N')	53 (1 'N', 2 indels)	69 (3 indels)	84 (3 'N')	148 (6 'N')	122 (3 'N', 14 indels)	106 (5 'N', 9 indels)	39 (33 indels)	135 (5 'N')	/	162 (1 'N', 51 indels)	152 (9 'N')	231 (12 'N', 45 indels)	/	105 (2 'N', 31 indels)	153 (7 'N', 3 indels)	73 (3 'N')	/	41	98 (1 'N')	179 (8 'N')	/	/	71 (55 indels)	64 (2 'N')	/	/	/	186 (7 'N')	142 (2 'N')	/	122 (2 'N')	133 (8 'N')
Bacteria-Candidatus-Nealsonbacteria-3-2	Candidatus Nealsonbacteria	Candidatus Nealsonbacteria bacterium RIFOXYC1_FULL_40_7	ASM182157v1	27656	3487	0.888033	141	22	0.865031	/	/	74 (1 'N', 42 indels)	60 (1 'N')	198 (10 'N')	60 (3 'N')	135 (2 'N')	69	53 (3 'N', 4 indels)	69	84 (1 'N')	148 (8 'N')	122 (4 'N')	106 (7 'N')	39 (2 'N', 6 indels)	135 (3 'N', 30 indels)	71	162 (10 indels)	152 (3 'N', 3 indels)	/	37 (1 'N')	105 (4 'N')	153 (5 'N')	73 (4 'N')	/	41 (1 'N', 21 indels)	98 (2 'N', 8 indels)	179 (1 'N')	/	515 (21 'N', 7 indels)	71 (5 'N', 14 indels)	64	299 (7 'N')	/	138 (4 'N', 47 indels)	186 (7 'N', 59 indels)	142 (4 'N', 23 indels)	/	122 (1 'N', 48 indels)	133 (3 'N', 68 indels)
Bacteria-Candidatus-Nealsonbacteria-3-3	Candidatus Nealsonbacteria	Candidatus Nealsonbacteria bacterium RIFOXYD1_FULL_39_11	ASM182158v1	17461	13682	0.560672	113	50	0.693252	/	/	74 (1 'N', 42 indels)	60 (1 'N')	198 (10 'N')	60 (3 'N')	135 (2 'N')	69	53 (3 'N', 4 indels)	69	84 (1 'N')	148 (8 'N')	122 (4 'N')	106 (7 'N')	/	135 (3 'N', 30 indels)	71	162 (10 indels)	152 (3 'N', 3 indels)	/	37 (1 'N', 24 indels)	105 (4 'N')	153 (5 'N')	73 (4 'N')	50 (2 'N')	41 (1 'N', 6 indels)	98 (2 'N', 8 indels)	179 (3 'N', 116 indels)	296 (2 'N', 191 indels)	515 (21 'N', 7 indels)	71 (1 'N', 14 indels)	64	299 (7 'N')	197 (5 'N', 11 indels)	138 (4 'N', 47 indels)	186 (2 'N', 127 indels)	142 (2 'N', 97 indels)	/	122 (1 'N', 48 indels)	133 (3 'N', 68 indels)
Bacteria-Candidatus-Niyogibacteria-3-1	Candidatus Niyogibacteria	Candidatus Niyogibacteria bacterium RIFCSPLOWO2_01_FULL_45_48	ASM181939v1	25790	5353	0.828115	133	30	0.815951	/	92 (43 indels)	74 (1 'N', 1 indels)	60 (1 'N')	198 (6 'N', 16 indels)	60 (4 'N', 1 indels)	135 (4 'N')	69	53	69	84	148 (6 'N')	122 (4 'N', 14 indels)	106 (1 'N', 1 indels)	/	135 (3 'N')	71	162 (2 'N', 12 indels)	152 (4 'N', 1 indels)	231 (12 'N', 45 indels)	/	105 (2 'N')	153 (7 'N')	73 (4 'N')	50 (2 'N', 12 indels)	41 (1 'N')	98 (1 'N')	/	/	515 (19 'N', 8 indels)	71 (2 'N', 4 indels)	64 (3 'N')	299 (9 'N')	197 (15 'N')	138 (6 'N', 63 indels)	186 (10 'N', 1 indels)	142 (3 'N')	/	122 (3 'N', 42 indels)	/
Bacteria-Candidatus-Niyogibacteria-3-2	Candidatus Niyogibacteria	Candidatus Niyogibacteria bacterium RIFCSPLOWO2_02_FULL_45_13	ASM181941v1	15088	16055	0.484475	98	65	0.601227	/	92 (43 indels)	74 (1 'N', 1 indels)	60 (1 'N')	198 (6 'N', 16 indels)	60 (4 'N', 1 indels)	135 (4 'N')	69	/	69	84	148 (6 'N')	/	/	/	135 (3 'N')	71	162 (2 'N', 12 indels)	152 (4 'N', 1 indels)	231 (9 'N', 91 indels)	/	105 (2 'N')	153 (7 'N')	73 (4 'N')	50 (2 'N', 12 indels)	/	98 (1 'N')	/	296 (5 'N', 162 indels)	515 (19 'N', 8 indels)	71 (2 'N', 4 indels)	64 (3 'N')	/	197 (8 'N')	138 (6 'N', 63 indels)	186 (10 'N', 1 indels)	142 (3 'N')	/	/	/
Bacteria-Candidatus-Niyogibacteria-3-3	Candidatus Niyogibacteria	Candidatus Niyogibacteria bacterium RIFCSPLOWO2_12_FULL_41_13	ASM182161v1	14881	16262	0.477828	94	69	0.576687	/	92 (1 'N', 43 indels)	74 (2 'N')	60 (1 'N')	198 (9 'N', 16 indels)	/	/	69	/	69	84 (2 'N')	148 (7 'N')	122 (4 'N')	106 (3 'N', 5 indels)	/	135 (8 'N')	71 (1 'N')	162 (2 'N', 15 indels)	152 (5 'N', 68 indels)	/	37 (1 'N')	105 (1 'N', 5 indels)	153 (5 'N')	73 (4 'N')	/	/	98 (2 'N')	179 (1 'N', 130 indels)	296 (6 'N')	/	71 (2 'N', 5 indels)	/	299 (10 'N')	197 (9 'N')	138 (5 'N', 62 indels)	186 (7 'N', 59 indels)	142 (2 'N', 53 indels)	/	122 (1 'N', 34 indels)	/
Bacteria-Candidatus-Nomurabacteria-3-1	Candidatus Nomurabacteria	Candidatus Nomurabacteria bacterium RIFOXYB1_FULL_36_10	ASM178625v1	21051	10092	0.675946	109	54	0.668712	392 (7 'N')	92 (8 'N', 10 indels)	74 (2 'N', 27 indels)	/	198 (12 'N', 1 indels)	60 (3 'N')	135 (4 'N', 22 indels)	/	53 (1 'N')	69 (1 'N')	84 (43 indels)	148 (3 'N', 27 indels)	/	106 (7 'N', 3 indels)	39 (1 'N', 33 indels)	135 (4 'N')	71 (2 'N')	162 (2 'N', 76 indels)	152 (8 'N')	231 (9 'N', 44 indels)	37 (2 'N')	105 (4 'N')	153 (7 'N', 1 indels)	73 (3 'N')	/	/	98 (1 'N')	179 (4 'N')	296 (8 'N')	515 (21 'N')	71 (2 'N', 4 indels)	/	299 (8 'N')	197 (4 'N', 66 indels)	/	186 (9 'N')	142 (2 'N', 88 indels)	262 (10 'N', 115 indels)	122 (4 'N', 26 indels)	/
Bacteria-Candidatus-Nomurabacteria-3-2	Candidatus Nomurabacteria	Candidatus Nomurabacteria bacterium GW2011_GWD2_36_14	ASM99140v1	23347	7796	0.749671	130	33	0.797546	392 (7 'N')	92 (8 'N', 10 indels)	74 (2 'N', 27 indels)	60 (2 'N')	198 (12 'N', 1 indels)	60 (3 'N')	135 (4 'N', 22 indels)	/	53 (1 'N')	69 (1 'N')	84 (43 indels)	148 (3 'N', 27 indels)	122 (5 'N', 28 indels)	106 (7 'N', 3 indels)	39 (1 'N', 33 indels)	135 (4 'N')	71 (2 'N')	162 (2 'N', 76 indels)	152 (8 'N')	231 (9 'N', 44 indels)	37 (2 'N')	105 (4 'N')	153 (7 'N', 1 indels)	73 (3 'N')	50 (1 'N', 12 indels)	41	98 (1 'N')	179 (4 'N')	296 (8 'N')	515 (21 'N')	71 (2 'N', 4 indels)	64 (2 'N')	299 (8 'N')	197 (10 'N')	138 (70 indels)	186 (9 'N')	142 (2 'N', 88 indels)	262 (10 'N', 115 indels)	122 (4 'N', 26 indels)	/
Bacteria-Candidatus-Nomurabacteria-3-3	Candidatus Nomurabacteria	Candidatus Nomurabacteria bacterium CG2_30_43_9	ASM187330v1	25127	6016	0.806827	126	37	0.773006	392 (11 'N', 4 indels)	92 (6 'N', 10 indels)	74 (32 indels)	60 (1 'N')	198 (6 'N')	60 (4 'N', 5 indels)	/	/	53	69 (2 'N')	84 (2 'N')	148 (3 'N')	122 (2 'N', 14 indels)	106 (9 'N')	/	135 (2 'N')	71 (1 'N')	162 (1 'N', 62 indels)	152 (3 'N', 1 indels)	231 (8 'N', 44 indels)	37	/	153 (5 'N', 9 indels)	/	50 (1 'N', 14 indels)	41 (6 indels)	/	/	296 (7 'N', 51 indels)	515 (16 'N', 28 indels)	71 (5 'N')	64 (2 'N')	/	197 (9 'N')	138 (104 indels)	/	142 (5 'N')	/	122 (2 'N', 5 indels)	133 (4 'N', 3 indels)
Bacteria-Candidatus-Omnitrophica-3-1	Candidatus Omnitrophica	Candidatus Omnitrophica bacterium CG1_02_44_16	ASM187399v1	18671	12472	0.599525	119	44	0.730061	392 (8 'N')	92 (4 'N')	74 (3 'N', 1 indels)	/	198 (5 'N')	60 (1 'N', 5 indels)	135 (3 'N')	69 (1 indels)	53	69 (1 'N')	84 (3 'N')	148 (5 'N')	122 (2 'N')	106 (2 'N')	39	/	71	162 (2 'N')	152 (4 'N')	231 (3 'N', 128 indels)	37 (14 indels)	105 (3 'N')	153 (5 'N')	73 (4 'N')	50 (1 'N')	41	98 (1 'N')	/	296 (3 'N')	515 (25 'N')	/	64 (2 'N')	299 (8 'N')	/	138 (6 'N')	186 (2 'N')	142 (2 'N', 53 indels)	262 (11 'N')	122 (34 indels)	133 (5 'N')
Bacteria-Candidatus-Omnitrophica-3-2	Candidatus Omnitrophica	Omnitrophica bacterium RIFCSPHIGHO2_02_FULL_46_11	ASM180405v1	26096	5047	0.837941	138	25	0.846626	392 (11 'N')	92 (4 'N')	74 (2 'N', 7 indels)	60 (1 'N')	198 (6 'N')	60 (1 'N', 3 indels)	/	69	53 (1 'N')	69 (23 indels)	/	148 (3 'N')	122 (1 'N')	106 (3 'N')	39 (7 indels)	135 (1 'N')	71 (3 'N')	162 (2 'N')	152 (5 'N', 44 indels)	231 (2 'N', 122 indels)	37 (1 indels)	105 (2 'N')	153 (4 'N', 3 indels)	73 (5 'N')	50 (2 'N')	41	98 (2 'N')	/	296 (10 'N')	515 (19 'N', 1 indels)	/	64 (2 'N')	299 (9 'N')	/	138 (5 'N')	186 (6 'N')	142 (6 'N')	262 (7 'N')	122 (2 'N', 31 indels)	133 (7 'N')
Bacteria-Candidatus-Omnitrophica-3-3	Candidatus Omnitrophica	Omnitrophica bacterium RIFCSPLOWO2_01_FULL_50_24	ASM180422v1	25090	6053	0.805639	137	26	0.840491	392 (13 'N')	92 (4 'N')	74 (2 'N', 7 indels)	/	198 (5 'N')	60 (3 indels)	135 (4 'N', 22 indels)	69 (1 'N')	53 (1 'N')	69 (3 'N')	84 (1 'N')	148 (1 'N')	122 (8 indels)	106 (2 'N', 1 indels)	39 (7 indels)	/	71	162 (3 'N')	152 (3 'N')	231 (5 'N', 113 indels)	37 (1 'N', 1 indels)	105 (1 'N')	153 (3 'N', 3 indels)	73 (3 'N', 1 indels)	50 (1 'N')	/	98 (1 'N')	/	296 (5 'N', 1 indels)	515 (20 'N')	/	64 (2 'N')	299 (8 'N')	/	138 (6 'N')	186 (7 'N')	142 (2 'N', 89 indels)	262 (7 'N')	122 (1 'N', 2 indels)	133 (5 'N')
Bacteria-Candidatus-Pacebacteria-3-1	Candidatus Pacebacteria	Candidatus Pacebacteria bacterium GW2011_GWF1_36_5	ASM99172v1	19002	12141	0.610153	112	51	0.687117	392 (11 'N', 7 indels)	92 (3 'N', 49 indels)	/	60	198 (10 'N', 21 indels)	60 (1 'N', 3 indels)	135 (1 'N', 74 indels)	69 (1 'N', 35 indels)	53 (6 indels)	/	/	148 (2 'N')	122 (5 'N')	106 (3 'N')	39	135 (2 'N', 1 indels)	/	162 (6 'N', 12 indels)	152 (7 'N')	231 (5 'N', 116 indels)	37 (13 indels)	105 (3 'N', 5 indels)	153 (6 'N', 29 indels)	73 (2 'N', 24 indels)	/	41 (3 'N', 6 indels)	98 (1 'N')	179 (2 'N', 13 indels)	296 (4 'N', 94 indels)	515 (16 'N', 53 indels)	71 (1 'N', 33 indels)	64 (2 'N')	299 (1 'N', 257 indels)	/	138 (4 'N')	186 (1 'N', 115 indels)	142 (5 'N', 23 indels)	262 (12 'N', 3 indels)	122 (4 'N')	133 (4 'N', 67 indels)
Bacteria-Candidatus-Pacebacteria-3-2	Candidatus Pacebacteria	Candidatus Pacebacteria bacterium GW2011_GWF2_38_9	ASM99318v1	29598	1545	0.95039	149	14	0.91411	392 (11 'N', 7 indels)	92 (3 'N', 49 indels)	/	60	198 (10 'N', 21 indels)	60 (1 'N', 3 indels)	135 (5 'N')	69 (1 'N', 35 indels)	53 (6 indels)	/	84 (2 'N')	148 (2 'N')	122 (5 'N')	106 (3 'N')	39	135 (2 'N', 1 indels)	71 (3 'N', 3 indels)	162 (6 'N', 12 indels)	152 (7 'N')	231 (6 'N', 5 indels)	37 (13 indels)	105 (3 'N', 5 indels)	153 (6 'N', 20 indels)	73 (2 'N', 24 indels)	50 (2 'N', 18 indels)	41 (3 'N', 6 indels)	98 (1 'N')	179 (2 'N', 13 indels)	296 (4 'N', 94 indels)	515 (16 'N', 53 indels)	71 (1 'N', 33 indels)	64 (2 'N')	299 (7 'N')	197 (8 'N', 19 indels)	138 (4 'N')	186 (1 'N', 115 indels)	142 (5 'N', 23 indels)	262 (12 'N', 3 indels)	122 (4 'N')	133 (4 'N', 67 indels)
Bacteria-Candidatus-Pacebacteria-3-3	Candidatus Pacebacteria	Candidatus Pacebacteria bacterium RIFOXYA1_FULL_38_18	ASM178740v1	27797	3346	0.89256	136	27	0.834356	392 (9 'N', 9 indels)	92 (2 'N', 51 indels)	/	/	198 (11 'N', 23 indels)	60 (3 'N', 3 indels)	135 (5 'N')	69 (2 'N')	53 (6 indels)	/	84 (4 'N')	148 (3 'N', 27 indels)	122 (1 'N')	106 (7 'N')	39	135 (2 'N', 65 indels)	71 (3 'N', 3 indels)	162 (4 'N', 9 indels)	152 (5 'N', 30 indels)	231 (8 'N', 6 indels)	37 (1 'N', 13 indels)	105 (3 'N')	153 (6 'N', 10 indels)	73 (3 'N')	50 (1 'N')	41 (1 'N', 6 indels)	98 (1 'N')	179 (2 'N', 13 indels)	296 (2 'N', 194 indels)	515 (21 'N', 6 indels)	/	64 (4 'N')	299 (7 'N')	197 (6 'N', 6 indels)	138 (5 'N')	186 (2 'N', 115 indels)	142 (4 'N', 22 indels)	/	122 (2 'N', 52 indels)	133 (5 'N', 1 indels)
Bacteria-Candidatus-Parcubacteria-10	Candidatus Parcubacteria	Parcubacteria bacterium 33_209	ASM150830v1	10194	20949	0.327329	67	96	0.411043	392 (8 'N', 9 indels)	/	74 (1 'N', 32 indels)	60 (2 'N')	/	60 (2 'N', 8 indels)	135 (3 'N')	/	/	/	/	/	122 (8 'N', 14 indels)	106 (5 'N')	39 (2 'N', 6 indels)	/	71	/	/	/	37 (3 'N')	/	/	73 (7 'N')	/	41 (1 'N')	98 (3 'N')	179 (9 'N')	/	/	/	/	299 (10 'N')	/	/	186 (6 'N', 59 indels)	142 (3 'N', 23 indels)	/	122 (3 'N')	133 (8 'N', 56 indels)
Bacteria-Candidatus-Parcubacteria-11	Candidatus Parcubacteria	Parcubacteria bacterium DG_72	ASM130313v1	13360	17783	0.428989	91	72	0.558282	/	92 (5 'N', 9 indels)	74 (42 indels)	60 (2 'N', 40 indels)	/	/	135	69	53 (3 'N', 4 indels)	69 (15 indels)	/	148 (2 'N', 52 indels)	122 (2 'N', 14 indels)	106 (5 'N', 5 indels)	39 (1 'N', 10 indels)	135 (5 'N')	/	162 (1 'N', 52 indels)	152 (4 'N', 30 indels)	/	37 (24 indels)	105 (2 'N')	/	73 (5 'N')	50 (3 'N')	41 (1 'N')	98 (2 'N', 10 indels)	/	296 (2 'N', 105 indels)	/	71 (3 'N')	64 (21 indels)	299 (11 'N')	197 (7 'N', 7 indels)	138 (3 'N', 54 indels)	186 (7 'N', 59 indels)	142 (4 'N')	/	/	133 (5 'N', 65 indels)
Bacteria-Candidatus-Parcubacteria-12	Candidatus Parcubacteria	Parcubacteria bacterium DG_74_1	ASM130312v1	24551	6592	0.788331	120	43	0.736196	392 (15 'N', 9 indels)	92 (1 'N', 28 indels)	74 (1 'N')	/	198 (10 'N')	/	/	69 (1 'N')	53 (1 'N', 2 indels)	69 (3 indels)	/	148 (8 'N')	122 (2 'N', 14 indels)	106 (3 'N')	39 (30 indels)	135 (3 'N', 9 indels)	71	/	152 (3 'N')	/	/	105 (2 'N')	/	/	/	41	/	179 (7 'N')	296 (5 'N')	/	/	64 (1 'N')	/	197 (5 'N')	138 (8 'N')	186 (6 'N')	142 (3 'N')	/	/	133 (5 'N', 65 indels)
Bacteria-Candidatus-Parcubacteria-14	Candidatus Parcubacteria	Parcubacteria bacterium C7867-008	ASM118921v1	26405	4738	0.847863	133	30	0.815951	392 (11 'N')	92 (3 'N', 9 indels)	74 (5 'N')	60 (1 'N')	198 (7 'N', 57 indels)	60 (3 'N', 1 indels)	135 (1 'N')	69 (3 indels)	53 (1 'N', 6 indels)	69	84 (1 'N', 1 indels)	148 (3 'N')	/	106 (5 'N', 4 indels)	/	135 (1 'N')	71	162 (2 'N', 16 indels)	152 (1 'N', 2 indels)	231 (11 'N', 44 indels)	/	/	/	73 (3 'N')	/	41 (6 indels)	/	/	296 (2 'N', 144 indels)	515 (20 'N', 36 indels)	71 (4 'N')	64 (1 'N')	299 (4 'N')	197 (6 'N')	138 (3 'N')	186 (8 'N')	142 (53 indels)	/	122 (3 'N', 21 indels)	/
Bacteria-Candidatus-Parcubacteria-15	Candidatus Parcubacteria	Parcubacteria bacterium C7867-006	ASM118915v1	15481	15662	0.497094	102	61	0.625767	/	92 (4 'N', 10 indels)	74 (32 indels)	60 (1 'N')	198 (7 'N', 1 indels)	60 (1 'N')	135 (3 'N')	/	53 (5 'N')	/	84 (1 'N')	148 (6 'N')	122 (4 'N', 28 indels)	106 (5 'N')	39 (25 indels)	135 (2 'N')	71	162 (6 'N', 15 indels)	152 (8 'N')	231 (10 'N', 46 indels)	37 (3 'N')	105 (5 'N', 3 indels)	153 (5 'N', 3 indels)	73 (6 'N')	50 (1 'N', 14 indels)	41 (6 indels)	98 (2 'N')	179 (7 'N', 13 indels)	296 (1 'N', 186 indels)	515 (16 'N', 59 indels)	71 (3 'N', 5 indels)	64 (3 'N')	299 (11 'N')	197 (11 'N')	138 (5 'N', 63 indels)	186 (11 'N')	142 (5 'N')	/	122 (47 indels)	133 (6 'N')
Bacteria-Candidatus-Parcubacteria-16	Candidatus Parcubacteria	Parcubacteria bacterium C7867-005	ASM118916v1	15619	15524	0.501525	101	62	0.619632	/	92 (3 'N', 10 indels)	74 (32 indels)	60 (1 'N')	198 (8 'N', 1 indels)	/	135 (5 'N', 7 indels)	69 (1 'N', 15 indels)	53	69 (2 'N')	84 (1 'N')	148 (3 'N')	122 (5 'N', 16 indels)	106 (8 'N', 1 indels)	/	135 (3 'N', 1 indels)	71	162 (3 'N', 11 indels)	152 (4 'N', 46 indels)	231 (9 'N', 44 indels)	37 (13 indels)	105 (5 'N', 1 indels)	153 (5 'N', 3 indels)	73 (4 'N')	50 (2 'N', 14 indels)	41 (1 'N')	/	179 (7 'N', 13 indels)	296 (5 'N', 51 indels)	515 (19 'N', 36 indels)	71 (3 'N', 5 indels)	64 (2 'N')	299 (5 'N')	197 (9 'N')	138 (6 'N')	186 (8 'N')	142 (5 'N')	/	122 (3 'N', 54 indels)	/
Bacteria-Candidatus-Parcubacteria-18	Candidatus Parcubacteria	Parcubacteria bacterium C7867-002	ASM118910v1	16299	14844	0.52336	77	86	0.472393	/	/	74 (1 'N')	/	/	/	135 (2 'N', 5 indels)	/	/	/	/	148 (3 'N', 3 indels)	122 (2 'N', 14 indels)	106 (4 'N', 4 indels)	/	/	/	/	/	/	/	105 (7 'N')	/	/	/	/	/	/	296 (6 'N', 1 indels)	/	/	64 (3 'N')	/	197 (5 'N')	/	/	142 (4 'N', 23 indels)	/	/	/
Bacteria-Candidatus-Parcubacteria-3-1	Candidatus Parcubacteria	Parcubacteria bacterium DG_74_3	ASM130298v1	23636	7507	0.758951	121	42	0.742331	/	92 (1 'N', 43 indels)	74 (32 indels)	60 (1 'N')	198 (6 'N', 99 indels)	60 (3 'N', 1 indels)	135 (4 'N')	69 (1 'N')	53 (2 indels)	69 (3 indels)	84 (2 'N')	148 (5 'N', 2 indels)	122 (6 'N')	106 (3 'N')	39 (1 'N')	135 (4 'N')	71	162 (2 'N', 9 indels)	152 (4 'N')	/	37 (1 'N', 13 indels)	105 (31 indels)	153 (5 'N', 20 indels)	73 (4 'N')	/	/	98 (1 'N')	179 (2 'N', 152 indels)	296 (3 'N', 136 indels)	/	71 (3 'N')	64 (1 'N')	/	197 (8 'N')	138 (7 'N')	186 (8 'N', 59 indels)	142 (3 'N')	/	122 (4 'N')	133 (6 'N')
Bacteria-Candidatus-Parcubacteria-3-2	Candidatus Parcubacteria	Parcubacteria bacterium SG8_24	ASM130318v1	25360	5783	0.814308	130	33	0.797546	/	92 (4 'N')	74 (1 'N', 27 indels)	60 (2 'N')	198 (3 'N')	/	135 (4 'N')	69	53	/	84 (3 'N')	148 (4 'N')	122 (2 'N', 2 indels)	106 (2 'N')	39	135 (2 'N')	71 (1 'N', 9 indels)	162 (1 'N', 8 indels)	152 (1 'N')	/	37 (1 'N')	105 (1 'N')	/	73 (3 'N')	50	41 (6 indels)	98 (1 'N')	179 (5 'N')	/	/	/	64 (1 'N')	299 (6 'N', 49 indels)	197 (7 'N')	138 (1 'N', 84 indels)	186 (6 'N', 59 indels)	142 (2 'N', 50 indels)	/	122 (1 'N', 88 indels)	/
Bacteria-Candidatus-Parcubacteria-3-3	Candidatus Parcubacteria	Parcubacteria bacterium OLB19	ASM156736v1	27418	3725	0.88039	135	28	0.828221	392 (15 'N', 4 indels)	92 (5 'N', 10 indels)	74 (1 'N', 14 indels)	60 (1 'N')	/	/	135 (3 'N')	69 (2 'N')	53 (1 'N', 6 indels)	69 (1 'N', 1 indels)	/	148 (5 'N')	122 (2 'N', 15 indels)	106 (5 'N')	/	135 (5 'N')	71	162 (2 'N', 15 indels)	152 (7 'N')	231 (7 'N', 103 indels)	/	105 (1 'N')	153 (4 'N', 29 indels)	73 (3 'N')	/	41 (1 'N')	/	179 (6 'N', 20 indels)	296 (10 'N')	515 (21 'N')	71 (4 'N')	64 (1 'N')	299 (12 'N', 1 indels)	197 (11 'N')	138 (6 'N')	186 (9 'N')	142 (2 'N', 76 indels)	/	122 (3 'N', 18 indels)	133 (6 'N', 3 indels)
Bacteria-Candidatus-Parcubacteria-4	Candidatus Parcubacteria	Parcubacteria bacterium C7867-004	ASM118907v1	27358	3785	0.878464	136	27	0.834356	392 (13 'N')	92 (3 'N')	74	60 (1 'N')	198 (6 'N', 57 indels)	60 (4 'N')	135 (3 'N', 10 indels)	69 (1 'N')	53 (6 indels)	69 (1 'N', 19 indels)	84 (1 'N', 1 indels)	148 (2 'N')	/	106 (5 'N')	/	135 (2 'N', 30 indels)	71	162 (1 'N', 13 indels)	152 (3 'N', 2 indels)	231 (9 'N', 44 indels)	/	105 (2 'N')	153 (3 'N', 6 indels)	73 (3 'N')	/	41 (6 indels)	/	/	296 (6 'N', 162 indels)	515 (19 'N', 36 indels)	71 (4 'N', 14 indels)	/	299 (4 'N', 8 indels)	197 (7 'N')	138 (3 'N')	186 (7 'N')	142 (1 'N', 8 indels)	/	122 (3 'N', 26 indels)	/
Bacteria-Candidatus-Parcubacteria-5	Candidatus Parcubacteria	Parcubacteria bacterium RAAC4_OD1_1	RAAC_OD1_1.0	17107	14036	0.549305	109	54	0.668712	392 (5 'N', 4 indels)	92 (7 'N', 10 indels)	74 (1 'N')	60 (1 'N')	198 (9 'N', 15 indels)	60 (4 'N')	135 (7 'N')	/	53 (2 'N')	69 (2 'N')	84 (6 'N', 2 indels)	148 (5 'N')	/	106 (6 'N', 3 indels)	39 (22 indels)	135 (8 'N')	71 (2 'N')	162 (5 'N', 33 indels)	152 (5 'N')	231 (9 'N', 44 indels)	37 (13 indels)	105 (3 'N')	153 (7 'N')	73 (3 'N')	50 (1 'N', 12 indels)	41	98 (2 'N')	179 (4 'N', 14 indels)	296 (1 'N', 200 indels)	515 (14 'N', 223 indels)	71 (35 indels)	64 (3 'N')	299 (10 'N')	197 (13 'N')	138 (66 indels)	186 (9 'N')	142 (2 'N', 89 indels)	/	122 (4 'N', 26 indels)	/
Bacteria-Candidatus-Parcubacteria-6	Candidatus Parcubacteria	Candidatus Parcubacteria bacterium 4484_255	ASM208514v1	15712	15431	0.504511	103	60	0.631902	392 (9 'N', 81 indels)	92 (3 'N', 49 indels)	74	60	198 (8 'N', 3 indels)	/	135 (8 'N')	/	53 (1 'N')	69 (1 'N', 1 indels)	84 (6 'N')	148 (6 'N')	122 (7 'N')	106 (3 'N', 8 indels)	39 (7 indels)	135 (6 'N')	71	162 (3 'N', 44 indels)	152 (6 'N', 31 indels)	/	/	105 (6 'N')	153 (7 'N')	73 (5 'N')	/	41 (1 'N', 6 indels)	98 (4 'N')	179 (8 'N')	296 (10 'N', 6 indels)	/	71 (3 'N', 5 indels)	/	299 (6 'N')	197 (8 'N')	/	186 (11 'N', 59 indels)	142 (4 'N')	/	/	133 (6 'N', 10 indels)
Bacteria-Candidatus-Parcubacteria-7	Candidatus Parcubacteria	Candidatus Parcubacteria bacterium A4	ASM208389v1	8405	22738	0.269884	57	106	0.349693	/	92 (5 'N')	/	/	/	/	/	/	/	/	/	/	122 (6 'N')	106 (7 'N')	39 (1 indels)	/	71	/	/	/	/	105 (4 'N')	153 (4 'N', 20 indels)	/	50 (1 'N', 22 indels)	41 (1 'N', 29 indels)	98 (4 'N', 14 indels)	179 (10 'N', 10 indels)	/	/	/	/	/	197 (10 'N', 11 indels)	/	/	/	/	/	/
Bacteria-Candidatus-Parcubacteria-8	Candidatus Parcubacteria	Parcubacteria bacterium 32_520	ASM150863v1	8258	22885	0.265164	60	103	0.368098	/	/	74 (2 'N')	/	198 (7 'N', 17 indels)	/	135 (4 'N')	69 (2 'N')	53 (1 'N', 2 indels)	/	84 (4 'N')	148 (2 'N', 124 indels)	/	106 (5 'N')	/	/	/	/	/	231 (11 'N', 45 indels)	/	/	/	/	/	41 (1 'N')	98 (1 'N')	/	296 (2 'N', 246 indels)	515 (13 'N', 262 indels)	/	64 (2 'N')	299 (5 'N', 146 indels)	/	/	/	142 (3 'N', 23 indels)	/	122 (4 'N')	/
Bacteria-Candidatus-Peregrinibacteria-3-1	Candidatus Peregrinibacteria	Candidatus Peribacteria bacterium GW2011_GWB1_54_5	ASM100473v1	20999	10144	0.674277	113	50	0.693252	392 (5 'N', 4 indels)	92 (3 'N', 19 indels)	/	60 (1 'N')	198 (4 'N')	/	135 (4 'N')	/	/	/	84 (1 'N', 2 indels)	/	/	/	/	/	71	/	152 (4 'N', 1 indels)	231 (2 'N', 99 indels)	37	105 (2 'N', 3 indels)	153 (2 'N')	73 (3 'N')	50 (1 'N', 3 indels)	/	/	179 (3 'N', 6 indels)	296 (4 'N', 8 indels)	515 (10 'N', 78 indels)	71 (2 'N')	64 (1 'N')	299 (4 'N')	197 (6 'N', 2 indels)	/	186 (8 'N')	142 (4 'N', 1 indels)	262 (10 'N', 3 indels)	122 (2 'N', 21 indels)	133 (1 'N', 65 indels)
Bacteria-Candidatus-Peregrinibacteria-3-2	Candidatus Peregrinibacteria	Candidatus Peribacteria bacterium GW2011_GWC2_54_8	ASM100477v1	20991	10152	0.67402	114	49	0.699387	/	92 (5 'N', 1 indels)	/	60 (1 'N')	198 (4 'N')	/	135 (4 'N', 3 indels)	/	/	/	84 (1 'N', 2 indels)	/	122 (2 'N', 11 indels)	106 (2 'N', 2 indels)	/	135 (4 'N')	71	/	/	231 (2 'N', 99 indels)	/	/	153 (2 'N')	/	50 (1 'N', 3 indels)	41 (1 'N')	98 (2 'N')	/	296 (4 'N', 8 indels)	515 (14 'N')	71 (2 'N')	64 (1 'N')	299 (4 'N')	197 (6 'N', 2 indels)	138 (1 'N', 69 indels)	186 (5 'N', 27 indels)	142 (3 'N', 53 indels)	262 (5 'N', 99 indels)	/	133 (1 'N', 65 indels)
Bacteria-Candidatus-Peregrinibacteria-3-3	Candidatus Peregrinibacteria	Candidatus Peribacter riflensis	ASM143075v1	19447	11696	0.624442	122	41	0.748466	392 (6 'N')	92 (5 'N', 1 indels)	/	60 (2 'N')	198 (6 'N')	60 (1 'N', 1 indels)	135 (6 'N')	69 (13 indels)	53 (2 'N', 6 indels)	/	84 (2 'N', 2 indels)	148 (63 indels)	/	106 (3 indels)	/	135 (2 'N')	71 (3 'N')	162 (2 'N', 12 indels)	152 (3 'N', 1 indels)	231 (6 'N', 5 indels)	37	105 (2 'N', 3 indels)	153 (3 'N', 14 indels)	73 (3 'N')	50 (1 'N')	41	98 (2 'N')	179 (3 'N')	296 (2 'N', 10 indels)	515 (15 'N')	71 (2 'N')	64	299 (3 'N')	197 (3 'N', 13 indels)	138 (84 indels)	186 (6 'N')	142 (4 'N', 23 indels)	262 (8 'N', 3 indels)	122 (3 'N', 21 indels)	133 (1 'N', 70 indels)
Bacteria-Candidatus-Poribacteria-2-1	Candidatus Poribacteria	Candidatus Poribacteria bacterium WGA-4G	ASM36458v1	0	31143	0	0	163	0	/	/	/	/	/	/	/	/	/	/	/	/	/	/	/	/	/	/	/	/	/	/	/	/	/	/	/	/	/	/	/	/	/	/	/	/	/	/	/	/
Bacteria-Candidatus-Poribacteria-2-2	Candidatus Poribacteria	Candidatus Poribacteria bacterium WGA-4E	ASM37228v1	7993	23150	0.256655	22	141	0.134969	/	/	/	/	/	/	/	/	/	/	/	/	/	/	/	/	/	/	/	/	/	/	/	/	/	/	/	/	/	/	/	/	/	/	/	/	/	/	/	/
Bacteria-Candidatus-Portnoybacteria-3-1	Candidatus Portnoybacteria	Candidatus Portnoybacteria bacterium RBG_19FT_COMBO_36_7	ASM181949v1	27209	3934	0.873679	139	24	0.852761	/	92 (3 'N', 10 indels)	74 (1 'N')	60 (2 'N')	198 (11 'N', 16 indels)	60 (4 'N', 1 indels)	135 (6 'N')	69 (2 'N')	53	69	84 (3 'N')	148 (5 'N', 28 indels)	122 (4 'N', 2 indels)	106 (8 'N', 5 indels)	39 (1 'N', 7 indels)	135 (5 'N')	71 (2 'N')	162 (2 'N', 42 indels)	152 (5 'N')	/	/	105 (4 'N')	153 (7 'N')	73 (5 'N')	50 (2 'N')	41	98 (2 'N')	179 (2 'N')	296 (9 'N', 3 indels)	/	71 (2 'N')	/	299 (5 'N')	197 (7 'N', 11 indels)	138 (84 indels)	186 (8 'N', 59 indels)	142 (2 'N')	/	122 (3 'N')	133 (5 'N')
Bacteria-Candidatus-Portnoybacteria-3-2	Candidatus Portnoybacteria	Candidatus Portnoybacteria bacterium RIFCSPHIGHO2_01_FULL_40_12b	ASM181953v1	24448	6695	0.785024	125	38	0.766871	392 (11 'N', 4 indels)	92 (6 'N')	74 (1 'N')	60 (1 'N')	/	/	135 (6 'N')	/	53 (2 'N')	69	/	148 (10 'N', 27 indels)	122 (5 'N')	106 (4 'N')	/	135 (5 'N')	71 (1 'N')	162 (5 'N', 1 indels)	152 (2 'N', 53 indels)	/	/	105 (2 'N')	153 (8 'N')	73 (5 'N')	50 (3 'N')	41	98 (1 'N')	179 (1 'N', 126 indels)	296 (2 'N', 111 indels)	/	71 (4 'N')	64 (2 'N')	299 (9 'N')	197 (7 'N')	138 (4 'N', 62 indels)	186 (9 'N', 59 indels)	142 (5 'N')	/	122 (2 'N')	133 (10 'N')
Bacteria-Candidatus-Portnoybacteria-3-3	Candidatus Portnoybacteria	Candidatus Portnoybacteria bacterium RIFCSPLOWO2_01_FULL_38_39	ASM181958v1	16458	14685	0.528465	102	61	0.625767	392 (8 'N', 4 indels)	92 (6 'N', 10 indels)	74 (1 'N', 32 indels)	60 (1 'N')	198 (7 'N', 15 indels)	/	135 (5 'N')	69 (2 'N')	53 (2 'N')	69 (1 'N')	84 (4 'N')	148 (7 'N', 53 indels)	122 (5 'N', 1 indels)	106 (3 'N')	39 (33 indels)	135 (8 'N')	/	162 (2 'N', 92 indels)	152 (1 'N', 53 indels)	/	/	105 (4 'N')	153 (9 'N')	73 (3 'N')	/	41 (6 indels)	98 (1 'N')	179 (6 'N')	296 (2 'N', 230 indels)	515 (22 'N', 8 indels)	71 (3 'N', 4 indels)	64 (1 'N')	299 (8 'N')	197 (7 'N')	138 (6 'N')	186 (8 'N', 71 indels)	142 (4 'N')	/	122 (2 'N')	133 (4 'N')
Bacteria-Candidatus-Raymondbacteria-3-1	Candidatus Raymondbacteria	Candidatus Raymondbacteria bacterium RIFOXYC2_FULL_50_21	ASM178783v1	16966	14177	0.544777	105	58	0.644172	392 (9 'N')	92 (6 'N')	74 (3 'N')	60 (1 'N')	198 (9 'N')	/	135 (8 'N')	69 (1 'N')	53	69 (2 'N')	84 (3 'N', 2 indels)	148 (1 'N', 52 indels)	122 (1 'N', 3 indels)	106 (3 'N')	39 (6 indels)	135 (4 'N')	/	/	152 (3 'N')	231 (11 'N')	37 (1 indels)	105 (3 'N', 5 indels)	153 (3 'N')	/	/	/	/	179 (4 'N')	296 (4 'N', 4 indels)	515 (19 'N')	/	/	299 (8 'N')	197 (12 'N', 9 indels)	138 (1 'N', 76 indels)	186 (4 'N', 2 indels)	142 (2 'N', 53 indels)	262 (5 'N', 119 indels)	122 (3 'N')	133 (6 'N')
Bacteria-Candidatus-Raymondbacteria-3-2	Candidatus Raymondbacteria	Candidatus Raymondbacteria bacterium RifOxyA12_full_50_37	ASM178919v1	17456	13687	0.560511	114	49	0.699387	392 (9 'N')	92 (6 'N')	74 (3 'N')	60 (1 'N')	198 (9 'N')	60 (1 'N', 5 indels)	135 (8 'N')	69 (1 'N')	53	69 (2 'N')	84 (3 'N', 2 indels)	148 (1 'N', 52 indels)	122 (1 'N', 3 indels)	106 (3 'N')	39 (6 indels)	135 (4 'N')	71 (2 'N')	162 (2 'N')	152 (3 'N')	231 (11 'N')	37 (1 indels)	105 (3 'N', 5 indels)	153 (3 'N')	73 (2 'N')	/	/	/	179 (4 'N')	/	515 (19 'N')	/	/	299 (8 'N')	197 (12 'N', 9 indels)	138 (1 'N', 76 indels)	186 (4 'N', 2 indels)	142 (2 'N', 53 indels)	262 (5 'N', 119 indels)	122 (3 'N')	133 (6 'N')
Bacteria-Candidatus-Raymondbacteria-3-3	Candidatus Raymondbacteria	Candidatus Raymondbacteria bacterium RIFOXYA2_FULL_49_16	ASM178920v1	19894	11249	0.638795	128	35	0.785276	392 (9 'N')	92 (6 'N')	74 (3 'N')	60 (1 'N')	198 (9 'N')	60 (1 'N', 5 indels)	135 (8 'N')	69 (1 'N')	53	69 (2 'N')	84 (3 'N', 2 indels)	148 (1 'N', 52 indels)	122 (1 'N', 3 indels)	106 (3 'N')	39 (6 indels)	135 (4 'N')	71 (2 'N')	162 (2 'N')	152 (3 'N')	231 (11 'N')	37 (1 indels)	105 (3 'N', 5 indels)	153 (3 'N')	73 (2 'N')	50 (1 'N')	41 (1 'N')	/	179 (4 'N')	296 (4 'N', 4 indels)	515 (19 'N')	71 (3 'N', 5 indels)	64	299 (8 'N')	197 (12 'N', 9 indels)	138 (1 'N', 76 indels)	186 (4 'N', 2 indels)	142 (2 'N', 53 indels)	262 (5 'N', 119 indels)	122 (3 'N')	133 (6 'N')
Bacteria-Candidatus-Roizmanbacteria-3-1	Candidatus Roizmanbacteria	Candidatus Roizmanbacteria bacterium GW2011_GWC1_37_12	ASM99113v1	28573	2570	0.917477	143	20	0.877301	392 (10 'N')	92 (8 'N', 9 indels)	74 (2 'N')	60 (2 'N')	198 (9 'N', 65 indels)	60 (3 'N')	135 (4 'N')	69 (33 indels)	/	69 (1 indels)	84 (6 'N')	148 (6 'N', 63 indels)	122 (5 'N')	106 (1 'N')	/	135 (2 'N', 30 indels)	71	162 (2 'N')	152 (7 'N')	/	37 (10 indels)	105 (3 'N')	153 (5 'N', 20 indels)	73 (2 'N', 14 indels)	50 (2 'N')	41 (6 indels)	98 (1 'N', 27 indels)	179 (6 'N')	296 (9 'N', 22 indels)	515 (17 'N', 155 indels)	71 (32 indels)	64 (1 'N')	299 (7 'N', 2 indels)	197 (7 'N', 1 indels)	138 (84 indels)	186 (10 'N')	142 (4 'N')	262 (20 'N', 3 indels)	122 (3 'N', 34 indels)	/
Bacteria-Candidatus-Roizmanbacteria-3-2	Candidatus Roizmanbacteria	Candidatus Roizmanbacteria bacterium RIFOXYC2_FULL_38_9	ASM178830v1	28460	2683	0.913849	138	25	0.846626	392 (11 'N')	92 (6 'N', 9 indels)	/	60 (2 'N')	198 (8 'N', 65 indels)	60 (3 'N', 4 indels)	135 (2 'N', 69 indels)	69 (1 'N')	/	/	84 (3 'N')	148 (3 'N', 3 indels)	122 (2 'N', 54 indels)	106	/	135 (1 'N', 50 indels)	71	162 (2 'N')	152 (7 'N', 30 indels)	231 (16 'N', 47 indels)	/	105 (4 'N')	153 (4 'N', 2 indels)	73 (63 indels)	50 (2 'N')	41 (1 'N')	/	179 (6 'N', 13 indels)	296 (2 'N', 245 indels)	515 (18 'N', 155 indels)	71 (1 'N', 33 indels)	64 (4 'N')	299 (4 'N', 220 indels)	197 (5 'N', 1 indels)	138 (1 'N', 84 indels)	186 (10 'N')	142 (3 'N', 23 indels)	262 (2 'N', 150 indels)	/	133 (7 'N')
Bacteria-Candidatus-Roizmanbacteria-3-3	Candidatus Roizmanbacteria	Candidatus Roizmanbacteria bacterium RIFCSPHIGHO2_12_41_18	ASM178953v1	18727	12416	0.601323	112	51	0.687117	392 (8 'N', 4 indels)	92 (5 'N', 9 indels)	74 (2 'N', 2 indels)	60 (1 'N')	198 (10 'N', 66 indels)	60 (3 'N', 3 indels)	135 (2 'N')	69 (2 'N')	/	/	84 (4 'N')	148 (7 'N')	122 (4 'N')	106 (4 'N')	/	135 (1 'N', 55 indels)	/	162 (1 'N')	152 (7 'N', 34 indels)	/	37 (1 'N', 13 indels)	105 (2 'N')	153 (5 'N', 2 indels)	/	50 (2 'N')	41	98 (1 'N', 14 indels)	179 (7 'N')	296 (6 'N', 68 indels)	515 (16 'N', 155 indels)	71 (33 indels)	/	299 (9 'N')	197 (7 'N', 1 indels)	138 (1 'N', 84 indels)	186 (8 'N', 59 indels)	142 (3 'N', 23 indels)	262 (9 'N', 112 indels)	122 (7 'N')	133 (4 'N')
Bacteria-Candidatus-Rokubacteria-3-1	Candidatus Rokubacteria	Candidatus Rokubacteria bacterium CSP1-6	ASM144338v1	18443	12700	0.592204	118	45	0.723926	392 (8 'N')	92 (3 'N')	74 (1 'N')	60 (2 'N')	198 (4 'N')	60 (2 'N')	135 (3 'N')	69 (2 'N')	/	69 (2 'N')	84	/	122 (11 indels)	106 (3 'N')	39 (7 indels)	/	71	162	152 (4 'N')	231 (4 'N')	37 (1 'N', 1 indels)	105 (2 'N')	153 (3 'N', 2 indels)	/	50 (1 'N')	41 (1 'N', 5 indels)	98 (92 indels)	179 (3 'N')	296 (1 'N')	515 (11 'N', 5 indels)	71 (3 'N')	64 (3 'N')	299 (6 'N')	197 (3 'N', 10 indels)	138 (6 'N')	186 (4 'N')	142 (2 'N', 51 indels)	262 (6 'N')	122 (2 'N')	133 (4 'N')
Bacteria-Candidatus-Rokubacteria-3-2	Candidatus Rokubacteria	Candidatus Rokubacteria bacterium GWA2_70_23	ASM178839v1	18895	12248	0.606717	123	40	0.754601	392 (6 'N')	92 (4 'N', 6 indels)	74 (1 'N')	/	198 (4 'N')	60 (3 'N')	135 (2 'N')	69 (1 'N')	53 (1 'N')	/	84 (1 'N')	148 (2 'N')	122 (2 'N')	106 (2 'N')	39 (6 indels)	135 (1 'N', 30 indels)	71	162	152 (2 'N')	/	37 (1 indels)	105 (1 'N', 3 indels)	153 (4 'N')	73 (3 'N')	50 (2 'N')	41 (1 'N')	98 (1 'N', 28 indels)	179 (3 'N')	296 (4 'N')	515 (13 'N')	71 (3 'N')	64 (2 'N')	299 (7 'N')	197 (2 'N', 11 indels)	138 (4 'N')	186 (3 'N', 9 indels)	142 (5 'N')	262 (7 'N')	122 (2 'N')	133 (4 'N')
Bacteria-Candidatus-Rokubacteria-3-3	Candidatus Rokubacteria	Candidatus Rokubacteria bacterium RIFCSPHIGHO2_12_FULL_73_22	ASM178847v1	17087	14056	0.548663	109	54	0.668712	392 (6 'N')	/	74 (3 'N')	60 (1 'N')	198 (4 'N')	/	135 (3 'N')	/	/	69 (1 'N')	84 (1 'N')	148 (2 'N', 28 indels)	122 (59 indels)	106 (2 'N')	39	135	71	162 (63 indels)	152 (3 'N')	231 (4 'N')	/	/	153 (2 'N', 1 indels)	73 (3 'N')	/	41 (1 'N')	/	179 (100 indels)	296 (1 'N')	515 (16 'N', 5 indels)	71 (2 'N')	64 (17 indels)	299 (3 'N', 129 indels)	197 (1 'N', 10 indels)	138 (3 'N', 62 indels)	186 (3 'N', 8 indels)	142 (3 'N', 86 indels)	262 (6 'N')	122 (2 'N')	133 (4 'N')
Bacteria-Candidatus-Ryanbacteria-3-1	Candidatus Ryanbacteria	Candidatus Ryanbacteria bacterium RIFCSPHIGHO2_02_FULL_47_25	ASM181985v1	17218	13925	0.552869	102	61	0.625767	392 (7 'N', 4 indels)	92 (2 'N', 64 indels)	74	60	198 (4 'N', 60 indels)	/	135 (2 'N')	69	53 (2 'N')	/	84 (1 'N')	148 (6 'N')	/	106 (4 'N', 5 indels)	/	/	/	/	152 (1 'N', 71 indels)	/	/	/	153 (9 'N', 12 indels)	/	50 (2 'N', 22 indels)	41 (1 indels)	98 (3 'N')	179 (1 'N')	296 (2 'N', 151 indels)	/	71 (2 'N', 5 indels)	64 (2 'N')	299 (6 'N')	/	138 (4 'N', 70 indels)	186 (5 'N', 71 indels)	/	/	122 (35 indels)	133 (4 'N', 67 indels)
Bacteria-Candidatus-Ryanbacteria-3-2	Candidatus Ryanbacteria	Candidatus Ryanbacteria bacterium RIFCSPHIGHO2_02_FULL_48_12	ASM181987v1	28729	2414	0.922487	143	20	0.877301	392 (9 'N')	92 (3 'N', 9 indels)	74 (1 'N', 32 indels)	60 (1 'N')	198 (8 'N', 16 indels)	/	135 (2 'N')	69 (1 'N', 12 indels)	/	69 (1 'N')	84 (3 'N')	148 (3 'N')	122 (4 'N', 14 indels)	106 (3 'N', 8 indels)	39 (1 indels)	135 (2 'N')	71	162 (2 'N', 10 indels)	152 (6 'N')	231 (11 'N', 46 indels)	37 (3 'N')	105 (2 'N')	153 (4 'N')	73 (4 'N')	/	41 (6 indels)	98 (2 'N')	179 (4 'N')	296 (131 indels)	515 (19 'N', 4 indels)	71 (2 'N', 5 indels)	64 (1 'N')	299 (9 'N')	197 (10 'N')	138 (6 'N', 67 indels)	186 (5 'N', 59 indels)	142 (2 'N', 23 indels)	/	122 (34 indels)	133 (4 'N')
Bacteria-Candidatus-Ryanbacteria-3-3	Candidatus Ryanbacteria	Candidatus Ryanbacteria bacterium RIFCSPHIGHO2_12_FULL_47_12b	ASM181990v1	20230	10913	0.649584	112	51	0.687117	392 (7 'N', 4 indels)	92 (3 'N', 9 indels)	74	60	/	/	135 (2 'N')	69	53 (2 'N')	/	84 (1 'N')	148 (6 'N')	/	106 (4 'N', 5 indels)	/	135 (2 'N', 56 indels)	/	162 (2 'N', 10 indels)	152 (1 'N', 72 indels)	/	37 (13 indels)	105 (2 'N')	153 (9 'N', 12 indels)	73 (3 'N', 1 indels)	50 (2 'N', 22 indels)	41 (7 indels)	/	179 (1 'N')	296 (2 'N', 151 indels)	515 (17 'N')	71 (2 'N', 5 indels)	/	299 (6 'N')	197 (8 'N')	138 (4 'N', 70 indels)	186 (5 'N', 71 indels)	142 (3 'N')	/	/	133 (4 'N', 67 indels)
Bacteria-Candidatus-Saccharibacteria-3-1	Candidatus Saccharibacteria	Saccharimonas aalborgensis	ASM39243v1	27852	3291	0.894326	139	24	0.852761	392 (5 'N')	92 (5 'N')	74	60 (1 'N')	198 (7 'N', 2 indels)	60 (2 'N')	135 (4 'N')	/	53 (1 'N', 6 indels)	/	84 (2 'N', 1 indels)	148 (4 'N')	122 (3 'N', 21 indels)	106 (4 'N', 5 indels)	/	135 (45 indels)	71 (2 'N')	162 (1 'N', 9 indels)	152 (2 'N')	231 (8 'N')	37	105 (3 'N')	153 (5 'N', 20 indels)	73 (2 'N')	/	41	98 (2 'N')	179 (5 'N')	296 (6 'N')	515 (16 'N')	71 (1 'N', 38 indels)	64 (2 'N', 6 indels)	299 (6 'N')	197 (6 'N')	138 (67 indels)	186 (11 'N')	142 (4 'N')	/	122 (2 'N', 47 indels)	133 (3 'N')
Bacteria-Candidatus-Saccharibacteria-3-2	Candidatus Saccharibacteria	Candidatus Saccharibacteria bacterium RAAC3_TM7_1	ASM50391v1	27456	3687	0.881611	139	24	0.852761	392 (5 'N')	92 (6 'N')	74	60 (1 'N')	198 (8 'N', 2 indels)	/	135 (5 'N')	69 (1 'N', 36 indels)	53 (1 'N', 2 indels)	69	84 (1 'N', 1 indels)	148 (3 'N')	/	106 (3 'N', 2 indels)	/	135 (47 indels)	71 (2 'N')	162 (2 'N', 9 indels)	152 (3 'N')	231 (8 'N')	37 (2 'N')	105 (3 'N')	153 (5 'N')	73 (3 'N', 7 indels)	/	41	98 (1 'N')	179 (7 'N')	296 (5 'N')	515 (18 'N')	71 (1 'N', 5 indels)	64 (58 indels)	299 (8 'N')	197 (3 'N')	138 (5 'N')	186 (10 'N')	142 (4 'N', 23 indels)	/	122 (2 'N', 48 indels)	133 (6 'N')
Bacteria-Candidatus-Saccharibacteria-3-3	Candidatus Saccharibacteria	Candidatus Saccharibacteria oral taxon TM7x	ASM80362v1	27452	3691	0.881482	136	27	0.834356	392 (5 'N')	92 (7 'N')	74	60 (1 'N')	198 (10 'N', 2 indels)	/	135 (6 'N')	69 (1 'N', 33 indels)	53 (1 'N', 7 indels)	/	84 (1 'N', 1 indels)	148 (3 'N')	122 (4 'N', 21 indels)	106 (4 'N', 7 indels)	/	135 (3 'N', 35 indels)	71 (1 'N')	162 (2 'N', 1 indels)	152 (4 'N')	231 (9 'N')	37 (2 'N')	105 (3 'N', 1 indels)	153 (10 'N')	73 (4 'N')	/	41	98 (2 'N')	179 (7 'N')	296 (7 'N', 22 indels)	515 (14 'N')	71 (3 'N', 38 indels)	/	299 (9 'N', 2 indels)	197 (6 'N')	138 (3 'N', 63 indels)	186 (11 'N')	142 (4 'N', 1 indels)	/	122 (2 'N', 48 indels)	133 (7 'N')
Bacteria-Candidatus-Schekmanbacteria-1-1	Candidatus Schekmanbacteria	Candidatus Schekmanbacteria bacterium RIFCSPLOWO2_02_FULL_38_14	ASM179085v1	20181	10962	0.648011	131	32	0.803681	392 (8 'N')	92 (6 'N')	74 (1 'N', 31 indels)	60 (2 'N')	198 (6 'N')	60 (2 'N')	135 (6 'N')	69	53 (2 'N', 6 indels)	69 (3 'N')	84 (3 'N')	148 (3 'N')	122 (3 'N')	106 (5 'N')	39 (6 indels)	135 (5 'N')	71 (1 'N')	162 (2 'N')	152 (6 'N')	231 (12 'N')	37 (1 'N', 1 indels)	105 (2 'N')	153 (7 'N', 10 indels)	73 (6 'N')	50 (1 'N')	41 (1 'N', 6 indels)	98	179 (4 'N')	/	515 (22 'N', 1 indels)	71 (3 'N')	64 (4 'N')	299 (14 'N')	197 (11 'N', 6 indels)	138 (7 'N')	186 (12 'N')	142 (3 'N', 53 indels)	262 (7 'N')	122 (2 'N')	133 (8 'N')
Bacteria-Candidatus-Shapirobacteria-3-1	Candidatus Shapirobacteria	Candidatus Shapirobacteria bacterium GW2011_GWF1_38_23	ASM99260v1	19679	11464	0.631892	110	53	0.674847	/	92 (6 'N')	/	60	198 (9 'N', 59 indels)	/	135 (5 'N')	/	53 (8 indels)	/	84 (1 'N')	148 (7 'N')	/	106 (4 'N', 2 indels)	/	135 (5 'N')	71 (4 'N')	162 (10 indels)	152 (7 'N')	231 (16 'N')	37 (1 'N', 13 indels)	/	153 (4 'N', 78 indels)	73 (2 'N', 15 indels)	/	41 (1 'N')	98 (1 'N', 34 indels)	179 (7 'N', 1 indels)	296 (7 'N', 91 indels)	515 (17 'N', 71 indels)	/	64 (1 'N', 21 indels)	299 (5 'N', 10 indels)	197 (8 'N', 28 indels)	138 (1 'N', 84 indels)	186 (9 'N', 54 indels)	142 (4 'N')	/	122 (3 'N', 93 indels)	133 (5 'N')
Bacteria-Candidatus-Shapirobacteria-3-2	Candidatus Shapirobacteria	Candidatus Shapirobacteria bacterium GW2011_GWE2_38_30	ASM99272v1	23259	7884	0.746845	117	46	0.717791	/	92 (4 'N', 41 indels)	74 (5 'N')	60	198 (12 'N', 53 indels)	/	/	69	53 (1 'N')	/	84 (1 'N')	148 (6 'N', 27 indels)	122 (3 'N')	106 (3 'N', 2 indels)	39 (18 indels)	135 (7 'N')	/	162 (2 'N', 41 indels)	152 (5 'N')	231 (15 'N')	/	/	153 (9 'N', 4 indels)	/	/	41 (1 'N', 6 indels)	98 (2 'N')	179 (5 'N')	296 (9 'N', 85 indels)	515 (24 'N', 32 indels)	71 (3 'N', 38 indels)	64 (3 'N', 15 indels)	299 (7 'N', 9 indels)	197 (8 'N', 17 indels)	138 (84 indels)	186 (9 'N', 1 indels)	142 (3 'N', 89 indels)	/	122 (9 'N')	133 (3 'N')
Bacteria-Candidatus-Shapirobacteria-3-3	Candidatus Shapirobacteria	Candidatus Shapirobacteria bacterium RIFOXYD1_FULL_38_32	ASM179090v1	22349	8794	0.717625	115	48	0.705521	/	92 (4 'N', 41 indels)	74 (5 'N')	60	198 (12 'N', 53 indels)	60 (2 'N', 4 indels)	/	69	53 (1 'N')	/	84 (1 'N')	148 (6 'N', 27 indels)	122 (3 'N')	106 (3 'N', 2 indels)	39 (18 indels)	135 (7 'N')	71 (2 'N')	162 (2 'N', 41 indels)	152 (5 'N')	/	/	/	/	73 (2 'N', 14 indels)	/	41 (1 'N', 6 indels)	98 (1 'N', 84 indels)	179 (5 'N', 20 indels)	296 (2 'N', 92 indels)	515 (25 'N', 6 indels)	71 (3 'N', 38 indels)	64 (3 'N', 15 indels)	/	197 (8 'N', 17 indels)	138 (84 indels)	186 (9 'N', 1 indels)	142 (7 'N')	/	122 (9 'N')	133 (3 'N')
Bacteria-Candidatus-Spechtbacteria-3-1	Candidatus Spechtbacteria	Candidatus Spechtbacteria bacterium RIFCSPHIGHO2_02_FULL_43_15b	ASM181998v1	29455	1688	0.945798	147	16	0.90184	392 (9 'N', 9 indels)	92 (5 'N')	74 (42 indels)	60 (3 'N')	198 (7 'N', 15 indels)	/	135 (7 'N')	69 (1 'N')	53 (1 'N', 6 indels)	69	84 (2 'N')	148 (7 'N')	122 (6 'N')	106 (7 'N', 2 indels)	39 (33 indels)	/	71	162 (76 indels)	152 (7 'N', 42 indels)	231 (12 'N', 44 indels)	37 (24 indels)	105 (4 'N')	153 (6 'N', 22 indels)	73 (5 'N')	50 (1 'N')	41 (2 'N', 6 indels)	98 (2 'N')	179 (5 'N')	296 (7 'N', 66 indels)	515 (19 'N', 36 indels)	/	64 (1 'N')	299 (7 'N')	197 (7 'N')	138 (5 'N', 67 indels)	186 (6 'N', 71 indels)	142 (4 'N', 23 indels)	262 (8 'N', 18 indels)	122 (2 'N')	/
Bacteria-Candidatus-Spechtbacteria-3-2	Candidatus Spechtbacteria	Candidatus Spechtbacteria bacterium RIFCSPLOWO2_12_FULL_38_22	ASM182005v1	18440	12703	0.592107	113	50	0.693252	/	92 (5 'N', 11 indels)	74 (32 indels)	60 (1 'N')	198 (11 'N', 6 indels)	60 (3 'N')	135 (8 'N', 22 indels)	69 (1 'N')	53 (1 'N', 6 indels)	69	84 (2 'N')	148 (7 'N')	122 (3 'N')	106 (6 'N', 12 indels)	39 (25 indels)	/	/	162 (11 indels)	152 (10 'N')	/	37 (2 'N')	105 (3 'N')	/	73 (6 'N')	50 (1 'N', 13 indels)	41	98 (3 'N')	179 (10 'N')	296 (5 'N', 66 indels)	515 (24 'N', 28 indels)	71 (5 'N', 12 indels)	64 (2 'N')	299 (8 'N')	197 (5 'N')	138 (5 'N', 63 indels)	186 (8 'N', 59 indels)	142 (3 'N')	/	122 (1 'N', 76 indels)	/
Bacteria-Candidatus-Spechtbacteria-3-3	Candidatus Spechtbacteria	Candidatus Spechtbacteria bacterium RIFCSPHIGHO2_12_FULL_38_30	ASM182183v1	18560	12583	0.595961	111	52	0.680982	/	92 (5 'N', 11 indels)	74 (32 indels)	60 (1 'N')	198 (11 'N', 6 indels)	60 (3 'N')	135 (8 'N', 22 indels)	69 (1 'N')	53 (1 'N', 6 indels)	/	84 (2 'N')	148 (7 'N')	122 (3 'N')	106 (6 'N', 12 indels)	39 (25 indels)	/	/	162 (11 indels)	/	/	37 (2 'N')	105 (3 'N')	/	73 (6 'N')	50 (1 'N', 13 indels)	41	98 (3 'N')	179 (10 'N')	296 (5 'N', 66 indels)	515 (24 'N', 28 indels)	71 (5 'N', 12 indels)	64 (2 'N')	299 (8 'N')	/	138 (5 'N', 63 indels)	186 (8 'N', 59 indels)	142 (3 'N')	/	122 (1 'N', 76 indels)	/
Bacteria-Candidatus-Staskawiczbacteria-3-1	Candidatus Staskawiczbacteria	Candidatus Staskawiczbacteria bacterium RIFOXYA1_FULL_37_15	ASM182029v1	15598	15545	0.500851	105	58	0.644172	392 (14 'N')	92 (6 'N', 10 indels)	74 (4 'N')	60 (1 'N')	198 (8 'N', 23 indels)	60 (3 'N')	135 (7 'N')	/	53 (2 'N', 1 indels)	69 (23 indels)	84 (3 'N')	148 (7 'N', 27 indels)	122 (4 'N', 14 indels)	106 (4 'N')	39 (1 'N')	135 (7 'N', 9 indels)	71 (9 indels)	162 (1 'N', 76 indels)	152 (122 indels)	/	37 (1 'N', 29 indels)	105 (6 'N')	153 (3 'N', 23 indels)	73 (3 'N')	50 (1 'N', 27 indels)	41 (6 indels)	98 (4 'N', 10 indels)	179 (3 'N')	296 (4 'N')	/	71 (2 'N')	64 (1 'N', 48 indels)	299 (10 'N')	197 (6 'N')	138 (5 'N')	186 (5 'N', 106 indels)	142 (6 'N')	/	122 (1 'N', 46 indels)	133 (4 'N')
Bacteria-Candidatus-Staskawiczbacteria-3-2	Candidatus Staskawiczbacteria	Candidatus Staskawiczbacteria bacterium RIFOXYA12_FULL_37_10	ASM182032v1	16199	14944	0.520149	99	64	0.607362	392 (14 'N')	92 (6 'N', 10 indels)	74 (4 'N')	60 (1 'N')	198 (8 'N', 23 indels)	60 (3 'N')	135 (7 'N')	69	53 (2 'N', 1 indels)	69 (23 indels)	84 (3 'N')	148 (7 'N', 27 indels)	122 (4 'N', 14 indels)	106 (4 'N')	39 (1 'N')	135 (7 'N', 9 indels)	71 (9 indels)	162 (1 'N', 76 indels)	152 (122 indels)	/	37 (1 'N', 29 indels)	105 (6 'N')	/	73 (3 'N')	50 (1 'N', 27 indels)	41 (6 indels)	98 (4 'N', 10 indels)	179 (3 'N')	296 (4 'N')	/	71 (2 'N')	64 (1 'N', 48 indels)	299 (10 'N')	197 (6 'N')	138 (5 'N')	186 (5 'N', 106 indels)	142 (6 'N')	/	122 (1 'N', 46 indels)	133 (4 'N')
Bacteria-Candidatus-Staskawiczbacteria-3-3	Candidatus Staskawiczbacteria	Candidatus Staskawiczbacteria bacterium RIFOXYA2_FULL_32_7	ASM182035v1	17984	13159	0.577465	93	70	0.570552	392 (11 'N')	92 (5 'N', 10 indels)	74	60 (2 'N')	198 (10 'N', 17 indels)	/	135 (6 'N')	69	53 (1 indels)	69	84 (2 'N')	148 (7 'N', 5 indels)	122 (2 'N', 5 indels)	/	/	135 (4 'N', 30 indels)	71 (2 'N')	162 (76 indels)	/	231 (11 'N', 46 indels)	/	105 (4 'N', 3 indels)	153 (3 'N', 22 indels)	73 (3 'N')	50 (1 'N', 22 indels)	/	98 (1 'N', 24 indels)	179 (6 'N', 10 indels)	296 (3 'N')	/	71 (4 'N')	/	/	197 (11 'N')	138 (8 'N')	/	142 (2 'N', 53 indels)	/	/	133 (5 'N')
Bacteria-Candidatus-Sungbacteria-3-1	Candidatus Sungbacteria	Candidatus Sungbacteria bacterium RIFCSPLOWO2_01_FULL_59_16	ASM182238v1	25073	6070	0.805093	126	37	0.773006	392 (10 'N')	92 (5 'N')	74	60 (2 'N')	198 (8 'N', 2 indels)	/	135 (3 'N')	69 (1 'N')	53	69 (7 indels)	84 (2 'N')	148 (3 'N', 28 indels)	122 (3 'N', 2 indels)	106 (2 'N', 1 indels)	/	135 (3 'N', 30 indels)	/	162 (2 'N', 12 indels)	152 (2 'N', 72 indels)	/	/	105 (2 'N')	/	73 (3 'N')	/	41	98 (1 'N')	179 (3 'N')	296 (2 'N', 1 indels)	515 (20 'N', 8 indels)	71 (2 'N')	/	299 (5 'N')	/	138 (4 'N', 63 indels)	186 (6 'N', 71 indels)	/	/	122 (3 'N')	/
Bacteria-Candidatus-Sungbacteria-3-2	Candidatus Sungbacteria	Candidatus Sungbacteria bacterium RIFCSPLOWO2_02_FULL_54_10	ASM182245v1	22978	8165	0.737822	126	37	0.773006	392 (6 'N', 4 indels)	92 (4 'N')	74 (1 indels)	60 (1 'N')	198 (6 'N', 15 indels)	/	/	69	53 (1 'N', 6 indels)	69	84 (2 'N')	148 (3 'N')	122 (3 'N')	106 (2 'N')	39 (10 indels)	135 (3 'N')	71	162 (1 'N', 47 indels)	152 (2 'N', 72 indels)	231 (11 'N')	37 (24 indels)	105 (1 'N', 9 indels)	153 (2 'N', 51 indels)	73 (2 'N')	50 (1 'N', 17 indels)	41	98 (2 'N')	179 (2 'N')	296 (4 'N', 1 indels)	515 (20 'N', 36 indels)	/	/	299 (4 'N')	197 (8 'N')	138 (5 'N')	186 (6 'N', 71 indels)	142 (2 'N', 23 indels)	/	122 (1 'N', 48 indels)	/
Bacteria-Candidatus-Sungbacteria-3-3	Candidatus Sungbacteria	Candidatus Sungbacteria bacterium RIFCSPLOWO2_01_FULL_47_32	ASM182068v1	17818	13325	0.572135	112	51	0.687117	392 (10 'N')	92 (3 'N', 28 indels)	74	60 (1 'N')	198 (6 'N')	/	135 (5 'N')	69 (1 'N')	53 (6 indels)	/	84 (4 'N')	148 (5 'N')	122 (5 'N', 15 indels)	106 (2 'N')	39 (1 'N', 33 indels)	135 (3 'N')	71 (1 'N')	162 (118 indels)	/	231 (11 'N', 45 indels)	37 (24 indels)	105 (1 'N')	153 (3 'N')	73 (6 'N')	50 (1 'N', 36 indels)	41 (1 'N', 6 indels)	98 (3 'N')	179 (3 'N')	/	515 (16 'N', 7 indels)	/	64 (1 'N')	299 (11 'N')	197 (8 'N')	138 (4 'N', 67 indels)	186 (7 'N', 71 indels)	142 (3 'N', 23 indels)	/	122 (34 indels)	/
Bacteria-Candidatus-Taylorbacteria-3-1	Candidatus Taylorbacteria	Candidatus Taylorbacteria bacterium RIFCSPHIGHO2_02_FULL_45_35	ASM182098v1	17082	14061	0.548502	101	62	0.619632	392 (8 'N')	92 (3 'N', 10 indels)	74	/	198 (7 'N', 1 indels)	/	135 (5 indels)	69 (1 'N', 2 indels)	53 (1 'N', 6 indels)	69 (1 'N')	84 (2 'N')	148 (5 'N', 3 indels)	122 (4 'N', 15 indels)	106 (6 'N', 5 indels)	39 (33 indels)	135 (2 'N')	/	162 (1 'N', 101 indels)	152 (6 'N')	231 (10 'N', 42 indels)	37 (13 indels)	/	/	/	50 (1 'N', 14 indels)	41 (6 indels)	98 (2 'N')	179 (4 'N', 20 indels)	296 (6 'N', 51 indels)	515 (23 'N')	71 (2 'N', 5 indels)	64 (2 'N')	299 (10 'N')	197 (8 'N')	/	186 (7 'N')	142 (5 'N', 23 indels)	262 (2 'N', 155 indels)	122 (5 'N', 25 indels)	/
Bacteria-Candidatus-Taylorbacteria-3-2	Candidatus Taylorbacteria	Candidatus Taylorbacteria bacterium RIFCSPLOWO2_02_FULL_45_10b	ASM182123v1	21322	9821	0.684648	118	45	0.723926	/	/	74 (3 'N')	60 (3 'N')	198 (7 'N', 1 indels)	/	135 (1 'N', 5 indels)	69 (1 'N', 2 indels)	53 (1 'N')	69 (1 'N')	84 (1 'N')	148 (6 'N', 13 indels)	122 (3 'N', 14 indels)	106 (2 'N')	39 (27 indels)	/	71 (11 indels)	162 (2 'N', 50 indels)	/	231 (11 'N')	37 (1 'N', 4 indels)	105 (4 'N', 3 indels)	153 (1 'N')	73 (4 'N')	/	41 (6 indels)	98 (3 'N')	179 (7 'N', 13 indels)	296 (5 'N', 162 indels)	515 (23 'N', 36 indels)	71 (3 'N')	64 (2 'N')	299 (8 'N')	197 (8 'N')	138 (3 'N', 62 indels)	186 (8 'N', 59 indels)	142 (6 'N', 23 indels)	262 (3 'N', 158 indels)	122 (1 'N', 55 indels)	/
Bacteria-Candidatus-Taylorbacteria-3-3	Candidatus Taylorbacteria	Candidatus Taylorbacteria bacterium RIFCSPLOWO2_01_FULL_45_34b	ASM182267v1	25649	5494	0.823588	128	35	0.785276	392 (8 'N')	92 (3 'N', 10 indels)	74	/	198 (7 'N', 1 indels)	/	135 (5 indels)	69 (1 'N', 2 indels)	53 (1 'N', 6 indels)	69 (1 'N')	84 (2 'N')	148 (5 'N', 3 indels)	122 (4 'N', 15 indels)	/	39 (33 indels)	135 (2 'N')	/	162 (1 'N', 101 indels)	/	231 (10 'N', 42 indels)	37 (13 indels)	/	153 (5 'N')	/	50 (1 'N', 14 indels)	41 (6 indels)	98 (2 'N')	179 (4 'N', 20 indels)	296 (6 'N', 51 indels)	515 (23 'N')	71 (2 'N', 5 indels)	64 (2 'N')	299 (10 'N')	197 (8 'N')	138 (7 'N')	186 (7 'N')	142 (3 'N', 76 indels)	262 (2 'N', 155 indels)	122 (5 'N', 25 indels)	/
Bacteria-Candidatus-Tectomicrobia-3-1	Candidatus Tectomicrobia	Candidatus Entotheonella sp.	v3	29129	2014	0.935331	153	10	0.93865	392 (5 'N')	92 (4 'N')	74 (2 'N')	60 (1 'N')	198 (2 'N', 67 indels)	60 (1 'N', 6 indels)	135 (3 'N')	69	53 (2 'N')	69 (1 'N')	84 (2 'N')	148 (2 'N', 1 indels)	122 (1 'N', 12 indels)	106 (1 'N', 62 indels)	39 (1 'N')	135 (2 'N')	71 (1 'N')	162 (1 'N', 2 indels)	/	231 (8 'N')	37 (1 'N', 1 indels)	105 (3 'N')	153 (6 'N')	73 (4 'N')	50 (1 'N')	41	98 (1 'N')	179 (5 'N')	296 (5 'N', 1 indels)	515 (15 'N')	71 (4 'N')	64 (48 indels)	299 (4 'N', 2 indels)	197 (5 'N', 18 indels)	138 (3 'N')	186 (3 'N', 5 indels)	142 (2 'N', 53 indels)	262 (3 'N', 15 indels)	122 (3 'N')	133 (2 'N')
Bacteria-Candidatus-Tectomicrobia-3-2	Candidatus Tectomicrobia	Candidatus Tectomicrobia bacterium RIFCSPLOWO2_02_FULL_70_19	ASM179093v1	17166	13977	0.551199	110	53	0.674847	392 (8 'N')	92 (1 'N', 44 indels)	74 (1 'N')	60 (4 'N')	198 (5 'N')	60 (1 'N')	135 (4 'N')	69	53 (1 'N')	69 (2 'N')	84 (1 'N')	/	122 (4 'N')	106 (3 'N')	39 (6 indels)	135	71	162 (2 'N')	152 (2 'N', 2 indels)	231 (7 'N')	37 (1 'N', 1 indels)	105 (1 'N')	153 (1 'N')	73 (2 'N')	50 (1 'N')	41	98 (1 'N', 1 indels)	179 (119 indels)	/	515 (13 'N', 7 indels)	71 (2 'N')	/	299 (3 'N')	197 (7 'N', 9 indels)	138 (3 'N', 62 indels)	186 (127 indels)	142 (2 'N', 53 indels)	262 (5 'N')	122 (2 'N')	133 (3 'N')
Bacteria-Candidatus-Tectomicrobia-3-3	Candidatus Tectomicrobia	Candidatus Tectomicrobia bacterium RIFCSPLOWO2_12_FULL_69_37	ASM179095v1	17320	13823	0.556144	114	49	0.699387	392 (8 'N')	92 (4 'N')	/	60 (4 'N')	198 (5 'N')	60 (1 'N', 14 indels)	135 (6 'N')	/	53 (1 'N')	69 (2 'N')	84 (1 'N')	148 (3 'N')	122 (4 'N')	106 (3 'N')	39 (6 indels)	135 (5 indels)	71	162 (2 'N')	152 (2 'N', 2 indels)	231 (7 'N')	37 (1 'N', 1 indels)	105 (1 'N')	153 (1 'N')	73 (2 'N')	50 (1 'N', 10 indels)	41	98 (1 'N', 1 indels)	179 (4 'N')	/	515 (14 'N', 7 indels)	71 (2 'N')	/	299 (3 'N')	197 (7 'N', 9 indels)	138 (2 'N', 92 indels)	186 (127 indels)	142 (2 'N', 53 indels)	262 (5 'N')	122 (2 'N')	133 (3 'N')
Bacteria-Candidatus-Terrybacteria-3-1	Candidatus Terrybacteria	Candidatus Terrybacteria bacterium RIFCSPHIGHO2_01_FULL_43_35	ASM182281v1	18671	12472	0.599525	113	50	0.693252	392 (8 'N', 4 indels)	92 (4 'N')	74 (1 'N', 11 indels)	60 (1 'N')	198 (7 'N')	/	135 (5 'N')	69 (1 'N')	53 (1 indels)	69 (7 indels)	84 (2 'N')	148 (3 'N', 28 indels)	122 (6 'N', 2 indels)	106 (4 'N')	/	135 (2 'N')	71 (1 'N')	162 (1 'N', 85 indels)	152 (5 'N', 35 indels)	231 (9 'N', 46 indels)	37 (2 'N')	105 (5 'N', 1 indels)	153 (5 'N', 20 indels)	73 (3 'N')	50 (1 'N')	41 (1 'N', 6 indels)	98 (2 'N')	179 (5 'N')	296 (4 'N', 105 indels)	515 (21 'N', 8 indels)	71 (1 'N', 33 indels)	/	299 (6 'N')	/	138 (1 'N', 84 indels)	186 (5 'N', 59 indels)	142 (2 'N')	262 (6 'N', 119 indels)	122 (3 'N')	133 (5 'N')
Bacteria-Candidatus-Terrybacteria-3-2	Candidatus Terrybacteria	Candidatus Terrybacteria bacterium RIFCSPHIGHO2_02_FULL_43_14	ASM182286v1	21809	9334	0.700286	113	50	0.693252	392 (8 'N', 4 indels)	/	74 (1 'N', 12 indels)	60 (1 'N')	198 (7 'N')	/	135 (5 'N')	69 (1 'N')	53 (1 indels)	69 (7 indels)	84 (2 'N')	148 (3 'N', 28 indels)	/	/	/	135 (2 'N')	71 (1 'N')	162 (1 'N', 85 indels)	152 (3 'N', 38 indels)	231 (9 'N', 46 indels)	37 (2 'N')	/	/	73 (3 'N')	50 (1 'N')	/	/	/	296 (4 'N', 105 indels)	/	71 (1 'N', 33 indels)	/	/	197 (4 'N')	138 (1 'N', 84 indels)	186 (5 'N', 59 indels)	142 (2 'N')	262 (6 'N', 119 indels)	122 (3 'N')	133 (5 'N')
Bacteria-Candidatus-Terrybacteria-3-3	Candidatus Terrybacteria	Candidatus Terrybacteria bacterium RIFCSPLOWO2_01_FULL_40_23	ASM182289v1	26164	4979	0.840125	134	29	0.822086	392 (8 'N')	92 (4 'N')	74 (1 'N')	60 (1 'N')	198 (8 'N')	/	135 (3 'N')	69 (1 'N')	53 (1 indels)	69 (7 indels)	84 (4 'N')	148 (6 'N')	122 (1 'N', 19 indels)	106 (2 'N')	/	135 (2 'N')	71 (1 'N')	162 (2 'N', 72 indels)	152 (1 'N', 122 indels)	231 (10 'N', 46 indels)	/	105 (3 'N', 1 indels)	153 (6 'N')	73 (4 'N')	50 (1 'N')	41 (1 'N', 3 indels)	98 (1 'N')	179 (6 'N')	296 (4 'N', 161 indels)	515 (15 'N', 8 indels)	71 (33 indels)	64 (58 indels)	299 (7 'N')	197 (8 'N')	138 (1 'N', 84 indels)	/	142 (2 'N')	262 (12 'N')	122 (4 'N')	/
Bacteria-Candidatus-Uhrbacteria-3-1	Candidatus Uhrbacteria	Candidatus Uhrbacteria bacterium GW2011_GWF2_46_218	ASM100256v1	18983	12160	0.609543	116	47	0.711656	392 (7 'N')	/	74 (1 'N', 42 indels)	60 (2 'N')	198 (6 'N')	/	135 (4 'N')	69 (1 indels)	53 (1 'N')	69 (2 'N')	84 (2 'N')	148 (2 'N', 27 indels)	122 (2 'N', 14 indels)	106 (4 'N')	/	135 (3 'N', 34 indels)	71 (9 indels)	162 (1 'N', 7 indels)	152 (2 'N')	/	/	105 (2 'N')	/	73 (4 'N', 1 indels)	50	41 (1 'N')	98 (1 'N', 14 indels)	179 (3 'N')	296 (3 'N')	515 (19 'N', 8 indels)	71 (4 'N', 5 indels)	64 (2 'N')	299 (8 'N')	197 (6 'N')	138 (84 indels)	186 (6 'N', 59 indels)	142 (3 'N', 23 indels)	/	122 (3 'N', 34 indels)	/
Bacteria-Candidatus-Uhrbacteria-3-2	Candidatus Uhrbacteria	Candidatus Uhrbacteria bacterium RIFCSPLOWO2_01_FULL_47_17	ASM179130v1	19297	11846	0.619626	117	46	0.717791	392 (8 'N')	92 (4 'N')	74 (1 'N', 32 indels)	60 (1 'N')	198 (4 'N')	/	135 (2 'N', 3 indels)	69 (1 'N')	53 (1 'N')	69 (1 'N')	84 (1 'N', 3 indels)	148 (5 'N')	122 (2 'N', 14 indels)	106 (6 'N')	39 (33 indels)	135 (3 'N')	71 (1 'N', 9 indels)	162 (3 'N', 3 indels)	152	/	37	105 (2 'N')	153 (4 'N', 3 indels)	73 (3 'N')	50 (2 'N')	41 (1 'N')	98	179 (3 'N')	296 (6 'N')	515 (19 'N', 1 indels)	71 (4 'N', 9 indels)	64	299 (8 'N')	197 (5 'N')	138 (2 'N', 84 indels)	186 (7 'N', 59 indels)	142 (3 'N')	/	/	133 (6 'N')
Bacteria-Candidatus-Uhrbacteria-3-3	Candidatus Uhrbacteria	Candidatus Uhrbacteria bacterium RIFOXYB12_FULL_58_10	ASM179164v1	21365	9778	0.686029	131	32	0.803681	392 (6 'N')	92 (4 'N')	74 (2 'N')	60	198 (5 'N')	60 (2 'N', 2 indels)	135 (2 'N')	69	53 (1 'N')	69	84 (3 'N')	148 (3 'N', 16 indels)	122 (2 'N', 14 indels)	106 (2 'N')	39 (33 indels)	135 (6 'N')	71 (9 indels)	162 (1 'N', 9 indels)	152 (3 'N')	/	37	105 (2 'N')	153 (3 'N')	73 (3 'N')	50 (1 'N')	41 (1 'N')	98 (2 'N')	179 (3 'N')	296 (4 'N', 67 indels)	515 (22 'N', 8 indels)	71 (3 'N', 5 indels)	64 (1 'N')	299 (11 'N')	197 (8 'N')	138 (84 indels)	186 (6 'N', 59 indels)	142 (3 'N', 1 indels)	/	122 (2 'N', 34 indels)	133 (7 'N', 1 indels)
Bacteria-Candidatus-Veblenbacteria-3-1	Candidatus Veblenbacteria	Candidatus Veblenbacteria bacterium RIFOXYC2_FULL_42_11	ASM182298v1	15844	15299	0.50875	103	60	0.631902	392 (10 'N')	92 (3 'N')	74 (1 'N')	60 (1 'N')	198 (10 'N')	/	135 (6 'N')	/	53	69 (1 indels)	84	148 (3 'N', 1 indels)	/	/	39 (6 indels)	135 (1 'N')	71 (1 'N', 9 indels)	162 (4 'N', 9 indels)	152 (3 'N')	/	37 (1 'N')	/	153 (6 'N')	73 (3 'N')	/	41 (2 'N')	98 (2 'N', 37 indels)	179 (4 'N')	296 (2 'N', 66 indels)	/	71 (2 'N')	64 (3 'N')	299 (10 'N')	197 (9 'N')	138 (2 'N', 78 indels)	186 (11 'N', 59 indels)	142 (4 'N', 23 indels)	262 (4 'N', 159 indels)	122 (3 'N')	133 (5 'N', 1 indels)
Bacteria-Candidatus-Veblenbacteria-3-2	Candidatus Veblenbacteria	Candidatus Veblenbacteria bacterium RIFOXYD1_FULL_43_11	ASM182301v1	25876	5267	0.830877	131	32	0.803681	392 (10 'N')	92 (3 'N')	74 (1 'N')	60 (1 'N')	/	/	135 (6 'N')	69 (1 'N')	53	69 (1 indels)	84	148 (3 'N', 1 indels)	/	106 (4 'N')	39 (6 indels)	135 (1 'N')	/	162 (3 'N', 77 indels)	152 (3 'N', 24 indels)	/	37 (1 'N')	105 (2 'N')	153 (6 'N', 32 indels)	73 (3 'N')	/	41 (2 'N')	98 (2 'N', 10 indels)	179 (4 'N')	296 (2 'N', 66 indels)	515 (16 'N', 7 indels)	71 (2 'N')	64 (3 'N')	299 (10 'N')	197 (9 'N')	138 (2 'N', 78 indels)	186 (10 'N', 66 indels)	142 (3 'N', 76 indels)	262 (3 'N', 156 indels)	/	133 (4 'N', 11 indels)
Bacteria-Candidatus-Veblenbacteria-3-3	Candidatus Veblenbacteria	Candidatus Veblenbacteria bacterium RIFOXYA2_FULL_43_9	ASM182475v1	25628	5515	0.822914	129	34	0.791411	392 (10 'N')	92 (3 'N')	74 (1 'N')	60 (1 'N')	198 (10 'N')	/	/	/	/	69 (1 indels)	84	148 (3 'N', 54 indels)	/	106 (2 'N')	39 (6 indels)	135 (1 'N')	/	162 (4 'N', 9 indels)	152 (3 'N')	/	37 (1 'N')	105 (2 'N')	153 (6 'N')	73 (3 'N')	/	41 (2 'N')	98 (2 'N', 10 indels)	179 (4 'N')	296 (2 'N', 66 indels)	515 (16 'N', 7 indels)	71 (2 'N')	/	299 (10 'N')	197 (9 'N')	138 (2 'N', 78 indels)	/	142 (4 'N', 23 indels)	262 (4 'N', 159 indels)	122 (3 'N')	133 (5 'N', 1 indels)
Bacteria-Candidatus-Vogelbacteria-3-1	Candidatus Vogelbacteria	Candidatus Vogelbacteria bacterium GWA1_51_14	ASM182302v1	15491	15652	0.497415	101	62	0.619632	/	92 (3 'N', 9 indels)	74	60	198 (6 'N', 24 indels)	60 (2 'N')	135 (5 'N', 1 indels)	69	53 (2 'N')	69	84 (3 'N', 1 indels)	148 (3 'N')	122 (4 'N', 14 indels)	/	39 (1 'N', 29 indels)	135 (57 indels)	71	162 (2 'N', 48 indels)	152 (2 'N')	/	/	105 (2 'N')	153 (5 'N', 11 indels)	73 (3 'N')	50 (1 'N', 14 indels)	/	/	/	296 (217 indels)	515 (17 'N')	71 (1 'N', 5 indels)	64 (3 'N')	/	/	138 (6 'N')	186 (8 'N', 59 indels)	142 (5 'N', 53 indels)	/	122 (5 'N', 26 indels)	/
Bacteria-Candidatus-Vogelbacteria-3-2	Candidatus Vogelbacteria	Candidatus Vogelbacteria bacterium RIFOXYB1_FULL_42_16	ASM182305v1	18991	12152	0.6098	111	52	0.680982	/	92 (4 'N', 10 indels)	74	60 (1 'N')	198 (6 'N', 3 indels)	/	135 (3 'N', 10 indels)	/	53	69 (1 'N', 38 indels)	84 (2 'N')	148 (4 'N')	122 (4 'N', 14 indels)	106 (5 'N', 3 indels)	39 (1 'N', 7 indels)	135 (1 'N', 57 indels)	71 (1 'N')	162 (5 'N', 13 indels)	152 (72 indels)	/	37 (1 'N', 29 indels)	105 (4 'N')	153 (6 'N', 7 indels)	73 (3 'N')	50 (1 'N', 12 indels)	/	98 (1 'N')	/	/	515 (21 'N', 8 indels)	71 (2 'N', 9 indels)	64 (2 'N')	299 (10 'N')	197 (7 'N', 6 indels)	138 (5 'N')	186 (7 'N', 59 indels)	142 (5 'N', 23 indels)	/	/	/
Bacteria-Candidatus-Vogelbacteria-3-3	Candidatus Vogelbacteria	Candidatus Vogelbacteria bacterium RIFOXYD1_FULL_51_18	ASM182309v1	16051	15092	0.515397	101	62	0.619632	/	92 (4 'N', 9 indels)	74 (2 'N')	60 (1 'N', 9 indels)	198 (5 'N', 17 indels)	60 (3 'N')	135 (3 'N', 7 indels)	69 (1 'N')	53 (1 'N')	69 (10 indels)	/	148 (2 'N')	/	106 (2 'N', 2 indels)	/	135 (1 'N')	/	162 (1 'N', 12 indels)	152 (139 indels)	/	/	105 (2 'N')	153 (4 'N', 3 indels)	73 (3 'N')	/	41 (6 indels)	98 (3 'N', 1 indels)	179 (4 'N', 17 indels)	296 (2 'N', 134 indels)	/	71 (4 'N')	64 (2 'N')	299 (7 'N')	197 (7 'N')	138 (5 'N')	186 (7 'N')	142 (5 'N', 23 indels)	262 (5 'N', 127 indels)	/	/
Bacteria-Candidatus-Wildermuthbacteria-3-1	Candidatus Wildermuthbacteria	Candidatus Wildermuthbacteria bacterium RIFCSPLOWO2_01_FULL_48_35	ASM182337v1	20999	10144	0.674277	119	44	0.730061	/	92 (4 'N')	74 (42 indels)	60 (1 'N')	198 (7 'N', 6 indels)	/	135 (3 'N')	69	53 (2 indels)	69	84 (2 'N')	148 (6 'N')	122 (2 'N', 14 indels)	106 (5 'N')	39 (3 'N')	135 (4 'N', 2 indels)	71	/	152 (2 'N', 99 indels)	231 (13 'N', 45 indels)	37 (24 indels)	105 (2 'N')	153 (6 'N', 20 indels)	73 (3 'N')	50 (38 indels)	41	98 (2 'N')	179 (3 'N')	/	/	71 (2 'N', 5 indels)	64 (1 'N')	299 (7 'N')	197 (5 'N')	138 (5 'N', 1 indels)	186 (7 'N', 59 indels)	142 (2 'N', 19 indels)	/	/	/
Bacteria-Candidatus-Wildermuthbacteria-3-2	Candidatus Wildermuthbacteria	Candidatus Wildermuthbacteria bacterium RIFCSPLOWO2_02_FULL_47_10	ASM182341v1	24524	6619	0.787464	133	30	0.815951	/	92 (4 'N')	74 (42 indels)	/	198 (7 'N', 6 indels)	/	135 (3 'N')	69	53 (2 indels)	69	84 (1 'N', 15 indels)	148 (103 indels)	122 (2 'N', 14 indels)	106 (5 'N')	39 (3 'N')	135 (4 'N')	71	/	152 (2 'N', 99 indels)	231 (9 'N', 45 indels)	37 (24 indels)	105 (1 'N', 76 indels)	153 (117 indels)	/	50 (38 indels)	41 (1 'N')	98 (2 'N')	179 (3 'N')	296 (1 'N', 191 indels)	/	71 (2 'N')	64 (1 'N')	299 (9 'N')	197 (3 'N', 70 indels)	138 (4 'N', 47 indels)	186 (7 'N', 59 indels)	142 (2 'N', 19 indels)	/	122 (84 indels)	133 (4 'N', 2 indels)
Bacteria-Candidatus-Wildermuthbacteria-3-3	Candidatus Wildermuthbacteria	Candidatus Wildermuthbacteria bacterium RIFCSPHIGHO2_01_FULL_47_27	ASM182488v1	19324	11819	0.620493	115	48	0.705521	/	92 (4 'N')	74 (42 indels)	/	198 (7 'N', 6 indels)	60 (2 'N', 25 indels)	135 (3 'N')	69	53 (2 indels)	69	84 (1 'N')	148 (6 'N')	122 (2 'N', 14 indels)	106 (5 'N')	39 (3 'N')	135 (4 'N', 30 indels)	71	/	152 (2 'N', 99 indels)	231 (10 'N', 45 indels)	37 (24 indels)	105 (2 'N')	153 (6 'N', 20 indels)	73 (3 'N')	50 (38 indels)	41	98 (2 'N')	179 (3 'N')	/	/	71 (2 'N', 5 indels)	64 (1 'N')	299 (7 'N')	197 (5 'N')	/	186 (7 'N', 64 indels)	/	/	122 (84 indels)	133 (4 'N', 2 indels)
Bacteria-Candidatus-Woesebacteria-3-1	Candidatus Woesebacteria	Candidatus Woesebacteria bacterium GW2011_GWB1_39_12	ASM99340v1	27232	3911	0.874418	138	25	0.846626	392 (7 'N', 10 indels)	92 (4 'N', 9 indels)	74 (1 'N', 2 indels)	60	198 (7 'N', 60 indels)	60 (25 indels)	135 (4 'N')	69 (2 'N')	53 (7 indels)	69 (1 'N')	84 (2 'N')	148 (4 'N', 27 indels)	122 (5 'N')	106 (3 'N', 8 indels)	39 (6 indels)	/	71 (2 'N')	162 (2 'N', 41 indels)	152 (4 'N', 52 indels)	/	/	105 (5 'N', 1 indels)	153 (5 'N')	73 (3 'N', 4 indels)	50 (1 'N')	41	98 (2 'N', 10 indels)	179 (5 'N', 13 indels)	296 (7 'N', 66 indels)	/	71 (3 'N', 5 indels)	64 (3 'N')	299 (193 indels)	197 (7 'N', 6 indels)	138 (1 'N', 84 indels)	186 (4 'N')	142 (5 'N', 71 indels)	/	122 (5 'N')	133 (2 'N')
Bacteria-Candidatus-Woesebacteria-3-2	Candidatus Woesebacteria	Candidatus Woesebacteria bacterium RIFCSPHIGHO2_01_FULL_40_22	ASM179237v1	17320	13823	0.556144	105	58	0.644172	392 (6 'N', 10 indels)	92 (4 'N', 9 indels)	/	60	198 (8 'N', 61 indels)	60 (2 'N', 4 indels)	135 (6 'N')	69 (1 'N')	/	/	84 (4 'N')	148 (3 'N', 27 indels)	122 (2 'N')	106 (2 'N', 11 indels)	/	135 (4 'N', 26 indels)	71 (2 'N')	162 (3 'N', 1 indels)	152 (6 'N', 53 indels)	/	/	105 (5 'N')	153 (4 'N')	73 (2 'N', 16 indels)	50 (2 'N')	41	98 (3 'N', 10 indels)	179 (7 'N', 6 indels)	296 (6 'N', 66 indels)	/	71 (3 'N', 5 indels)	64 (14 indels)	/	197 (6 'N', 6 indels)	138 (2 'N', 62 indels)	186 (8 'N', 1 indels)	142 (7 'N')	/	122 (5 'N')	133 (5 'N')
Bacteria-Candidatus-Woesebacteria-3-3	Candidatus Woesebacteria	Candidatus Woesebacteria bacterium RIFOXYA1_FULL_38_9	ASM179333v1	21141	10002	0.678836	113	50	0.693252	392 (5 'N', 148 indels)	92 (4 'N', 1 indels)	/	60	198 (9 'N', 57 indels)	60 (2 'N', 3 indels)	/	69 (1 'N')	53 (2 'N')	69 (2 'N')	/	148 (3 'N', 79 indels)	122 (3 'N')	106 (2 'N', 11 indels)	/	135 (2 'N')	71 (9 indels)	162 (5 'N')	152 (4 'N', 30 indels)	/	/	105 (2 'N', 1 indels)	153 (6 'N')	73 (2 'N', 16 indels)	50 (3 'N')	/	98 (1 'N', 10 indels)	/	/	515 (7 'N', 233 indels)	/	64 (3 'N')	/	/	138 (2 'N', 62 indels)	/	142 (3 'N', 14 indels)	/	122 (3 'N', 34 indels)	/
Bacteria-Candidatus-Wolfebacteria-3-1	Candidatus Wolfebacteria	Candidatus Wolfebacteria bacterium GW2011_GWD2_47_17	ASM99847v1	22315	8828	0.716533	124	39	0.760736	392 (7 'N')	92 (2 'N', 43 indels)	74 (2 'N', 44 indels)	60 (1 'N')	198 (4 'N', 16 indels)	/	135 (7 'N')	/	53	69 (4 'N')	84 (2 'N', 1 indels)	148 (4 'N', 27 indels)	122 (3 'N')	106 (3 'N')	39 (21 indels)	135 (126 indels)	71 (1 'N')	162 (1 'N', 84 indels)	152 (3 'N', 75 indels)	231 (13 'N', 2 indels)	/	105 (2 'N', 3 indels)	153 (4 'N')	73 (5 'N')	/	41 (6 indels)	98 (2 'N')	179 (8 'N')	296 (2 'N', 134 indels)	515 (18 'N', 28 indels)	71 (2 'N')	64 (3 'N', 15 indels)	299 (10 'N')	197 (10 'N', 11 indels)	138 (5 'N')	186 (9 'N', 4 indels)	142 (8 'N', 23 indels)	/	122 (1 'N', 34 indels)	/
Bacteria-Candidatus-Wolfebacteria-3-2	Candidatus Wolfebacteria	Candidatus Wolfebacteria bacterium RIFCSPLOWO2_01_FULL_47_17b	ASM179386v1	25520	5623	0.819446	130	33	0.797546	/	92 (2 'N', 68 indels)	74 (1 'N', 32 indels)	60 (1 'N')	198 (9 'N', 16 indels)	60 (2 'N')	135 (4 'N', 1 indels)	/	53	69 (2 'N')	84 (1 'N', 1 indels)	148 (4 'N')	122 (4 'N')	106 (2 'N', 2 indels)	39 (2 'N', 13 indels)	135 (2 'N')	71 (1 'N')	162 (1 'N', 47 indels)	152 (75 indels)	/	/	105 (2 'N', 3 indels)	153 (1 'N', 20 indels)	73 (4 'N')	50 (2 'N', 12 indels)	41 (6 indels)	98 (1 'N', 1 indels)	179 (3 'N')	296 (5 'N', 110 indels)	515 (22 'N', 7 indels)	71 (3 'N')	/	299 (7 'N', 2 indels)	197 (9 'N', 11 indels)	138 (5 'N')	186 (10 'N')	142 (4 'N')	/	/	/
Bacteria-Candidatus-Wolfebacteria-3-3	Candidatus Wolfebacteria	Candidatus Wolfebacteria bacterium RIFOXYB1_FULL_54_12	ASM179389v1	26836	4307	0.861702	138	25	0.846626	/	92 (1 'N', 42 indels)	74 (2 'N')	60 (1 'N')	198 (6 'N', 16 indels)	/	135 (7 'N')	69 (1 'N')	53	69 (3 'N')	84 (2 'N', 1 indels)	148 (4 'N', 27 indels)	122 (2 'N')	106 (3 'N')	39 (1 'N', 33 indels)	135 (4 'N', 15 indels)	71 (1 'N')	162 (1 'N', 84 indels)	152 (6 'N', 3 indels)	231 (12 'N', 45 indels)	/	105 (2 'N', 3 indels)	153 (4 'N')	73 (6 'N')	/	41	98 (1 'N')	179 (7 'N')	296 (2 'N', 105 indels)	515 (18 'N', 34 indels)	71 (2 'N')	64 (21 indels)	299 (10 'N')	197 (11 'N')	138 (5 'N')	186 (6 'N')	142 (5 'N', 23 indels)	/	122 (5 'N')	/
Bacteria-Candidatus-Woykebacteria-3-1	Candidatus Woykebacteria	Candidatus Woykebacteria bacterium RIFCSPHIGHO2_02_FULL_43_16b	ASM181679v1	22135	9008	0.710754	119	44	0.730061	392 (9 'N')	92 (6 'N')	74 (4 'N')	60 (2 'N', 4 indels)	198 (8 'N')	/	135 (3 'N', 80 indels)	69 (2 'N')	53	69	84 (1 'N')	148 (6 'N')	/	106 (3 'N', 2 indels)	39 (1 'N')	/	71 (2 'N')	162 (2 'N', 41 indels)	152 (7 'N')	231 (3 'N', 131 indels)	37 (1 'N')	/	153 (4 'N')	73 (2 'N')	50 (1 'N')	41 (6 indels)	98 (2 'N')	179 (4 'N', 13 indels)	296 (3 'N', 66 indels)	515 (17 'N', 6 indels)	71 (3 'N', 43 indels)	64 (1 'N')	/	/	/	186 (127 indels)	142 (7 'N')	262 (2 'N', 153 indels)	122 (2 'N', 21 indels)	/
Bacteria-Candidatus-Woykebacteria-3-2	Candidatus Woykebacteria	Candidatus Woykebacteria bacterium RIFCSPHIGHO2_12_FULL_43_10	ASM181681v1	24308	6835	0.780529	124	39	0.760736	392 (9 'N')	92 (6 'N')	74 (4 'N')	60 (2 'N', 4 indels)	198 (8 'N')	/	135 (6 'N')	69 (2 'N')	53	69	84 (1 'N')	148 (6 'N')	/	106 (3 'N', 2 indels)	39 (1 'N')	135 (3 'N', 30 indels)	71 (2 'N')	162 (2 'N', 41 indels)	152 (7 'N')	231 (3 'N', 131 indels)	/	/	153 (4 'N')	73 (2 'N')	50 (1 'N')	/	98 (2 'N')	179 (4 'N', 13 indels)	296 (3 'N', 66 indels)	515 (17 'N', 6 indels)	71 (3 'N', 43 indels)	64 (1 'N')	/	/	138 (84 indels)	186 (127 indels)	142 (7 'N')	262 (2 'N', 153 indels)	122 (2 'N', 21 indels)	/
Bacteria-Candidatus-Woykebacteria-3-3	Candidatus Woykebacteria	Candidatus Woykebacteria bacterium RIFCSPLOWO2_01_FULL_43_14	ASM181683v1	21839	9304	0.701249	118	45	0.723926	392 (9 'N')	92 (6 'N')	74 (4 'N')	60 (2 'N', 4 indels)	198 (8 'N')	/	135 (6 'N')	/	53	69	84 (1 'N')	148 (6 'N')	/	106 (3 'N', 2 indels)	39 (1 'N')	135 (3 'N')	71 (2 'N')	162 (2 'N', 41 indels)	152 (7 'N')	231 (3 'N', 131 indels)	/	/	153 (4 'N')	73 (2 'N')	50 (1 'N')	41 (6 indels)	98 (2 'N')	179 (4 'N', 13 indels)	296 (3 'N', 66 indels)	515 (17 'N', 6 indels)	71 (3 'N', 43 indels)	64 (1 'N')	/	197 (9 'N', 13 indels)	138 (84 indels)	186 (127 indels)	142 (7 'N')	262 (2 'N', 153 indels)	122 (2 'N', 21 indels)	/
Bacteria-Candidatus-Yanofskybacteria-3-1	Candidatus Yanofskybacteria	Candidatus Yanofskybacteria bacterium RIFCSPHIGHO2_12_FULL_45_19b	ASM179460v1	21092	10051	0.677263	110	53	0.674847	/	/	74 (1 'N')	60 (2 'N')	198 (8 'N', 18 indels)	60 (7 'N')	135 (5 'N')	69 (1 'N')	/	69 (2 'N')	84 (4 'N')	148 (5 'N')	122 (5 'N')	106 (4 'N')	/	/	/	162 (1 'N', 11 indels)	152 (4 'N', 53 indels)	231 (12 'N', 2 indels)	37 (13 indels)	105 (1 'N', 3 indels)	/	73 (3 'N')	/	/	98 (1 'N')	/	/	515 (11 'N', 354 indels)	71 (3 'N')	/	299 (10 'N')	197 (6 'N', 3 indels)	138 (4 'N', 67 indels)	186 (8 'N', 70 indels)	142 (4 'N')	262 (11 'N')	/	/
Bacteria-Candidatus-Yanofskybacteria-3-2	Candidatus Yanofskybacteria	Candidatus Yanofskybacteria bacterium RIFCSPLOWO2_01_FULL_39_28	ASM179463v1	15131	16012	0.485856	97	66	0.595092	/	92 (6 'N', 9 indels)	74 (2 indels)	60 (2 'N')	198 (7 'N', 18 indels)	/	135 (3 'N')	69	/	69	84 (2 'N')	148 (6 'N', 27 indels)	122 (3 'N')	106 (3 'N', 5 indels)	39 (6 indels)	135 (2 'N', 9 indels)	71	/	152 (5 'N', 1 indels)	/	37 (1 'N')	105 (2 'N')	153 (6 'N', 1 indels)	73 (4 'N')	/	/	98 (1 'N', 24 indels)	179 (9 'N')	/	515 (22 'N', 28 indels)	71 (33 indels)	/	299 (11 'N')	197 (11 'N', 1 indels)	138 (6 'N')	/	142 (4 'N', 23 indels)	/	/	/
Bacteria-Candidatus-Yanofskybacteria-3-3	Candidatus Yanofskybacteria	Candidatus Yanofskybacteria bacterium RIFCSPLOWO2_02_FULL_44_18	ASM179475v1	18206	12937	0.584594	110	53	0.674847	/	92 (4 'N', 10 indels)	74 (1 'N', 2 indels)	60 (2 'N')	198 (7 'N', 16 indels)	/	135 (6 'N')	69	/	69 (1 'N')	84 (4 'N')	148 (8 'N')	122 (3 'N', 14 indels)	106 (7 'N', 3 indels)	39 (6 indels)	135 (4 'N')	71 (1 'N')	162 (6 'N', 8 indels)	152 (8 'N')	/	37 (1 'N')	105 (3 'N', 1 indels)	153 (4 'N', 13 indels)	73 (4 'N')	50 (1 'N', 4 indels)	41 (1 'N')	98 (3 'N', 1 indels)	179 (10 'N')	296 (4 'N', 66 indels)	/	71 (3 'N', 14 indels)	64 (3 'N', 4 indels)	299 (13 'N')	197 (8 'N', 12 indels)	138 (4 'N', 62 indels)	186 (8 'N')	142 (4 'N')	/	122 (99 indels)	/
Bacteria-Candidatus-Yonathbacteria-3-1	Candidatus Yonathbacteria	Candidatus Yonathbacteria bacterium RIFCSPHIGHO2_01_FULL_44_41	ASM182349v1	18234	12909	0.585493	116	47	0.711656	392 (9 'N', 4 indels)	92 (5 'N', 10 indels)	74 (32 indels)	60 (1 'N')	198 (6 'N')	60 (4 'N', 5 indels)	135 (5 'N', 4 indels)	69 (1 'N')	53 (1 'N')	69 (2 'N')	84 (2 'N', 3 indels)	148 (3 'N')	122 (2 'N', 14 indels)	106 (9 'N')	39 (1 'N', 33 indels)	135 (4 'N')	71 (1 'N')	162 (1 'N', 16 indels)	152 (4 'N', 1 indels)	231 (9 'N', 44 indels)	37	105 (3 'N')	153 (5 'N', 3 indels)	73 (3 'N')	50 (1 'N', 14 indels)	41 (6 indels)	98 (2 'N')	179 (7 'N', 9 indels)	296 (6 'N', 51 indels)	515 (17 'N')	71 (3 'N', 5 indels)	64 (3 'N')	299 (6 'N')	197 (8 'N')	138 (3 'N')	186 (7 'N')	142 (4 'N', 23 indels)	/	122 (3 'N', 5 indels)	133 (3 'N', 3 indels)
Bacteria-Candidatus-Yonathbacteria-3-2	Candidatus Yonathbacteria	Candidatus Yonathbacteria bacterium RIFOXYC1_FULL_52_10	ASM182359v1	16547	14596	0.531323	107	56	0.656442	392 (8 'N', 31 indels)	92 (4 'N', 10 indels)	74 (42 indels)	60 (2 'N')	198 (6 'N', 15 indels)	/	135 (3 'N')	69 (2 indels)	53 (1 'N', 2 indels)	/	84 (3 'N')	148 (3 'N')	122 (5 'N', 2 indels)	106 (5 'N')	39 (1 'N', 33 indels)	135 (2 'N')	71 (1 'N')	162 (1 'N', 17 indels)	152 (3 'N', 42 indels)	231 (7 'N', 44 indels)	37	105 (3 'N')	153 (5 'N', 11 indels)	73 (3 'N')	50 (2 'N', 14 indels)	41 (1 'N', 6 indels)	98 (2 'N')	179 (1 'N', 118 indels)	/	/	71 (2 'N')	64 (2 'N')	299 (7 'N')	197 (7 'N')	138 (5 'N')	186 (6 'N')	142 (4 'N')	/	122 (3 'N', 5 indels)	133 (5 'N')
Bacteria-Candidatus-Yonathbacteria-3-3	Candidatus Yonathbacteria	Candidatus Yonathbacteria bacterium RIFOXYD1_FULL_52_36	ASM182360v1	16950	14193	0.544264	106	57	0.650307	392 (8 'N', 31 indels)	92 (4 'N', 10 indels)	74 (42 indels)	60 (2 'N')	198 (6 'N', 15 indels)	/	135 (3 'N')	69 (2 indels)	/	/	84 (3 'N')	148 (3 'N')	122 (5 'N', 2 indels)	106 (5 'N')	39 (1 'N', 33 indels)	/	71 (1 'N')	162 (1 'N', 17 indels)	152 (3 'N', 42 indels)	231 (7 'N', 44 indels)	37	105 (3 'N')	153 (5 'N', 11 indels)	73 (3 'N')	50 (2 'N', 14 indels)	41 (1 'N', 6 indels)	98 (2 'N')	179 (1 'N', 118 indels)	296 (186 indels)	515 (21 'N')	71 (2 'N')	64 (2 'N')	299 (7 'N')	197 (7 'N')	138 (3 'N', 5 indels)	186 (6 'N')	142 (4 'N')	/	122 (3 'N', 5 indels)	133 (5 'N')
Bacteria-Candidatus-Zambryskibacteria-3-1	Candidatus Zambryskibacteria	Candidatus Zambryskibacteria bacterium RIFCSPHIGHO2_12_FULL_38_37	ASM182381v1	25354	5789	0.814116	125	38	0.766871	/	92 (2 'N', 64 indels)	74 (32 indels)	60	198 (9 'N', 16 indels)	60 (2 'N', 4 indels)	135 (3 'N')	69 (3 'N', 12 indels)	/	69 (1 'N')	84 (2 'N')	148 (4 'N', 53 indels)	122 (6 'N', 15 indels)	106 (6 'N')	/	135 (4 'N')	71 (1 'N')	162 (88 indels)	152 (7 'N', 7 indels)	231 (11 'N', 45 indels)	/	105 (3 'N', 33 indels)	153 (3 'N', 5 indels)	73 (3 'N', 8 indels)	/	41 (6 indels)	98 (2 'N', 19 indels)	179 (5 'N', 19 indels)	296 (1 'N', 135 indels)	515 (23 'N', 5 indels)	71 (2 'N')	64 (1 'N', 40 indels)	299 (10 'N')	197 (10 'N')	/	186 (10 'N')	142 (2 'N', 88 indels)	/	122 (1 'N', 48 indels)	133 (4 'N')
Bacteria-Candidatus-Zambryskibacteria-3-2	Candidatus Zambryskibacteria	Candidatus Zambryskibacteria bacterium RIFCSPLOWO2_02_FULL_51_21	ASM182425v1	17570	13573	0.564172	108	55	0.662577	/	92 (3 'N', 11 indels)	74 (1 'N', 32 indels)	60 (1 'N')	198 (5 'N', 59 indels)	60 (2 'N')	135 (3 'N', 22 indels)	/	53 (2 'N')	69	84 (2 'N')	148 (2 'N', 96 indels)	122 (4 'N', 14 indels)	106 (6 'N')	39 (2 'N', 3 indels)	/	71	162 (3 'N', 11 indels)	152 (4 'N')	231 (9 'N', 44 indels)	/	105 (4 'N', 1 indels)	153 (3 'N', 1 indels)	73 (5 'N')	50 (2 'N', 14 indels)	41	98 (4 'N', 14 indels)	179 (6 'N', 13 indels)	296 (6 'N', 162 indels)	515 (22 'N')	71 (2 'N', 5 indels)	64 (4 'N')	299 (10 'N')	197 (10 'N')	138 (5 'N')	186 (5 'N')	142 (4 'N')	/	122 (101 indels)	/
Bacteria-Candidatus-Zambryskibacteria-3-3	Candidatus Zambryskibacteria	Candidatus Zambryskibacteria bacterium RIFOXYC1_FULL_39_10	ASM182427v1	26648	4495	0.855666	133	30	0.815951	/	92 (6 'N', 1 indels)	74 (1 'N', 32 indels)	60 (3 'N')	198 (10 'N', 7 indels)	/	135 (3 'N', 8 indels)	69 (1 'N')	/	/	84 (2 'N')	148 (4 'N')	122 (6 'N', 14 indels)	106 (6 'N', 2 indels)	39 (29 indels)	/	71 (9 indels)	162 (5 'N', 32 indels)	/	/	37 (2 'N')	105 (64 indels)	153 (4 'N', 2 indels)	73 (5 'N')	50 (2 'N', 12 indels)	41	98 (6 'N')	179 (4 'N', 13 indels)	296 (6 'N', 66 indels)	515 (20 'N', 36 indels)	71 (3 'N', 5 indels)	64 (2 'N')	299 (13 'N')	197 (12 'N')	138 (4 'N', 63 indels)	186 (11 'N')	142 (4 'N', 23 indels)	/	122 (5 'N', 37 indels)	/
Bacteria-Candidatus-division-CPR2-3-1	candidate division CPR2	candidate division CPR2 bacterium GW2011_GWC2_39_35	ASM99506v1	18470	12673	0.593071	120	43	0.736196	392 (8 'N', 4 indels)	92 (4 'N')	74 (1 'N', 32 indels)	60 (3 'N')	198 (8 'N')	60 (2 'N')	135 (7 'N')	69 (36 indels)	53 (1 'N')	69 (1 'N')	84 (4 'N', 1 indels)	148 (8 'N', 46 indels)	122 (2 'N', 8 indels)	106 (4 'N', 2 indels)	39	135 (6 'N')	71 (2 'N')	162 (4 'N')	152 (5 'N')	231 (10 'N', 42 indels)	37 (3 'N')	105 (2 'N')	153 (9 'N', 2 indels)	73 (3 'N')	50 (2 'N')	41	98 (1 'N')	179 (5 'N')	296 (7 'N')	515 (27 'N', 1 indels)	71 (4 'N')	64 (1 'N')	299 (7 'N')	197 (10 'N')	138 (6 'N')	186 (8 'N', 71 indels)	142 (7 'N')	/	122 (4 'N')	133 (6 'N', 65 indels)
Bacteria-Candidatus-division-CPR2-3-2	candidate division CPR2	candidate division CPR2 bacterium GW2011_GWD2_39_7	ASM99539v1	21042	10101	0.675657	126	37	0.773006	392 (8 'N', 4 indels)	92 (4 'N')	74 (1 'N', 32 indels)	60 (3 'N')	198 (8 'N')	60 (2 'N')	135 (7 'N')	69 (36 indels)	53 (1 'N')	69 (1 'N')	84 (4 'N', 1 indels)	148 (8 'N', 46 indels)	122 (2 'N', 8 indels)	106 (4 'N', 2 indels)	39	135 (6 'N')	71 (2 'N')	162 (4 'N')	152 (5 'N')	231 (9 'N', 78 indels)	37 (3 'N')	/	153 (9 'N', 2 indels)	73 (3 'N')	50 (1 'N', 12 indels)	41	98 (1 'N')	179 (5 'N')	296 (7 'N')	515 (28 'N', 6 indels)	71 (4 'N')	64 (1 'N')	299 (7 'N')	197 (10 'N')	138 (3 'N', 84 indels)	186 (8 'N', 71 indels)	142 (7 'N')	/	122 (4 'N')	133 (6 'N', 65 indels)
Bacteria-Candidatus-division-CPR2-3-3	candidate division CPR2	candidate division CPR2 bacterium GW2011_GWC1_39_9	ASM99556v1	27387	3756	0.879395	142	21	0.871166	392 (9 'N', 4 indels)	92 (7 'N')	74 (1 'N', 2 indels)	60 (2 'N')	198 (7 'N')	60 (2 'N', 2 indels)	135 (9 'N')	69 (36 indels)	53 (3 'N')	69 (2 'N')	84 (3 'N', 1 indels)	148 (6 'N', 47 indels)	/	106 (1 'N', 10 indels)	39	135 (7 'N')	71 (1 'N')	162 (1 'N', 95 indels)	152 (5 'N')	231 (6 'N', 42 indels)	37 (3 'N')	105 (5 'N')	153 (6 'N', 2 indels)	73 (3 'N')	50 (1 'N')	41	98 (2 'N')	179 (5 'N')	296 (5 'N')	515 (23 'N', 1 indels)	71 (5 'N')	64 (2 'N')	299 (12 'N')	197 (9 'N')	138 (6 'N', 6 indels)	186 (8 'N', 71 indels)	142 (4 'N', 23 indels)	/	122 (2 'N', 87 indels)	133 (4 'N', 66 indels)
Bacteria-Candidatus-division-CPR3-3-1	candidate division CPR3	candidate division CPR3 bacterium GW2011_GWF2_35_18	ASM99057v1	17550	13593	0.56353	111	52	0.680982	392 (8 'N', 4 indels)	92 (7 'N')	/	60 (2 'N')	198 (9 'N')	60 (4 'N', 4 indels)	135 (6 'N')	69	/	69 (2 'N')	84 (2 'N')	148 (5 'N')	/	106 (6 'N', 4 indels)	39 (7 indels)	135 (4 'N')	71 (1 'N')	162 (3 'N')	152 (5 'N', 1 indels)	231 (6 'N', 6 indels)	/	105 (2 'N')	153 (4 'N')	73 (4 'N')	50 (2 'N')	41 (1 'N')	98 (2 'N', 10 indels)	179 (6 'N', 10 indels)	296 (5 'N', 67 indels)	515 (23 'N')	71 (3 'N', 38 indels)	/	/	197 (9 'N')	138 (4 'N')	186 (6 'N', 61 indels)	142 (3 'N', 53 indels)	262 (18 'N', 3 indels)	122 (3 'N')	/
Bacteria-Candidatus-division-CPR3-3-2	candidate division CPR3	candidate division CPR3 bacterium GWF2_35_18	ASM177113v1	17550	13593	0.56353	111	52	0.680982	392 (8 'N', 4 indels)	92 (7 'N')	/	60 (2 'N')	198 (9 'N')	60 (4 'N', 4 indels)	135 (6 'N')	69	/	69 (2 'N')	84 (2 'N')	148 (5 'N')	/	106 (6 'N', 4 indels)	39 (7 indels)	135 (4 'N')	71 (1 'N')	162 (3 'N')	152 (5 'N', 1 indels)	231 (6 'N', 6 indels)	/	105 (2 'N')	153 (4 'N')	73 (4 'N')	50 (2 'N')	41 (1 'N')	98 (2 'N', 10 indels)	179 (6 'N', 10 indels)	296 (5 'N', 67 indels)	515 (23 'N')	71 (3 'N', 38 indels)	/	/	197 (9 'N')	138 (4 'N')	186 (6 'N', 61 indels)	142 (3 'N', 53 indels)	262 (18 'N', 3 indels)	122 (3 'N')	/
Bacteria-Candidatus-division-CPR3-3-3	candidate division CPR3	candidate division CPR3 bacterium RIFOXYA2_FULL_35_13	ASM177115v1	17550	13593	0.56353	111	52	0.680982	392 (8 'N', 4 indels)	92 (7 'N')	/	60 (2 'N')	198 (9 'N')	60 (4 'N', 4 indels)	135 (6 'N')	69	/	69 (2 'N')	84 (2 'N')	148 (5 'N')	/	106 (6 'N', 4 indels)	39 (7 indels)	135 (4 'N')	71 (1 'N')	162 (3 'N')	152 (5 'N', 1 indels)	231 (6 'N', 6 indels)	/	105 (2 'N')	153 (4 'N')	73 (4 'N')	50 (2 'N')	41 (1 'N')	98 (2 'N', 10 indels)	179 (6 'N', 10 indels)	296 (5 'N', 67 indels)	515 (23 'N')	71 (3 'N', 38 indels)	/	/	197 (9 'N')	138 (4 'N')	186 (6 'N', 61 indels)	142 (3 'N', 53 indels)	262 (18 'N', 3 indels)	122 (3 'N')	/
Bacteria-Candidatus-division-KD3-62-1-1	candidate division KD3-62	candidate division KD3-62 bacterium DG_56	ASM130280v1	14308	16835	0.459429	75	88	0.460123	392 (9 'N')	92 (2 'N', 9 indels)	/	/	/	/	/	69	53 (3 indels)	/	/	/	/	/	39	/	71 (1 'N')	162 (19 indels)	/	/	/	/	/	/	/	41	98 (1 'N')	/	/	/	/	/	299 (2 'N', 99 indels)	197 (3 'N')	138 (5 'N')	/	/	262 (5 'N')	/	/
Bacteria-Candidatus-division-NC10-3-1	candidate division NC10	Candidatus Methylomirabilis oxyfera	ASM9116v1	30185	958	0.969239	159	4	0.97546	392 (7 'N')	92 (3 'N', 2 indels)	74 (1 'N', 32 indels)	60 (1 'N')	198 (3 'N')	60	135 (5 'N')	69 (1 'N')	53 (2 'N')	69	84 (2 'N')	148 (2 'N', 30 indels)	122 (5 'N')	106 (2 'N')	39 (3 indels)	135	71	162 (19 indels)	152 (3 'N')	231 (3 'N')	37 (1 'N', 1 indels)	105 (3 'N', 5 indels)	153 (2 'N', 13 indels)	73 (1 'N')	50 (1 'N')	41	98 (1 'N')	179 (2 'N')	/	515 (15 'N')	71 (2 'N')	64 (3 'N')	299 (8 'N')	197 (7 'N', 8 indels)	138 (4 'N', 62 indels)	186 (1 'N')	142 (2 'N', 53 indels)	262 (4 'N')	122 (29 indels)	133 (3 'N')
Bacteria-Candidatus-division-NC10-3-2	candidate division NC10	candidate division NC10 bacterium RIFCSPLOWO2_02_FULL_66_22	ASM177124v1	18449	12694	0.592396	123	40	0.754601	392 (6 'N')	92 (3 'N')	74 (1 'N', 32 indels)	60 (1 'N')	198 (7 'N')	60	135 (5 'N')	69	53 (2 'N')	69	84 (2 'N')	148 (2 'N')	122 (2 'N', 10 indels)	106 (6 'N')	39 (6 indels)	135	71	162 (1 indels)	152 (3 'N')	231 (4 'N')	37 (1 'N', 1 indels)	105 (1 'N')	153 (2 'N')	73 (4 'N')	50 (1 'N')	41 (1 'N', 6 indels)	98 (1 'N')	179 (3 'N')	296 (1 'N', 6 indels)	/	71 (2 'N', 21 indels)	64 (2 'N')	299 (8 'N', 1 indels)	197 (6 'N', 6 indels)	138 (4 'N', 62 indels)	/	142 (4 'N', 89 indels)	262 (3 'N')	122 (2 'N')	133 (3 'N')
Bacteria-Candidatus-division-NC10-3-3	candidate division NC10	candidate division NC10 bacterium RIFCSPLOWO2_12_FULL_66_18	ASM177128v1	17850	13293	0.573163	118	45	0.723926	/	92 (3 'N')	74 (1 'N', 30 indels)	60 (1 'N')	198 (7 'N')	60	135 (5 'N')	69	53 (2 'N')	69	84 (2 'N')	148 (2 'N')	122 (2 'N', 10 indels)	106 (6 'N')	39	135	71	162 (1 indels)	152 (3 'N')	231 (4 'N')	37 (1 'N', 1 indels)	105 (1 'N')	153 (2 'N')	73 (4 'N')	50 (1 'N')	41 (1 'N', 6 indels)	98 (1 'N')	/	296 (1 'N', 6 indels)	515 (14 'N')	71 (4 'N')	/	299 (8 'N', 1 indels)	197 (6 'N', 6 indels)	138 (4 'N', 62 indels)	/	142 (4 'N', 89 indels)	262 (3 'N')	122 (2 'N')	133 (3 'N')
Bacteria-Candidatus-division-WOR-3-1-1	candidate division WOR-3	candidate division WOR-3 bacterium RBG_13_43_14	ASM177173v1	13850	17293	0.444723	94	69	0.576687	/	/	74 (1 'N')	60 (2 'N')	198 (10 'N')	60 (3 'N')	/	/	53 (1 'N')	69 (2 'N')	84 (3 'N')	148 (4 'N', 13 indels)	/	/	39 (1 'N', 21 indels)	/	71 (1 'N')	162 (11 'N', 2 indels)	152 (3 'N')	231 (8 'N')	37 (14 indels)	/	153 (8 'N')	/	50 (1 'N')	41	98 (4 'N')	179 (4 'N')	296 (7 'N')	/	71 (3 'N', 9 indels)	/	299 (13 'N', 2 indels)	/	138 (4 'N', 47 indels)	/	142 (1 'N', 53 indels)	262 (9 'N')	122 (34 indels)	133 (7 'N', 1 indels)
Bacteria-Candidatus-division-WWE3-3-1	candidate division WWE3	candidate division WWE3 bacterium RBG_19FT_COMBO_34_6	ASM177257v1	26112	5031	0.838455	134	29	0.822086	/	92 (6 'N')	74 (5 'N', 1 indels)	/	198 (2 'N', 113 indels)	60 (1 'N', 4 indels)	135 (8 'N')	69	53 (1 'N')	/	84 (5 'N')	148 (6 'N', 33 indels)	122 (5 'N', 23 indels)	106 (4 'N')	39 (1 'N', 6 indels)	135 (6 'N', 39 indels)	71 (2 'N')	162 (4 'N', 8 indels)	152 (7 'N', 1 indels)	/	37	105 (7 'N')	153 (9 'N', 47 indels)	73 (3 'N')	50 (2 'N')	41 (2 'N', 6 indels)	98 (1 'N')	179 (7 'N', 12 indels)	296 (2 'N', 77 indels)	515 (24 'N', 2 indels)	71 (33 indels)	64 (2 'N')	/	197 (5 'N')	138 (1 'N', 84 indels)	186 (120 indels)	142 (6 'N', 23 indels)	/	122 (5 'N')	133 (7 'N', 61 indels)
Bacteria-Candidatus-division-WWE3-3-2	candidate division WWE3	candidate division WWE3 bacterium RIFOXYA2_FULL_43_12	ASM177279v1	26593	4550	0.8539	134	29	0.822086	392 (11 'N', 9 indels)	92 (2 'N', 28 indels)	74 (3 'N', 42 indels)	60 (2 'N')	198 (11 'N', 20 indels)	/	135 (4 'N')	69	53	/	84 (2 'N')	148 (6 'N', 27 indels)	122 (4 'N', 3 indels)	106 (4 'N')	39 (1 'N', 6 indels)	135 (101 indels)	71 (2 'N')	162 (3 'N', 52 indels)	152 (5 'N', 1 indels)	231 (10 'N')	37	105 (6 'N')	153 (5 'N', 1 indels)	73 (2 'N')	50 (2 'N')	41	98 (5 'N')	179 (4 'N', 12 indels)	296 (5 'N', 73 indels)	515 (9 'N', 157 indels)	71 (4 'N')	64 (2 'N')	/	197 (5 'N')	138 (1 'N', 84 indels)	186 (10 'N', 60 indels)	142 (6 'N')	/	122 (2 'N', 57 indels)	133 (7 'N')
Bacteria-Candidatus-division-WWE3-3-3	candidate division WWE3	candidate division WWE3 bacterium RBG_19FT_COMBO_53_11	ASM177280v1	22035	9108	0.707543	119	44	0.730061	/	92 (2 'N', 28 indels)	74 (57 indels)	60 (1 'N')	198 (5 'N', 61 indels)	60 (1 'N', 34 indels)	135 (3 'N', 2 indels)	69 (1 'N')	53 (1 'N', 7 indels)	/	84 (4 'N')	148 (4 'N')	122 (2 'N', 8 indels)	106 (2 'N', 1 indels)	39 (1 'N', 3 indels)	/	71 (2 'N')	162 (3 'N', 42 indels)	152 (3 'N', 30 indels)	231 (14 'N', 46 indels)	37 (13 indels)	/	153 (3 'N')	73 (1 'N', 47 indels)	50 (1 'N')	/	98 (3 'N', 14 indels)	179 (7 'N')	296 (4 'N', 66 indels)	/	71 (2 'N')	64 (1 'N', 1 indels)	/	197 (3 'N')	138 (2 'N', 47 indels)	186 (6 'N', 34 indels)	142 (4 'N', 23 indels)	/	122 (3 'N')	/
Bacteria-Candidatus-division-Zixibacteria-3-1	candidate division Zixibacteria	candidate division Zixibacteria bacterium RBG-1	RBG_1	19885	11258	0.638506	128	35	0.785276	392 (10 'N')	92 (5 'N')	74 (2 'N')	60 (3 'N')	198 (5 'N')	60 (2 'N')	135 (4 'N')	69	53 (1 'N')	/	84 (3 'N')	148 (5 'N')	122 (4 'N')	106 (6 'N')	39 (6 indels)	135 (4 'N')	71 (1 'N')	162 (6 'N')	152 (4 'N')	231 (6 'N')	37 (1 'N', 1 indels)	105 (2 'N')	153 (6 'N')	73 (2 'N')	50 (3 'N')	41 (1 'N')	98 (1 'N')	179 (7 'N')	296 (2 'N')	515 (23 'N', 8 indels)	71 (4 'N')	64 (6 'N')	299 (9 'N', 1 indels)	197 (8 'N', 17 indels)	138 (5 'N', 47 indels)	186 (5 'N', 83 indels)	142 (133 indels)	262 (10 'N')	122 (3 'N')	133 (5 'N')
Bacteria-Candidatus-division-Zixibacteria-3-2	candidate division Zixibacteria	candidate division Zixibacteria bacterium SM1_73	ASM130422v1	14066	17077	0.451658	97	66	0.595092	/	92 (4 'N')	74 (1 'N', 18 indels)	60 (1 'N')	198 (4 'N', 30 indels)	/	135 (4 'N')	/	53 (1 'N')	69 (1 'N')	84 (1 'N')	/	122 (2 'N', 8 indels)	106 (3 'N', 1 indels)	39 (6 indels)	135 (1 'N')	71 (2 'N')	162 (1 'N')	/	231 (8 'N')	/	/	153 (7 'N')	73 (5 'N')	50 (1 'N')	41 (1 'N')	98 (3 'N')	179 (5 'N')	296 (3 'N')	/	/	64 (3 'N')	299 (8 'N')	/	/	186 (5 'N')	142 (2 'N', 53 indels)	/	122 (3 'N')	133 (8 'N')
Bacteria-Candidatus-division-Zixibacteria-3-3	candidate division Zixibacteria	candidate division Zixibacteria bacterium RBG_16_43_9	ASM177535v1	16148	14995	0.518511	107	56	0.656442	/	92 (4 'N')	74 (2 'N')	60 (2 'N')	/	60 (2 'N')	/	/	53 (1 'N')	69 (21 indels)	/	148 (3 'N')	122 (4 'N')	106 (3 'N')	/	/	71 (1 'N')	162 (2 'N', 44 indels)	152 (5 'N')	231 (8 'N')	37 (1 'N', 1 indels)	105 (5 'N')	153 (6 'N')	73 (3 'N')	50 (1 'N')	41 (1 'N')	98 (2 'N')	179 (5 'N')	296 (5 'N')	/	/	64 (3 'N')	299 (9 'N', 2 indels)	/	138 (5 'N', 67 indels)	186 (7 'N', 1 indels)	142 (3 'N', 53 indels)	262 (12 'N')	122 (4 'N')	133 (5 'N', 45 indels)
Bacteria-Chlamydiae-3-1	Chlamydiae	Simkania negevensis	ASM23720v1	27892	3251	0.895611	142	21	0.871166	/	92 (5 'N')	74 (2 'N')	60	198 (5 'N')	60 (2 'N', 5 indels)	135 (4 'N')	69	53	69 (1 'N')	84 (4 'N', 2 indels)	148 (3 'N', 38 indels)	122 (3 'N')	106 (4 'N')	39 (6 indels)	135 (1 'N')	71	162 (2 'N')	152 (4 'N')	231 (11 'N')	37 (18 indels)	105 (2 'N')	/	/	/	41	98 (2 'N')	/	/	515 (20 'N')	/	/	299 (10 'N')	/	138 (4 'N')	186 (12 'N')	142 (2 'N', 53 indels)	262 (6 'N', 108 indels)	122 (3 'N')	133 (4 'N')
Bacteria-Chlamydiae-3-2	Chlamydiae	Criblamydia sequanensis	CS_CRIB18-1	28021	3122	0.899753	143	20	0.877301	392 (8 'N')	92 (4 'N')	74 (1 'N', 2 indels)	60 (2 'N')	198 (7 'N')	60 (1 'N', 1 indels)	135 (9 'N')	69 (1 'N')	53	/	84 (4 'N', 2 indels)	148 (2 'N')	122 (4 'N')	106 (5 'N')	39 (6 indels)	135 (1 'N')	71	162 (7 'N')	152 (4 'N', 1 indels)	231 (11 'N')	37 (1 'N', 14 indels)	105 (4 'N', 2 indels)	/	/	/	41 (1 'N')	98 (1 'N')	/	/	515 (24 'N')	/	/	299 (11 'N', 2 indels)	/	138 (2 'N', 79 indels)	186 (10 'N')	142 (3 'N', 45 indels)	/	122 (3 'N', 55 indels)	133 (3 'N')
Bacteria-Chlamydiae-3-3	Chlamydiae	Waddlia chondrophila	ASM161826v1	17864	13279	0.573612	116	47	0.711656	392 (8 'N')	92 (5 'N')	74 (3 'N')	60 (2 'N')	198 (7 'N')	60 (2 'N')	135 (6 'N')	69 (1 'N', 15 indels)	53 (1 'N')	69	84 (5 'N', 2 indels)	148 (3 'N')	122 (3 'N')	106 (3 'N')	39 (6 indels)	135 (1 'N')	71	162 (3 'N')	152 (3 'N')	231 (9 'N')	37 (2 'N', 14 indels)	105 (2 'N')	/	73 (2 'N', 13 indels)	/	41 (2 'N')	98 (2 'N')	/	/	515 (24 'N')	/	/	299 (11 'N', 7 indels)	/	138 (3 'N', 67 indels)	186 (11 'N')	142 (2 'N', 45 indels)	262 (6 'N', 85 indels)	122 (4 'N')	133 (7 'N')
Bacteria-Chlorobi-2-1	Chlorobi	Chloroherpeton thalassium	ASM2052v1	10981	20162	0.352599	33	130	0.202454	/	/	/	/	/	/	/	/	/	/	/	/	/	/	/	/	/	/	/	/	/	/	/	/	/	/	/	/	/	/	/	/	/	/	/	/	/	/	/	/
Bacteria-Chlorobi-2-2	Chlorobi	Prosthecochloris aestuarii	ASM2062v1	10981	20162	0.352599	33	130	0.202454	/	/	/	/	/	/	/	/	/	/	/	/	/	/	/	/	/	/	/	/	/	/	/	/	/	/	/	/	/	/	/	/	/	/	/	/	/	/	/	/
Bacteria-Chloroflexi-6-1	Chloroflexi	Caldilinea aerophila	ASM28117v1	30392	751	0.975885	158	5	0.969325	392 (8 'N')	92 (6 'N')	74 (1 'N', 18 indels)	60 (2 'N')	198 (7 'N')	60 (3 'N')	135 (4 'N')	69	53 (1 'N', 6 indels)	69	84 (4 'N')	148 (3 'N', 27 indels)	122 (2 'N', 22 indels)	106 (5 'N', 16 indels)	39	135 (2 'N')	71 (1 'N')	162 (2 'N', 11 indels)	152 (4 'N')	231 (10 'N')	37 (1 'N', 24 indels)	105 (3 'N')	153 (4 'N')	73 (2 'N')	50 (29 indels)	41 (1 'N')	98 (2 'N')	179 (6 'N', 1 indels)	296 (2 'N', 66 indels)	515 (21 'N', 8 indels)	71 (1 'N', 31 indels)	64 (1 'N', 16 indels)	299 (5 'N')	/	138 (84 indels)	186 (8 'N')	142 (2 'N', 53 indels)	262 (7 'N')	122 (4 'N')	133 (6 'N')
Bacteria-Chloroflexi-6-2	Chloroflexi	Chloroflexus aggregans	ASM2194v1	30541	602	0.98067	160	3	0.981595	392 (6 'N', 207 indels)	92 (4 'N')	74 (2 'N')	60 (2 'N')	198 (4 'N')	60 (1 'N')	135 (6 'N')	69	53 (1 indels)	69 (1 'N')	84 (2 'N')	148 (2 'N', 27 indels)	122 (6 'N')	106 (3 'N')	39	135 (2 'N')	71 (2 'N')	162 (1 'N', 1 indels)	152 (2 'N')	231 (10 'N')	37 (1 'N', 1 indels)	105 (3 'N')	153 (3 'N')	73 (3 'N')	50 (1 'N', 12 indels)	41 (1 'N')	98 (2 'N')	179 (4 'N', 1 indels)	296 (3 'N')	515 (17 'N')	71 (1 'N', 41 indels)	64 (1 'N', 1 indels)	299 (11 'N')	/	138 (3 'N')	186 (119 indels)	142 (1 'N', 45 indels)	262 (7 'N', 3 indels)	122 (1 'N', 34 indels)	133 (4 'N')
Bacteria-Chloroflexi-6-3	Chloroflexi	Herpetosiphon aurantiacus	ASM1856v1	30324	819	0.973702	157	6	0.96319	392 (4 'N', 207 indels)	92 (8 'N')	74 (1 indels)	60 (1 'N')	198 (6 'N')	60 (2 'N')	135 (5 'N')	69	53 (1 'N')	69 (1 'N')	84 (2 'N')	148 (3 'N')	122 (7 'N')	106 (7 'N')	39	135 (2 'N')	71 (3 'N')	162 (1 'N', 1 indels)	152 (9 'N')	231 (7 'N')	37 (1 'N', 13 indels)	105 (1 'N')	153 (4 'N')	73 (4 'N')	50	/	98 (2 'N')	179 (3 'N')	296 (4 'N')	515 (16 'N')	71 (2 'N', 33 indels)	/	299 (10 'N')	/	138 (3 'N')	186 (127 indels)	142 (2 'N', 45 indels)	262 (11 'N', 3 indels)	122 (3 'N')	133 (6 'N')
Bacteria-Chloroflexi-6-4	Chloroflexi	Dehalococcoides mccartyi	ASM2502v1	28255	2888	0.907266	152	11	0.932515	392 (12 'N')	92 (6 'N')	74 (1 'N', 32 indels)	60 (2 'N')	198 (8 'N')	60 (1 'N')	135 (7 'N')	69 (1 'N', 1 indels)	53 (1 'N')	69 (1 'N')	84 (4 'N')	148 (2 'N')	122 (48 indels)	106 (2 'N', 1 indels)	39 (6 indels)	135 (5 'N')	71 (2 'N')	162 (2 'N')	152 (4 'N')	231 (9 'N')	37 (1 'N')	105 (3 'N')	153 (6 'N')	73 (5 'N')	50 (1 'N')	41 (2 'N')	98 (3 'N')	179 (4 'N')	296 (5 'N')	515 (19 'N', 8 indels)	/	64 (1 'N')	299 (5 'N')	/	138 (2 'N', 62 indels)	186 (7 'N', 1 indels)	142 (2 'N', 53 indels)	262 (8 'N')	122 (34 indels)	133 (5 'N')
Bacteria-Chloroflexi-6-5	Chloroflexi	Thermogemmatispora onikobensis	ASM174828v1	29906	1237	0.96028	157	6	0.96319	392 (11 'N')	92 (4 'N')	74 (42 indels)	60 (1 'N')	198 (7 'N')	60 (4 'N')	135 (4 'N')	69	53	69 (2 'N')	84 (4 'N', 1 indels)	148 (3 'N', 20 indels)	122 (2 'N', 1 indels)	106 (4 'N', 1 indels)	39	135 (2 'N')	71 (1 'N')	162 (1 'N')	152 (4 'N', 30 indels)	231 (7 'N')	37	105 (2 'N')	153 (4 'N')	73 (3 'N', 1 indels)	50 (1 'N')	41 (6 indels)	98 (1 'N')	179 (5 'N')	296 (1 'N')	/	71 (1 'N', 41 indels)	/	299 (5 'N')	/	138 (4 'N')	186 (6 'N')	142 (1 'N', 53 indels)	262 (3 'N')	122 (2 'N')	133 (5 'N', 7 indels)
Bacteria-Chloroflexi-6-6	Chloroflexi	Nitrolancea hollandica	ASM29725v1	27675	3468	0.888643	144	19	0.883436	/	92 (5 'N')	74 (3 'N')	60 (2 'N')	198 (6 'N')	60 (1 'N')	135 (6 'N')	69	53	/	84 (2 'N', 1 indels)	/	122 (29 indels)	106 (4 'N')	39 (6 indels)	135 (2 'N')	71 (2 'N')	162 (1 indels)	152 (2 'N')	231 (8 'N')	37 (1 'N')	105 (2 'N')	153 (1 'N', 64 indels)	73 (3 'N')	50 (1 'N')	41 (6 indels)	98 (2 'N')	179 (3 'N', 14 indels)	296 (2 'N')	/	71 (4 'N', 1 indels)	/	299 (5 'N')	/	/	186 (5 'N')	142 (3 'N')	262 (6 'N')	122 (1 'N')	133 (4 'N')
Bacteria-Chloroflexi-7	Chloroflexi	Thermobaculum terrenum	ASM2500v1	29712	1431	0.954051	158	5	0.969325	392 (9 'N')	92 (5 'N')	74 (2 'N')	60 (1 'N')	198 (4 'N')	60 (1 'N', 6 indels)	135 (5 'N')	69	53	69 (1 'N')	84 (2 'N', 1 indels)	148 (1 'N')	122 (3 'N')	106 (5 'N')	39 (7 indels)	135 (3 'N')	71 (2 'N')	162 (1 'N', 1 indels)	152 (4 'N')	231 (5 'N')	37	105 (2 'N')	153 (3 'N')	73 (4 'N')	50 (2 'N')	41 (1 'N')	98 (1 'N')	179 (5 'N')	296 (2 'N')	/	71 (2 'N', 5 indels)	64 (22 indels)	299 (3 'N')	/	138 (4 'N')	186 (3 'N', 127 indels)	142 (2 'N', 45 indels)	262 (3 'N')	122 (4 'N')	133 (5 'N')
Bacteria-Chrysiogenetes-3-1	Chrysiogenetes	Chrysiogenes arsenatis	Chrysiogenes arsenatis	30482	661	0.978775	160	3	0.981595	392 (8 'N')	92 (5 'N')	74 (1 'N', 32 indels)	60 (2 'N')	198 (5 'N')	60 (2 'N')	135 (6 'N')	69	53	69 (1 'N')	84 (7 'N', 2 indels)	148 (2 'N')	122 (6 'N')	106 (6 'N')	39 (33 indels)	135 (2 'N', 1 indels)	71 (1 indels)	162 (2 'N')	152 (3 'N', 30 indels)	231 (9 'N')	37 (2 'N', 1 indels)	105 (2 'N')	153 (5 'N', 21 indels)	73 (3 'N', 27 indels)	50 (1 'N')	41 (1 'N')	98 (2 'N')	179 (8 'N')	296 (7 'N', 1 indels)	515 (17 'N', 1 indels)	71 (4 'N', 9 indels)	64 (1 'N')	299 (7 'N')	197 (10 'N', 9 indels)	138 (84 indels)	186 (7 'N')	142 (5 'N', 53 indels)	262 (7 'N', 119 indels)	122 (3 'N')	133 (4 'N')
Bacteria-Chrysiogenetes-3-2	Chrysiogenetes	Desulfurispirillum indicum	ASM17763v2	30212	931	0.970106	158	5	0.969325	392 (9 'N')	92 (5 'N')	74 (3 'N')	60 (2 'N')	198 (5 'N')	60 (2 'N')	135 (3 'N')	69 (1 'N')	53	69	84 (4 'N', 2 indels)	148 (3 'N', 13 indels)	122 (4 'N', 8 indels)	106 (5 'N', 2 indels)	39 (1 'N', 6 indels)	135 (4 'N')	71 (1 indels)	162 (1 'N')	152 (4 'N')	231 (9 'N')	37 (2 'N', 1 indels)	105 (1 'N')	153 (5 'N')	/	50 (1 'N', 6 indels)	41	98 (1 'N')	179 (6 'N')	296 (3 'N', 4 indels)	515 (18 'N')	71 (3 'N', 9 indels)	64 (1 'N')	299 (8 'N')	/	138 (5 'N')	186 (11 'N')	142 (2 'N', 53 indels)	262 (6 'N', 119 indels)	122 (3 'N')	133 (5 'N', 1 indels)
Bacteria-Chrysiogenetes-3-3	Chrysiogenetes	Desulfurispirillum alkaliphilum	/	0	31143	0	0	163	0	/	/	/	/	/	/	/	/	/	/	/	/	/	/	/	/	/	/	/	/	/	/	/	/	/	/	/	/	/	/	/	/	/	/	/	/	/	/	/	/
Bacteria-Cloacimonetes-2-1	Cloacamonas p	Cloacamonas acidaminovorans	/	0	31143	0	0	163	0	/	/	/	/	/	/	/	/	/	/	/	/	/	/	/	/	/	/	/	/	/	/	/	/	/	/	/	/	/	/	/	/	/	/	/	/	/	/	/	/
Bacteria-Cloacimonetes-2-2	Cloacamonas p	AJ347760_s	/	0	31143	0	0	163	0	/	/	/	/	/	/	/	/	/	/	/	/	/	/	/	/	/	/	/	/	/	/	/	/	/	/	/	/	/	/	/	/	/	/	/	/	/	/	/	/
Bacteria-Cyanobacteria-7-1	Cyanobacteria	Rubidibacter lacunae	KS51_v1	30215	928	0.970202	158	5	0.969325	392 (8 'N')	92 (5 'N')	74 (2 'N')	60 (2 'N')	198 (8 'N')	60 (1 'N')	135 (8 'N')	69	53	69 (18 indels)	84 (1 'N')	148 (2 'N')	122 (5 'N')	106 (5 'N')	39	135 (64 indels)	71 (1 'N')	162 (1 'N')	152 (1 'N')	231 (12 'N')	37	105 (2 'N')	153 (5 'N')	73 (2 'N')	50	41 (1 'N')	98 (2 'N', 1 indels)	/	296 (4 'N')	515 (19 'N')	71 (2 'N')	64 (2 'N')	299 (4 'N')	/	138 (5 'N')	186 (8 'N')	142 (3 'N')	262 (9 'N')	122 (2 'N')	133 (6 'N')
Bacteria-Cyanobacteria-7-2	Cyanobacteria	Chamaesiphon minutus	ASM31714v1	30296	847	0.972803	159	4	0.97546	392 (12 'N')	92 (4 'N')	74 (1 'N')	60 (3 'N')	198 (7 'N')	60 (2 'N')	135 (6 'N')	69	53	69	84 (3 'N')	148 (2 'N')	122 (3 'N')	106 (7 'N')	39	135	71 (2 'N')	162 (2 'N')	152 (2 'N')	231 (10 'N')	37 (1 'N', 24 indels)	105 (2 'N')	153 (5 'N')	73 (2 'N')	50 (29 indels)	41 (1 'N')	98 (3 'N', 15 indels)	/	296 (6 'N')	515 (19 'N')	71 (3 'N')	64 (2 'N')	299 (5 'N')	/	138 (8 'N')	186 (8 'N')	142 (3 'N')	262 (11 'N')	122 (2 'N')	133 (5 'N')
Bacteria-Cyanobacteria-7-3	Cyanobacteria	Crinalium epipsammum	ASM31749v1	30144	999	0.967922	158	5	0.969325	392 (11 'N')	92 (4 'N')	74 (2 'N')	60 (3 'N')	198 (9 'N')	60 (3 'N')	135 (7 'N')	69 (2 'N')	53	69 (1 'N')	84 (2 'N')	148 (3 'N')	122 (3 'N')	106 (6 'N')	39	135 (2 'N')	71 (2 'N')	162 (2 'N')	/	231 (9 'N')	37 (2 'N')	105 (2 'N')	153 (7 'N')	73 (2 'N')	50 (1 'N')	41 (1 'N')	98 (2 'N', 1 indels)	/	296 (12 'N')	515 (19 'N')	71 (3 'N')	64 (2 'N')	299 (6 'N')	/	138 (8 'N')	186 (10 'N')	142 (4 'N')	262 (11 'N')	122 (2 'N')	133 (6 'N')
Bacteria-Cyanobacteria-7-4	Cyanobacteria	Gloeobacter violaceus	ASM1138v1	30493	650	0.979129	160	3	0.981595	392 (9 'N', 10 indels)	92 (4 'N')	74 (1 'N')	60 (2 'N')	198 (9 'N')	60 (8 indels)	135 (6 'N')	69	53	69	84 (1 'N')	148 (2 'N')	122 (3 'N')	106 (5 'N')	39	135 (1 'N')	71 (1 'N')	162 (1 'N')	152 (2 'N')	231 (7 'N')	37	105 (3 'N')	153 (2 'N', 1 indels)	73 (2 'N')	50 (29 indels)	41	98 (1 'N', 15 indels)	/	296 (6 'N')	515 (20 'N')	71 (3 'N')	64 (15 indels)	299 (7 'N')	197 (7 'N', 14 indels)	138 (1 'N', 84 indels)	186 (8 'N')	142 (3 'N')	262 (7 'N')	122 (3 'N')	133 (4 'N')
Bacteria-Cyanobacteria-7-5	Cyanobacteria	Gloeomargarita lithophora	ASM187022v1	29817	1326	0.957422	155	8	0.95092	392 (8 'N')	92 (6 'N')	74	60 (2 'N')	198 (8 'N')	60 (1 'N')	135 (7 'N')	69	53	69 (1 'N')	84 (1 'N')	148 (2 'N')	122 (2 'N')	106 (6 'N', 2 indels)	39 (6 indels)	135 (2 'N')	71 (2 'N')	162 (2 'N')	152 (2 'N')	231 (8 'N')	37	105 (2 'N')	153 (5 'N')	73 (2 'N')	50 (29 indels)	41	98 (1 'N', 15 indels)	/	296 (4 'N')	515 (17 'N')	/	64 (2 'N')	299 (2 'N')	/	138 (7 'N')	186 (8 'N')	142 (3 'N')	262 (6 'N')	122 (2 'N')	133 (3 'N')
Bacteria-Cyanobacteria-7-6	Cyanobacteria	Nostoc punctiforme	ASM2002v1	30176	967	0.96895	158	5	0.969325	392 (9 'N')	92 (4 'N', 9 indels)	74 (1 'N')	60 (3 'N')	198 (6 'N')	60 (3 'N')	135 (9 'N')	69	53	69	84 (3 'N')	148 (5 'N')	122 (3 'N')	106 (6 'N')	39	135 (1 'N', 3 indels)	71 (2 'N')	162 (3 'N')	152 (3 'N')	231 (10 'N')	37 (2 'N')	105 (2 'N')	153 (3 'N')	73 (4 'N')	50	41 (1 'N')	98 (2 'N', 8 indels)	/	296 (7 'N')	515 (15 'N')	/	64 (3 'N')	299 (5 'N')	197 (7 'N', 8 indels)	138 (6 'N')	186 (10 'N')	142 (5 'N')	262 (8 'N')	122 (2 'N')	133 (5 'N')
Bacteria-Cyanobacteria-7-7	Cyanobacteria	Fischerella major	ASM190464v1	23435	7708	0.752497	139	24	0.852761	392 (10 'N')	92 (4 'N')	74 (1 'N')	60 (3 'N')	198 (6 'N')	60 (3 'N')	135 (8 'N')	69	53	69 (1 'N')	84 (2 'N')	148 (3 'N')	122 (3 'N')	106 (6 'N')	39	135 (3 'N')	71 (3 'N')	162 (3 'N')	152 (1 'N')	231 (11 'N')	37 (1 'N')	105 (2 'N')	153 (4 'N')	73 (3 'N')	50 (1 'N')	41 (1 'N')	98 (2 'N', 15 indels)	/	296 (8 'N')	515 (15 'N')	/	64 (2 'N')	299 (6 'N')	/	138 (6 'N')	186 (9 'N')	142 (1 'N', 53 indels)	262 (8 'N')	122 (2 'N')	133 (4 'N')
Bacteria-Deferribacteres-3-1	Deferribacteres	Denitrovibrio acetiphilus	ASM2572v1	29988	1155	0.962913	158	5	0.969325	392 (8 'N')	92 (4 'N')	74 (1 'N', 32 indels)	60 (2 'N')	198 (7 'N')	60 (5 'N')	135 (7 'N')	69	53	69	84 (4 'N', 1 indels)	148 (5 'N')	122 (3 'N')	106 (4 'N')	39 (6 indels)	135 (4 'N')	71 (2 'N')	162 (4 'N', 1 indels)	152 (3 'N')	231 (6 'N')	37 (1 indels)	105 (2 'N')	153 (8 'N', 2 indels)	73 (4 'N')	50 (1 'N')	41 (1 'N')	98 (2 'N', 1 indels)	179 (4 'N')	296 (5 'N')	515 (19 'N')	71 (5 'N')	64 (2 'N')	299 (7 'N')	/	138 (1 'N', 79 indels)	186 (8 'N')	142 (3 'N', 45 indels)	262 (4 'N', 150 indels)	122 (2 'N')	133 (6 'N')
Bacteria-Deferribacteres-3-2	Deferribacteres	Calditerrivibrio nitroreducens	ASM18340v1	30064	1079	0.965353	157	6	0.96319	392 (9 'N')	92 (5 'N')	74 (2 'N')	60 (2 'N')	198 (6 'N')	60 (2 'N')	135 (4 'N', 1 indels)	69	53	/	84 (5 'N', 2 indels)	148 (6 'N')	122 (1 'N')	106 (8 'N')	39 (6 indels)	135 (4 'N')	71	162 (5 'N', 1 indels)	152 (8 'N')	231 (9 'N')	37 (1 'N', 1 indels)	105 (4 'N')	153 (3 'N', 11 indels)	73 (3 'N', 1 indels)	50 (2 'N')	41 (1 'N')	98 (3 'N')	179 (5 'N')	296 (7 'N')	515 (17 'N')	71 (3 'N')	64 (4 'N')	299 (9 'N', 2 indels)	197 (10 'N', 3 indels)	138 (8 'N')	186 (12 'N')	142 (3 'N', 53 indels)	262 (7 'N', 114 indels)	122 (2 'N')	133 (7 'N', 1 indels)
Bacteria-Deferribacteres-3-3	Deferribacteres	Flexistipes sinusarabici	ASM21862v1	29541	1602	0.94856	154	9	0.944785	392 (10 'N')	92 (4 'N')	74 (3 'N')	60 (2 'N')	198 (7 'N')	60 (1 'N')	135 (7 'N')	69	53 (1 'N')	/	84 (3 'N')	148 (7 'N')	122 (6 'N')	106 (6 'N', 5 indels)	39 (6 indels)	135 (6 'N')	71 (3 'N')	162 (3 'N', 1 indels)	152 (4 'N')	231 (10 'N')	37 (4 'N', 1 indels)	105 (5 'N')	/	/	50 (2 'N')	41 (1 'N')	98 (3 'N')	179 (7 'N')	296 (14 'N')	515 (20 'N')	71 (3 'N')	64 (3 'N')	299 (8 'N')	197 (13 'N', 6 indels)	138 (8 'N')	186 (10 'N')	142 (3 'N', 45 indels)	262 (5 'N', 150 indels)	122 (2 'N', 7 indels)	133 (7 'N', 1 indels)
Bacteria-Deinococcus-Thermus-3-1	Deinococcus-Thermus	Truepera radiovictrix	ASM9242v1	29893	1250	0.959863	157	6	0.96319	/	92 (1 'N', 28 indels)	74	60 (2 'N')	198 (5 'N')	60 (2 'N')	135 (11 'N')	69 (1 'N')	53 (1 indels)	69 (2 'N')	84 (3 'N')	148 (2 'N', 28 indels)	122 (3 'N')	106 (3 'N')	39 (6 indels)	135 (1 'N', 30 indels)	71 (1 'N')	162 (1 'N')	152 (4 'N')	231 (5 'N')	37 (13 indels)	105 (1 'N')	153 (2 'N')	73 (1 'N')	/	41	98 (1 'N')	179 (3 'N')	296 (2 'N')	515 (18 'N')	71 (3 'N', 5 indels)	64 (1 'N')	299 (6 'N')	197 (8 'N')	138 (84 indels)	186 (2 'N', 115 indels)	142 (2 'N', 109 indels)	262 (9 'N', 10 indels)	122 (3 'N')	133 (3 'N')
Bacteria-Deinococcus-Thermus-3-2	Deinococcus-Thermus	Deinococcus deserti	ASM2068v1	29722	1421	0.954372	155	8	0.95092	/	92 (5 'N')	74 (2 'N')	60 (2 'N')	198 (6 'N')	60 (2 'N')	135 (8 'N')	69 (2 'N')	53	69 (3 'N', 1 indels)	84 (4 'N', 2 indels)	148 (2 'N', 3 indels)	122 (5 'N')	106 (6 'N')	39 (6 indels)	135 (1 'N')	71 (2 'N')	162 (1 'N')	152 (1 'N')	231 (6 'N', 42 indels)	37 (13 indels)	105 (3 'N', 4 indels)	153 (2 'N', 1 indels)	73 (3 'N')	50 (1 'N', 4 indels)	41 (1 'N')	98 (2 'N')	179 (6 'N')	296 (6 'N')	515 (19 'N')	71 (6 'N', 5 indels)	64 (2 'N')	299 (3 'N')	197 (7 'N', 11 indels)	138 (1 'N', 84 indels)	186 (8 'N')	142 (2 'N', 84 indels)	262 (8 'N', 10 indels)	122 (2 'N', 1 indels)	133 (2 'N')
Bacteria-Deinococcus-Thermus-3-3	Deinococcus-Thermus	Thermus thermophilus	ASM9154v1	30124	1019	0.96728	160	3	0.981595	/	92 (2 'N', 28 indels)	74 (2 'N')	60 (2 'N')	198 (5 'N')	60 (1 'N')	135 (8 'N')	69	53 (1 'N', 7 indels)	69	84 (4 'N')	148 (3 'N', 3 indels)	122 (1 'N', 24 indels)	106 (4 'N')	39 (6 indels)	135 (1 'N')	71 (1 'N')	162 (1 'N')	152 (2 'N', 1 indels)	231 (3 'N', 1 indels)	37 (29 indels)	105 (2 'N', 4 indels)	153 (3 'N', 22 indels)	73 (2 'N')	50 (1 'N', 3 indels)	41	98 (1 'N')	179 (1 'N')	296 (1 'N')	/	71 (4 'N', 5 indels)	64 (1 'N')	299 (2 'N')	197 (6 'N', 6 indels)	138 (3 'N', 62 indels)	186 (6 'N')	142 (3 'N', 89 indels)	262 (8 'N', 10 indels)	122 (2 'N')	133 (2 'N')
Bacteria-Dictyoglomi-2-1	Dictyoglomi	Dictyoglomus thermophilum	ASM2096v1	29203	1940	0.937707	153	10	0.93865	392 (10 'N', 4 indels)	92 (7 'N', 1 indels)	74 (1 'N')	60 (2 'N')	198 (4 'N')	60 (1 'N')	135 (4 'N')	69	53 (2 'N')	69	84 (2 'N')	148 (5 'N')	122 (2 'N', 10 indels)	106 (5 'N', 7 indels)	39 (6 indels)	135 (1 'N')	71	162 (3 'N')	152 (3 'N')	231 (9 'N')	37 (25 indels)	105 (4 'N')	153 (4 'N', 22 indels)	73 (3 'N')	50 (1 'N')	41 (1 'N')	98 (4 'N')	179 (6 'N')	296 (5 'N', 6 indels)	/	71 (2 'N')	64 (1 'N')	299 (7 'N', 2 indels)	/	138 (5 'N', 47 indels)	186 (3 'N', 127 indels)	142 (134 indels)	262 (7 'N')	122 (2 'N')	133 (6 'N')
Bacteria-Dictyoglomi-2-2	Dictyoglomi	Dictyoglomus turgidum	ASM2164v1	29203	1940	0.937707	153	10	0.93865	392 (12 'N', 4 indels)	92 (7 'N', 1 indels)	74 (1 'N')	60 (2 'N')	198 (4 'N')	60 (1 'N')	135 (4 'N')	69	53 (2 'N')	69 (1 'N')	84 (2 'N')	148 (6 'N')	122 (3 'N')	106 (6 'N', 2 indels)	39 (6 indels)	135 (1 'N')	71	162 (2 'N')	152 (2 'N')	231 (8 'N')	37 (25 indels)	105 (3 'N')	153 (4 'N', 22 indels)	73 (3 'N')	50 (2 'N')	41 (1 'N')	98 (7 'N')	179 (6 'N')	296 (5 'N', 6 indels)	/	71 (3 'N')	64 (1 'N')	299 (10 'N', 2 indels)	/	138 (4 'N', 47 indels)	186 (2 'N', 127 indels)	142 (134 indels)	262 (9 'N')	122 (2 'N')	133 (7 'N')
Bacteria-Elusimicrobia-3-1	Elusimicrobia	Elusimicrobia bacterium RIFOXYB12_FULL_50_12	ASM180045v1	18954	12189	0.608612	117	46	0.717791	392 (9 'N')	92 (6 'N')	74 (42 indels)	60 (3 'N')	/	/	135 (6 'N')	69	53 (3 'N')	69 (1 'N')	84 (6 'N')	148 (6 'N', 28 indels)	/	/	39 (7 indels)	135 (4 'N', 34 indels)	71 (2 'N')	162 (3 'N')	/	231 (6 'N')	/	105 (4 'N')	153 (4 'N')	73 (2 'N')	50 (1 'N')	41 (1 'N')	98 (2 'N')	179 (9 'N')	296 (6 'N')	515 (21 'N')	71 (2 'N')	64 (3 'N')	299 (8 'N')	/	138 (6 'N')	186 (10 'N')	142 (3 'N', 65 indels)	262 (7 'N')	/	133 (7 'N')
Bacteria-Elusimicrobia-3-2	Elusimicrobia	Endomicrobium proavitum	ASM102754v1	30349	794	0.974505	160	3	0.981595	392 (11 'N')	92 (9 'N')	74 (1 'N', 32 indels)	60 (2 'N')	198 (8 'N')	60 (2 'N', 5 indels)	135 (3 'N')	69 (1 'N')	53 (1 'N')	69 (1 'N')	84 (4 'N')	148 (5 'N', 27 indels)	122 (2 'N', 7 indels)	106 (8 'N', 2 indels)	39 (33 indels)	135 (5 'N')	71 (2 'N')	162 (5 'N')	152	231 (5 'N')	37 (1 'N', 1 indels)	105 (4 'N', 3 indels)	153 (10 'N')	73 (4 'N')	50 (1 'N')	41 (1 'N')	98 (3 'N')	179 (9 'N')	296 (8 'N')	515 (18 'N')	71 (2 'N')	64	299 (8 'N')	/	138 (7 'N')	186 (7 'N')	142 (134 indels)	262 (9 'N')	122 (5 'N')	133 (5 'N', 65 indels)
Bacteria-Elusimicrobia-3-3	Elusimicrobia	Elusimicrobium minutum	ASM2014v1	30020	1123	0.963941	154	9	0.944785	392 (10 'N')	92 (7 'N')	74 (4 'N')	60 (3 'N')	198 (7 'N', 3 indels)	/	135 (7 'N')	69 (1 'N')	/	69 (1 'N')	84 (2 'N', 2 indels)	148 (6 'N')	122 (1 'N', 8 indels)	106 (6 'N', 2 indels)	/	135 (6 'N', 35 indels)	71 (2 'N')	162 (2 'N')	152 (3 'N')	231 (11 'N')	37 (22 indels)	105 (6 'N')	153 (6 'N', 3 indels)	73 (2 'N')	50 (4 'N', 4 indels)	41	98 (1 'N')	179 (9 'N')	296 (3 'N')	515 (20 'N')	71 (2 'N')	64 (3 'N')	299 (11 'N')	/	138 (5 'N', 62 indels)	186 (9 'N')	142 (3 'N', 68 indels)	262 (8 'N', 120 indels)	122 (3 'N')	133 (4 'N', 65 indels)
Bacteria-Fibrobacteres-3-1	Fibrobacteres	Chitinispirillum alkaliphilum	ASM104552v1	30712	431	0.986161	161	2	0.98773	/	92 (6 'N')	74 (1 'N', 42 indels)	60 (1 'N')	198 (6 'N')	60 (2 'N')	135 (9 'N')	69 (1 'N')	53 (1 'N')	69 (1 'N')	84 (4 'N', 2 indels)	148 (1 'N', 1 indels)	122 (2 'N', 10 indels)	106 (6 'N')	/	135 (4 'N')	71 (1 'N')	162 (5 'N')	152 (5 'N')	231 (8 'N')	37 (1 'N', 1 indels)	105 (1 'N', 3 indels)	153 (4 'N')	73 (3 'N')	50 (3 'N')	41 (1 'N')	98 (2 'N')	179 (3 'N')	296 (2 'N', 22 indels)	515 (18 'N', 7 indels)	71 (2 'N')	64 (4 'N')	299 (9 'N')	197 (5 'N', 6 indels)	138 (2 'N', 76 indels)	186 (7 'N')	142 (3 'N', 53 indels)	262 (1 'N', 150 indels)	122 (3 'N')	133 (5 'N')
Bacteria-Fibrobacteres-3-2	Fibrobacteres	Chitinivibrio alkaliphilus	Acht1_1	30539	604	0.980606	160	3	0.981595	/	92 (5 'N')	74 (3 'N')	60 (2 'N')	198 (6 'N')	60 (2 'N')	135 (5 'N')	69 (33 indels)	53 (1 'N')	69 (1 'N')	84 (5 'N', 2 indels)	148 (2 'N')	122 (4 'N', 3 indels)	106 (9 'N')	39 (6 indels)	135 (1 'N', 25 indels)	71 (1 'N')	162 (1 'N', 2 indels)	152 (1 'N')	231 (8 'N')	37 (1 'N', 1 indels)	105 (2 'N', 4 indels)	153 (5 'N', 13 indels)	73 (3 'N')	50 (1 'N')	41 (1 'N')	98 (2 'N')	179 (4 'N')	296 (4 'N', 6 indels)	515 (18 'N', 3 indels)	71 (3 'N')	64 (3 'N')	299 (7 'N')	197 (4 'N', 71 indels)	138 (4 'N')	186 (6 'N')	142 (53 indels)	262 (2 'N', 150 indels)	122 (2 'N')	133 (6 'N')
Bacteria-Fibrobacteres-3-3	Fibrobacteres	Fibrobacter succinogenes	ASM2466v1	23020	8123	0.739171	134	29	0.822086	/	92 (4 'N', 28 indels)	74 (2 'N', 20 indels)	60 (3 'N')	198 (7 'N')	60 (2 'N')	135 (4 'N')	69 (2 'N')	53 (1 'N')	69 (2 'N')	84 (3 'N', 2 indels)	148 (114 indels)	122 (4 'N', 1 indels)	106 (5 'N')	39	135 (4 'N', 3 indels)	71 (2 'N')	162 (1 'N')	152 (1 'N', 1 indels)	231 (6 'N')	/	105 (3 'N', 2 indels)	153 (4 'N', 15 indels)	/	50 (2 'N')	41 (1 'N')	98 (3 'N')	179 (5 'N', 11 indels)	296 (3 'N', 143 indels)	515 (19 'N')	71 (3 'N', 5 indels)	64 (2 'N')	299 (8 'N')	197 (7 'N', 67 indels)	138 (1 'N', 71 indels)	186 (7 'N')	142 (3 'N', 53 indels)	262 (6 'N', 108 indels)	122 (2 'N')	133 (7 'N', 1 indels)
Bacteria-Firmicutes-12-1	Firmicutes	Bacillus cereus	ASM782v1	25649	5494	0.823588	146	17	0.895706	392 (9 'N')	92 (4 'N')	74	60 (1 'N')	198 (7 'N')	60 (4 'N')	135 (6 'N')	69	53	69 (2 'N')	84 (5 'N', 2 indels)	148 (2 'N')	122 (8 'N')	106 (5 'N')	39	135 (3 'N')	71	162 (4 'N')	152 (5 'N')	231 (5 'N')	37 (1 'N')	105 (2 'N')	153 (6 'N', 1 indels)	73 (5 'N')	/	41 (2 'N')	/	179 (6 'N')	296 (5 'N')	515 (18 'N')	71 (3 'N')	64 (1 'N')	299 (5 'N')	197 (8 'N')	138 (6 'N')	186 (8 'N')	142 (6 'N')	262 (9 'N')	122 (2 'N')	133 (7 'N')
Bacteria-Firmicutes-12-10	Firmicutes	Veillonella parvula	ASM155333v1	30211	932	0.970074	157	6	0.96319	392 (7 'N')	92 (4 'N')	74 (32 indels)	60 (2 'N')	198 (5 'N')	60	135 (6 'N')	69	53	69 (2 'N')	84 (3 'N')	148 (2 'N')	122 (6 'N')	106 (4 'N')	39	135 (5 'N')	71 (1 'N')	162 (1 'N')	152 (3 'N')	231 (10 'N')	37 (2 'N')	105 (3 'N')	153 (6 'N', 1 indels)	73 (6 'N')	50 (2 'N')	41 (1 'N', 1 indels)	98 (4 'N')	/	296 (6 'N')	515 (25 'N')	71 (2 'N')	/	299 (9 'N')	197 (9 'N', 2 indels)	138 (7 'N')	186 (10 'N')	142 (4 'N')	262 (4 'N')	122 (2 'N')	133 (4 'N')
Bacteria-Firmicutes-12-11	Firmicutes	Holdemanella biformis	ASM15665v1	28603	2540	0.918441	146	17	0.895706	392 (4 'N', 134 indels)	92 (6 'N')	/	60 (2 'N')	198 (7 'N')	60 (2 'N')	135 (6 'N')	69 (39 indels)	53 (2 'N')	69	84 (3 'N', 2 indels)	148 (4 'N')	122 (4 'N')	106 (6 'N')	39 (1 'N')	135 (5 'N')	71 (1 'N')	162 (2 'N', 1 indels)	152 (6 'N')	231 (6 'N')	37 (1 'N')	105 (2 'N')	153 (8 'N', 7 indels)	/	/	41 (1 'N')	/	179 (10 'N', 1 indels)	296 (7 'N', 3 indels)	515 (21 'N')	71 (3 'N')	/	299 (12 'N')	197 (9 'N')	138 (2 'N', 76 indels)	186 (9 'N')	142 (5 'N')	/	122 (2 'N')	133 (4 'N', 1 indels)
Bacteria-Firmicutes-12-12	Firmicutes	Finegoldia magna	ASM1018v1	29752	1391	0.955335	153	10	0.93865	/	92 (5 'N')	74 (1 'N', 32 indels)	60 (3 'N')	198 (6 'N')	60 (4 'N')	135 (4 'N')	69 (1 indels)	53 (2 'N')	69 (1 'N')	84 (4 'N', 7 indels)	148 (7 'N')	122 (6 'N')	106 (5 'N')	39 (6 indels)	135 (6 'N')	71 (2 'N')	162 (6 'N')	152 (13 'N')	231 (7 'N')	37 (1 'N')	105 (4 'N')	153 (6 'N')	73 (8 'N')	/	41 (1 'N')	98 (2 'N')	/	296 (9 'N', 14 indels)	515 (24 'N')	/	/	299 (14 'N')	197 (10 'N')	138 (4 'N')	186 (9 'N')	142 (2 'N', 45 indels)	262 (2 'N', 150 indels)	122 (4 'N')	133 (9 'N', 65 indels)
Bacteria-Firmicutes-12-2	Firmicutes	Streptococcus suis	ASM2674v1	29273	1870	0.939954	153	10	0.93865	/	92 (5 'N')	74 (1 'N', 32 indels)	60 (2 'N')	198 (7 'N')	60 (3 'N')	135 (9 'N')	69	53 (1 'N')	69 (1 'N')	84 (2 'N')	148 (3 'N')	122 (5 'N')	106 (6 'N')	39	135 (3 'N')	71 (2 'N')	162 (3 'N')	152 (7 'N')	231 (12 'N')	37	105 (4 'N')	153 (5 'N', 1 indels)	73 (5 'N')	50 (1 'N')	41 (1 'N')	/	/	296 (4 'N', 10 indels)	515 (22 'N')	71 (5 'N')	64 (3 'N')	299 (7 'N')	197 (11 'N')	138 (4 'N', 47 indels)	186 (7 'N')	142 (4 'N')	262 (2 'N', 142 indels)	122 (3 'N')	133 (8 'N')
Bacteria-Firmicutes-12-3	Firmicutes	Eubacterium limosum	ASM15224v2	10981	20162	0.352599	33	130	0.202454	/	/	/	/	/	/	/	/	/	/	/	/	/	/	/	/	/	/	/	/	/	/	/	/	/	/	/	/	/	/	/	/	/	/	/	/	/	/	/	/
Bacteria-Firmicutes-12-4	Firmicutes	Halothermothrix orenii	ASM2048v1	28952	2191	0.929647	154	9	0.944785	392 (6 'N')	92 (6 'N')	74 (1 'N', 32 indels)	60 (1 'N', 1 indels)	198 (8 'N')	60 (4 'N')	135 (7 'N')	69 (2 'N')	53 (3 'N')	69 (2 'N')	84 (5 'N')	148 (7 'N')	122 (3 'N', 38 indels)	106 (3 'N')	39 (1 'N', 6 indels)	135 (3 'N')	71 (1 'N')	162 (5 'N')	152 (3 'N')	231 (8 'N')	37	105 (2 'N')	153 (11 'N')	73 (4 'N', 2 indels)	50 (1 'N')	41 (2 'N')	98 (5 'N')	179 (4 'N')	296 (5 'N', 6 indels)	/	71 (4 'N')	64 (1 'N')	299 (11 'N')	/	138 (7 'N')	186 (7 'N')	142 (7 'N')	262 (12 'N')	122 (3 'N')	133 (9 'N')
Bacteria-Firmicutes-12-5	Firmicutes	Natranaerobius thermophilus	ASM2000v1	30061	1082	0.965257	158	5	0.969325	392 (7 'N')	92 (5 'N')	74 (2 'N', 32 indels)	60 (3 'N')	198 (6 'N')	60 (1 'N')	135 (9 'N')	69 (1 'N')	53 (2 'N')	69 (1 'N')	84 (2 'N')	148 (4 'N')	122 (7 'N', 10 indels)	106 (8 'N')	39	135 (4 'N')	71	162 (1 'N')	152 (2 'N')	231 (10 'N')	37 (1 'N')	105 (3 'N')	153 (7 'N', 3 indels)	73 (3 'N')	50 (2 'N')	41 (1 'N')	98 (2 'N')	179 (9 'N')	/	515 (16 'N', 209 indels)	71 (3 'N')	64 (1 'N')	299 (8 'N')	197 (5 'N')	138 (9 'N')	186 (9 'N')	142 (4 'N')	262 (9 'N')	122 (3 'N')	133 (7 'N')
Bacteria-Firmicutes-12-6	Firmicutes	Desulforudis audaxviator	ASM1842v1	29282	1861	0.940243	155	8	0.95092	392 (9 'N')	92 (3 'N')	74 (1 'N', 27 indels)	60 (1 'N')	198 (5 'N')	60	135 (3 'N')	69 (2 'N')	53 (1 'N')	69 (1 'N')	84 (1 'N', 1 indels)	148 (2 'N')	122 (3 'N')	106 (5 'N')	39	135 (3 'N')	71	162	152 (4 'N')	231 (5 'N')	37	105 (2 'N')	153 (6 'N')	73 (5 'N')	50 (1 'N')	41	98 (1 'N')	/	/	/	71 (2 'N')	64 (1 'N')	299 (7 'N')	197 (7 'N')	138 (7 'N')	186 (4 'N', 31 indels)	142 (4 'N')	262 (6 'N')	122 (3 'N')	133 (5 'N')
Bacteria-Firmicutes-12-7	Firmicutes	Limnochorda pilosa	ASM154401v1	29479	1664	0.946569	156	7	0.957055	392 (9 'N')	92 (4 'N')	74 (38 indels)	60	198 (3 'N')	60 (1 'N')	135 (4 'N')	69	53 (2 'N')	69 (1 'N')	84 (2 'N')	148 (2 'N')	122 (3 'N')	106 (3 'N')	39	135 (9 indels)	71	162 (1 'N')	152	231 (6 'N')	37	105 (3 'N')	153 (2 'N')	73 (4 'N')	50 (1 'N')	41	98 (3 'N')	/	296 (1 'N', 4 indels)	/	71 (2 'N')	/	299 (5 'N')	/	138 (5 'N')	186 (126 indels)	142 (1 'N', 53 indels)	262 (8 'N')	122 (2 'N')	133 (4 'N')
Bacteria-Firmicutes-12-8	Firmicutes	Acidaminococcus fermentans	IMG-taxon 2654588173 annotated assembly	26711	4432	0.857689	146	17	0.895706	392 (8 'N')	92 (5 'N')	74 (3 'N', 32 indels)	60 (1 'N', 1 indels)	198 (5 'N')	60	135 (9 'N')	69	53 (1 'N')	69 (2 'N')	84 (5 'N')	148 (2 'N')	122 (4 'N')	106 (3 'N')	39	135 (2 'N')	71	162 (4 indels)	152 (3 'N')	231 (6 'N')	37	105 (3 'N')	153 (2 'N')	73 (6 'N', 1 indels)	50 (2 'N')	41 (2 'N')	98 (4 'N')	/	296 (3 'N', 9 indels)	515 (23 'N')	71 (3 'N')	64	299 (9 'N')	197 (9 'N')	138 (5 'N')	186 (7 'N')	142 (4 'N')	262 (8 'N')	122 (3 'N')	133 (6 'N')
Bacteria-Firmicutes-12-9	Firmicutes	Pelosinus fermentans	ASM27166v2	30530	613	0.980317	160	3	0.981595	392 (7 'N')	92 (3 'N')	74 (1 'N', 32 indels)	60 (1 'N')	198 (6 'N')	60 (1 'N')	135 (6 'N')	69	53 (1 'N')	69 (1 'N')	84 (2 'N')	148 (5 'N')	122 (4 'N', 10 indels)	106 (4 'N')	39	135 (5 'N')	71 (3 'N')	162 (3 'N')	152 (3 'N')	231 (13 'N')	37	105 (3 'N')	153 (5 'N', 2 indels)	73 (5 'N')	50 (1 'N')	41 (1 'N')	98 (2 'N')	179 (9 'N', 2 indels)	296 (4 'N')	515 (18 'N')	71 (4 'N', 5 indels)	64 (2 'N')	299 (12 'N')	197 (9 'N')	138 (7 'N')	186 (8 'N')	142 (5 'N')	262 (18 'N', 3 indels)	122 (2 'N')	133 (8 'N')
Bacteria-Fusobacteria-3-1	Fusobacteria	Fusobacterium nucleatum	ASM732v1	28277	2866	0.907973	149	14	0.91411	392 (9 'N')	92 (6 'N', 1 indels)	74 (3 'N')	60 (3 'N')	198 (5 'N')	60 (2 'N')	135 (9 'N')	69 (4 'N')	53 (4 'N', 6 indels)	/	84 (3 'N')	148 (4 'N', 27 indels)	122 (5 'N', 14 indels)	106 (5 'N', 2 indels)	39 (6 indels)	135 (8 'N', 3 indels)	71 (3 'N')	162 (3 'N', 45 indels)	152 (10 'N')	231 (10 'N')	37 (3 'N', 1 indels)	105 (2 'N')	153 (9 'N', 3 indels)	73 (7 'N')	50 (3 'N')	41 (1 'N')	98 (3 'N')	179 (1 'N', 150 indels)	296 (10 'N', 11 indels)	515 (24 'N', 8 indels)	71 (4 'N', 9 indels)	/	299 (14 'N', 1 indels)	/	138 (1 'N', 84 indels)	186 (10 'N')	142 (1 'N', 53 indels)	262 (13 'N', 1 indels)	122 (3 'N')	133 (9 'N')
Bacteria-Fusobacteria-3-2	Fusobacteria	Streptobacillus moniliformis	ASM2456v1	28389	2754	0.911569	145	18	0.889571	392 (10 'N')	92 (8 'N', 1 indels)	74 (2 'N')	60 (3 'N')	198 (7 'N')	60 (2 'N')	135 (6 'N')	/	53 (3 'N', 6 indels)	69 (2 'N', 1 indels)	84 (5 'N', 2 indels)	148 (5 'N')	122 (6 'N')	106 (7 'N')	39 (6 indels)	135 (3 'N', 51 indels)	71 (1 'N')	162 (3 'N', 1 indels)	152 (11 'N')	231 (7 'N')	37 (1 'N', 1 indels)	105 (4 'N', 1 indels)	/	73 (6 'N')	/	41 (1 'N', 1 indels)	98 (3 'N')	/	296 (16 'N')	515 (33 'N')	71 (2 'N')	/	299 (8 'N')	/	138 (2 'N', 72 indels)	186 (11 'N')	142 (6 'N')	262 (7 'N', 119 indels)	122 (2 'N')	133 (12 'N')
Bacteria-Fusobacteria-3-3	Fusobacteria	Ilyobacter polytropus	ASM16550v1	29856	1287	0.958675	156	7	0.957055	392 (11 'N')	92 (5 'N', 1 indels)	74 (1 'N', 31 indels)	60 (4 'N')	198 (6 'N')	60 (2 'N')	135 (9 'N')	69 (3 'N')	53 (5 'N', 6 indels)	/	84 (5 'N')	148 (5 'N')	122 (4 'N', 14 indels)	106 (5 'N')	39 (6 indels)	135 (3 'N', 80 indels)	71 (2 'N')	162 (3 'N', 45 indels)	152 (8 'N')	231 (13 'N')	37 (1 'N', 1 indels)	105 (3 'N')	153 (6 'N')	73 (6 'N')	50 (1 'N')	41 (1 'N')	98 (2 'N')	179 (2 'N', 125 indels)	296 (9 'N', 10 indels)	515 (23 'N')	71 (3 'N', 9 indels)	64 (3 'N')	299 (8 'N')	/	138 (5 'N')	186 (10 'N')	142 (2 'N', 89 indels)	262 (2 'N', 150 indels)	122 (3 'N')	133 (7 'N')
Bacteria-Gemmatimonadetes-3-1	Gemmatimonadetes	Gemmatimonas aurantiaca	ASM1030v1	30622	521	0.983271	158	5	0.969325	392 (7 'N', 37 indels)	92 (5 'N', 10 indels)	74 (1 'N')	60 (2 'N')	198 (3 'N')	60 (2 'N')	/	69	53	69 (1 'N')	84 (3 'N')	148 (3 'N', 13 indels)	122 (2 'N')	106 (5 'N')	39 (21 indels)	135 (44 indels)	71	162 (1 'N', 4 indels)	152 (2 'N')	231 (5 'N')	37 (1 indels)	105 (2 'N')	153 (3 'N')	73 (1 'N', 1 indels)	/	41	98 (1 'N')	179 (4 'N', 1 indels)	296 (2 'N')	515 (14 'N')	71 (2 'N', 5 indels)	64 (2 'N')	299 (4 'N')	197 (5 'N', 10 indels)	138 (4 'N', 47 indels)	186 (8 'N')	142 (134 indels)	262 (5 'N', 108 indels)	122 (2 'N')	133 (4 'N')
Bacteria-Gemmatimonadetes-3-2	Gemmatimonadetes	Gemmatirosa kalamazoonesis	ASM52298v1	30923	220	0.992936	161	2	0.98773	392 (7 'N')	92 (4 'N')	74 (1 'N')	60 (2 'N')	198 (3 'N')	60 (1 'N')	135 (4 'N')	69	53	69 (1 'N')	84 (2 'N')	148 (2 'N', 13 indels)	122 (1 'N', 43 indels)	106 (4 'N')	39 (1 'N')	135	71	162 (1 'N', 1 indels)	152 (1 'N')	231 (5 'N')	37 (1 indels)	105 (2 'N')	153 (2 'N')	73 (1 'N', 1 indels)	/	41	98 (1 'N')	179 (3 'N', 1 indels)	296 (2 'N')	515 (13 'N')	71 (2 'N')	64 (2 'N')	299 (5 'N')	197 (5 'N', 2 indels)	138 (4 'N', 62 indels)	186 (7 'N')	142 (1 'N', 53 indels)	262 (5 'N', 108 indels)	122 (2 'N')	133 (4 'N')
Bacteria-Gemmatimonadetes-3-3	Gemmatimonadetes	Gemmatimonas phototrophica	ASM69509v2	29533	1610	0.948303	152	11	0.932515	392 (8 'N', 37 indels)	92 (4 'N', 10 indels)	74 (1 'N')	60 (2 'N')	198 (3 'N')	60 (2 'N')	135 (4 'N')	69	53	69 (1 'N')	84 (3 'N')	148 (3 'N', 13 indels)	122 (2 'N')	106 (4 'N')	39 (21 indels)	135	71	/	152 (1 'N')	231 (5 'N')	37 (1 indels)	105 (2 'N')	153 (4 'N', 17 indels)	73 (1 'N', 1 indels)	50	41	98 (1 'N')	179 (4 'N', 1 indels)	296 (2 'N')	515 (12 'N', 8 indels)	71 (3 'N')	64 (2 'N')	299 (4 'N')	197 (4 'N', 6 indels)	138 (4 'N', 62 indels)	186 (8 'N')	142 (1 'N', 53 indels)	262 (2 'N', 150 indels)	122 (2 'N')	133 (4 'N')
Bacteria-Ignavibacteriae-3-1	Ignavibacteriae	Melioribacter sp.	ASM180334v1	20605	10538	0.661625	130	33	0.797546	392 (4 'N', 245 indels)	92 (6 'N')	74	60 (2 'N')	198 (10 'N')	60 (3 'N', 6 indels)	135 (6 'N')	69	53 (6 indels)	69 (1 'N')	84 (4 'N')	148 (2 'N')	122 (4 'N')	106 (7 'N', 4 indels)	39 (1 'N', 6 indels)	135 (4 'N')	71 (2 'N')	162 (7 'N', 8 indels)	152 (5 'N')	231 (11 'N')	37 (1 indels)	105 (5 'N')	153 (8 'N', 13 indels)	73 (4 'N')	50 (1 'N')	41 (3 'N')	98 (2 'N')	179 (7 'N')	296 (16 'N')	515 (18 'N')	71 (5 'N', 4 indels)	/	299 (13 'N')	197 (10 'N', 18 indels)	138 (1 'N', 76 indels)	186 (9 'N', 3 indels)	142 (3 'N', 97 indels)	262 (10 'N')	122 (4 'N')	133 (7 'N')
Bacteria-Ignavibacteriae-3-2	Ignavibacteriae	Ignavibacterium album	ASM25840v1	30797	346	0.98889	160	3	0.981595	392 (2 'N', 245 indels)	92 (9 'N', 1 indels)	74	60 (2 'N')	198 (12 'N')	60 (3 'N')	135 (7 'N')	69	53	69 (1 'N')	84 (4 'N')	148 (4 'N')	122 (5 'N')	106 (8 'N', 4 indels)	39 (2 'N')	135 (5 'N')	71 (3 'N')	162 (3 'N', 8 indels)	152 (6 'N')	231 (9 'N')	37 (3 'N', 1 indels)	105 (2 'N')	153 (8 'N')	73 (3 'N')	50 (1 'N')	41 (3 'N')	98 (4 'N')	179 (6 'N')	296 (10 'N')	515 (23 'N')	71 (6 'N')	/	299 (11 'N')	197 (14 'N', 3 indels)	138 (1 'N', 71 indels)	186 (7 'N', 2 indels)	142 (2 'N', 45 indels)	262 (8 'N')	122 (4 'N')	133 (6 'N')
Bacteria-Ignavibacteriae-3-3	Ignavibacteriae	Melioribacter roseus	ASM27914v1	30828	315	0.989885	160	3	0.981595	392 (2 'N', 245 indels)	92 (6 'N')	74 (1 'N')	60 (2 'N')	198 (7 'N')	60 (3 'N')	135 (6 'N')	69	53 (6 indels)	69 (2 'N')	84 (3 'N')	148 (3 'N')	122 (3 'N')	106 (6 'N', 4 indels)	39 (2 'N')	135 (8 'N')	71 (2 'N')	162 (5 'N', 16 indels)	152 (5 'N')	231 (15 'N')	37 (1 'N', 1 indels)	105 (5 'N')	153 (8 'N')	73 (4 'N')	50 (4 'N')	41 (4 'N')	98 (1 'N')	179 (8 'N')	296 (5 'N', 56 indels)	515 (21 'N')	71 (4 'N', 5 indels)	/	299 (12 'N')	197 (11 'N', 7 indels)	138 (2 'N', 71 indels)	186 (10 'N', 3 indels)	142 (2 'N', 51 indels)	262 (8 'N')	122 (4 'N', 21 indels)	133 (5 'N')
Bacteria-Kazan-2-1	Kazan	AM997374_s	/	0	31143	0	0	163	0	/	/	/	/	/	/	/	/	/	/	/	/	/	/	/	/	/	/	/	/	/	/	/	/	/	/	/	/	/	/	/	/	/	/	/	/	/	/	/	/
Bacteria-Kazan-2-2	Kazan	AB637068_s	/	0	31143	0	0	163	0	/	/	/	/	/	/	/	/	/	/	/	/	/	/	/	/	/	/	/	/	/	/	/	/	/	/	/	/	/	/	/	/	/	/	/	/	/	/	/	/
Bacteria-Kiritimatiellaeota-1-1	Kiritimatiellaeota	Kiritimatiella glycovorans	ASM101765v1	29616	1527	0.950968	154	9	0.944785	/	92 (4 'N')	74 (2 'N')	60 (1 'N')	198 (6 'N')	60 (2 'N', 5 indels)	135 (4 'N')	69	53 (1 'N', 7 indels)	69	84 (2 'N')	148 (2 'N', 3 indels)	122 (3 'N')	106 (4 'N', 8 indels)	/	135 (1 'N', 52 indels)	71	162 (2 'N')	/	231 (6 'N')	37 (1 'N', 1 indels)	105 (2 'N', 1 indels)	153 (3 'N', 10 indels)	73 (3 'N', 1 indels)	50	41 (1 'N')	/	179 (6 'N', 1 indels)	/	515 (13 'N')	/	64 (2 'N')	299 (8 'N')	/	138 (6 'N')	186 (6 'N')	142 (1 'N', 53 indels)	262 (10 'N', 3 indels)	122 (3 'N')	133 (3 'N')
Bacteria-Lentisphaerae-3-1	Lentisphaerae	Lentisphaera araneosa	ASM17075v1	29257	1886	0.939441	150	13	0.920245	392 (13 'N')	92 (6 'N')	74 (4 'N')	60 (2 'N')	198 (7 'N')	60 (1 'N')	135 (5 'N')	69 (2 'N')	53 (1 'N', 2 indels)	69 (1 'N')	84 (4 'N', 2 indels)	148 (3 'N')	122 (2 'N', 8 indels)	106 (8 'N', 9 indels)	39 (5 indels)	135 (3 'N', 4 indels)	71 (6 'N')	162 (3 'N', 13 indels)	152 (5 'N')	231 (15 'N')	37 (31 indels)	105 (5 'N', 3 indels)	153 (5 'N')	73 (3 'N', 2 indels)	50 (1 'N')	41 (1 'N')	98 (1 'N', 14 indels)	/	/	515 (20 'N')	/	64 (2 'N')	299 (13 'N')	/	138 (1 'N', 69 indels)	186 (9 'N')	142 (2 'N', 52 indels)	262 (7 'N', 119 indels)	122 (2 'N')	133 (7 'N')
Bacteria-Lentisphaerae-3-2	Lentisphaerae	Lentisphaerae bacterium GWF2_44_16	ASM180322v1	29923	1220	0.960826	153	10	0.93865	/	92 (4 'N')	74 (2 'N')	60 (2 'N')	198 (8 'N')	60 (3 'N', 1 indels)	135 (5 'N')	69 (1 'N')	53 (2 indels)	/	84 (3 'N', 2 indels)	148 (6 'N')	122 (2 'N', 7 indels)	106 (5 'N', 5 indels)	39 (33 indels)	135 (2 'N')	71 (2 'N')	162 (2 'N')	152 (5 'N')	231 (7 'N')	37 (1 'N', 14 indels)	105 (4 'N')	153 (5 'N')	73 (4 'N')	50 (1 'N')	41	98 (3 'N')	179 (10 'N')	296 (7 'N')	515 (20 'N', 28 indels)	/	64 (2 'N')	299 (9 'N', 5 indels)	/	138 (9 'N')	186 (6 'N')	142 (4 'N')	262 (248 indels)	122 (3 'N')	133 (7 'N', 1 indels)
Bacteria-Lentisphaerae-3-3	Lentisphaerae	Lentisphaerae bacterium RIFOXYA12_64_32	ASM180323v1	19289	11854	0.619369	122	41	0.748466	392 (3 'N', 9 indels)	92 (3 'N')	74 (1 'N', 32 indels)	60 (1 'N')	198 (7 'N')	60 (1 'N', 3 indels)	135 (2 'N')	69	53 (1 'N', 2 indels)	69	84 (2 'N', 2 indels)	148 (4 'N')	122 (1 'N', 3 indels)	106 (1 'N')	39 (7 indels)	135 (1 'N', 30 indels)	71 (1 'N')	162 (1 'N')	152 (1 'N')	231 (4 'N')	/	105 (2 'N')	153 (4 'N')	73 (4 'N')	50 (1 'N')	41	98 (2 'N')	179 (7 'N')	/	515 (18 'N', 6 indels)	/	64 (3 'N')	299 (8 'N', 5 indels)	/	138 (7 'N')	186 (8 'N')	142 (3 'N')	262 (4 'N', 114 indels)	122 (3 'N')	133 (4 'N', 7 indels)
Bacteria-Nitrospinae-3-1	Nitrospinae	Nitrospina gracilis	ASM34154v2	30256	887	0.971518	158	5	0.969325	392 (6 'N')	92 (4 'N')	74 (1 'N', 32 indels)	60 (2 'N')	198 (5 'N')	60	135 (5 'N')	69	53 (2 'N')	69 (2 'N')	84 (3 'N')	148 (1 'N')	122 (5 'N')	106 (5 'N')	39 (3 indels)	135 (3 'N')	71 (1 'N')	162 (2 'N')	152 (4 'N')	231 (8 'N')	37 (9 indels)	105 (3 'N')	153 (5 'N', 2 indels)	73 (5 'N', 1 indels)	50 (2 'N')	41 (1 'N')	98 (3 'N')	179 (5 'N')	296 (1 'N', 6 indels)	515 (20 'N')	71 (4 'N', 4 indels)	64 (2 'N')	299 (5 'N', 1 indels)	197 (9 'N', 8 indels)	138 (5 'N')	186 (8 'N')	142 (2 'N', 53 indels)	262 (8 'N')	122 (3 'N')	133 (6 'N')
Bacteria-Nitrospinae-3-2	Nitrospinae	Nitrospina sp.	ASM104449v1	10297	20846	0.330636	54	109	0.331288	392 (5 'N')	/	/	60 (1 'N')	/	60	/	/	53 (2 'N')	/	/	/	/	/	/	/	71	162 (2 'N', 1 indels)	/	231 (8 'N')	37 (2 'N', 9 indels)	/	/	/	/	41 (1 'N')	/	/	/	515 (27 'N')	71 (2 'N')	64 (2 'N')	/	/	/	186 (9 'N')	142 (3 'N', 53 indels)	262 (6 'N')	/	/
Bacteria-Nitrospinae-3-3	Nitrospinae	Nitrospina sp.	ASM104450v1	7596	23547	0.243907	35	128	0.214724	/	/	74 (1 'N')	60 (1 'N')	/	/	/	69	53 (2 'N')	/	/	/	/	/	/	/	/	/	/	231 (8 'N')	/	/	/	/	/	/	/	179 (5 'N')	/	515 (27 'N')	/	/	/	/	/	/	/	262 (6 'N')	/	/
Bacteria-Nitrospirae-3-1	Nitrospirae	Leptospirillum ferriphilum	ASM29923v1	20063	11080	0.644222	114	49	0.699387	392 (12 'N')	92 (3 'N')	74 (11 indels)	60 (2 'N')	198 (5 'N')	60 (1 'N', 28 indels)	135 (5 'N')	69	53 (1 'N')	69 (2 'N')	84 (2 'N')	148 (2 'N')	122 (4 'N', 10 indels)	106 (3 'N')	39 (28 indels)	135 (2 'N')	71 (3 indels)	162 (1 'N', 4 indels)	152	231 (3 'N')	/	105 (2 'N')	153 (1 'N')	73 (2 'N')	/	41 (1 'N')	98 (79 indels)	179 (7 'N')	296 (2 'N', 6 indels)	515 (22 'N')	71 (4 'N')	64	299 (3 'N', 3 indels)	/	138 (7 'N')	186 (6 'N')	142 (3 'N', 53 indels)	262 (3 'N')	122 (1 'N')	133 (3 'N')
Bacteria-Nitrospirae-3-2	Nitrospirae	Nitrospira moscoviensis	ASM127377v1	30340	803	0.974216	159	4	0.97546	392 (9 'N')	92 (4 'N')	74	60 (2 'N')	198 (6 'N')	60	135 (2 'N')	69 (34 indels)	53 (2 'N')	69 (2 'N')	84 (5 'N')	148 (3 'N', 27 indels)	122 (2 'N')	106 (3 'N')	39 (6 indels)	135 (1 'N')	71 (1 'N')	162	152 (1 'N')	231 (7 'N')	37 (1 indels)	105 (1 'N')	153 (2 'N')	73 (2 'N')	50 (1 'N')	41	/	179 (5 'N')	296 (3 'N')	515 (10 'N', 151 indels)	71 (2 'N')	64 (3 'N')	299 (3 'N', 1 indels)	197 (4 'N', 11 indels)	138 (6 'N')	186 (7 'N')	142 (3 'N', 53 indels)	262 (7 'N')	122 (2 'N')	133 (3 'N')
Bacteria-Nitrospirae-3-3	Nitrospirae	Nitrospira defluvii	ASM19681v1	29515	1628	0.947725	157	6	0.96319	392 (9 'N')	92 (4 'N')	74	60 (2 'N')	198 (7 'N')	60	135 (3 'N')	69	/	69 (1 'N')	84 (5 'N')	148 (1 'N', 27 indels)	122 (3 'N')	106 (2 'N')	39 (6 indels)	135 (1 'N')	71 (3 'N')	162 (1 'N', 40 indels)	152 (1 'N')	231 (6 'N')	37 (1 indels)	105 (2 'N')	153 (2 'N')	73 (4 'N')	50 (1 'N')	41	/	179 (5 'N')	296 (4 'N')	515 (14 'N')	71 (2 'N')	64 (3 'N')	299 (4 'N', 1 indels)	197 (4 'N', 11 indels)	138 (5 'N')	186 (10 'N')	142 (2 'N', 53 indels)	262 (6 'N')	122 (2 'N')	133 (3 'N')
Bacteria-Planctomycetes-3-1	Planctomycetes	Kuenenia stuttgartiensis	KustCH1	10981	20162	0.352599	33	130	0.202454	/	/	/	/	/	/	/	/	/	/	/	/	/	/	/	/	/	/	/	/	/	/	/	/	/	/	/	/	/	/	/	/	/	/	/	/	/	/	/	/
Bacteria-Planctomycetes-3-2	Planctomycetes	Phycisphaera mikurensis	ASM28411v1	28965	2178	0.930065	150	13	0.920245	392 (6 'N', 37 indels)	92 (4 'N')	74 (2 'N')	60 (1 'N')	198 (4 'N')	60	135 (2 'N')	69	53 (2 'N', 5 indels)	69 (1 'N')	84 (2 'N', 2 indels)	148 (2 'N', 77 indels)	122 (1 'N')	106 (5 'N')	39 (7 indels)	135 (2 'N', 53 indels)	71 (1 'N')	162 (1 'N', 78 indels)	152 (3 'N')	231 (4 'N')	37 (9 indels)	105 (1 'N')	153 (1 'N', 1 indels)	73 (1 'N')	50 (2 'N')	41 (6 indels)	98	/	296 (4 'N', 64 indels)	515 (13 'N')	/	64 (2 'N')	299 (3 'N')	/	138 (2 'N', 15 indels)	186 (7 'N')	142 (3 'N', 89 indels)	262 (1 'N', 150 indels)	122 (34 indels)	133 (5 'N')
Bacteria-Planctomycetes-3-3	Planctomycetes	Singulisphaera acidiphila	ASM24245v3	29038	2105	0.932409	149	14	0.91411	392 (4 'N')	92 (4 'N', 1 indels)	74 (1 'N')	60 (1 'N')	198 (6 'N')	60 (4 indels)	135 (6 'N')	69	53 (3 'N')	69 (1 'N')	84 (5 'N')	148 (4 'N')	122 (2 'N', 8 indels)	106 (2 'N', 10 indels)	39	135 (1 'N')	71 (1 'N')	162 (10 indels)	152 (5 'N')	231 (7 'N')	/	105 (2 'N')	153 (2 'N')	73 (4 'N', 1 indels)	50 (1 'N')	41	98	/	/	515 (16 'N', 1 indels)	/	64 (4 'N')	299 (7 'N')	/	138 (2 'N', 22 indels)	186 (8 'N')	142 (2 'N', 53 indels)	262 (1 'N', 150 indels)	122 (2 'N')	133 (4 'N')
Bacteria-Proteobacteria-6-1	Proteobacteria	Acidithiobacillus ferrooxidans	ASM2148v1	184	30959	0.00590823	1	162	0.00613497	/	/	/	/	/	/	/	/	/	/	/	/	/	/	/	/	/	/	/	/	/	/	/	/	/	/	/	/	/	/	/	/	/	/	/	/	/	/	/	/
Bacteria-Proteobacteria-6-2	Proteobacteria	Starkeya novella	ASM9292v1	10662	20481	0.342356	32	131	0.196319	/	/	/	/	/	/	/	/	/	/	/	/	/	/	/	/	/	/	/	/	/	/	/	/	/	/	/	/	/	/	/	/	/	/	/	/	/	/	/	/
Bacteria-Proteobacteria-6-3	Proteobacteria	Thauera humireducens	ASM105199v2	10981	20162	0.352599	33	130	0.202454	/	/	/	/	/	/	/	/	/	/	/	/	/	/	/	/	/	/	/	/	/	/	/	/	/	/	/	/	/	/	/	/	/	/	/	/	/	/	/	/
Bacteria-Proteobacteria-6-4	Proteobacteria	Geobacter sulfurreducens	ASM798v2	10981	20162	0.352599	33	130	0.202454	/	/	/	/	/	/	/	/	/	/	/	/	/	/	/	/	/	/	/	/	/	/	/	/	/	/	/	/	/	/	/	/	/	/	/	/	/	/	/	/
Bacteria-Proteobacteria-6-5	Proteobacteria	Escherichia coli	ASM886v1	10295	20848	0.330572	30	133	0.184049	/	/	/	/	/	/	/	/	/	/	/	/	/	/	/	/	/	/	/	/	/	/	/	/	/	/	/	/	/	/	/	/	/	/	/	/	/	/	/	/
Bacteria-Proteobacteria-6-6	Proteobacteria	Mariprofundus ferrooxydans	ASM15376v1	10981	20162	0.352599	33	130	0.202454	/	/	/	/	/	/	/	/	/	/	/	/	/	/	/	/	/	/	/	/	/	/	/	/	/	/	/	/	/	/	/	/	/	/	/	/	/	/	/	/
Bacteria-Rhodothermaeota-2-1	Rhodothermaeota	Balneola vulgaris	ASM37546v1	10981	20162	0.352599	33	130	0.202454	/	/	/	/	/	/	/	/	/	/	/	/	/	/	/	/	/	/	/	/	/	/	/	/	/	/	/	/	/	/	/	/	/	/	/	/	/	/	/	/
Bacteria-Rhodothermaeota-2-2	Rhodothermaeota	Salinibacter ruber	/	0	31143	0	0	163	0	/	/	/	/	/	/	/	/	/	/	/	/	/	/	/	/	/	/	/	/	/	/	/	/	/	/	/	/	/	/	/	/	/	/	/	/	/	/	/	/
Bacteria-Spirochaetes-4-1	Spirochaetes	Brachyspira pilosicoli	ASM32566v1	29428	1715	0.944931	154	9	0.944785	392 (8 'N')	92 (5 'N')	74 (4 'N')	60 (3 'N')	198 (7 'N')	60 (3 'N', 17 indels)	135 (9 'N')	69 (2 'N')	53 (2 'N')	69 (1 'N')	84 (3 'N')	148 (7 'N')	122 (6 'N')	106 (4 'N', 2 indels)	39 (33 indels)	135 (11 'N', 3 indels)	71 (2 'N')	162 (6 'N', 45 indels)	152 (6 'N')	231 (9 'N')	/	105 (3 'N')	153 (8 'N')	73 (4 'N')	50 (3 'N')	41 (35 indels)	98 (5 'N', 14 indels)	179 (5 'N')	296 (11 'N', 3 indels)	/	71 (3 'N')	/	299 (10 'N')	/	138 (6 'N')	186 (10 'N', 1 indels)	142 (5 'N', 45 indels)	262 (7 'N')	122 (4 'N')	133 (11 'N')
Bacteria-Spirochaetes-4-2	Spirochaetes	Brevinema andersonii	IMG-taxon 2597490362 annotated assembly	27903	3240	0.895964	147	16	0.90184	/	92 (5 'N')	/	60 (1 'N')	198 (5 'N')	60 (2 'N', 5 indels)	135 (6 'N')	69 (2 'N')	53 (3 'N', 6 indels)	69 (4 'N', 1 indels)	84 (4 'N', 2 indels)	148 (7 'N', 27 indels)	122 (3 'N')	106 (5 'N', 2 indels)	39 (3 indels)	135 (5 'N')	71 (1 'N')	162 (2 'N', 20 indels)	152 (3 'N')	231 (10 'N')	/	105 (3 'N')	153 (6 'N')	/	50 (2 'N', 12 indels)	41 (1 'N')	98 (3 'N')	179 (5 'N')	296 (6 'N')	/	71 (2 'N')	/	299 (4 'N')	/	138 (7 'N')	186 (9 'N')	142 (4 'N', 45 indels)	262 (5 'N', 95 indels)	122 (2 'N')	133 (9 'N')
Bacteria-Spirochaetes-4-3	Spirochaetes	Leptospira santarosai	ASM31317v2	30305	838	0.973092	155	8	0.95092	392 (11 'N')	92 (7 'N')	74 (2 'N', 42 indels)	60 (3 'N')	198 (7 'N')	60 (3 'N')	135 (5 'N')	69	53 (3 'N')	/	84 (5 'N', 2 indels)	148 (6 'N', 26 indels)	122 (2 'N', 9 indels)	106 (7 'N')	39 (6 indels)	135 (1 'N', 101 indels)	71 (2 'N')	162 (6 'N')	152 (5 'N')	231 (7 'N')	37 (1 'N', 1 indels)	105 (3 'N')	153 (6 'N', 30 indels)	73 (5 'N')	/	41 (2 'N', 6 indels)	98 (2 'N')	179 (4 'N')	296 (3 'N', 10 indels)	515 (14 'N', 205 indels)	71 (5 'N')	/	299 (7 'N', 1 indels)	/	138 (5 'N')	186 (9 'N')	142 (6 'N')	262 (8 'N')	122 (3 'N')	133 (9 'N')
Bacteria-Spirochaetes-4-4	Spirochaetes	Borreliella burgdorferi	BorBurgIPT112	27492	3651	0.882767	140	23	0.858896	/	92 (5 'N')	74 (1 'N')	60 (1 'N')	198 (11 'N')	60 (4 'N')	135 (8 'N')	69 (3 'N', 33 indels)	53	69 (2 'N')	84 (6 'N', 2 indels)	148 (5 'N', 7 indels)	122 (5 'N', 1 indels)	106 (5 'N', 5 indels)	39	135 (5 'N')	71 (3 'N')	162 (5 'N', 1 indels)	/	231 (17 'N')	/	105 (3 'N')	153 (4 'N', 30 indels)	73 (2 'N', 1 indels)	/	/	/	179 (8 'N')	296 (9 'N', 9 indels)	/	71 (1 'N', 33 indels)	/	299 (9 'N')	/	138 (4 'N')	186 (11 'N')	142 (5 'N')	/	122 (4 'N')	133 (13 'N')
Bacteria-Synergistetes-3-1	Synergistetes	Aminomonas paucivorans	ASM16579v1	29807	1336	0.957101	157	6	0.96319	/	92 (3 'N', 9 indels)	74 (2 'N')	60 (1 'N')	198 (4 'N')	60 (3 'N')	135 (4 'N')	69 (1 'N')	53	69 (1 'N')	84 (2 'N')	148 (2 'N')	122 (3 'N')	106 (5 'N', 2 indels)	39 (2 indels)	135	71 (1 'N')	162 (1 'N')	152 (1 'N')	231 (9 'N')	37	105 (1 'N')	153 (3 'N')	73 (1 'N')	50 (2 'N')	41 (1 'N')	98 (2 'N')	179 (3 'N')	296 (1 'N')	515 (7 'N', 206 indels)	71 (2 'N', 9 indels)	64	299 (3 'N')	197 (6 'N', 1 indels)	138 (8 'N')	186 (4 'N')	142 (2 'N', 53 indels)	262 (4 'N')	122 (2 'N')	133 (5 'N')
Bacteria-Synergistetes-3-2	Synergistetes	Thermanaerovibrio acidaminovorans	ASM2490v1	29977	1166	0.96256	158	5	0.969325	/	92 (3 'N')	74 (2 'N')	60 (1 'N')	198 (5 'N')	60 (1 'N')	135 (2 'N')	69 (1 'N')	53	69 (1 'N')	84 (2 'N')	148 (2 'N', 16 indels)	122 (1 'N', 2 indels)	106 (6 'N', 2 indels)	39 (33 indels)	135 (1 'N')	71 (2 'N')	162 (1 'N')	152 (1 'N')	231 (12 'N')	37	105 (1 'N')	153 (2 'N', 6 indels)	73 (1 'N')	50 (1 'N')	41	98 (1 'N', 1 indels)	179 (3 'N')	296 (77 indels)	515 (12 'N')	71 (4 'N', 9 indels)	64	299 (4 'N')	197 (6 'N', 1 indels)	138 (8 'N')	186 (5 'N')	142 (3 'N')	262 (5 'N')	122 (2 'N')	133 (3 'N')
Bacteria-Synergistetes-3-3	Synergistetes	Aminobacterium colombiense	ASM2588v1	24378	6765	0.782776	139	24	0.852761	/	92 (4 'N')	74 (1 'N')	60 (2 'N')	198 (5 'N')	60 (2 'N')	135 (5 'N')	69	53 (1 'N')	69 (3 'N')	84 (2 'N')	148 (3 'N')	122 (4 'N', 7 indels)	106 (5 'N')	39 (1 'N')	135 (2 'N')	71 (1 'N')	162 (3 'N')	152 (2 'N')	231 (10 'N')	37 (2 'N')	105 (2 'N')	153 (3 'N', 4 indels)	73 (1 'N')	/	41 (1 'N')	98 (1 'N')	179 (5 'N', 14 indels)	296 (3 'N')	515 (17 'N')	71 (2 'N', 9 indels)	64 (10 indels)	299 (9 'N')	197 (5 'N', 1 indels)	138 (3 'N')	186 (6 'N')	142 (5 'N')	262 (6 'N')	122 (2 'N')	133 (4 'N', 1 indels)
Bacteria-Tenericutes-3-1	Tenericutes	Acholeplasma laidlawii	ASM1878v1	27081	4062	0.869569	137	26	0.840491	392 (11 'N')	92 (6 'N')	74	60 (2 'N')	198 (8 'N')	60 (4 'N')	135 (3 'N')	/	53	69 (1 'N')	84 (4 'N', 2 indels)	148 (3 'N', 52 indels)	122 (5 'N')	106 (6 'N')	39 (6 indels)	135 (3 'N', 59 indels)	71 (2 'N')	162 (4 'N', 1 indels)	152 (8 'N')	231 (11 'N')	37 (1 'N')	105 (3 'N')	/	73 (3 'N', 9 indels)	/	41 (2 'N')	/	/	296 (9 'N', 4 indels)	515 (24 'N')	/	/	299 (6 'N')	/	138 (8 'N')	186 (8 'N')	142 (4 'N', 89 indels)	262 (10 'N')	122 (55 indels)	133 (2 'N', 65 indels)
Bacteria-Tenericutes-3-2	Tenericutes	Mycoplasma testudinis	ASM68779v1	26752	4391	0.859005	132	31	0.809816	392 (12 'N', 1 indels)	92 (7 'N')	74 (3 'N', 1 indels)	60 (2 'N', 1 indels)	198 (7 'N', 2 indels)	60 (1 'N', 6 indels)	135 (6 'N', 1 indels)	/	53 (4 'N')	69 (2 'N', 3 indels)	84 (7 'N', 3 indels)	148 (4 'N')	122 (7 'N', 16 indels)	106 (6 'N', 9 indels)	/	135 (4 'N', 86 indels)	71 (3 'N', 1 indels)	162 (8 'N', 1 indels)	152 (13 'N')	231 (13 'N', 1 indels)	37 (1 'N', 24 indels)	105 (2 'N', 4 indels)	/	/	/	/	/	/	/	/	/	/	299 (11 'N', 83 indels)	/	138 (10 'N', 1 indels)	186 (11 'N', 2 indels)	142 (3 'N', 91 indels)	262 (14 'N', 2 indels)	122 (3 'N', 1 indels)	133 (4 'N', 65 indels)
Bacteria-Tenericutes-3-3	Tenericutes	Spiroplasma poulsonii	ASM82052v1	27240	3903	0.874675	139	24	0.852761	392 (10 'N', 2 indels)	92 (5 'N')	74 (6 'N', 1 indels)	60 (1 'N')	198 (6 'N', 1 indels)	60 (2 'N', 1 indels)	135 (8 'N', 1 indels)	69 (5 'N')	53 (2 'N')	69	84 (3 'N', 3 indels)	148 (4 'N')	122 (7 'N')	106 (7 'N', 1 indels)	39	135 (5 'N', 3 indels)	71 (1 'N')	162 (4 'N', 4 indels)	152 (9 'N', 9 indels)	231 (9 'N')	37 (1 'N')	105 (7 'N', 3 indels)	153 (2 'N', 114 indels)	/	/	41 (1 'N')	/	/	/	/	/	/	299 (20 'N', 38 indels)	/	138 (9 'N', 2 indels)	186 (11 'N', 1 indels)	142 (6 'N', 1 indels)	262 (15 'N', 1 indels)	122 (3 'N', 1 indels)	133 (4 'N', 66 indels)
Bacteria-Thermodesulfobacteria-3-1	Thermodesulfobacteria	Thermosulfurimonas dismutans	ASM165258v1	28613	2530	0.918762	152	11	0.932515	392 (7 'N')	92 (3 'N')	74 (1 'N', 43 indels)	60 (2 'N')	198 (5 'N')	60 (1 'N')	135 (2 'N')	69	53	69 (1 'N')	84 (3 'N')	148 (4 'N', 12 indels)	122 (2 'N')	106 (4 'N')	39 (6 indels)	135 (2 'N')	71	162 (1 'N')	152 (1 indels)	231 (5 'N')	37 (1 'N', 1 indels)	105 (3 'N')	153 (2 'N', 20 indels)	73 (3 'N')	/	/	98 (1 'N')	179 (2 'N')	296 (2 'N', 1 indels)	/	71 (3 'N')	/	299 (3 'N')	197 (4 'N', 9 indels)	138 (4 'N')	186 (7 'N')	142 (2 'N', 53 indels)	262 (7 'N')	122 (2 'N')	133 (2 'N')
Bacteria-Thermodesulfobacteria-3-2	Thermodesulfobacteria	Thermodesulfobacterium geofontis	ASM21597v1	29105	2038	0.93456	153	10	0.93865	392 (6 'N')	92 (5 'N')	74 (1 'N')	60 (1 'N')	198 (7 'N')	60	135 (6 'N')	69	53 (2 'N')	/	84 (2 'N')	148 (3 'N', 53 indels)	122 (3 'N')	106 (5 'N')	/	135 (4 'N')	71 (2 'N')	162 (2 'N')	152 (3 'N')	231 (4 'N')	37 (14 indels)	105 (3 'N')	153 (5 'N', 3 indels)	73 (6 'N', 1 indels)	50 (1 'N')	41 (1 'N')	98 (5 'N', 10 indels)	179 (6 'N')	296 (6 'N', 1 indels)	/	71 (3 'N')	64 (2 'N')	299 (9 'N', 90 indels)	197 (10 'N', 6 indels)	138 (5 'N')	186 (9 'N')	142 (3 'N', 53 indels)	262 (8 'N', 10 indels)	122 (2 'N')	133 (4 'N')
Bacteria-Thermodesulfobacteria-3-3	Thermodesulfobacteria	Thermodesulfobacterium commune	ASM73401v1	18095	13048	0.581029	119	44	0.730061	392 (8 'N')	92 (4 'N')	/	60 (1 'N')	198 (8 'N')	60	135 (5 'N')	69	53 (2 'N')	69	84 (2 'N')	148 (1 'N', 53 indels)	122 (2 'N')	106 (4 'N')	39 (1 'N')	135 (4 'N')	71 (2 'N')	162 (2 'N')	152 (4 'N')	/	37 (1 indels)	105 (3 'N')	153 (3 'N', 20 indels)	73 (5 'N')	50 (2 'N')	41 (1 'N')	98 (5 'N', 10 indels)	179 (5 'N')	296 (3 'N', 1 indels)	/	/	64 (3 'N')	/	197 (6 'N', 11 indels)	138 (5 'N')	186 (8 'N')	142 (2 'N', 53 indels)	262 (8 'N', 10 indels)	122 (2 'N')	133 (3 'N')
Bacteria-Thermotogae-4-1	Thermotogae	Kosmotoga olearia	ASM2332v1	28453	2690	0.913624	149	14	0.91411	392 (11 'N')	92 (5 'N')	74 (2 'N', 31 indels)	60 (2 'N')	198 (6 'N')	60 (1 'N')	135 (8 'N')	69 (1 indels)	53 (2 'N')	69 (2 'N')	84 (5 'N')	148 (3 'N', 27 indels)	122 (4 'N')	106 (5 'N', 2 indels)	39 (6 indels)	135 (2 'N')	71	162 (4 'N')	/	231 (11 'N')	37 (1 'N', 29 indels)	105 (4 'N', 3 indels)	153 (6 'N')	73 (2 'N')	50 (1 'N')	41 (1 'N')	98 (1 'N')	/	296 (7 'N')	/	/	64 (2 'N')	299 (8 'N')	/	138 (5 'N')	186 (5 'N', 6 indels)	142 (1 'N', 53 indels)	/	122 (3 'N')	133 (6 'N')
Bacteria-Thermotogae-4-2	Thermotogae	Mesoaciditoga lauensis	ASM74545v1	29397	1746	0.943936	154	9	0.944785	392 (11 'N')	92 (3 'N')	74	60 (1 'N', 9 indels)	198 (8 'N', 1 indels)	60 (2 'N')	135 (5 'N')	69 (3 'N')	53	/	84 (5 'N')	148 (6 'N', 27 indels)	122 (3 'N')	106 (4 'N', 2 indels)	39 (1 'N', 6 indels)	135 (3 'N')	71	162 (1 'N', 2 indels)	/	231 (10 'N')	37 (3 'N', 13 indels)	105 (3 'N')	153 (6 'N', 1 indels)	73 (2 'N')	50 (1 'N', 21 indels)	41 (1 'N')	98 (1 'N')	179 (150 indels)	296 (5 'N')	/	/	64 (2 'N')	299 (6 'N')	/	138 (4 'N')	186 (7 'N', 29 indels)	142 (2 'N', 45 indels)	262 (8 'N')	122 (4 'N')	133 (5 'N', 67 indels)
Bacteria-Thermotogae-4-3	Thermotogae	Petrotoga mobilis	ASM150805v1	28747	2396	0.923065	147	16	0.90184	392 (12 'N')	92 (6 'N')	74 (1 'N', 42 indels)	60 (1 'N', 7 indels)	198 (11 'N')	60 (1 'N')	135 (7 'N')	69 (1 'N')	53 (3 'N')	69 (2 'N')	84 (4 'N')	148 (6 'N', 4 indels)	122 (4 'N')	106 (9 'N', 2 indels)	39 (6 indels)	135 (4 'N')	71	162 (3 'N')	/	231 (12 'N')	37 (2 'N', 27 indels)	105 (2 'N', 3 indels)	153 (7 'N', 2 indels)	/	50 (2 'N')	41 (2 'N')	98 (2 'N')	179 (5 'N', 74 indels)	296 (9 'N')	/	/	/	299 (15 'N', 3 indels)	/	138 (8 'N')	186 (7 'N', 31 indels)	142 (1 'N', 53 indels)	262 (8 'N')	122 (5 'N')	133 (7 'N', 65 indels)
Bacteria-Thermotogae-4-4	Thermotogae	Thermotoga naphthophila	ASM2510v1	24464	6679	0.785538	136	27	0.834356	392 (8 'N')	92 (2 'N', 28 indels)	74 (1 'N', 28 indels)	60 (2 'N')	198 (7 'N', 7 indels)	60 (1 'N')	135 (6 'N')	69 (1 'N')	53 (1 'N')	69 (1 'N')	84 (2 'N')	148 (5 'N')	122 (3 'N')	106 (3 'N', 2 indels)	39 (1 'N', 4 indels)	135 (2 'N')	71 (1 'N')	162 (1 'N', 1 indels)	/	231 (12 'N')	37 (1 'N', 18 indels)	105 (3 'N', 5 indels)	153 (3 'N', 4 indels)	73 (5 'N')	50 (2 'N', 2 indels)	41 (2 'N')	98 (3 'N')	/	296 (7 'N', 7 indels)	/	/	64 (2 'N')	299 (6 'N')	/	138 (5 'N')	186 (8 'N')	142 (1 'N', 45 indels)	262 (8 'N')	122 (2 'N')	133 (3 'N')
Bacteria-Unknown-30-1		bacteria symbiont BFo1 of Frankliniella occidentalis	ASM160254v1	29244	1899	0.939023	152	11	0.932515	392 (12 'N')	92 (5 'N')	74 (5 'N')	60 (1 'N')	198 (7 'N')	60 (3 'N')	135 (6 'N')	69 (3 'N')	53 (1 'N')	69	84 (5 'N', 2 indels)	148 (1 'N')	122 (1 'N', 48 indels)	106 (2 'N')	39 (1 'N')	135 (1 'N')	71 (1 'N')	162 (1 'N')	152 (4 'N')	231 (8 'N')	37 (1 indels)	105 (1 'N')	153 (6 'N')	73 (3 'N')	/	41	98 (1 'N', 1 indels)	179 (6 'N')	296 (3 'N')	515 (23 'N')	71 (3 'N')	64 (1 'N', 9 indels)	299 (6 'N')	197 (4 'N', 6 indels)	138 (9 'N')	/	142 (7 'N')	262 (15 'N', 3 indels)	122 (3 'N')	133 (7 'N')
Bacteria-Unknown-30-10		Vermiphilus pyriformis	ASM38563v1	22132	9011	0.710657	113	50	0.693252	/	/	74 (3 'N')	60 (2 'N')	198 (7 'N')	60 (1 'N', 3 indels)	135 (2 'N')	69 (3 indels)	53 (2 'N')	69 (1 indels)	84 (4 'N')	148 (6 'N', 27 indels)	122 (3 'N', 14 indels)	106 (4 'N')	39	135 (2 'N', 55 indels)	/	162 (4 indels)	/	/	/	105 (3 'N')	/	/	/	41 (2 'N')	/	179 (5 'N')	/	515 (20 'N')	/	64 (56 indels)	/	/	138 (7 'N')	186 (7 'N')	142 (128 indels)	/	122 (4 'N')	133 (6 'N')
Bacteria-Unknown-30-11		bacterium JKG1	ASM52641v1	30585	558	0.982083	160	3	0.981595	392 (7 'N', 9 indels)	92 (5 'N')	74 (41 indels)	60 (1 'N')	198 (4 'N')	60 (3 'N', 5 indels)	135 (6 'N')	69	53	69 (1 'N')	84 (4 'N')	148 (2 'N')	122 (5 'N')	106 (3 'N', 4 indels)	39	135 (2 'N')	71 (1 'N')	162 (2 'N', 1 indels)	152 (5 'N')	231 (5 'N')	37 (1 'N', 13 indels)	105 (3 'N')	153 (2 'N')	73 (2 'N')	50 (1 'N')	41 (1 'N')	98 (2 'N')	179 (5 'N')	296 (1 'N')	515 (13 'N')	71 (3 indels)	/	299 (8 'N')	/	138 (5 'N')	186 (6 'N', 60 indels)	142 (1 'N', 45 indels)	262 (9 'N', 3 indels)	122 (1 'N', 34 indels)	133 (4 'N')
Bacteria-Unknown-30-12		Candidatus Moduliflexus flocculans	ASM73951v1	30170	973	0.968757	157	6	0.96319	/	92 (3 'N')	74 (1 'N', 32 indels)	60 (1 'N')	198 (5 'N')	60 (5 'N')	135 (2 'N')	69 (1 'N')	53 (2 'N')	69 (2 'N')	84 (2 'N')	148 (2 'N', 27 indels)	122 (2 'N')	106 (6 'N', 2 indels)	39	135 (1 'N')	71 (1 'N')	162 (1 'N')	152 (3 'N')	231 (11 'N')	37 (1 indels)	105 (3 'N')	153 (4 'N', 20 indels)	73 (3 'N')	50 (1 'N')	41	98 (1 'N')	179 (6 'N')	296 (4 'N')	515 (14 'N')	71 (3 'N')	64 (1 'N')	299 (11 'N')	197 (9 'N', 8 indels)	138 (5 'N')	186 (7 'N', 2 indels)	142 (5 'N', 53 indels)	262 (17 'N', 30 indels)	122 (2 'N')	133 (6 'N')
Bacteria-Unknown-30-13		Candidatus Vecturithrix granuli	ASM73953v1	29921	1222	0.960762	157	6	0.96319	/	/	74 (2 'N')	60 (1 'N')	198 (7 'N')	60 (3 'N')	135 (2 'N')	69	53 (2 'N')	69 (1 'N')	84 (2 'N')	148 (2 'N', 53 indels)	122 (4 'N')	106 (4 'N')	39	135 (1 'N')	71 (1 'N')	162 (3 'N')	152 (5 'N')	231 (7 'N')	37 (1 indels)	105 (2 'N')	153 (4 'N')	73 (4 'N')	50 (1 'N')	41	98 (1 'N')	179 (4 'N')	296 (4 'N')	515 (16 'N')	71 (4 'N')	64 (2 'N')	299 (10 'N')	197 (11 'N', 8 indels)	138 (5 'N')	186 (5 'N', 2 indels)	142 (3 'N', 53 indels)	262 (17 'N', 31 indels)	122 (2 'N')	133 (6 'N')
Bacteria-Unknown-30-14		candidate division Kazan bacterium RBG_13_50_9	ASM177225v1	26998	4145	0.866904	135	28	0.828221	/	92 (3 'N', 9 indels)	/	60 (1 'N')	198 (5 'N')	60 (2 'N', 1 indels)	135 (6 'N', 13 indels)	/	/	/	84 (3 'N')	148 (3 'N')	122 (2 'N')	106 (1 'N')	39 (6 indels)	135 (2 'N', 64 indels)	71 (1 'N')	162 (5 'N', 8 indels)	152 (5 'N')	231 (4 'N', 94 indels)	37	105 (4 'N')	153 (5 'N', 7 indels)	73 (4 'N')	50 (1 'N')	41	98 (2 'N')	179 (3 'N')	296 (10 'N')	/	71 (4 'N', 5 indels)	/	299 (6 'N')	197 (8 'N')	138 (8 'N')	186 (8 'N')	142 (3 'N', 23 indels)	262 (4 'N', 93 indels)	122 (34 indels)	133 (1 'N', 66 indels)
Bacteria-Unknown-30-15		bacterium LF-3	Guyana massiliensis	27996	3147	0.89895	149	14	0.91411	392 (7 'N')	92 (7 'N')	74 (3 'N', 1 indels)	60 (1 'N')	198 (8 'N')	60 (4 'N')	135 (5 'N')	69 (2 'N', 2 indels)	53 (1 'N')	69 (1 'N')	84 (4 'N', 2 indels)	148 (6 'N')	122 (6 'N')	106 (5 'N')	39	135 (4 'N', 1 indels)	71 (1 'N')	162 (2 'N', 1 indels)	152 (7 'N')	231 (4 'N')	37	105 (4 'N')	153 (4 'N', 4 indels)	73 (4 'N', 2 indels)	/	41 (2 'N')	/	179 (6 'N')	296 (9 'N', 10 indels)	515 (23 'N')	71 (5 'N', 9 indels)	64 (2 'N')	299 (8 'N')	197 (11 'N')	138 (8 'N')	186 (9 'N')	142 (4 'N')	262 (18 'N', 3 indels)	122 (2 'N')	133 (7 'N')
Bacteria-Unknown-30-16		bacterium MS4	Amazonia massiliensis	30490	653	0.979032	160	3	0.981595	392 (7 'N')	92 (5 'N')	74 (32 indels)	60 (2 'N')	198 (5 'N')	60 (2 'N')	135 (4 'N')	69 (1 'N')	53	69 (1 'N')	84 (4 'N')	148 (3 'N')	122 (5 'N')	106 (3 'N')	39	135 (4 'N')	71 (1 'N')	162 (2 'N')	152 (4 'N')	231 (8 'N', 1 indels)	37	105 (2 'N')	153 (5 'N')	73 (6 'N')	50 (1 'N')	41	98 (2 'N')	179 (1 'N', 108 indels)	296 (6 'N')	515 (22 'N')	71 (4 'N')	64 (24 indels)	299 (8 'N')	197 (10 'N', 6 indels)	138 (2 'N', 76 indels)	186 (9 'N')	142 (5 'N')	/	122 (2 'N')	133 (6 'N')
Bacteria-Unknown-30-17		candidate division WOR-1 bacterium RIFOXYA12_FULL_43_27	ASM177141v1	18916	12227	0.607392	123	40	0.754601	392 (8 'N')	92 (4 'N')	74 (1 indels)	60 (1 'N')	198 (5 'N')	60 (1 'N')	135 (3 'N')	69	53 (1 'N')	69 (2 'N')	84 (3 'N')	148 (3 'N', 27 indels)	122 (3 'N')	106 (4 'N', 3 indels)	39 (1 'N', 4 indels)	135 (3 'N')	71 (1 'N')	162 (3 'N')	152 (4 'N')	/	37 (3 'N')	105 (5 'N')	153 (6 'N', 2 indels)	73 (3 'N', 1 indels)	50 (1 'N')	41 (1 'N')	98 (1 'N')	/	296 (5 'N', 77 indels)	515 (22 'N')	71 (3 'N')	64 (3 'N')	299 (10 'N')	197 (10 'N')	138 (5 'N')	186 (6 'N', 71 indels)	142 (1 'N', 97 indels)	262 (7 'N')	122 (2 'N')	133 (9 'N')
Bacteria-Unknown-30-18		candidate division WOR-1 bacterium RIFOXYA12_FULL_52_29	ASM177142v1	18862	12281	0.605658	124	39	0.760736	392 (11 'N')	92 (6 'N')	74 (2 'N')	60 (1 'N')	198 (7 'N')	60 (3 'N')	135 (3 'N')	69	53	69 (1 'N')	84 (2 'N')	148 (3 'N')	122 (6 'N')	106 (3 'N')	39 (1 'N')	135 (30 indels)	71 (2 'N')	162 (1 'N')	152 (4 'N')	/	37 (1 'N')	105 (4 'N')	153 (2 'N', 5 indels)	73 (2 'N', 1 indels)	50 (3 'N')	41 (1 'N')	98 (1 'N')	/	296 (4 'N', 3 indels)	515 (22 'N', 8 indels)	71 (3 'N')	64 (2 'N')	299 (9 'N')	197 (12 'N')	138 (6 'N')	186 (7 'N')	142 (45 indels)	262 (8 'N')	122 (2 'N')	133 (6 'N')
Bacteria-Unknown-30-19		candidate division WOR-1 bacterium RIFOXYA2_FULL_51_19	ASM177146v1	28145	2998	0.903734	152	11	0.932515	392 (11 'N')	92 (6 'N')	74 (2 'N')	60 (1 'N')	198 (7 'N')	60 (3 'N', 1 indels)	135 (3 'N')	69	53	69 (1 'N')	84 (2 'N')	148 (3 'N')	122 (6 'N')	106 (3 'N')	39 (1 'N')	135 (30 indels)	71 (2 'N')	162 (1 'N')	152 (4 'N')	/	37 (1 'N')	105 (4 'N')	153 (2 'N', 5 indels)	73 (2 'N', 1 indels)	50 (3 'N')	41 (1 'N')	98 (1 'N')	/	296 (4 'N', 3 indels)	515 (22 'N', 8 indels)	71 (3 'N')	64 (2 'N')	299 (9 'N')	197 (12 'N')	138 (6 'N')	186 (7 'N')	142 (45 indels)	262 (8 'N')	122 (2 'N')	133 (6 'N')
Bacteria-Unknown-30-2		candidate division TM6 bacterium GW2011_GWF2_32_72	ASM98952v1	27435	3708	0.880936	142	21	0.871166	392 (16 'N')	92 (4 'N', 49 indels)	74 (3 'N')	60	198 (9 'N')	60 (2 'N', 5 indels)	135 (3 'N')	69 (1 'N', 1 indels)	53 (2 'N')	69 (1 indels)	84 (3 'N')	148 (3 'N', 27 indels)	122 (3 'N', 14 indels)	106 (5 'N')	39 (1 'N')	135 (4 'N', 57 indels)	71	162 (3 'N', 6 indels)	152 (5 'N')	/	/	105 (3 'N')	153 (4 'N', 1 indels)	73 (4 'N', 2 indels)	50 (2 'N')	41	98 (2 'N')	179 (5 'N')	/	515 (24 'N', 8 indels)	/	64 (1 'N')	299 (5 'N', 13 indels)	/	138 (7 'N')	186 (5 'N', 78 indels)	142 (4 'N', 53 indels)	/	122 (5 'N')	133 (9 'N')
Bacteria-Unknown-30-22		PVC group bacterium (ex Bugula neritina AB1)	AB1_pvc	28604	2539	0.918473	148	15	0.907975	392 (8 'N')	92 (4 'N')	74 (1 'N', 32 indels)	60 (2 'N')	198 (3 'N')	/	135 (4 'N')	69	53 (2 'N')	69 (1 'N')	84 (2 'N', 11 indels)	148 (4 'N', 27 indels)	122 (3 'N')	106 (3 'N', 8 indels)	39	135 (3 'N')	71	162 (3 'N')	152 (7 'N')	231 (5 'N')	37 (9 indels)	105 (4 'N')	153 (5 'N', 4 indels)	73 (5 'N')	50 (1 'N')	41 (1 'N')	98 (1 'N')	/	296 (9 'N', 10 indels)	515 (20 'N')	/	64	299 (12 'N')	/	138 (7 'N')	/	142 (5 'N', 49 indels)	262 (5 'N')	122 (1 'N')	133 (9 'N', 2 indels)
Bacteria-Unknown-30-23		methanotrophic endosymbiont of Bathymodiolus azoricus (Menez Gwen)	BAZMOX	22767	8376	0.731047	115	48	0.705521	392 (8 'N')	92 (4 'N')	74 (4 'N')	60 (2 'N')	/	60 (3 'N')	135 (6 'N')	69	53 (3 'N')	69	84 (1 'N', 33 indels)	148 (2 'N')	122 (5 'N', 21 indels)	/	39 (1 'N')	/	71 (3 'N')	162 (3 'N')	/	231 (8 'N')	/	105 (4 'N')	153 (6 'N')	73 (3 'N')	/	41 (1 'N')	98 (1 'N')	/	296 (8 'N')	515 (14 'N', 122 indels)	71 (1 'N', 54 indels)	/	/	197 (5 'N', 9 indels)	138 (104 indels)	/	142 (3 'N', 45 indels)	/	122 (97 indels)	133 (6 'N', 1 indels)
Bacteria-Unknown-30-24		Candidatus Melainabacteria bacterium MEL.A1	ASM176541v1	24297	6846	0.780175	141	22	0.865031	392 (14 'N')	92 (5 'N')	74	60 (3 'N')	198 (11 'N')	60 (4 'N')	135 (3 'N')	69	53 (2 'N')	69	84 (3 'N', 2 indels)	148 (7 'N')	122 (7 'N')	106 (7 'N', 2 indels)	39	135 (2 'N')	71 (3 'N')	162 (5 'N', 2 indels)	152 (4 'N')	231 (7 'N')	37 (3 'N')	105 (3 'N')	153 (8 'N')	73 (2 'N')	50 (2 'N')	41 (2 'N')	98 (1 'N')	/	296 (11 'N', 12 indels)	515 (19 'N', 8 indels)	/	64 (2 'N')	299 (6 'N')	197 (14 'N')	138 (5 'N', 67 indels)	186 (10 'N')	142 (2 'N', 89 indels)	262 (13 'N')	122 (8 'N')	133 (8 'N', 1 indels)
Bacteria-Unknown-30-25		Candidatus Melainabacteria bacterium GWA2_34_9	ASM178453v1	27199	3944	0.873358	139	24	0.852761	392 (9 'N')	92 (5 'N')	74 (2 'N')	/	198 (7 'N')	60 (3 'N', 2 indels)	135 (5 'N')	69	/	69 (1 'N')	84 (5 'N', 1 indels)	148 (4 'N')	122 (5 'N')	106 (7 'N')	39	135 (6 'N')	71 (2 'N')	162 (3 'N')	152 (2 'N', 1 indels)	231 (7 'N')	37 (1 'N')	105 (2 'N')	153 (8 'N')	73 (2 'N')	50 (4 'N')	41 (1 'N')	98 (1 'N', 14 indels)	/	296 (9 'N', 1 indels)	/	/	64 (3 'N')	299 (7 'N')	197 (8 'N')	138 (5 'N', 47 indels)	186 (8 'N')	142 (8 'N')	262 (12 'N')	122 (6 'N')	133 (9 'N')
Bacteria-Unknown-30-26		Candidatus Melainabacteria bacterium GWF2_37_15	ASM178456v1	27790	3353	0.892335	141	22	0.865031	392 (12 'N')	92 (5 'N')	74 (2 'N', 1 indels)	/	198 (5 'N', 56 indels)	60 (4 'N', 2 indels)	135 (10 'N')	/	53 (3 'N', 11 indels)	/	84 (4 'N', 1 indels)	148 (7 'N')	122 (5 'N')	106 (6 'N', 6 indels)	/	135 (4 'N', 4 indels)	71	162 (2 'N')	/	231 (9 'N')	37 (2 'N')	105 (2 'N')	153 (9 'N')	73 (3 'N', 1 indels)	50 (1 'N')	41 (1 'N')	98 (3 'N')	/	296 (6 'N', 10 indels)	515 (21 'N', 8 indels)	/	64 (3 'N')	299 (11 'N')	197 (5 'N')	138 (6 'N')	186 (10 'N')	142 (2 'N', 53 indels)	262 (9 'N')	122 (6 'N')	133 (8 'N', 1 indels)
Bacteria-Unknown-30-27		Parcubacteria group bacterium RIFCSPHIGHO2_02_FULL_48_10b	ASM182439v1	20472	10671	0.657355	114	49	0.699387	392 (5 'N', 174 indels)	92 (5 'N', 10 indels)	74 (2 'N', 32 indels)	60 (1 'N')	/	60 (2 'N')	135 (5 'N', 22 indels)	69 (1 'N')	53 (1 'N', 2 indels)	69 (3 indels)	/	148 (6 'N', 27 indels)	/	106 (3 'N')	39 (6 indels)	135 (1 'N', 30 indels)	71 (1 'N')	162 (47 indels)	152 (2 'N', 111 indels)	/	/	105 (1 'N')	153 (4 'N', 20 indels)	73 (5 'N')	50 (2 'N', 14 indels)	41 (1 'N', 3 indels)	98 (2 'N')	179 (4 'N')	296 (5 'N', 105 indels)	515 (25 'N')	71 (33 indels)	64 (1 'N', 15 indels)	299 (2 'N', 192 indels)	197 (9 'N')	138 (6 'N')	186 (7 'N', 59 indels)	142 (1 'N', 23 indels)	/	122 (6 'N')	133 (3 'N')
Bacteria-Unknown-30-28		Parcubacteria group bacterium CG1_02_41_26	ASM187242v1	26454	4689	0.849436	128	35	0.785276	392 (9 'N', 4 indels)	92 (3 'N', 9 indels)	74 (1 'N')	60 (2 'N')	198 (11 'N', 16 indels)	60 (2 'N', 25 indels)	135 (1 'N', 1 indels)	69	53 (2 indels)	69	84 (3 'N')	148 (7 'N', 27 indels)	122 (3 'N', 14 indels)	106 (4 'N')	/	135 (3 'N')	/	162 (2 'N', 8 indels)	152 (1 'N', 88 indels)	231 (9 'N', 45 indels)	37 (2 'N', 24 indels)	105 (4 'N')	/	73 (6 'N')	/	41	/	179 (6 'N', 13 indels)	296 (1 'N')	515 (22 'N')	71 (2 'N', 29 indels)	64 (1 'N')	299 (11 'N')	197 (5 'N', 5 indels)	138 (3 'N')	186 (8 'N', 59 indels)	142 (4 'N')	/	122 (2 'N', 93 indels)	/
Bacteria-Unknown-30-29		candidate division Kazan bacterium RIFCSPHIGHO2_01_FULL_44_14	ASM177118v1	18502	12641	0.594098	113	50	0.693252	/	92 (4 'N', 9 indels)	74 (32 indels)	60 (3 'N')	198 (5 'N')	60 (4 'N', 1 indels)	135 (7 'N')	/	/	69	84 (4 'N')	148 (1 'N', 52 indels)	122 (3 'N')	106 (5 'N', 4 indels)	39 (1 'N')	135 (3 'N', 71 indels)	71 (1 'N')	162 (14 indels)	152 (5 'N', 1 indels)	231 (4 'N', 94 indels)	37 (1 'N')	105 (3 'N')	153 (4 'N', 1 indels)	73 (2 'N')	50 (1 'N')	41	98 (1 'N')	179 (4 'N')	296 (5 'N', 69 indels)	/	71 (3 'N')	/	299 (7 'N', 2 indels)	197 (8 'N', 11 indels)	138 (9 'N')	186 (10 'N')	142 (3 'N', 23 indels)	/	122 (5 'N')	133 (7 'N')
Bacteria-Unknown-30-3		candidate division TM6 bacterium GW2011_GWF2_37_49	ASM98995v1	28502	2641	0.915198	145	18	0.889571	392 (12 'N')	92 (3 'N', 1 indels)	74 (2 'N')	60 (2 'N')	198 (8 'N')	60 (2 'N')	135 (4 'N')	69	53 (4 'N')	/	84 (5 'N')	148 (7 'N', 27 indels)	122 (6 'N', 14 indels)	106 (5 'N')	39	135 (5 'N')	71 (3 'N')	162 (6 'N', 1 indels)	152 (6 'N')	/	/	105 (5 'N')	153 (5 'N', 1 indels)	73 (4 'N', 8 indels)	50 (2 'N')	41 (2 'N')	98 (3 'N', 14 indels)	179 (3 'N')	/	515 (18 'N')	/	64 (4 'N')	299 (10 'N', 7 indels)	/	138 (84 indels)	186 (7 'N', 82 indels)	142 (3 'N', 97 indels)	/	122 (2 'N')	133 (5 'N', 1 indels)
Bacteria-Unknown-30-30		candidate division TA06 bacterium DG_78	ASM130322v1	23334	7809	0.749253	119	44	0.730061	/	/	/	60 (3 'N')	198 (11 'N')	/	135 (4 'N')	69	53 (1 'N')	69	/	148 (6 'N')	122 (2 'N')	106 (4 'N')	39 (1 'N', 21 indels)	135 (2 'N')	/	/	152 (3 'N')	231 (8 'N')	/	105 (3 'N')	153 (7 'N', 2 indels)	73 (5 'N')	/	41	98 (3 'N', 19 indels)	179 (4 'N')	296 (8 'N')	/	/	64 (3 'N')	299 (9 'N')	197 (5 'N', 9 indels)	138 (4 'N', 67 indels)	/	142 (2 'N', 89 indels)	262 (1 'N', 154 indels)	122 (2 'N', 2 indels)	133 (3 'N', 1 indels)
Bacteria-Unknown-30-4		candidate division Kazan bacterium GW2011_GWC1_52_13	ASM100437v1	26702	4441	0.8574	136	27	0.834356	/	92 (4 'N')	74	60 (3 'N')	198 (6 'N')	60 (4 'N', 1 indels)	135 (7 'N')	/	53 (1 'N')	/	84 (4 'N')	148 (1 'N', 52 indels)	122 (1 'N', 10 indels)	106 (5 'N', 4 indels)	39 (1 'N')	135 (2 'N', 30 indels)	71 (1 'N')	162 (1 'N', 8 indels)	152 (3 'N', 1 indels)	231 (4 'N', 94 indels)	37	105 (2 'N', 3 indels)	153 (4 'N', 3 indels)	73 (2 'N')	50 (1 'N')	41	98 (2 'N')	179 (4 'N')	296 (7 'N', 69 indels)	/	71 (3 'N')	/	299 (3 'N')	197 (6 'N')	138 (8 'N')	186 (8 'N')	142 (3 'N', 23 indels)	262 (7 'N')	122 (1 'N', 34 indels)	133 (5 'N')
Bacteria-Unknown-30-5		candidate division Kazan bacterium GW2011_GWB1_52_7	ASM100444v1	15982	15161	0.513181	105	58	0.644172	/	92 (4 'N')	74	60 (3 'N')	198 (6 'N')	60 (4 'N', 1 indels)	135 (7 'N')	/	53 (1 'N')	/	84 (4 'N')	148 (1 'N', 52 indels)	122 (1 'N', 10 indels)	106 (5 'N', 4 indels)	39 (1 'N')	135 (2 'N', 30 indels)	71 (1 'N')	162 (1 'N', 8 indels)	152 (3 'N', 1 indels)	231 (4 'N', 94 indels)	37	105 (2 'N', 3 indels)	153 (4 'N', 3 indels)	73 (2 'N')	50 (1 'N')	41	98 (2 'N')	179 (4 'N')	296 (7 'N', 69 indels)	/	71 (3 'N')	/	299 (3 'N')	197 (6 'N')	138 (8 'N')	186 (8 'N')	142 (3 'N', 23 indels)	262 (7 'N')	122 (1 'N', 34 indels)	133 (5 'N')
Bacteria-Unknown-30-6		candidate division Kazan bacterium GW2011_GWA1_50_15	ASM102979v1	16527	14616	0.530681	107	56	0.656442	/	92 (4 'N')	74	60 (3 'N')	198 (6 'N')	60 (4 'N', 1 indels)	135 (7 'N')	/	53 (1 'N')	/	84 (4 'N')	148 (1 'N', 52 indels)	122 (1 'N', 10 indels)	106 (5 'N', 4 indels)	39 (1 'N')	135 (2 'N', 30 indels)	71 (1 'N')	162 (1 'N', 8 indels)	152 (3 'N', 1 indels)	231 (4 'N', 94 indels)	37	105 (2 'N', 3 indels)	153 (4 'N', 3 indels)	73 (2 'N')	50 (1 'N')	41	98 (2 'N')	179 (4 'N')	296 (7 'N', 69 indels)	/	71 (3 'N')	/	299 (3 'N')	197 (6 'N')	138 (8 'N')	186 (8 'N')	142 (3 'N', 23 indels)	262 (7 'N')	122 (1 'N', 34 indels)	133 (5 'N')
Bacteria-Unknown-30-7		Microgenomates group bacterium GW2011_GWD1_47_13	ASM100046v1	17440	13703	0.559997	105	58	0.644172	392 (6 'N')	92 (7 'N', 9 indels)	74 (1 'N', 1 indels)	60 (1 'N')	/	/	135 (3 'N')	/	/	/	84 (1 'N')	/	/	106 (4 'N', 5 indels)	39	135 (2 'N')	71 (2 'N', 1 indels)	162 (1 'N')	/	231 (10 'N', 2 indels)	/	105 (1 'N')	153 (5 'N', 20 indels)	73 (2 'N', 15 indels)	50 (2 'N', 6 indels)	41 (1 indels)	98 (3 'N')	179 (6 'N', 14 indels)	296 (4 'N', 80 indels)	515 (17 'N', 6 indels)	71 (2 'N', 14 indels)	64 (14 indels)	299 (4 'N', 2 indels)	197 (8 'N', 3 indels)	138 (3 'N')	186 (6 'N', 60 indels)	142 (5 'N')	/	122 (6 'N')	133 (4 'N')
Bacteria-Unknown-30-8		Microgenomates group bacterium GW2011_GWF2_45_18	ASM100157v1	29275	1868	0.940019	150	13	0.920245	392 (10 'N', 4 indels)	92 (1 'N', 52 indels)	74 (3 'N')	60 (2 'N')	198 (5 'N', 57 indels)	60 (2 'N', 3 indels)	135 (5 'N', 1 indels)	69 (2 'N', 7 indels)	53 (6 indels)	69 (2 'N', 1 indels)	84 (2 'N')	148 (4 'N')	122 (2 'N')	106 (5 'N')	39	135 (4 'N', 30 indels)	71 (3 'N', 3 indels)	162 (5 'N', 8 indels)	152 (3 'N')	231 (10 'N')	37 (13 indels)	105 (3 'N')	153 (7 'N')	73 (3 'N', 27 indels)	/	41	98 (1 'N')	179 (2 'N', 13 indels)	296 (2 'N', 90 indels)	515 (11 'N', 163 indels)	71 (2 'N', 5 indels)	64 (2 'N')	299 (3 'N', 8 indels)	197 (2 'N', 9 indels)	138 (4 'N')	186 (3 'N', 40 indels)	142 (3 'N', 23 indels)	/	122 (101 indels)	133 (4 'N', 2 indels)
Bacteria-Unknown-30-9		Microgenomates group bacterium GW2011_GWF1_46_12	ASM100220v1	26131	5012	0.839065	132	31	0.809816	392 (6 'N')	92 (7 'N', 9 indels)	74 (1 'N', 1 indels)	60 (1 'N')	/	/	135 (3 'N')	/	/	69 (1 'N')	84 (1 'N')	148 (2 'N')	/	106 (4 'N', 5 indels)	39	135 (2 'N')	71 (2 'N', 1 indels)	162 (1 'N')	152 (5 'N', 4 indels)	231 (10 'N', 2 indels)	/	105	153 (2 'N', 4 indels)	73 (2 'N', 15 indels)	50 (2 'N', 6 indels)	41 (1 indels)	98 (3 'N')	/	296 (4 'N', 80 indels)	515 (17 'N', 6 indels)	71 (2 'N', 14 indels)	64 (14 indels)	299 (4 'N', 2 indels)	197 (8 'N', 3 indels)	138 (3 'N')	/	142 (5 'N')	/	122 (6 'N')	133 (4 'N')
Bacteria-Verrucomicrobia-3-1	Verrucomicrobia	Coraliomargarita akajimensis	ASM2590v1	29374	1769	0.943198	152	11	0.932515	392 (13 'N', 4 indels)	92 (7 'N')	74 (42 indels)	60 (2 'N')	198 (7 'N')	60 (1 indels)	135 (3 'N')	69 (1 'N')	53 (2 'N', 13 indels)	/	84 (1 'N')	148 (3 'N')	122 (4 'N')	106 (4 'N')	39 (28 indels)	135 (2 'N')	71	162 (2 'N')	152 (2 'N')	231 (10 'N')	/	105 (4 'N')	153 (2 'N', 20 indels)	73 (3 'N')	50 (1 'N')	41 (1 'N')	98 (1 'N')	179 (6 'N', 1 indels)	/	515 (15 'N', 60 indels)	/	64 (3 'N', 1 indels)	299 (10 'N')	/	138 (5 'N')	186 (11 'N')	/	262 (4 'N', 158 indels)	122 (2 'N', 21 indels)	133 (4 'N')
Bacteria-Verrucomicrobia-3-2	Verrucomicrobia	Terrimicrobium sacchariphilum	ASM161354v1	30104	1039	0.966638	158	5	0.969325	392 (9 'N', 9 indels)	92 (2 'N', 28 indels)	74 (3 'N')	60 (2 'N')	198 (6 'N')	60 (2 'N', 3 indels)	135	69	53 (1 'N', 8 indels)	69	84 (3 'N')	148 (3 'N')	122 (3 'N', 12 indels)	106 (3 'N')	39 (2 'N', 6 indels)	135 (1 'N', 33 indels)	71 (4 'N')	162 (2 'N', 11 indels)	152 (3 'N')	231 (8 'N')	37 (14 indels)	105 (1 'N')	153 (4 'N')	73 (4 'N')	50 (1 'N')	41	98 (1 'N')	179 (6 'N')	296 (5 'N')	515 (19 'N', 8 indels)	/	64 (3 'N')	299 (9 'N')	/	138 (5 'N')	186 (6 'N')	142 (2 'N', 63 indels)	262 (6 'N')	122 (3 'N')	133 (3 'N', 7 indels)
Bacteria-Verrucomicrobia-3-3	Verrucomicrobia	Akkermansia muciniphila	ASM2022v1	25896	5247	0.831519	145	18	0.889571	392 (5 'N', 135 indels)	92 (4 'N')	74 (2 'N')	60 (1 'N')	198 (6 'N')	60 (3 'N', 5 indels)	135 (2 'N')	69 (1 'N')	53 (3 'N', 7 indels)	69	84 (3 'N')	148 (4 'N')	122 (8 'N')	106 (2 'N')	39 (6 indels)	135 (1 'N', 60 indels)	71 (3 'N')	162 (4 'N')	152 (1 'N')	231 (9 'N')	37 (1 'N', 24 indels)	105 (1 'N')	153 (2 'N')	73 (1 'N')	50 (1 'N', 3 indels)	41	98 (2 'N')	179 (8 'N')	296 (7 'N', 69 indels)	515 (17 'N', 8 indels)	/	64 (2 'N')	299 (9 'N')	/	138 (5 'N')	186 (9 'N', 59 indels)	142 (1 'N', 71 indels)	262 (3 'N', 121 indels)	122 (3 'N')	133 (4 'N')
Archaea-Aenigmarchaeota-3-1	Aenigmarchaeota	AB722182_s	/	0	31143	0	0	163	0	/	/	/	/	/	/	/	/	/	/	/	/	/	/	/	/	/	/	/	/	/	/	/	/	/	/	/	/	/	/	/	/	/	/	/	/	/	/	/	/
Archaea-Aenigmarchaeota-3-2	Aenigmarchaeota	AB722186_s	/	0	31143	0	0	163	0	/	/	/	/	/	/	/	/	/	/	/	/	/	/	/	/	/	/	/	/	/	/	/	/	/	/	/	/	/	/	/	/	/	/	/	/	/	/	/	/
Archaea-Aenigmarchaeota-3-3	Aenigmarchaeota	Candidatus Aenigmarchaeota archaeon CG1_02_38_14	ASM187398v1	10577	20566	0.339627	65	98	0.398773	/	/	/	/	/	/	/	/	/	/	/	/	/	/	/	/	/	/	/	/	/	/	/	/	/	41 (6 indels)	/	/	/	/	/	/	/	/	138 (6 'N')	186 (2 'N', 73 indels)	142 (5 'N')	262 (19 'N', 3 indels)	122 (2 'N')	/
Archaea-Candidatus-Bathyarchaeota-3-1	Candidatus Bathyarchaeota	Candidatus Bathyarchaeota archaeon BA2	ASM139979v1	19284	11859	0.619208	102	61	0.625767	/	/	/	/	/	/	/	/	/	/	/	/	/	/	/	/	/	/	/	/	/	/	/	/	/	/	/	/	/	/	/	/	/	/	138 (6 'N')	186 (6 'N', 1 indels)	142 (3 'N', 89 indels)	262 (5 'N')	122 (2 'N')	133 (4 'N')
Archaea-Candidatus-Bathyarchaeota-3-2	Candidatus Bathyarchaeota	candidatus_bathyarchaeota_archaeon_ba1	ASM139980v1	18510	12633	0.594355	99	64	0.607362	/	/	/	/	/	/	/	/	/	/	/	/	/	/	/	/	/	/	/	/	/	/	/	/	/	/	/	/	/	/	/	/	/	/	138 (7 'N')	186 (6 'N', 1 indels)	142 (3 'N', 89 indels)	/	122 (2 'N')	133 (3 'N')
Archaea-Candidatus-Bathyarchaeota-3-3	Candidatus Bathyarchaeota	Candidatus Bathyarchaeota archaeon RBG_16_48_13	ASM177599v1	11236	19907	0.360787	73	90	0.447853	/	/	/	/	/	/	/	/	/	/	/	/	/	/	/	/	/	/	/	/	/	/	/	/	/	/	/	/	/	/	/	/	/	/	138 (7 'N')	186 (9 'N', 1 indels)	/	/	122 (2 'N')	133 (3 'N')
Archaea-Candidatus-Diapherotrites-3-1	Candidatus Diapherotrites	Candidatus Iainarchaeum andersonii	ASM40235v1	9051	22092	0.290627	29	134	0.177914	/	/	/	/	/	/	/	/	/	/	/	/	/	/	/	/	/	/	/	/	/	/	/	/	/	/	/	/	/	/	/	/	/	/	/	/	/	/	/	/
Archaea-Candidatus-Diapherotrites-3-2	Candidatus Diapherotrites	Diapherotrites archaeon SCGC AAA011-N19	ASM40452v1	0	31143	0	0	163	0	/	/	/	/	/	/	/	/	/	/	/	/	/	/	/	/	/	/	/	/	/	/	/	/	/	/	/	/	/	/	/	/	/	/	/	/	/	/	/	/
Archaea-Candidatus-Diapherotrites-3-3	Candidatus Diapherotrites	Diapherotrites archaeon SCGC AAA011-K09	ASM40454v1	0	31143	0	0	163	0	/	/	/	/	/	/	/	/	/	/	/	/	/	/	/	/	/	/	/	/	/	/	/	/	/	/	/	/	/	/	/	/	/	/	/	/	/	/	/	/
Archaea-Candidatus-Geothermarchaeota-1-1	Candidatus Geothermarchaeota	Candidatus Geothermarchaeota archaeon JdFR-14	ASM201108v1	0	31143	0	0	163	0	/	/	/	/	/	/	/	/	/	/	/	/	/	/	/	/	/	/	/	/	/	/	/	/	/	/	/	/	/	/	/	/	/	/	/	/	/	/	/	/
Archaea-Candidatus-Heimdallarchaeota-2-1	Candidatus Heimdallarchaeota	Candidatus Heimdallarchaeota archaeon LC_3	ASM194064v1	22808	8335	0.732364	108	55	0.662577	/	/	/	/	/	/	/	/	/	/	/	/	/	/	/	/	/	/	/	/	/	/	/	/	/	/	/	/	/	/	/	/	/	/	138 (3 'N', 62 indels)	186 (6 'N', 2 indels)	142 (8 'N')	262 (12 'N')	122 (3 'N')	/
Archaea-Candidatus-Heimdallarchaeota-2-2	Candidatus Heimdallarchaeota	Candidatus Heimdallarchaeota archaeon AB_125	ASM194075v1	19416	11727	0.623447	96	67	0.588957	/	/	/	/	/	/	/	/	/	/	/	/	/	/	/	/	/	/	/	/	/	/	/	/	/	/	/	/	/	/	/	/	/	/	138 (5 'N')	186 (10 'N', 1 indels)	142 (4 'N', 89 indels)	/	122 (3 'N')	133 (4 'N')
Archaea-Candidatus-Heimdallarchaeota-3-3	Candidatus Heimdallarchaeota	Candidatus Heimdallarchaeota archaeon B3_Heim	ASM314427v1	12873	18270	0.413351	77	86	0.472393	/	/	/	/	/	/	/	/	/	/	/	/	/	/	/	/	71 (2 'N', 47 indels)	/	/	/	/	/	/	/	/	/	/	/	/	/	/	/	/	/	138 (6 'N')	186 (10 'N', 1 indels)	142 (4 'N')	262 (13 'N', 3 indels)	122 (2 'N')	133 (3 'N')
Archaea-Candidatus-Heimdallarchaeota-4	Candidatus Heimdallarchaeota	Candidatus Heimdallarchaeota archaeon LC_2	ASM194072v1	20195	10948	0.64846	95	68	0.582822	/	/	/	/	/	/	/	/	/	/	/	/	/	/	/	/	/	/	/	/	/	/	/	/	/	/	/	/	/	/	/	/	/	/	138 (6 'N')	186 (12 'N', 3 indels)	142 (6 'N')	262 (14 'N', 26 indels)	122 (4 'N')	133 (4 'N')
Archaea-Candidatus-Lokiarchaeota-3-1	Candidatus Lokiarchaeota	Lokiarchaeum sp.	ASM98684v1	0	31143	0	0	163	0	/	/	/	/	/	/	/	/	/	/	/	/	/	/	/	/	/	/	/	/	/	/	/	/	/	/	/	/	/	/	/	/	/	/	/	/	/	/	/	/
Archaea-Candidatus-Lokiarchaeota-3-2	Candidatus Lokiarchaeota	Anaerobic archaeon MK-D1	ASM800077v1	13401	17742	0.430305	81	82	0.496933	/	/	/	/	/	/	/	/	/	/	/	/	/	/	/	/	/	/	/	/	/	/	/	/	/	/	/	/	/	/	/	/	/	/	138 (2 'N', 23 indels)	186 (9 'N', 1 indels)	142 (2 'N', 89 indels)	262 (2 'N', 149 indels)	122 (3 'N')	133 (8 'N')
Archaea-Candidatus-Lokiarchaeota-3-3	Candidatus Lokiarchaeota	Candidatus Lokiarchaeota archaeon	ASM366286	11439	19704	0.367306	67	96	0.411043	/	/	/	/	/	/	/	/	/	/	/	/	/	/	/	/	/	/	/	/	/	/	/	/	/	/	/	/	/	/	/	/	/	/	138 (4 'N', 23 indels)	186 (13 'N', 1 indels)	142 (2 'N', 89 indels)	/	122 (2 'N')	133 (9 'N')
Archaea-Candidatus-Micrarchaeota-3-1	Candidatus Micrarchaeota	Candidatus Micrarchaeota archaeon CG1_02_47_40	ASM187147v1	13803	17340	0.443214	84	79	0.515337	/	/	/	/	/	/	/	/	/	/	/	/	/	/	/	/	/	/	/	/	/	/	/	/	/	/	/	/	/	/	/	/	/	/	138 (2 'N')	186 (7 'N', 82 indels)	142 (9 'N')	262 (11 'N')	122 (1 'N', 34 indels)	133 (4 'N', 63 indels)
Archaea-Candidatus-Micrarchaeota-3-2	Candidatus Micrarchaeota	Candidatus Micrarchaeum acidiphilum	ASM188998v1	10325	20818	0.331535	63	100	0.386503	/	/	/	/	/	/	/	/	/	/	/	/	/	/	/	/	/	/	/	/	/	/	/	/	/	/	/	/	/	/	/	/	/	/	138 (8 'N')	186 (12 'N', 1 indels)	142 (2 'N', 89 indels)	/	122 (3 'N')	133 (6 'N')
Archaea-Candidatus-Micrarchaeota-3-3	Candidatus Micrarchaeota	Candidatus Micrarchaeum sp.	ASM189651v1	9069	22074	0.291205	55	108	0.337423	/	/	/	/	/	/	/	/	/	/	/	/	/	/	/	/	/	/	/	/	/	/	/	/	/	/	/	/	/	/	/	/	/	/	138 (8 'N')	186 (12 'N', 1 indels)	142 (2 'N', 89 indels)	/	122 (3 'N')	/
Archaea-Candidatus-Nanohaloarchaeota-3-1	Candidatus Nanohaloarchaeota	Candidatus Haloredivivus sp.	ASM23619v1	9351	21792	0.30026	57	106	0.349693	/	/	/	/	/	/	/	/	/	/	/	/	/	/	/	/	/	/	/	/	/	/	/	/	/	/	/	/	/	/	/	/	/	/	/	/	142 (3 'N', 89 indels)	/	/	/
Archaea-Candidatus-Nanohaloarchaeota-3-2	Candidatus Nanohaloarchaeota	Nanohaloarchaea archaeon SG9	ASM176142v1	11556	19587	0.371063	74	89	0.453988	/	/	/	/	/	/	/	/	/	/	/	/	/	/	/	/	/	/	/	/	/	/	/	/	/	/	/	/	/	/	/	/	/	/	138 (3 'N', 34 indels)	/	142 (3 'N', 89 indels)	/	122 (2 'N', 47 indels)	/
Archaea-Candidatus-Nanohaloarchaeota-3-3	Candidatus Nanohaloarchaeota	Candidatus Nanosalinarum sp.	ASM22035v1	11585	19558	0.371994	72	91	0.441718	/	/	/	/	/	/	/	/	/	/	/	/	/	/	/	/	/	/	/	/	/	/	/	/	/	/	/	/	/	/	/	/	/	/	138 (6 'N')	/	142 (5 'N')	/	122 (3 'N', 5 indels)	/
Archaea-Candidatus-Odinarchaeota-1-1	Candidatus Odinarchaeota	Candidatus Odinarchaeota archaeon LCB_4	ASM194066v1	22022	9121	0.707125	112	51	0.687117	/	/	/	/	/	/	/	/	/	/	/	/	/	/	/	/	/	/	/	/	/	/	/	/	/	/	/	/	/	/	/	/	/	/	138 (5 'N')	186 (4 'N', 1 indels)	142 (7 'N')	262 (11 'N')	122 (3 'N')	133 (5 'N')
Archaea-Candidatus-Pacearchaeota-3-1	Candidatus Pacearchaeota	Candidatus Pacearchaeota archaeon RBG_19FT_COMBO_34_9	ASM178641v1	10758	20385	0.345439	68	95	0.417178	/	/	/	/	/	/	/	/	/	/	/	/	/	/	/	/	/	/	/	/	/	/	/	/	/	/	/	/	/	/	/	/	/	/	138 (5 'N', 3 indels)	186 (8 'N', 3 indels)	142 (5 'N')	/	122 (2 'N', 24 indels)	133 (5 'N', 67 indels)
Archaea-Candidatus-Pacearchaeota-3-2	Candidatus Pacearchaeota	Candidatus Pacearchaeota archaeon RBG_16_35_8	ASM178642v1	9759	21384	0.313361	61	102	0.374233	/	/	/	/	/	/	/	/	/	/	/	/	/	/	/	/	/	/	/	/	/	/	/	/	/	/	/	/	/	/	/	/	/	/	138 (3 'N', 22 indels)	/	142 (4 'N', 53 indels)	262 (10 'N', 120 indels)	122 (4 'N')	/
Archaea-Candidatus-Pacearchaeota-3-3	Candidatus Pacearchaeota	Candidatus Pacearchaeota archaeon CG1_02_31_27	ASM187214v1	11559	19584	0.371159	70	93	0.429448	/	/	/	/	/	/	/	/	/	/	/	/	/	/	/	/	/	/	152 (2 'N', 53 indels)	/	/	/	/	/	/	/	/	/	/	/	/	/	/	/	138 (4 'N')	186 (9 'N', 3 indels)	142 (8 'N', 55 indels)	/	122 (6 'N', 2 indels)	133 (5 'N', 66 indels)
Archaea-Candidatus-Thorarchaeota-3-1	Candidatus Thorarchaeota	Candidatus Thorarchaeota archaeon SMTZ1-83	ASM156332v1	7752	23391	0.248916	25	138	0.153374	/	/	/	/	/	/	/	/	/	/	/	/	/	/	/	/	/	/	/	/	/	/	/	/	/	/	/	/	/	/	/	/	/	/	/	/	/	/	/	/
Archaea-Candidatus-Thorarchaeota-3-2	Candidatus Thorarchaeota	Candidatus Thorarchaeota archaeon SMTZ1-45	ASM156333v1	12293	18850	0.394728	77	86	0.472393	/	/	/	/	/	/	/	/	/	/	/	/	/	/	/	/	/	/	/	/	/	/	/	/	/	/	/	/	/	/	/	/	/	/	138 (4 'N')	186 (7 'N', 1 indels)	142 (6 'N')	262 (8 'N')	122 (2 'N')	133 (4 'N')
Archaea-Candidatus-Thorarchaeota-3-3	Candidatus Thorarchaeota	Candidatus Thorarchaeota archaeon	ASM366276v1	11768	19375	0.37787	78	85	0.478528	/	/	/	/	/	/	/	/	/	/	/	/	/	/	/	/	/	/	/	/	/	/	/	/	/	/	/	/	/	/	/	/	/	/	138 (3 'N')	186 (6 'N', 23 indels)	142 (3 'N')	262 (8 'N')	122 (5 'N')	133 (3 'N')
Archaea-Candidatus-Verstraetearchaeota-2-1	Candidatus Verstraetearchaeota	Candidatus Methanomethylicus mesodigestum	ASM171700v1	5931	25212	0.190444	22	141	0.134969	/	/	/	/	/	/	/	/	/	/	/	/	/	/	/	/	/	/	/	/	/	/	/	/	/	/	/	/	/	/	/	/	/	/	/	/	/	/	/	/
Archaea-Candidatus-Verstraetearchaeota-2-2	Candidatus Verstraetearchaeota	Candidatus Methanomethylicus oleusabulum	ASM171702v1	7835	23308	0.251581	27	136	0.165644	/	/	/	/	/	/	/	/	/	/	/	/	/	/	/	/	/	/	/	/	/	/	/	/	/	/	/	/	/	/	/	/	/	/	/	/	/	/	/	/
Archaea-Candidatus-Woesearchaeota-1-1	Candidatus Woesearchaeota	Candidatus Woesearchaeota archaeon CG1_02_57_44	ASM187141v1	21629	9514	0.694506	104	59	0.638037	/	/	/	/	/	/	/	69 (2 'N', 2 indels)	/	/	/	/	/	/	/	/	/	/	/	/	/	/	/	/	/	/	/	/	/	/	/	/	/	/	138 (6 'N')	/	142 (2 'N', 89 indels)	262 (1 'N', 150 indels)	122 (1 'N')	/
Archaea-Crenarchaeota-5-1	Crenarchaeota	Caldisphaera lagunensis	ASM31779v1	19268	11875	0.618694	102	61	0.625767	/	/	/	/	/	/	/	/	/	/	/	/	/	/	/	/	/	/	/	/	/	/	/	/	/	/	/	/	/	/	/	/	/	/	138 (8 'N')	186 (12 'N', 1 indels)	142 (5 'N')	/	122 (1 'N', 28 indels)	133 (10 'N')
Archaea-Crenarchaeota-5-2	Crenarchaeota	Pyrolobus fumarii	ASM22339v1	20159	10984	0.647304	107	56	0.656442	/	/	/	/	/	/	/	/	/	/	/	/	/	/	/	/	/	/	/	/	/	/	/	/	/	/	/	/	/	/	/	/	/	/	138 (6 'N')	186 (8 'N', 1 indels)	142 (4 'N')	262 (1 'N', 149 indels)	122 (32 indels)	133 (4 'N')
Archaea-Crenarchaeota-5-3	Crenarchaeota	Fervidicoccus fontis	ASM25842v1	20281	10862	0.651222	107	56	0.656442	/	/	/	/	/	/	/	/	/	/	/	/	/	/	/	/	/	/	/	/	/	/	/	/	/	/	/	/	/	/	/	/	/	/	138 (7 'N')	186 (6 'N', 1 indels)	142 (5 'N', 4 indels)	262 (12 'N', 1 indels)	122 (3 'N')	133 (8 'N')
Archaea-Crenarchaeota-5-4	Crenarchaeota	Pyrobaculum oguniense	ASM24754v1	19942	11201	0.640337	105	58	0.644172	/	/	/	/	/	/	/	/	/	/	/	/	/	/	/	/	/	/	/	/	/	/	153 (3 'N', 47 indels)	/	/	/	/	/	/	/	/	/	/	/	138 (4 'N', 22 indels)	186 (4 'N', 1 indels)	142 (4 'N')	262 (7 'N', 2 indels)	122 (29 indels)	133 (4 'N')
Archaea-Crenarchaeota-5-5	Crenarchaeota	Ignisphaera aggregans	ASM14598v1	19827	11316	0.636644	107	56	0.656442	/	/	/	/	/	/	/	/	/	/	/	/	/	/	/	/	/	/	/	/	/	/	/	/	/	/	/	/	/	/	/	/	/	/	138 (10 'N')	186 (7 'N', 1 indels)	142 (5 'N')	262 (7 'N', 2 indels)	122 (4 'N')	133 (5 'N')
Archaea-Euryarchaeota-13-1	Euryarchaeota	Archaeoglobus profundus	ASM2528v1	22206	8937	0.713033	111	52	0.680982	/	/	/	/	/	/	/	/	/	/	/	/	/	/	/	/	/	/	/	/	/	/	/	/	/	/	/	/	/	/	/	/	/	/	138 (6 'N')	186 (8 'N', 1 indels)	142 (2 'N', 53 indels)	262 (8 'N')	122 (2 'N')	133 (6 'N', 5 indels)
Archaea-Euryarchaeota-13-10	Euryarchaeota	Pyrococcus abyssi	ASM19593v1	20407	10736	0.655268	109	54	0.668712	/	/	/	/	/	/	/	/	/	/	/	/	/	/	/	/	/	/	/	/	/	/	/	/	/	/	/	/	/	/	/	/	/	/	138 (6 'N')	186 (11 'N', 3 indels)	142 (4 'N')	262 (12 'N')	122 (4 'N')	133 (6 'N')
Archaea-Euryarchaeota-13-11	Euryarchaeota	Methanomethylophilus alvus	ASM30025v2	18291	12852	0.587323	99	64	0.607362	/	/	/	/	/	/	/	/	/	/	/	/	/	/	/	/	/	/	/	/	/	/	/	/	/	/	/	/	/	/	/	/	/	/	138 (7 'N')	/	142 (6 'N')	262 (8 'N')	122 (3 'N')	133 (3 'N')
Archaea-Euryarchaeota-13-12	Euryarchaeota	Picrophilus torridus	ASM826v1	21430	9713	0.688116	109	54	0.668712	/	/	/	/	/	/	/	/	/	/	/	/	/	/	/	/	/	/	/	/	/	/	/	/	/	/	/	/	/	/	/	/	/	/	138 (11 'N')	186 (5 'N', 106 indels)	142 (4 'N', 53 indels)	262 (11 'N', 1 indels)	122 (3 'N', 1 indels)	133 (8 'N')
Archaea-Euryarchaeota-13-13	Euryarchaeota	Methanothermus fervidus	ASM16609v1	20739	10404	0.665928	108	55	0.662577	/	/	/	/	/	/	/	/	/	/	/	/	/	/	/	/	/	/	/	/	/	/	/	/	/	/	/	/	/	/	/	/	/	/	138 (5 'N')	186 (8 'N', 1 indels)	142 (7 'N')	262 (14 'N')	122 (1 'N')	133 (3 'N')
Archaea-Euryarchaeota-13-2	Euryarchaeota	Halobacterium salinarum	ASM6902v1	25060	6083	0.804675	118	45	0.723926	/	/	/	/	/	/	/	/	/	/	/	/	/	/	/	/	/	/	/	/	/	/	/	/	/	/	/	/	/	/	/	/	/	/	138 (4 'N')	186 (8 'N', 1 indels)	142 (3 'N', 53 indels)	262 (10 'N', 19 indels)	122 (3 'N', 47 indels)	133 (4 'N', 5 indels)
Archaea-Euryarchaeota-13-3	Euryarchaeota	Halobiforma lacisalsi	ASM33665v1	25037	6106	0.803937	119	44	0.730061	/	/	/	/	/	/	/	/	/	/	/	/	/	106 (1 'N', 25 indels)	/	/	/	/	/	/	/	/	/	/	/	/	/	/	/	/	/	/	/	/	138 (4 'N')	186 (8 'N', 1 indels)	142 (2 'N', 53 indels)	262 (11 'N', 3 indels)	122 (3 'N', 56 indels)	133 (6 'N')
Archaea-Euryarchaeota-13-4	Euryarchaeota	Methanobacterium lacus	ASM19158v1	23257	7886	0.746781	115	48	0.705521	/	/	/	/	/	/	/	/	/	/	/	/	/	/	/	/	/	/	/	/	/	/	/	/	/	/	/	/	/	/	/	/	/	/	138 (7 'N')	186 (6 'N', 1 indels)	142 (6 'N')	262 (15 'N')	122 (3 'N')	133 (5 'N')
Archaea-Euryarchaeota-13-5	Euryarchaeota	Methanocaldococcus fervens	ASM2398v1	20355	10788	0.653598	107	56	0.656442	/	/	/	/	/	/	/	/	/	/	/	/	/	/	/	/	/	/	/	/	/	/	/	/	/	/	/	/	/	/	/	/	/	/	138 (6 'N')	186 (11 'N', 3 indels)	142 (8 'N')	262 (11 'N')	122 (1 'N', 80 indels)	133 (4 'N')
Archaea-Euryarchaeota-13-6	Euryarchaeota	Methanocella paludicola	ASM1100v1	23710	7433	0.761327	117	46	0.717791	/	/	/	/	/	/	/	/	/	/	/	/	/	/	/	/	/	/	/	/	/	/	/	/	/	/	98 (2 'N')	/	/	/	/	/	299 (8 'N', 2 indels)	/	138 (8 'N')	186 (7 'N', 1 indels)	142 (7 'N')	262 (9 'N')	122 (4 'N')	133 (4 'N', 3 indels)
Archaea-Euryarchaeota-13-7	Euryarchaeota	Methanoculleus bourgensis	Mb_MS2	24649	6494	0.791478	119	44	0.730061	/	/	/	/	/	/	/	/	/	/	/	/	/	/	/	/	/	/	/	/	/	/	/	/	/	/	98 (2 'N')	/	/	/	/	/	299 (4 'N')	/	138 (7 'N')	186 (8 'N', 1 indels)	142 (2 'N', 89 indels)	262 (11 'N')	122 (1 'N')	133 (8 'N', 3 indels)
Archaea-Euryarchaeota-13-8	Euryarchaeota	Methanohalophilus mahii	ASM2586v1	24070	7073	0.772886	117	46	0.717791	/	/	/	/	/	/	/	/	/	/	/	/	/	/	/	/	/	/	/	/	/	/	/	/	/	/	/	/	/	/	/	/	/	/	138 (4 'N')	186 (9 'N', 1 indels)	142 (4 'N', 53 indels)	262 (10 'N')	122 (2 'N')	133 (6 'N')
Archaea-Euryarchaeota-13-9	Euryarchaeota	Methanopyrus kandleri	ASM718v1	20193	10950	0.648396	108	55	0.662577	/	/	/	/	/	/	/	/	/	/	/	/	/	/	/	/	/	/	/	/	/	/	/	/	/	/	/	/	/	/	/	/	/	/	138 (7 'N')	186 (6 'N')	142 (3 'N', 89 indels)	262 (11 'N', 10 indels)	122 (1 'N')	133 (3 'N')
Archaea-Euryarchaeota-14	Euryarchaeota	Archaeoglobus sulfaticallidus	ASM38556v1	22273	8870	0.715185	110	53	0.674847	/	/	/	/	/	/	/	/	/	/	/	/	/	/	/	/	/	/	/	/	/	/	/	/	/	/	/	/	/	/	/	/	/	/	138 (6 'N')	186 (8 'N', 1 indels)	142 (2 'N', 45 indels)	262 (9 'N')	122 (1 'N')	133 (9 'N', 2 indels)
Archaea-Euryarchaeota-15	Euryarchaeota	Geoglobus ahangari	ASM100604v1	21801	9342	0.700029	111	52	0.680982	/	/	/	/	/	/	/	/	/	/	/	/	/	/	/	/	/	/	/	/	/	/	/	73 (5 'N', 6 indels)	/	/	/	/	/	/	/	/	/	/	138 (5 'N')	186 (8 'N', 1 indels)	142 (2 'N', 47 indels)	262 (8 'N')	122 (1 'N')	133 (3 'N', 1 indels)
Archaea-Euryarchaeota-16	Euryarchaeota	Halobiforma haloterrestris	IMG-taxon 2693429869 annotated assembly	14554	16589	0.467328	89	74	0.546012	/	/	/	/	/	/	/	/	/	/	/	/	/	106 (25 indels)	/	/	/	/	/	/	/	/	/	/	/	/	/	/	/	/	/	/	/	/	138 (4 'N')	186 (8 'N', 1 indels)	142 (2 'N', 53 indels)	262 (9 'N', 3 indels)	122 (3 'N', 56 indels)	133 (6 'N')
Archaea-Euryarchaeota-17	Euryarchaeota	Methanotorris formicicus	ASM24345v2	20299	10844	0.6518	106	57	0.650307	/	/	/	/	/	/	/	/	/	/	/	/	/	/	/	/	/	/	/	/	/	/	/	/	/	/	/	/	/	/	/	/	/	/	138 (7 'N')	186 (10 'N', 3 indels)	142 (4 'N', 89 indels)	262 (10 'N')	122 (3 'N', 48 indels)	133 (5 'N')
Archaea-Euryarchaeota-18	Euryarchaeota	Methanocaldococcus bathoardescens	ASM73906v1	20320	10823	0.652474	106	57	0.650307	/	/	/	/	/	/	/	/	/	/	/	/	/	/	/	/	/	/	/	/	/	/	/	/	/	/	/	/	/	/	/	/	/	/	138 (6 'N')	186 (11 'N', 3 indels)	142 (10 'N', 23 indels)	262 (10 'N')	122 (2 'N', 80 indels)	133 (5 'N')
Archaea-Euryarchaeota-19	Euryarchaeota	Palaeococcus pacificus	ASM72542v1	20655	10488	0.663231	111	52	0.680982	/	/	/	/	/	/	/	/	/	/	/	/	/	/	/	/	/	/	/	/	/	/	/	/	/	/	/	/	/	/	/	/	/	/	138 (6 'N')	186 (8 'N', 3 indels)	142 (6 'N')	262 (13 'N')	122 (4 'N')	133 (7 'N')
Archaea-Euryarchaeota-20	Euryarchaeota	Thermococcus chitonophagus	Pyrococcus chitonophagus genome sequence	20574	10569	0.66063	110	53	0.674847	/	/	/	/	/	/	/	/	/	/	/	/	/	/	/	/	/	/	/	/	/	/	/	/	/	/	/	/	/	/	/	/	/	/	138 (6 'N')	186 (8 'N', 3 indels)	142 (5 'N')	262 (12 'N')	122 (4 'N')	133 (7 'N')
Archaea-Euryarchaeota-21	Euryarchaeota	Thermogymnomonas acidicola	ASM131610v1	12832	18311	0.412035	80	83	0.490798	/	/	/	/	/	/	/	/	/	/	/	/	/	/	/	/	/	/	/	/	/	/	/	/	/	/	/	/	/	/	/	/	/	/	138 (8 'N')	186 (3 'N', 95 indels)	142 (4 'N', 89 indels)	262 (9 'N', 1 indels)	122 (1 'N', 10 indels)	133 (4 'N')
Archaea-Euryarchaeota-22	Euryarchaeota	Methanobrevibacter ruminantium	ASM2418v1	22873	8270	0.734451	114	49	0.699387	/	/	/	/	/	/	/	/	/	/	/	/	/	/	/	/	/	/	/	/	/	/	/	/	/	/	/	/	/	/	/	/	/	/	138 (6 'N')	186 (9 'N', 1 indels)	142 (6 'N')	262 (16 'N')	122 (2 'N')	133 (5 'N')
Archaea-Euryarchaeota-25	Euryarchaeota	Methanonatronarchaeum thermophilum	ASM215391v1	13033	18110	0.418489	80	83	0.490798	/	/	/	/	/	/	/	/	/	/	/	/	/	/	/	/	/	/	/	/	/	/	/	/	/	/	/	/	/	/	/	/	/	/	138 (8 'N')	186 (10 'N', 16 indels)	142 (6 'N', 53 indels)	262 (11 'N')	122 (1 'N')	133 (8 'N', 2 indels)
Archaea-Euryarchaeota-26	Euryarchaeota	Methanonatronarchaeia archaeon	ASM421203v1	12987	18156	0.417012	80	83	0.490798	/	/	/	/	/	/	/	/	/	/	/	/	/	/	/	/	/	/	/	/	/	/	/	/	/	/	/	/	/	/	/	/	/	/	138 (7 'N')	186 (11 'N', 1 indels)	142 (4 'N', 53 indels)	262 (11 'N')	122 (1 'N')	133 (8 'N', 4 indels)
Archaea-Euryarchaeota-27	Euryarchaeota	Candidatus Hadarchaeum yellowstonense	ASM151520v2	20905	10238	0.671258	110	53	0.674847	/	/	/	/	/	/	/	/	/	/	/	/	/	/	/	/	/	/	/	/	/	/	/	/	/	/	/	/	/	/	/	/	/	/	138 (3 'N', 91 indels)	186 (6 'N', 1 indels)	142 (4 'N', 89 indels)	262 (10 'N', 25 indels)	122 (1 'N')	133 (6 'N')
Archaea-Euryarchaeota-28	Euryarchaeota	Hadesarchaea archaeon	ASM1436109v1	13034	18109	0.418521	81	82	0.496933	/	/	/	/	/	/	/	/	/	/	/	/	/	/	/	/	/	/	/	/	/	/	/	/	/	/	/	/	/	/	/	/	/	/	138 (6 'N')	186 (8 'N', 1 indels)	142 (6 'N')	/	122 (1 'N')	133 (8 'N')
Archaea-Euryarchaeota-29	Euryarchaeota	Candidatus Thalassarchaeum betae	ASM319392v1	13137	18006	0.421828	80	83	0.490798	/	/	/	/	/	/	/	/	/	/	/	/	/	/	/	/	/	/	/	/	/	/	/	/	/	/	/	/	/	/	/	/	/	/	138 (4 'N')	186 (4 'N', 71 indels)	142 (2 'N', 89 indels)	262 (8 'N')	122 (3 'N')	133 (2 'N')
Archaea-Euryarchaeota-31	Euryarchaeota	Candidatus Methanoliparum thermophilum	ASM421207v1	13100	18043	0.42064	82	81	0.503067	/	/	/	/	/	/	/	/	/	/	/	/	/	/	/	/	/	/	/	/	/	/	/	/	/	/	/	/	/	/	/	/	/	/	138 (7 'N')	186 (12 'N', 2 indels)	142 (4 'N', 53 indels)	262 (13 'N')	122 (1 'N', 34 indels)	/
Archaea-Euryarchaeota-32	Euryarchaeota	Candidatus Methanolliviera hydrocarbonicum	ASM421208v1	13753	17390	0.441608	85	78	0.521472	/	/	/	/	/	/	/	/	/	/	/	/	/	/	/	/	/	/	/	/	/	/	/	/	/	/	/	/	/	/	/	/	/	/	138 (6 'N')	186 (7 'N', 1 indels)	142 (3 'N', 53 indels)	262 (12 'N')	122	/
Archaea-Euryarchaeota-33	Euryarchaeota	candidate divison MSBL1 archaeon SCGC-AAA259A05	SCGC-AAA259A05	4992	26151	0.160293	27	136	0.165644	/	/	/	/	/	/	/	/	/	/	/	/	/	/	/	/	/	/	/	/	/	/	/	/	/	/	/	/	/	/	/	/	/	/	/	186 (13 'N', 6 indels)	142 (4 'N', 89 indels)	/	/	133 (3 'N', 3 indels)
Archaea-Euryarchaeota-36	Euryarchaeota	candidate divison MSBL1 archaeon SCGC-AAA259O05	SCGC-AAA259O05	3492	27651	0.112128	25	138	0.153374	/	/	/	/	/	/	/	/	/	/	/	/	/	/	/	/	/	/	/	/	/	/	/	/	/	/	/	/	/	/	/	/	/	/	138 (6 'N')	/	/	/	122 (3 'N')	/
Archaea-Euryarchaeota-37	Euryarchaeota	candidate divison MSBL1 archaeon SCGC-AAA261D19	SCGC-AAA261D19	6937	24206	0.222747	47	116	0.288344	/	/	/	/	/	/	/	/	/	/	/	/	/	/	/	/	/	/	/	/	/	/	/	/	/	/	/	/	/	/	/	/	/	/	138 (8 'N')	186 (9 'N', 1 indels)	142 (8 'N')	262 (5 'N', 112 indels)	/	133 (5 'N', 19 indels)
Archaea-Euryarchaeota-38	Euryarchaeota	candidate divison MSBL1 archaeon SCGC-AAA382A20	SCGC-AAA382A20	5218	25925	0.16755	33	130	0.202454	/	/	/	/	/	/	/	69 (1 'N')	/	/	/	/	/	/	/	/	/	/	/	/	/	105 (2 'N')	/	/	/	/	/	/	/	/	/	/	/	/	138 (11 'N')	/	/	/	/	133 (6 'N')
Archaea-Euryarchaeota-39	Euryarchaeota	candidate divison MSBL1 archaeon SCGC-AAA382K21	SCGC-AAA382K21	1072	30071	0.0344219	6	157	0.0368098	/	/	/	/	/	/	/	/	/	/	/	/	/	/	/	/	/	/	/	/	/	/	/	/	/	/	/	/	/	/	/	/	/	/	/	/	/	/	122 (3 'N')	/
Archaea-Euryarchaeota-41	Euryarchaeota	candidate divison MSBL1 archaeon SCGC-AAA382C18	SCGC-AAA382C18	2160	28983	0.0693575	15	148	0.0920245	/	/	/	/	/	/	/	/	/	/	/	/	/	/	/	/	/	/	/	/	/	/	/	/	/	/	/	/	/	/	/	/	/	/	/	186 (5 'N', 81 indels)	142 (6 'N', 54 indels)	/	/	/
Archaea-Euryarchaeota-42	Euryarchaeota	candidate divison MSBL1 archaeon SCGC-AAA385D11	SCGC-AAA385D11	732	30411	0.0235045	4	159	0.0245399	/	/	/	/	/	/	/	/	/	/	/	/	/	/	/	/	/	/	/	/	/	/	/	/	/	/	/	/	/	/	/	/	/	/	/	/	/	/	/	/
Archaea-Euryarchaeota-44	Euryarchaeota	Aciduliprofundum boonei	ASM15108v1	12791	18352	0.410718	75	88	0.460123	/	/	/	/	/	/	/	/	/	/	/	/	/	/	/	/	/	/	/	/	/	/	/	/	/	/	/	/	/	/	/	/	/	/	138 (5 'N')	186 (9 'N', 1 indels)	142 (3 'N')	262 (12 'N', 1 indels)	122 (3 'N')	133 (3 'N')
Archaea-Euryarchaeota-45	Euryarchaeota	uncultured marine group II euryarchaeote	ASM24673v1	22205	8938	0.713001	106	57	0.650307	/	/	/	/	/	/	/	/	/	/	/	/	/	/	/	/	/	/	/	/	/	/	/	/	/	/	/	/	/	/	/	/	/	/	138 (4 'N')	186 (2 'N', 63 indels)	142 (3 'N', 53 indels)	262 (8 'N')	122 (2 'N')	133 (3 'N', 1 indels)
Archaea-Euryarchaeota-46	Euryarchaeota	Aciduliprofundum sp.	ASM32750v1	21780	9363	0.699355	111	52	0.680982	/	/	/	/	/	/	/	/	/	/	/	/	/	/	/	/	/	/	/	/	/	/	/	/	/	/	/	/	/	/	/	/	/	/	138 (6 'N')	186 (8 'N', 1 indels)	142 (53 indels)	262 (8 'N', 1 indels)	122 (1 'N')	133 (4 'N')
Archaea-Euryarchaeota-53	Euryarchaeota	Euryarchaeota archaeon SG8-5	ASM159588v1	16881	14262	0.542048	86	77	0.527607	/	/	/	/	/	/	/	/	/	/	/	/	/	/	/	/	/	/	/	/	/	/	/	/	/	/	/	/	/	/	/	/	/	/	138 (8 'N')	186 (6 'N', 1 indels)	142 (5 'N')	262 (11 'N')	122 (2 'N')	133 (4 'N')
Archaea-Euryarchaeota-55	Euryarchaeota	Euryarchaeota archaeon CG_4_9_14_3_um_filter_38_12	ASM279005v1	12022	19121	0.386026	77	86	0.472393	/	/	/	/	/	/	/	/	/	/	/	/	/	/	/	/	/	/	/	/	/	/	/	/	/	/	/	/	/	/	/	/	/	/	138 (7 'N')	186 (5 'N', 1 indels)	142 (2 'N', 53 indels)	262 (8 'N', 11 indels)	122 (3 'N')	133 (5 'N')
Archaea-Euryarchaeota-56	Euryarchaeota	Euryarchaeota archaeon TMED164	ASM217093v1	11017	20126	0.353755	67	96	0.411043	/	92 (4 'N', 28 indels)	/	/	198 (6 'N')	/	/	/	53 (3 'N')	/	/	/	/	/	39	/	/	/	/	/	37 (3 'N', 9 indels)	/	/	/	/	/	/	/	296 (18 'N')	515 (28 'N')	/	/	299 (14 'N', 4 indels)	/	138 (4 'N')	186 (15 'N')	142 (2 'N', 89 indels)	262 (18 'N', 2 indels)	/	133 (3 'N')
Archaea-Euryarchaeota-57	Euryarchaeota	Euryarchaeota archaeon ADurb.Bin023	ASM207130v1	13722	17421	0.440613	82	81	0.503067	/	/	/	/	/	/	/	/	/	/	/	/	/	/	/	/	/	/	/	/	/	/	/	/	/	/	/	/	/	/	/	/	/	/	138 (6 'N')	186 (13 'N', 1 indels)	142 (1 'N', 127 indels)	262 (13 'N')	122 (1 'N')	133 (8 'N')
Archaea-Euryarchaeota-58	Euryarchaeota	candidate division MSBL1 archaeon SCGC-AAA259D14	SCGC-AAA259D14	6643	24500	0.213306	45	118	0.276074	/	/	/	/	/	/	/	/	/	/	/	/	/	/	/	/	/	/	/	/	/	/	/	/	/	/	/	/	/	/	/	/	/	/	138 (7 'N')	186 (11 'N', 1 indels)	/	262 (5 'N', 112 indels)	/	/
Archaea-Euryarchaeota-59	Euryarchaeota	candidate division MSBL1 archaeon SCGC-AAA259E17	SCGC-AAA259E17	3937	27206	0.126417	22	141	0.134969	/	/	/	/	/	/	/	/	/	/	/	/	/	/	/	/	/	/	/	/	/	/	/	/	/	/	/	/	/	/	/	/	/	/	/	/	/	/	/	133 (2 'N', 3 indels)
Archaea-Euryarchaeota-60	Euryarchaeota	Candidatus Altiarchaeales archaeon WOR_SM1_79	ASM172383v1	21079	10064	0.676846	88	75	0.539877	392 (9 'N')	/	/	/	/	/	/	69	/	/	/	/	/	/	/	/	/	/	/	/	/	/	/	/	/	/	/	/	/	/	/	/	/	/	138 (5 'N')	186 (6 'N', 1 indels)	142 (3 'N', 67 indels)	262 (13 'N')	122 (3 'N')	/
Archaea-Euryarchaeota-61	Euryarchaeota	Candidatus Altiarchaeales archaeon WOR_SM1_SCG	ASM172384v1	21398	9745	0.687089	101	62	0.619632	/	/	/	/	/	/	/	/	/	/	/	/	/	/	/	/	/	/	/	/	/	/	153 (4 'N', 34 indels)	/	/	/	/	/	/	/	/	/	/	/	138 (10 'N')	186 (10 'N', 3 indels)	142 (6 'N')	262 (12 'N', 1 indels)	122 (3 'N')	133 (4 'N', 67 indels)
Archaea-Euryarchaeota-62	Euryarchaeota	Candidatus Altiarchaeales archaeon WOR_SM1_86-2	ASM172385v1	17427	13716	0.55958	86	77	0.527607	/	/	/	/	/	/	/	/	/	/	/	/	/	/	/	/	/	/	/	/	/	/	/	/	/	/	/	/	/	/	/	/	/	/	138 (8 'N')	/	142 (6 'N')	262 (11 'N', 1 indels)	/	133 (2 'N', 89 indels)
Archaea-Euryarchaeota-63	Euryarchaeota	Candidatus Altiarchaeales archaeon IMC4 isolate IMC4_SM1	ASM174278v1	22859	8284	0.734001	108	55	0.662577	/	/	/	/	/	/	/	/	/	/	/	/	/	/	/	/	/	/	/	/	/	/	/	/	/	/	/	/	/	515 (16 'N', 7 indels)	/	/	/	/	138 (6 'N')	186 (9 'N', 3 indels)	142 (3 'N', 89 indels)	262 (12 'N')	122 (3 'N')	133 (7 'N', 2 indels)
Archaea-Euryarchaeota-73	Euryarchaeota	Candidatus Altiarchaeum sp. CG2_30_32_3053	ASM187384v1	21858	9285	0.701859	113	50	0.693252	/	/	/	/	/	/	/	/	/	/	/	/	/	/	/	/	/	/	/	/	/	/	153 (1 'N', 76 indels)	/	/	/	/	/	/	/	/	/	/	/	138 (9 'N')	186 (16 'N', 3 indels)	142 (7 'N', 73 indels)	262 (16 'N')	122 (4 'N', 27 indels)	133 (4 'N', 65 indels)
Archaea-Euryarchaeota-78	Euryarchaeota	Euryarchaeota archaeon HMET1	ASM191440v1	22261	8882	0.714799	109	54	0.668712	/	/	/	/	/	/	/	/	/	/	/	/	/	/	/	/	/	/	/	/	/	/	/	/	/	/	/	/	/	/	/	/	/	/	138 (7 'N')	186 (8 'N', 1 indels)	142 (3 'N', 53 indels)	262 (12 'N')	122 (2 'N')	133 (7 'N', 7 indels)
Archaea-Euryarchaeota-90	Euryarchaeota	Euryarchaeota archaeon TMED85	ASM217036v2	9673	21470	0.310599	56	107	0.343558	/	/	/	/	/	/	/	/	/	/	/	/	/	/	/	/	/	/	/	/	/	/	/	/	/	/	/	/	/	/	/	/	/	/	138 (7 'N')	/	142 (3 'N', 67 indels)	262 (10 'N')	122 (2 'N', 26 indels)	133 (3 'N')
Archaea-Euryarchaeota-97	Euryarchaeota	Aciduliprofundum boonei	ASM2566v1	22068	9075	0.708602	110	53	0.674847	/	/	/	/	/	/	/	/	/	/	/	/	/	/	/	/	/	/	/	/	/	/	/	/	/	/	/	/	/	/	/	/	/	/	138 (5 'N')	186 (9 'N', 1 indels)	142 (3 'N')	262 (12 'N', 1 indels)	122 (3 'N')	133 (3 'N')
Archaea-Korarchaeota-3-1	Korarchaeota	Korarchaeum cryptofilum	ASM1960v1	18677	12466	0.599717	100	63	0.613497	/	/	/	/	/	/	/	/	/	/	/	/	/	/	/	/	/	/	/	/	/	/	/	/	/	/	/	/	/	/	/	/	/	/	138 (5 'N')	186 (9 'N', 1 indels)	142 (2 'N', 89 indels)	262 (8 'N')	122 (1 'N')	133 (3 'N', 1 indels)
Archaea-Korarchaeota-3-2	Korarchaeota	AM749964_s	/	0	31143	0	0	163	0	/	/	/	/	/	/	/	/	/	/	/	/	/	/	/	/	/	/	/	/	/	/	/	/	/	/	/	/	/	/	/	/	/	/	/	/	/	/	/	/
Archaea-Korarchaeota-3-3	Korarchaeota	DQ228520_s	/	0	31143	0	0	163	0	/	/	/	/	/	/	/	/	/	/	/	/	/	/	/	/	/	/	/	/	/	/	/	/	/	/	/	/	/	/	/	/	/	/	/	/	/	/	/	/
Archaea-Nanoarchaeota-2-1	Nanoarchaeota	Nanoarchaeum equitans	ASM808v1	10203	20940	0.327618	64	99	0.392638	/	/	/	/	/	/	/	/	/	/	/	/	/	/	/	/	/	/	/	/	/	/	/	/	/	/	/	/	/	/	/	/	/	/	138 (4 'N', 3 indels)	186 (8 'N', 1 indels)	142 (1 'N', 89 indels)	/	122 (1 'N', 49 indels)	/
Archaea-Nanoarchaeota-2-2	Nanoarchaeota	Candidatus Nanopusillus acidilobi	ASM155201v1	8305	22838	0.266673	53	110	0.325153	/	/	/	/	/	/	/	/	/	/	/	/	/	/	/	/	/	/	/	/	/	/	/	/	/	/	/	/	/	/	/	/	/	/	138 (6 'N', 58 indels)	186 (9 'N', 1 indels)	142 (5 'N')	/	122 (2 'N', 34 indels)	133 (6 'N')
Archaea-Thaumarchaeota-4-1	Thaumarchaeota	Nitrosopelagicus brevis	ASM81218v1	22453	8690	0.720965	115	48	0.705521	/	/	/	/	/	/	/	/	/	/	/	/	/	/	/	/	/	/	/	/	/	/	/	/	/	/	/	/	/	/	/	/	/	/	138 (4 'N')	186 (8 'N', 1 indels)	142 (3 'N')	262 (12 'N')	122 (5 'N')	133 (7 'N')
Archaea-Thaumarchaeota-4-2	Thaumarchaeota	Nitrosoarchaeum limnia	ASM20458v1	22604	8539	0.725813	116	47	0.711656	/	/	/	/	/	/	/	/	/	/	/	/	/	/	/	/	/	/	/	/	/	/	/	/	/	/	/	/	/	/	/	/	/	/	138 (6 'N')	186 (7 'N', 1 indels)	142 (3 'N')	262 (11 'N')	122 (3 'N')	133 (5 'N', 9 indels)
Archaea-Thaumarchaeota-4-3	Thaumarchaeota	Nitrososphaera viennensis	ASM69878v1	22919	8224	0.735928	117	46	0.717791	/	/	/	/	/	/	/	/	/	/	/	/	/	/	/	/	/	/	/	/	/	/	/	/	/	/	/	/	/	/	/	/	/	/	138 (4 'N')	186 (9 'N', 1 indels)	142 (8 'N')	262 (8 'N')	122 (2 'N')	133 (6 'N')
Archaea-Thaumarchaeota-4-4	Thaumarchaeota	Cenarchaeum symbiosum	ASM20071v1	23089	8054	0.741387	117	46	0.717791	/	/	/	/	/	/	/	/	/	/	/	/	/	/	/	/	/	/	/	/	/	/	/	/	/	/	/	/	/	/	/	/	/	/	138 (5 'N')	186 (7 'N', 1 indels)	142 (3 'N')	262 (10 'N')	122 (2 'N')	133 (3 'N')
Archaea-Unknown-8-1	environmental samples	halophilic archaeon DL31	ASM22447v1	24390	6753	0.783162	116	47	0.711656	/	/	/	/	/	/	/	/	/	/	/	/	/	/	/	/	/	/	/	/	/	/	/	/	/	/	/	/	/	/	/	/	/	/	138 (4 'N')	186 (7 'N', 1 indels)	142 (1 'N', 53 indels)	262 (12 'N', 3 indels)	122 (3 'N', 39 indels)	133 (6 'N')
Archaea-Unknown-8-2	environmental samples	archaeon GW2011_AR16	ASM80592v1	5960	25183	0.191375	38	125	0.233129	/	/	/	/	/	/	/	/	/	/	/	/	/	/	/	/	/	/	/	/	/	/	/	/	/	/	/	/	/	/	/	/	/	/	/	/	/	262 (17 'N', 19 indels)	122 (3 'N', 15 indels)	/
Archaea-Unknown-8-3	environmental samples	uncultured archaeon A07HB70	A07HB70_072612b_select	24248	6895	0.778602	115	48	0.705521	/	/	/	/	/	/	/	/	/	/	/	/	/	/	/	/	/	/	/	/	/	/	/	/	/	/	/	/	/	/	/	/	/	/	138 (3 'N')	186 (6 'N', 23 indels)	142 (2 'N', 53 indels)	262 (7 'N', 3 indels)	/	133 (4 'N', 4 indels)
Archaea-Unknown-8-4	environmental samples	uncultured archaeon A07HN63	A07HN63_021313_select	23581	7562	0.757185	107	56	0.656442	/	/	/	/	/	/	/	/	/	/	/	/	/	/	/	/	/	/	/	/	/	/	/	/	/	/	/	/	/	/	/	/	/	/	138 (2 'N', 47 indels)	186 (7 'N', 1 indels)	142 (2 'N', 53 indels)	262 (10 'N', 3 indels)	122 (3 'N', 47 indels)	133 (5 'N', 27 indels)
Archaea-Unknown-8-5	environmental samples	uncultured archaeon A07HR60	A07HR60_111512_select	22895	8248	0.735157	109	54	0.668712	/	/	/	/	/	/	/	/	/	/	/	/	/	/	/	/	/	/	/	/	/	/	/	/	/	/	/	/	/	/	/	/	/	/	138 (4 'N')	186 (8 'N', 1 indels)	142 (1 'N', 53 indels)	262 (10 'N', 3 indels)	122 (3 'N', 47 indels)	133 (6 'N')
Archaea-Unknown-8-6	environmental samples	archaeon GW2011_AR10	ASM83027v1	22122	9021	0.710336	111	52	0.680982	/	/	/	/	/	/	/	/	/	/	/	/	/	/	/	/	/	/	/	/	/	/	/	/	/	/	/	/	/	/	/	/	/	/	138 (6 'N')	186 (10 'N', 3 indels)	142 (3 'N', 23 indels)	262 (12 'N')	122 (4 'N')	133 (9 'N', 3 indels)
Archaea-Unknown-8-7	environmental samples	archaeon GW2011_AR15	ASM83029v1	22509	8634	0.722763	111	52	0.680982	/	/	/	/	/	/	/	69	/	/	/	/	/	/	/	/	/	/	/	/	/	/	/	/	/	/	/	/	/	/	/	/	/	/	138 (9 'N')	/	142 (5 'N')	262 (13 'N', 31 indels)	122 (5 'N')	133 (6 'N')
Archaea-Unknown-8-8	environmental samples	uncultured archaeon	ASM96574v1	20963	10180	0.673121	104	59	0.638037	/	/	/	/	/	/	/	/	/	/	/	/	/	/	/	/	/	/	/	/	/	/	/	/	/	/	/	/	/	/	/	/	/	/	138 (9 'N')	186 (8 'N', 3 indels)	142 (2 'N', 53 indels)	262 (11 'N', 1 indels)	122 (3 'N')	133 (5 'N')
[truncated: 123 more columns]
