# Supplementary material for: Reconstruction of the rRNA Sequences of LUCA, with Bioinformatic Implication of the Local Similarities Shared by Them
Source: Biology (Basel). 2022 May 29;11(6):837. doi: 10.3390/biology11060837 (PMC9219793; doi:10.3390/biology11060837)
Supplement: Supplementary file 1 [file biology-11-00837-s001.zip › Table S3.xlsx]

## Sheet: Sheet1
Supplementary Table 3
16S rRNA
Number of 16S rRNA of LUCA without gap
Code number of 16S rRNA of LUCA
Sequence of 16S rRNA of LUCA
Sequence of 16S rRNA of the ancestor of Archaea
Sequence of 16S rRNA of the ancestor of Bacteria
Number of 16S rRNA of E.coli
Sequence of 16S rRNA of E.coli	-	-	-	-	-	-	-	-	-	-	-	-	-	-	-	-	-	-	-	-	-	-	-	-	-	-	-	-	-	-	-	-	-	-	-	-	-	-	-	-	-	-	-	-	-	-	-	-	-
Sequence of 16S rRNA of D.melanogaster	-	-	-	-	-	-	-	-	-	-	-	-	-	-	-	-	-	-	-	-	-	-	-	-	-	-	-	-	-	-	-	-	-	-	-	-	-	-	-	-	-	-	-	-	-	-	-	-	-
Sequence of 16S rRNA of H.sapiens	-	-	-	-	-	-	-	-	-	-	-	-	-	-	-	-	-	-	-	-	-	-	-	-	-	-	-	-	-	-	-	-	-	-	-	-	-	-	-	-	-	-	-	-	-	-	-	-	-
Sequence of 16S rRNA of P.solitarium	-	-	-	-	-	-	-	-	-	-	-	-	-	-	-	-	-	-	-	-	-	-	-	-	-	-	-	-	-	-	-	-	-	-	-	-	-	-	-	-	-	-	-	-	-	-	-	-	-
Sequence of 16S rRNA of A.thaliana	A	A	A	A	G	A	U	G	A	C	G	G	U	C	A	A	G	A	C	C	U	C	G	U	C	C	U	U	U	C	U	C	U	C	U	U	U	C	C	A	U	U	G	C	G	U	U	U	G
Sequence of 16S rRNA of S.cerevisiae	-	-	-	-	-	-	-	-	-	-	-	-	-	-	-	-	-	-	-	-	-	-	-	-	-	-	-	-	-	-	-	-	-	-	-	-	-	-	-	-	-	-	-	-	-	-	-	-	-
Sequence of 16S rRNA of P.abyssi	-	-	-	-	-	-	-	-	-	-	-	-	-	-	-	-	-	-	-	-	-	-	-	-	-	-	-	-	-	-	-	-	-	-	-	-	-	-	-	-	-	-	-	-	-	-	-	-	-
23S rRNA
Number of 23S rRNA of LUCA without gap		1	2	3	4	5	6	7	8	9	10	11	12	13	14	15	16	17	18	19	20	21	22	23	24	25	26	27	28	29	30	31	32	33	34	35	36	37	38	39		40	41	42	43	44	45	46	47
Code number of 23S rRNA of LUCA		2-1	2-2	2-3	2-4	2-5	2-6	2-7	2-8	2-9	2-10	2-11	2-12	2-13	2-14	2-15	2-16	2-17	2-18	2-19	2-20	2-21	2-22	2-23	2-24	2-25	2-26	2-27	2-28	2-29	2-30	2-31	2-32	2-33	2-34	2-35	2-36	2-37	2-38	2-39	2-40	2-41	2-42	2-43	2-44	2-45	2-46	2-47	2-48
Sequence of 23S rRNA of LUCA		A	A	U	A	A	A	G	G	U	A	U	U	A	A	A	G	G	C	G	U	A	U	G	G	U	G	G	A	U	G	C	C	U	U	G	G	C	U	C	N	A	G	G	A	G	C	C	G
Sequence of 23S rRNA of the ancestor of Archaea		A	U	A	A	A	A	A	G	C	C	A	U	U	A	A	G	C	C	G	U	U	U	G	G	U	G	G	A	U	G	G	C	U	C	G	G	C	U	C	N	A	G	G	A	G	C	C	G
Sequence of 23S rRNA of the ancestor of Bacteria		G	A	U	U	A	A	G	U	U	A	C	U	A	A	G	G	G	C	G	U	A	U	G	G	U	G	G	A	U	G	C	C	U	U	G	G	C	A	C	C	A	G	G	A	G	C	C	G
Number of 23S rRNA of E.coli		1	2	3	4	5	6	7	8	9	10	11	12	13	14	15	16	17	18	19	20	21	22	23	24	25	26	27	28	29	30	31	32	33	34	35	36	37	38	39	40	41	42	43	44	45	46	47	48
Sequence of 23S rRNA of E.coli	-	G	G	U	U	A	A	G	C	G	A	C	U	A	A	G	C	G	U	A	C	A	C	G	G	U	G	G	A	U	G	C	C	C	U	G	G	C	A	G	U	C	A	G	A	G	G	C	G
Sequence of 23S rRNA of D.melanogaster	-	-	-	-	-	-	-	-	-	-	-	-	-	-	-	-	-	-	-	-	-	-	-	-	-	-	-	-	-	-	-	-	-	-	-	-	-	-	-	-	-	-	-	-	-	-	-	-	-
Sequence of 23S rRNA of H.sapiens	-	-	-	-	-	-	-	-	-	-	-	-	-	-	-	-	-	-	-	-	-	-	-	-	-	-	-	-	-	-	-	-	-	-	-	-	-	-	-	-	-	-	-	-	-	-	-	-	-
Sequence of 23S rRNA of P.solitarium	-	-	-	-	-	-	-	-	-	-	-	-	-	-	-	-	-	-	-	-	-	-	-	-	-	-	-	-	-	-	-	-	-	-	-	-	-	-	-	-	-	-	-	-	-	-	-	-	-
Sequence of 23S rRNA of A.thaliana	-	-	-	-	-	-	-	-	-	-	-	-	-	-	-	-	-	-	-	-	-	-	-	-	-	-	-	-	-	-	-	-	-	-	-	-	-	-	-	-	-	-	-	-	-	-	-	-	-
Sequence of 23S rRNA of S.cerevisiae	-	-	-	-	-	-	-	-	-	-	-	-	-	-	-	-	-	-	-	-	-	-	-	-	-	-	-	-	-	-	-	-	-	-	-	-	-	-	-	-	-	-	-	-	-	-	-	-	-
Sequence of 23S rRNA of P.abyssi	G	G	G	G	U	C	A	G	G	A	C	A	C	U	A	A	G	C	C	G	C	C	C	G	G	U	G	G	A	U	G	G	C	U	C	G	G	C	U	C	G	G	G	G	C	G	C	C	G
5S rRNA
Number of 5S rRNA of LUCA without gap																								2	3	4	5	6	7	8	9	10	11	12	13	14	15	16	17	18		19	20	21	22	23	24	25	26
Code number of 5S rRNA of LUCA																							5-1	5-2	5-3	5-4	5-5	5-6	5-7	5-8	5-9	5-10	5-11	5-12	5-13	5-14	5-15	5-16	5-17	5-18		5-19	5-20	5-21	5-22	5-23	5-24	5-25	5-26
Sequence of 5S rRNA of LUCA																							U	U	C	U	U	G	G	U	G	G	C	C	A	U	A	G	C	G		G	C	G	G	G	G	A	A
Sequence of 5S rRNA of the ancestor of Archaea																							U	U	G	U	C	G	G	C	G	G	C	C	A	U	A	G	C	G		G	C	G	G	G	G	A	A
Sequence of 5S rRNA of the ancestor of Bacteria																							U	U	C	C	U	G	G	U	G	G	C	U	A	U	A	G	C	G		G	G	G	G	G	G	A	A
Number of 5S rRNA of E.coli																							1	2	3	4	5	6	7	8	9	10	11	12	13	14	15	16	17	18		19	20	21	22	23	24	25	26
Sequence of 5S rRNA of E.coli	-	-	-	-	-	-	-	-	-	-	-	-	-	-	-	-	-	-	-	-	-	-	U	G	C	C	U	G	G	C	G	G	C	C	G	U	A	G	C	G	-	C	G	G	U	G	G	U	C
Sequence of 5S rRNA of D.melanogaster	-	-	-	-	-	A	A	C	U	C	U	A	A	G	C	G	G	U	G	G	A	U	C	A	C	U	C	G	G	C	U	C	A	U	G	G	G	U	C	G	A	U	G	A	A	G	A	A	C
Sequence of 5S rRNA of H.sapiens	-	-	-	-	C	G	A	C	U	C	U	U	A	G	C	G	G	U	G	G	A	U	C	A	C	U	C	G	G	C	U	C	G	U	G	C	G	U	C	G	A	U	G	A	A	G	A	A	C
Sequence of 5S rRNA of P.solitarium	-	-	-	-	-	-	-	C	U	U	U	U	G	A	C	A	A	C	G	G	A	U	A	U	C	U	U	G	G	U	U	C	U	C	G	C	A	A	C	G	A	U	G	A	A	G	A	G	C
Sequence of 5S rRNA of A.thaliana	A	A	A	A	C	G	A	C	U	C	U	C	G	G	C	A	A	C	G	G	A	U	A	U	C	U	C	G	G	C	U	C	U	C	G	C	A	U	C	G	A	U	G	A	A	G	A	A	C
Sequence of 5S rRNA of S.cerevisiae	-	-	-	-	A	A	A	C	U	U	U	C	A	A	C	A	A	C	G	G	A	U	C	U	C	U	U	G	G	U	U	C	U	C	G	C	A	U	C	G	A	U	G	A	A	G	A	A	C
Sequence of 5S rRNA of P.abyssi	-	-	-	-	-	-	-	-	-	-	-	-	-	-	-	-	-	-	-	-	-	-	-	-	C	A	C	G	G	C	G	G	C	C	A	U	A	G	C	G	-	G	G	G	G	G	G	C	C
[truncated: 5,000 more columns]
