# Supplementary material for: Reconstruction of the rRNA Sequences of LUCA, with Bioinformatic Implication of the Local Similarities Shared by Them
Source: Biology (Basel). 2022 May 29;11(6):837. doi: 10.3390/biology11060837 (PMC9219793; doi:10.3390/biology11060837)
Supplement: Supplementary file 1 [file biology-11-00837-s001.zip › Table S4.xlsx]

## Sheet: Sheet1
Supplementary Table 4

## Sheet: 2
Short fragments	N-Sf	Species							N-sp
YY	1-3							P. abyssi	1
YY	1-13	E. coli						P. abyssi	2
YY	1-17	E. coli						P. abyssi	2
YY	1-18							P. abyssi	1
YY	1-19							P. abyssi	1
YY	1-49	E. coli	D. melanogaster	H. sapiens		A. thaliana	S. cerevisiae	P. abyssi	6
YY	1-63	E. coli	D. melanogaster	H. sapiens	P. solitarium	A. thaliana	S. cerevisiae	P. abyssi	7
YY	1-116							P. abyssi	1
YY	1-117	E. coli						P. abyssi	2
YY	1-120	E. coli			P. solitarium	A. thaliana	S. cerevisiae	P. abyssi	5
YY	1-121	E. coli		H. sapiens	P. solitarium	A. thaliana	S. cerevisiae	P. abyssi	6
YY	1-122							P. abyssi	1
YY	1-123							P. abyssi	1
YY	1-138	E. coli	D. melanogaster	H. sapiens	P. solitarium	A. thaliana	S. cerevisiae	P. abyssi	7
YY	1-139							P. abyssi	1
YY	1-140							P. abyssi	1
YY	1-154	E. coli		H. sapiens	P. solitarium	A. thaliana	S. cerevisiae	P. abyssi	6
YY	1-160	E. coli					S. cerevisiae	P. abyssi	3
YY	1-178							P. abyssi	1
YY	1-205	E. coli	D. melanogaster	H. sapiens	P. solitarium	A. thaliana	S. cerevisiae		6
YY	1-206	E. coli	D. melanogaster	H. sapiens	P. solitarium	A. thaliana	S. cerevisiae		6
YY	1-212	E. coli	D. melanogaster			A. thaliana	S. cerevisiae	P. abyssi	5
YY	1-213							P. abyssi	1
YY	1-225	E. coli			P. solitarium	A. thaliana	S. cerevisiae		4
YY	1-231		D. melanogaster	H. sapiens	P. solitarium	A. thaliana	S. cerevisiae	P. abyssi	6
YY	1-235	E. coli	D. melanogaster	H. sapiens	P. solitarium	A. thaliana	S. cerevisiae	P. abyssi	7
YY	1-243							P. abyssi	1
YY	1-258	E. coli		H. sapiens	P. solitarium	A. thaliana	S. cerevisiae	P. abyssi	6
YY	1-259	E. coli	D. melanogaster	H. sapiens	P. solitarium	A. thaliana	S. cerevisiae	P. abyssi	7
YY	1-262	E. coli	D. melanogaster	H. sapiens		A. thaliana	S. cerevisiae	P. abyssi	6
YY	1-268		D. melanogaster		P. solitarium		S. cerevisiae		3
YY	1-313	E. coli	D. melanogaster	H. sapiens	P. solitarium	A. thaliana	S. cerevisiae	P. abyssi	7
YY	1-325	E. coli						P. abyssi	2
YY	1-331	E. coli						P. abyssi	2
YY	1-332	E. coli	D. melanogaster	H. sapiens	P. solitarium	A. thaliana	S. cerevisiae	P. abyssi	7
YY	1-333	E. coli	D. melanogaster	H. sapiens	P. solitarium	A. thaliana	S. cerevisiae	P. abyssi	7
YY	1-357							P. abyssi	1
YY	1-358	E. coli	D. melanogaster	H. sapiens	P. solitarium	A. thaliana	S. cerevisiae	P. abyssi	7
YY	1-359							P. abyssi	1
YY	1-360							P. abyssi	1
YY	1-391	E. coli						P. abyssi	2
YY	1-427	E. coli	D. melanogaster	H. sapiens	P. solitarium		S. cerevisiae	P. abyssi	6
YY	1-428	E. coli						P. abyssi	2
YY	1-429	E. coli						P. abyssi	2
YY	1-430	E. coli			P. solitarium			P. abyssi	3
YY	1-454	E. coli	D. melanogaster	H. sapiens	P. solitarium	A. thaliana	S. cerevisiae	P. abyssi	7
YY	1-469							P. abyssi	1
YY	1-485	E. coli	D. melanogaster	H. sapiens	P. solitarium	A. thaliana	S. cerevisiae		6
YY	1-492	E. coli	D. melanogaster	H. sapiens	P. solitarium	A. thaliana	S. cerevisiae	P. abyssi	7
YY	1-522	E. coli	D. melanogaster	H. sapiens	P. solitarium	A. thaliana	S. cerevisiae	P. abyssi	7
YY	1-528	E. coli	D. melanogaster	H. sapiens	P. solitarium	A. thaliana	S. cerevisiae	P. abyssi	7
YY	1-531	E. coli	D. melanogaster	H. sapiens	P. solitarium	A. thaliana	S. cerevisiae	P. abyssi	7
YY	1-545		D. melanogaster	H. sapiens	P. solitarium	A. thaliana	S. cerevisiae		5
YY	1-546		D. melanogaster	H. sapiens	P. solitarium	A. thaliana	S. cerevisiae	P. abyssi	6
YY	1-556	E. coli							1
YY	1-557	E. coli	D. melanogaster	H. sapiens		A. thaliana	S. cerevisiae	P. abyssi	6
YY	1-565	E. coli	D. melanogaster		P. solitarium	A. thaliana	S. cerevisiae	P. abyssi	6
YY	1-566							P. abyssi	1
YY	1-578	E. coli						P. abyssi	2
YY	1-579	E. coli						P. abyssi	2
YY	1-585	E. coli						P. abyssi	2
YY	1-586	E. coli						P. abyssi	2
YY	1-611	E. coli	D. melanogaster	H. sapiens	P. solitarium	A. thaliana	S. cerevisiae	P. abyssi	7
YY	1-614								0
YY	1-620	E. coli		H. sapiens				P. abyssi	3
YY	1-645	E. coli	D. melanogaster	H. sapiens	P. solitarium	A. thaliana	S. cerevisiae	P. abyssi	7
YY	1-646	E. coli			P. solitarium	A. thaliana	S. cerevisiae	P. abyssi	5
YY	1-647	E. coli				A. thaliana		P. abyssi	3
YY	1-648							P. abyssi	1
YY	1-675	E. coli						P. abyssi	2
YY	1-687	E. coli						P. abyssi	2
YY	1-703	E. coli	D. melanogaster	H. sapiens	P. solitarium	A. thaliana	S. cerevisiae	P. abyssi	7
YY	1-707	E. coli			P. solitarium			P. abyssi	3
YY	1-717		D. melanogaster	H. sapiens	P. solitarium	A. thaliana	S. cerevisiae	P. abyssi	6
YY	1-718	E. coli	D. melanogaster	H. sapiens	P. solitarium	A. thaliana	S. cerevisiae	P. abyssi	7
YY	1-738		D. melanogaster	H. sapiens	P. solitarium	A. thaliana	S. cerevisiae	P. abyssi	6
YY	1-756	E. coli	D. melanogaster	H. sapiens	P. solitarium	A. thaliana	S. cerevisiae	P. abyssi	7
YY	1-763	E. coli	D. melanogaster	H. sapiens	P. solitarium	A. thaliana	S. cerevisiae	P. abyssi	7
YY	1-764	E. coli						P. abyssi	2
YY	1-772	E. coli	D. melanogaster	H. sapiens	P. solitarium	A. thaliana	S. cerevisiae	P. abyssi	7
YY	1-773	E. coli	D. melanogaster	H. sapiens	P. solitarium	A. thaliana	S. cerevisiae	P. abyssi	7
YY	1-778	E. coli	D. melanogaster	H. sapiens	P. solitarium	A. thaliana	S. cerevisiae	P. abyssi	7
YY	1-794	E. coli	D. melanogaster	H. sapiens	P. solitarium	A. thaliana	S. cerevisiae	P. abyssi	7
YY	1-801		D. melanogaster		P. solitarium	A. thaliana	S. cerevisiae	P. abyssi	5
YY	1-817				P. solitarium		S. cerevisiae	P. abyssi	3
YY	1-828	E. coli			P. solitarium	A. thaliana	S. cerevisiae	P. abyssi	5
YY	1-842	E. coli	D. melanogaster	H. sapiens	P. solitarium	A. thaliana	S. cerevisiae	P. abyssi	7
YY	1-851	E. coli	D. melanogaster	H. sapiens	P. solitarium	A. thaliana	S. cerevisiae	P. abyssi	7
YY	1-854	E. coli						P. abyssi	2
YY	1-855	E. coli						P. abyssi	2
YY	1-868	E. coli	D. melanogaster	H. sapiens	P. solitarium	A. thaliana	S. cerevisiae	P. abyssi	7
YY	1-876	E. coli	D. melanogaster	H. sapiens	P. solitarium	A. thaliana	S. cerevisiae	P. abyssi	7
YY	1-882	E. coli	D. melanogaster	H. sapiens	P. solitarium	A. thaliana	S. cerevisiae	P. abyssi	7
YY	1-883	E. coli	D. melanogaster	H. sapiens	P. solitarium	A. thaliana	S. cerevisiae	P. abyssi	7
YY	1-892	E. coli	D. melanogaster	H. sapiens	P. solitarium	A. thaliana	S. cerevisiae	P. abyssi	7
YY	1-928	E. coli	D. melanogaster	H. sapiens	P. solitarium	A. thaliana	S. cerevisiae	P. abyssi	7
YY	1-929	E. coli	D. melanogaster	H. sapiens	P. solitarium	A. thaliana	S. cerevisiae	P. abyssi	7
YY	1-933	E. coli	D. melanogaster	H. sapiens	P. solitarium	A. thaliana	S. cerevisiae	P. abyssi	7
YY	1-952	E. coli		H. sapiens				P. abyssi	3
YY	1-953	E. coli	D. melanogaster	H. sapiens	P. solitarium	A. thaliana	S. cerevisiae	P. abyssi	7
YY	1-954	E. coli	D. melanogaster	H. sapiens	P. solitarium	A. thaliana	S. cerevisiae	P. abyssi	7
YY	1-957	E. coli	D. melanogaster	H. sapiens	P. solitarium	A. thaliana	S. cerevisiae	P. abyssi	7
YY	1-982	E. coli		H. sapiens	P. solitarium	A. thaliana	S. cerevisiae	P. abyssi	6
YY	1-1004	E. coli	D. melanogaster	H. sapiens	P. solitarium	A. thaliana	S. cerevisiae	P. abyssi	7
YY	1-1005	E. coli	D. melanogaster	H. sapiens	P. solitarium	A. thaliana	S. cerevisiae	P. abyssi	7
YY	1-1035	E. coli	D. melanogaster	H. sapiens	P. solitarium	A. thaliana	S. cerevisiae	P. abyssi	7
YY	1-1038	E. coli	D. melanogaster	H. sapiens	P. solitarium	A. thaliana	S. cerevisiae	P. abyssi	7
YY	1-1041	E. coli	D. melanogaster	H. sapiens	P. solitarium	A. thaliana	S. cerevisiae	P. abyssi	7
YY	1-1045	E. coli	D. melanogaster	H. sapiens	P. solitarium	A. thaliana	S. cerevisiae	P. abyssi	7
YY	1-1046	E. coli	D. melanogaster					P. abyssi	3
YY	1-1051	E. coli						P. abyssi	2
YY	1-1061	E. coli	D. melanogaster	H. sapiens	P. solitarium	A. thaliana	S. cerevisiae	P. abyssi	7
YY	1-1062		D. melanogaster	H. sapiens	P. solitarium	A. thaliana	S. cerevisiae	P. abyssi	6
YY	1-1066	E. coli	D. melanogaster	H. sapiens	P. solitarium	A. thaliana	S. cerevisiae	P. abyssi	7
YY	1-1071	E. coli	D. melanogaster	H. sapiens	P. solitarium	A. thaliana			5
YY	1-1088	E. coli	D. melanogaster	H. sapiens	P. solitarium	A. thaliana	S. cerevisiae	P. abyssi	7
YY	1-1089	E. coli	D. melanogaster	H. sapiens	P. solitarium	A. thaliana	S. cerevisiae	P. abyssi	7
YY	1-1094	E. coli			P. solitarium	A. thaliana	S. cerevisiae	P. abyssi	5
YY	1-1096	E. coli						P. abyssi	2
YY	1-1097	E. coli	D. melanogaster	H. sapiens	P. solitarium	A. thaliana	S. cerevisiae	P. abyssi	7
YY	1-1101	E. coli		H. sapiens	P. solitarium	A. thaliana		P. abyssi	5
YY	1-1104	E. coli						P. abyssi	2
YY	1-1131	E. coli	D. melanogaster	H. sapiens	P. solitarium	A. thaliana	S. cerevisiae	P. abyssi	7
YY	1-1132	E. coli	D. melanogaster	H. sapiens	P. solitarium	A. thaliana	S. cerevisiae	P. abyssi	7
YY	1-1133		D. melanogaster	H. sapiens	P. solitarium	A. thaliana	S. cerevisiae	P. abyssi	6
YY	1-1142	E. coli			P. solitarium	A. thaliana	S. cerevisiae	P. abyssi	5
YY	1-1145	E. coli			P. solitarium		S. cerevisiae	P. abyssi	4
YY	1-1157	E. coli			P. solitarium		S. cerevisiae	P. abyssi	4
YY	1-1184	E. coli	D. melanogaster	H. sapiens	P. solitarium	A. thaliana	S. cerevisiae	P. abyssi	7
YY	1-1193	E. coli	D. melanogaster	H. sapiens	P. solitarium	A. thaliana	S. cerevisiae	P. abyssi	7
YY	1-1194	E. coli	D. melanogaster	H. sapiens	P. solitarium	A. thaliana	S. cerevisiae	P. abyssi	7
YY	1-1201		D. melanogaster	H. sapiens	P. solitarium	A. thaliana	S. cerevisiae	P. abyssi	6
YY	1-1202	E. coli	D. melanogaster	H. sapiens	P. solitarium	A. thaliana	S. cerevisiae	P. abyssi	7
YY	1-1203		D. melanogaster		P. solitarium	A. thaliana	S. cerevisiae	P. abyssi	5
YY	1-1208	E. coli	D. melanogaster	H. sapiens	P. solitarium	A. thaliana	S. cerevisiae	P. abyssi	7
YY	1-1219	E. coli	D. melanogaster	H. sapiens	P. solitarium	A. thaliana	S. cerevisiae	P. abyssi	7
YY	1-1228			H. sapiens	P. solitarium				2
YY	1-1241				P. solitarium	A. thaliana	S. cerevisiae		3
YY	1-1249	E. coli				A. thaliana		P. abyssi	3
YY	1-1262								0
YY	1-1266	E. coli		H. sapiens	P. solitarium	A. thaliana	S. cerevisiae	P. abyssi	6
YY	1-1267	E. coli	D. melanogaster	H. sapiens	P. solitarium	A. thaliana	S. cerevisiae	P. abyssi	7
YY	1-1268	E. coli			P. solitarium	A. thaliana	S. cerevisiae	P. abyssi	5
YY	1-1276			H. sapiens	P. solitarium	A. thaliana	S. cerevisiae	P. abyssi	5
YY	1-1280	E. coli	D. melanogaster	H. sapiens	P. solitarium	A. thaliana	S. cerevisiae	P. abyssi	7
YY	1-1281							P. abyssi	1
YY	1-1282							P. abyssi	1
YY	1-1286	E. coli	D. melanogaster					P. abyssi	3
YY	1-1287	E. coli						P. abyssi	2
YY	1-1292	E. coli						P. abyssi	2
YY	1-1299	E. coli	D. melanogaster	H. sapiens	P. solitarium	A. thaliana	S. cerevisiae	P. abyssi	7
YY	1-1305	E. coli	D. melanogaster	H. sapiens	P. solitarium	A. thaliana	S. cerevisiae	P. abyssi	7
YY	1-1306	E. coli						P. abyssi	2
YY	1-1309		D. melanogaster	H. sapiens				P. abyssi	3
YY	1-1310	E. coli		H. sapiens				P. abyssi	3
YY	1-1311	E. coli		H. sapiens			S. cerevisiae		3
YY	1-1312	E. coli		H. sapiens	P. solitarium	A. thaliana	S. cerevisiae		5
YY	1-1320	E. coli	D. melanogaster					P. abyssi	3
YY	1-1326	E. coli	D. melanogaster	H. sapiens	P. solitarium	A. thaliana	S. cerevisiae	P. abyssi	7
YY	1-1329	E. coli	D. melanogaster	H. sapiens	P. solitarium	A. thaliana	S. cerevisiae	P. abyssi	7
YY	1-1343	E. coli	D. melanogaster	H. sapiens	P. solitarium	A. thaliana	S. cerevisiae	P. abyssi	7
YY	1-1366	E. coli	D. melanogaster	H. sapiens	P. solitarium	A. thaliana	S. cerevisiae	P. abyssi	7
YY	1-1367	E. coli	D. melanogaster	H. sapiens	P. solitarium	A. thaliana	S. cerevisiae	P. abyssi	7
YY	1-1368	E. coli	D. melanogaster	H. sapiens	P. solitarium	A. thaliana	S. cerevisiae	P. abyssi	7
YY	1-1369	E. coli	D. melanogaster	H. sapiens	P. solitarium	A. thaliana	S. cerevisiae	P. abyssi	7
YY	1-1374	E. coli	D. melanogaster	H. sapiens	P. solitarium	A. thaliana	S. cerevisiae	P. abyssi	7
YY	1-1375	E. coli	D. melanogaster	H. sapiens	P. solitarium	A. thaliana	S. cerevisiae	P. abyssi	7
YY	1-1376	E. coli	D. melanogaster	H. sapiens	P. solitarium	A. thaliana	S. cerevisiae	P. abyssi	7
YY	1-1385	E. coli	D. melanogaster	H. sapiens	P. solitarium	A. thaliana	S. cerevisiae	P. abyssi	7
YY	1-1388	E. coli	D. melanogaster	H. sapiens	P. solitarium	A. thaliana	S. cerevisiae	P. abyssi	7
YY	1-1389	E. coli	D. melanogaster	H. sapiens	P. solitarium	A. thaliana	S. cerevisiae	P. abyssi	7
YY	1-1392	E. coli	D. melanogaster	H. sapiens	P. solitarium	A. thaliana	S. cerevisiae	P. abyssi	7
YY	1-1397	E. coli			P. solitarium	A. thaliana		P. abyssi	4
YY	1-1422		D. melanogaster	H. sapiens	P. solitarium		S. cerevisiae	P. abyssi	5
YY	1-1423		D. melanogaster	H. sapiens	P. solitarium		S. cerevisiae	P. abyssi	5
YY	1-1424		D. melanogaster	H. sapiens	P. solitarium	A. thaliana	S. cerevisiae		5
YY	1-1451		D. melanogaster					P. abyssi	2
YY	1-1463	E. coli			P. solitarium			P. abyssi	3
YY	1-1481	E. coli	D. melanogaster	H. sapiens		A. thaliana	S. cerevisiae	P. abyssi	6
YY	1-1495	E. coli	D. melanogaster	H. sapiens	P. solitarium	A. thaliana	S. cerevisiae	P. abyssi	7
YY	1-1507	E. coli	D. melanogaster	H. sapiens	P. solitarium	A. thaliana	S. cerevisiae	P. abyssi	7
YY	1-1513	E. coli						P. abyssi	2
YY	1-1518	E. coli	D. melanogaster	H. sapiens	P. solitarium	A. thaliana	S. cerevisiae	P. abyssi	7
YY	1-1521	E. coli	D. melanogaster	H. sapiens		A. thaliana	S. cerevisiae		5
YY	1-1522	E. coli							1
YY	1-1523	E. coli							1
YY	1-1524	E. coli				A. thaliana			2
YY	1-1525	E. coli							1
YY	2-32	E. coli						P. abyssi	2
YY	2-33	E. coli						P. abyssi	2
YY	2-46							P. abyssi	1
YY	2-66	E. coli						P. abyssi	2
YY	2-76							P. abyssi	1
YY	2-77							P. abyssi	1
YY	2-97								0
YY	2-98								0
YY	2-99	E. coli						P. abyssi	2
YY	2-103								0
YY	2-104	E. coli						P. abyssi	2
YY	2-111	E. coli						P. abyssi	2
YY	2-112	E. coli						P. abyssi	2
YY	2-113	E. coli						P. abyssi	2
YY	2-114	E. coli						P. abyssi	2
YY	2-127	E. coli						P. abyssi	2
YY	2-128	E. coli						P. abyssi	2
YY	2-151	E. coli							1
YY	2-152								0
YY	2-185	E. coli	D. melanogaster	H. sapiens	P. solitarium	A. thaliana	S. cerevisiae		6
YY	2-186		D. melanogaster	H. sapiens	P. solitarium	A. thaliana	S. cerevisiae		5
YY	2-194	E. coli	D. melanogaster	H. sapiens	P. solitarium	A. thaliana	S. cerevisiae	P. abyssi	7
YY	2-202	E. coli						P. abyssi	2
YY	2-203	E. coli						P. abyssi	2
YY	2-204		D. melanogaster	H. sapiens	P. solitarium	A. thaliana	S. cerevisiae	P. abyssi	6
YY	2-210	E. coli						P. abyssi	2
YY	2-211	E. coli						P. abyssi	2
YY	2-238	E. coli	D. melanogaster	H. sapiens	P. solitarium	A. thaliana		P. abyssi	6
YY	2-275					A. thaliana		P. abyssi	2
YY	2-280							P. abyssi	1
YY	2-311	E. coli			P. solitarium			P. abyssi	3
YY	2-319								0
YY	2-334								0
YY	2-335								0
YY	2-338								0
YY	2-343							P. abyssi	1
YY	2-352	E. coli	D. melanogaster	H. sapiens	P. solitarium	A. thaliana	S. cerevisiae		6
YY	2-353	E. coli	D. melanogaster	H. sapiens	P. solitarium	A. thaliana	S. cerevisiae	P. abyssi	7
YY	2-366			H. sapiens	P. solitarium	A. thaliana	S. cerevisiae	P. abyssi	5
YY	2-382	E. coli			P. solitarium		S. cerevisiae	P. abyssi	4
YY	2-383	E. coli	D. melanogaster	H. sapiens	P. solitarium	A. thaliana	S. cerevisiae	P. abyssi	7
YY	2-384	E. coli			P. solitarium	A. thaliana	S. cerevisiae	P. abyssi	5
YY	2-415	E. coli	D. melanogaster	H. sapiens	P. solitarium	A. thaliana	S. cerevisiae		6
YY	2-416		D. melanogaster	H. sapiens		A. thaliana		P. abyssi	4
YY	2-417			H. sapiens				P. abyssi	2
YY	2-425							P. abyssi	1
YY	2-442	E. coli						P. abyssi	2
YY	2-453								0
YY	2-454				P. solitarium			P. abyssi	2
YY	2-464	E. coli						P. abyssi	2
YY	2-468	E. coli						P. abyssi	2
YY	2-469	E. coli						P. abyssi	2
YY	2-470	E. coli	D. melanogaster	H. sapiens	P. solitarium	A. thaliana	S. cerevisiae	P. abyssi	7
YY	2-471	E. coli	D. melanogaster	H. sapiens	P. solitarium	A. thaliana	S. cerevisiae	P. abyssi	7
YY	2-477	E. coli	D. melanogaster	H. sapiens	P. solitarium	A. thaliana	S. cerevisiae	P. abyssi	7
YY	2-484	E. coli		H. sapiens	P. solitarium		S. cerevisiae		4
YY	2-486	E. coli	D. melanogaster					P. abyssi	3
YY	2-487							P. abyssi	1
YY	2-494	E. coli	D. melanogaster	H. sapiens	P. solitarium	A. thaliana	S. cerevisiae	P. abyssi	7
YY	2-505	E. coli						P. abyssi	2
YY	2-511	E. coli	D. melanogaster	H. sapiens	P. solitarium	A. thaliana		P. abyssi	6
YY	2-534	E. coli	D. melanogaster	H. sapiens	P. solitarium	A. thaliana	S. cerevisiae	P. abyssi	7
YY	2-535	E. coli	D. melanogaster	H. sapiens	P. solitarium	A. thaliana	S. cerevisiae	P. abyssi	7
YY	2-536	E. coli	D. melanogaster	H. sapiens	P. solitarium	A. thaliana	S. cerevisiae	P. abyssi	7
YY	2-559	E. coli			P. solitarium	A. thaliana		P. abyssi	4
YY	2-560	E. coli			P. solitarium	A. thaliana		P. abyssi	4
YY	2-566	E. coli	D. melanogaster	H. sapiens	P. solitarium	A. thaliana	S. cerevisiae	P. abyssi	7
YY	2-574								0
YY	2-590		D. melanogaster					P. abyssi	2
YY	2-591		D. melanogaster					P. abyssi	2
YY	2-670	E. coli	D. melanogaster	H. sapiens	P. solitarium	A. thaliana	S. cerevisiae	P. abyssi	7
YY	2-671	E. coli	D. melanogaster	H. sapiens	P. solitarium	A. thaliana	S. cerevisiae	P. abyssi	7
YY	2-672	E. coli	D. melanogaster	H. sapiens	P. solitarium	A. thaliana	S. cerevisiae	P. abyssi	7
YY	2-684	E. coli	D. melanogaster	H. sapiens	P. solitarium	A. thaliana	S. cerevisiae		6
YY	2-692	E. coli	D. melanogaster	H. sapiens		A. thaliana		P. abyssi	5
YY	2-699	E. coli		H. sapiens				P. abyssi	3
YY	2-710	E. coli	D. melanogaster				S. cerevisiae	P. abyssi	4
YY	2-718							P. abyssi	1
YY	2-731	E. coli	D. melanogaster					P. abyssi	3
YY	2-774	E. coli				A. thaliana	S. cerevisiae		3
YY	2-775	E. coli				A. thaliana	S. cerevisiae		3
YY	2-792	E. coli			P. solitarium	A. thaliana	S. cerevisiae	P. abyssi	5
YY	2-806	E. coli	D. melanogaster	H. sapiens	P. solitarium	A. thaliana	S. cerevisiae	P. abyssi	7
YY	2-807	E. coli	D. melanogaster	H. sapiens	P. solitarium	A. thaliana	S. cerevisiae	P. abyssi	7
YY	2-813	E. coli						P. abyssi	2
YY	2-822	E. coli	D. melanogaster	H. sapiens	P. solitarium	A. thaliana	S. cerevisiae	P. abyssi	7
YY	2-826	E. coli						P. abyssi	2
YY	2-843		D. melanogaster	H. sapiens	P. solitarium	A. thaliana	S. cerevisiae	P. abyssi	6
YY	2-854	E. coli	D. melanogaster	H. sapiens	P. solitarium	A. thaliana	S. cerevisiae		6
YY	2-865			H. sapiens	P. solitarium	A. thaliana	S. cerevisiae	P. abyssi	5
YY	2-866	E. coli	D. melanogaster	H. sapiens	P. solitarium	A. thaliana	S. cerevisiae	P. abyssi	7
YY	2-871	E. coli							1
YY	2-892				P. solitarium	A. thaliana		P. abyssi	3
YY	2-902	E. coli	D. melanogaster	H. sapiens		A. thaliana	S. cerevisiae	P. abyssi	6
YY	2-922	E. coli	D. melanogaster	H. sapiens	P. solitarium	A. thaliana	S. cerevisiae	P. abyssi	7
YY	2-926	E. coli	D. melanogaster	H. sapiens	P. solitarium	A. thaliana	S. cerevisiae	P. abyssi	7
YY	2-931	E. coli	D. melanogaster	H. sapiens	P. solitarium	A. thaliana	S. cerevisiae		6
YY	2-932							P. abyssi	1
YY	2-942	E. coli	D. melanogaster	H. sapiens	P. solitarium	A. thaliana	S. cerevisiae	P. abyssi	7
YY	2-946	E. coli	D. melanogaster	H. sapiens	P. solitarium	A. thaliana	S. cerevisiae	P. abyssi	7
YY	2-947	E. coli	D. melanogaster	H. sapiens	P. solitarium	A. thaliana	S. cerevisiae	P. abyssi	7
YY	2-948	E. coli	D. melanogaster	H. sapiens	P. solitarium	A. thaliana	S. cerevisiae	P. abyssi	7
YY	2-949	E. coli	D. melanogaster	H. sapiens	P. solitarium	A. thaliana	S. cerevisiae	P. abyssi	7
YY	2-950	E. coli	D. melanogaster	H. sapiens	P. solitarium	A. thaliana			5
YY	2-951	E. coli	D. melanogaster	H. sapiens	P. solitarium	A. thaliana			5
YY	2-952	E. coli	D. melanogaster	H. sapiens	P. solitarium	A. thaliana	S. cerevisiae	P. abyssi	7
YY	2-962	E. coli	D. melanogaster	H. sapiens	P. solitarium	A. thaliana	S. cerevisiae	P. abyssi	7
YY	2-963	E. coli	D. melanogaster	H. sapiens	P. solitarium	A. thaliana	S. cerevisiae		6
YY	2-969								0
YY	2-973	E. coli	D. melanogaster	H. sapiens	P. solitarium	A. thaliana		P. abyssi	6
YY	2-974	E. coli						P. abyssi	2
YY	2-975	E. coli						P. abyssi	2
YY	2-1004	E. coli						P. abyssi	2
YY	2-1031	E. coli						P. abyssi	2
YY	2-1039	E. coli	D. melanogaster	H. sapiens	P. solitarium	A. thaliana	S. cerevisiae	P. abyssi	7
YY	2-1040							P. abyssi	1
YY	2-1044		D. melanogaster	H. sapiens	P. solitarium	A. thaliana	S. cerevisiae	P. abyssi	6
YY	2-1049	E. coli	D. melanogaster	H. sapiens	P. solitarium	A. thaliana	S. cerevisiae	P. abyssi	7
YY	2-1050		D. melanogaster	H. sapiens	P. solitarium	A. thaliana	S. cerevisiae	P. abyssi	6
YY	2-1051		D. melanogaster	H. sapiens	P. solitarium	A. thaliana	S. cerevisiae	P. abyssi	6
YY	2-1082								0
YY	2-1101							P. abyssi	1
YY	2-1102	E. coli							1
YY	2-1103	E. coli							1
YY	2-1109							P. abyssi	1
YY	2-1124	E. coli	D. melanogaster	H. sapiens	P. solitarium	A. thaliana	S. cerevisiae	P. abyssi	7
YY	2-1125	E. coli						P. abyssi	2
YY	2-1130	E. coli						P. abyssi	2
YY	2-1137	E. coli	D. melanogaster	H. sapiens	P. solitarium	A. thaliana	S. cerevisiae	P. abyssi	7
YY	2-1143	E. coli						P. abyssi	2
YY	2-1144	E. coli						P. abyssi	2
YY	2-1145	E. coli	D. melanogaster	H. sapiens	P. solitarium	A. thaliana	S. cerevisiae	P. abyssi	7
YY	2-1146		D. melanogaster	H. sapiens	P. solitarium	A. thaliana			4
YY	2-1157	E. coli	D. melanogaster	H. sapiens	P. solitarium	A. thaliana	S. cerevisiae	P. abyssi	7
YY	2-1188	E. coli	D. melanogaster		P. solitarium	A. thaliana	S. cerevisiae	P. abyssi	6
YY	2-1205	E. coli							1
YY	2-1209	E. coli						P. abyssi	2
YY	2-1210	E. coli						P. abyssi	2
YY	2-1220	E. coli						P. abyssi	2
YY	2-1223	E. coli	D. melanogaster	H. sapiens	P. solitarium	A. thaliana	S. cerevisiae	P. abyssi	7
YY	2-1224		D. melanogaster	H. sapiens	P. solitarium	A. thaliana	S. cerevisiae	P. abyssi	6
YY	2-1225							P. abyssi	1
YY	2-1226	E. coli						P. abyssi	2
YY	2-1227	E. coli	D. melanogaster	H. sapiens	P. solitarium	A. thaliana	S. cerevisiae	P. abyssi	7
YY	2-1245	E. coli	D. melanogaster	H. sapiens	P. solitarium	A. thaliana	S. cerevisiae	P. abyssi	7
YY	2-1246	E. coli	D. melanogaster	H. sapiens	P. solitarium	A. thaliana	S. cerevisiae	P. abyssi	7
YY	2-1249	E. coli	D. melanogaster	H. sapiens	P. solitarium	A. thaliana	S. cerevisiae	P. abyssi	7
YY	2-1253	E. coli	D. melanogaster	H. sapiens	P. solitarium	A. thaliana	S. cerevisiae	P. abyssi	7
YY	2-1268		D. melanogaster	H. sapiens	P. solitarium	A. thaliana	S. cerevisiae	P. abyssi	6
YY	2-1285	E. coli	D. melanogaster	H. sapiens	P. solitarium	A. thaliana	S. cerevisiae	P. abyssi	7
YY	2-1291	E. coli	D. melanogaster					P. abyssi	3
YY	2-1295				P. solitarium		S. cerevisiae	P. abyssi	3
YY	2-1298	E. coli	D. melanogaster	H. sapiens	P. solitarium	A. thaliana	S. cerevisiae	P. abyssi	7
YY	2-1304	E. coli		H. sapiens	P. solitarium	A. thaliana	S. cerevisiae	P. abyssi	6
YY	2-1340	E. coli		H. sapiens				P. abyssi	3
YY	2-1343								0
YY	2-1344								0
YY	2-1361	E. coli					S. cerevisiae	P. abyssi	3
YY	2-1370		D. melanogaster	H. sapiens	P. solitarium		S. cerevisiae	P. abyssi	5
YY	2-1382	E. coli	D. melanogaster	H. sapiens	P. solitarium	A. thaliana	S. cerevisiae	P. abyssi	7
YY	2-1397	E. coli	D. melanogaster	H. sapiens	P. solitarium	A. thaliana	S. cerevisiae	P. abyssi	7
YY	2-1429		D. melanogaster	H. sapiens	P. solitarium	A. thaliana	S. cerevisiae	P. abyssi	6
YY	2-1430	E. coli	D. melanogaster	H. sapiens	P. solitarium	A. thaliana	S. cerevisiae	P. abyssi	7
YY	2-1431	E. coli		H. sapiens	P. solitarium	A. thaliana	S. cerevisiae	P. abyssi	6
YY	2-1435	E. coli						P. abyssi	2
YY	2-1438	E. coli	D. melanogaster	H. sapiens	P. solitarium	A. thaliana	S. cerevisiae	P. abyssi	7
YY	2-1453	E. coli	D. melanogaster	H. sapiens	P. solitarium	A. thaliana	S. cerevisiae	P. abyssi	7
YY	2-1454	E. coli	D. melanogaster	H. sapiens	P. solitarium	A. thaliana	S. cerevisiae	P. abyssi	7
YY	2-1455	E. coli	D. melanogaster	H. sapiens	P. solitarium	A. thaliana	S. cerevisiae	P. abyssi	7
YY	2-1456	E. coli							1
YY	2-1466	E. coli							1
YY	2-1470	E. coli	D. melanogaster	H. sapiens	P. solitarium	A. thaliana	S. cerevisiae	P. abyssi	7
YY	2-1474		D. melanogaster					P. abyssi	2
YY	2-1481		D. melanogaster	H. sapiens	P. solitarium	A. thaliana	S. cerevisiae	P. abyssi	6
YY	2-1485	E. coli	D. melanogaster	H. sapiens	P. solitarium	A. thaliana	S. cerevisiae	P. abyssi	7
YY	2-1491	E. coli	D. melanogaster	H. sapiens	P. solitarium	A. thaliana	S. cerevisiae	P. abyssi	7
YY	2-1492	E. coli	D. melanogaster	H. sapiens	P. solitarium	A. thaliana	S. cerevisiae	P. abyssi	7
YY	2-1503	E. coli							1
YY	2-1534	E. coli	D. melanogaster	H. sapiens	P. solitarium	A. thaliana	S. cerevisiae	P. abyssi	7
YY	2-1540	E. coli	D. melanogaster	H. sapiens	P. solitarium	A. thaliana	S. cerevisiae	P. abyssi	7
YY	2-1541	E. coli	D. melanogaster	H. sapiens	P. solitarium	A. thaliana	S. cerevisiae	P. abyssi	7
YY	2-1542	E. coli	D. melanogaster	H. sapiens	P. solitarium	A. thaliana	S. cerevisiae	P. abyssi	7
YY	2-1543	E. coli		H. sapiens	P. solitarium			P. abyssi	4
YY	2-1548	E. coli	D. melanogaster	H. sapiens	P. solitarium	A. thaliana	S. cerevisiae	P. abyssi	7
YY	2-1603	E. coli	D. melanogaster	H. sapiens	P. solitarium	A. thaliana	S. cerevisiae		6
YY	2-1616		D. melanogaster	H. sapiens	P. solitarium	A. thaliana	S. cerevisiae		5
YY	2-1625	E. coli							1
YY	2-1626		D. melanogaster	H. sapiens	P. solitarium	A. thaliana	S. cerevisiae	P. abyssi	6
YY	2-1629	E. coli	D. melanogaster		P. solitarium	A. thaliana	S. cerevisiae		5
YY	2-1630	E. coli	D. melanogaster		P. solitarium	A. thaliana	S. cerevisiae	P. abyssi	6
YY	2-1728							P. abyssi	1
YY	2-1738							P. abyssi	1
YY	2-1739	E. coli	D. melanogaster	H. sapiens	P. solitarium	A. thaliana	S. cerevisiae	P. abyssi	7
YY	2-1747	E. coli						P. abyssi	2
YY	2-1775		D. melanogaster	H. sapiens	P. solitarium	A. thaliana	S. cerevisiae	P. abyssi	6
YY	2-1776		D. melanogaster	H. sapiens	P. solitarium	A. thaliana	S. cerevisiae	P. abyssi	6
YY	2-1784	E. coli	D. melanogaster	H. sapiens	P. solitarium	A. thaliana	S. cerevisiae	P. abyssi	7
YY	2-1789	E. coli	D. melanogaster	H. sapiens		A. thaliana	S. cerevisiae	P. abyssi	6
YY	2-1796	E. coli	D. melanogaster	H. sapiens	P. solitarium	A. thaliana	S. cerevisiae	P. abyssi	7
YY	2-1824	E. coli	D. melanogaster	H. sapiens	P. solitarium	A. thaliana	S. cerevisiae	P. abyssi	7
YY	2-1843	E. coli						P. abyssi	2
YY	2-1844	E. coli						P. abyssi	2
YY	2-1857	E. coli						P. abyssi	2
YY	2-1858		D. melanogaster	H. sapiens	P. solitarium	A. thaliana	S. cerevisiae	P. abyssi	6
YY	2-1873		D. melanogaster	H. sapiens	P. solitarium	A. thaliana	S. cerevisiae	P. abyssi	6
YY	2-1874	E. coli	D. melanogaster	H. sapiens	P. solitarium	A. thaliana	S. cerevisiae	P. abyssi	7
YY	2-1880	E. coli	D. melanogaster	H. sapiens	P. solitarium	A. thaliana	S. cerevisiae	P. abyssi	7
YY	2-1881	E. coli	D. melanogaster	H. sapiens	P. solitarium	A. thaliana	S. cerevisiae	P. abyssi	7
YY	2-1882	E. coli	D. melanogaster	H. sapiens	P. solitarium	A. thaliana	S. cerevisiae	P. abyssi	7
YY	2-1897	E. coli						P. abyssi	2
YY	2-1898		D. melanogaster	H. sapiens	P. solitarium	A. thaliana	S. cerevisiae	P. abyssi	6
YY	2-1940	E. coli						P. abyssi	2
YY	2-1964	E. coli	D. melanogaster	H. sapiens	P. solitarium	A. thaliana	S. cerevisiae	P. abyssi	7
YY	2-1967	E. coli	D. melanogaster	H. sapiens	P. solitarium	A. thaliana	S. cerevisiae	P. abyssi	7
YY	2-1968	E. coli	D. melanogaster	H. sapiens	P. solitarium	A. thaliana	S. cerevisiae	P. abyssi	7
YY	2-1987								0
YY	2-1994							P. abyssi	1
YY	2-1995							P. abyssi	1
YY	2-2016							P. abyssi	1
YY	2-2022	E. coli	D. melanogaster	H. sapiens	P. solitarium	A. thaliana	S. cerevisiae	P. abyssi	7
YY	2-2023	E. coli	D. melanogaster	H. sapiens	P. solitarium	A. thaliana	S. cerevisiae	P. abyssi	7
YY	2-2026	E. coli	D. melanogaster	H. sapiens	P. solitarium	A. thaliana	S. cerevisiae	P. abyssi	7
YY	2-2027	E. coli	D. melanogaster	H. sapiens	P. solitarium	A. thaliana	S. cerevisiae	P. abyssi	7
YY	2-2085	E. coli						P. abyssi	2
YY	2-2105	E. coli	D. melanogaster	H. sapiens	P. solitarium	A. thaliana	S. cerevisiae	P. abyssi	7
YY	2-2114	E. coli	D. melanogaster	H. sapiens	P. solitarium	A. thaliana	S. cerevisiae	P. abyssi	7
YY	2-2115	E. coli	D. melanogaster	H. sapiens	P. solitarium	A. thaliana	S. cerevisiae	P. abyssi	7
YY	2-2116	E. coli	D. melanogaster	H. sapiens	P. solitarium	A. thaliana	S. cerevisiae	P. abyssi	7
YY	2-2132	E. coli	D. melanogaster	H. sapiens	P. solitarium	A. thaliana	S. cerevisiae	P. abyssi	7
YY	2-2133	E. coli	D. melanogaster	H. sapiens	P. solitarium	A. thaliana	S. cerevisiae	P. abyssi	7
YY	2-2134	E. coli	D. melanogaster	H. sapiens	P. solitarium	A. thaliana	S. cerevisiae	P. abyssi	7
YY	2-2137	E. coli	D. melanogaster	H. sapiens	P. solitarium	A. thaliana	S. cerevisiae	P. abyssi	7
YY	2-2148	E. coli						P. abyssi	2
YY	2-2152	E. coli						P. abyssi	2
YY	2-2153	E. coli						P. abyssi	2
YY	2-2181	E. coli	D. melanogaster	H. sapiens	P. solitarium	A. thaliana	S. cerevisiae	P. abyssi	7
YY	2-2184	E. coli	D. melanogaster	H. sapiens	P. solitarium	A. thaliana	S. cerevisiae	P. abyssi	7
YY	2-2185	E. coli	D. melanogaster	H. sapiens	P. solitarium	A. thaliana	S. cerevisiae	P. abyssi	7
YY	2-2186	E. coli	D. melanogaster	H. sapiens	P. solitarium	A. thaliana	S. cerevisiae	P. abyssi	7
YY	2-2197	E. coli	D. melanogaster	H. sapiens	P. solitarium	A. thaliana	S. cerevisiae	P. abyssi	7
YY	2-2198	E. coli	D. melanogaster	H. sapiens	P. solitarium	A. thaliana	S. cerevisiae	P. abyssi	7
YY	2-2207	E. coli	D. melanogaster	H. sapiens	P. solitarium	A. thaliana	S. cerevisiae	P. abyssi	7
YY	2-2215							P. abyssi	1
YY	2-2227		D. melanogaster	H. sapiens	P. solitarium	A. thaliana	S. cerevisiae	P. abyssi	6
YY	2-2234	E. coli						P. abyssi	2
YY	2-2235	E. coli						P. abyssi	2
YY	2-2254	E. coli	D. melanogaster	H. sapiens	P. solitarium	A. thaliana	S. cerevisiae	P. abyssi	7
YY	2-2255	E. coli	D. melanogaster	H. sapiens	P. solitarium	A. thaliana	S. cerevisiae	P. abyssi	7
YY	2-2256	E. coli	D. melanogaster	H. sapiens	P. solitarium	A. thaliana	S. cerevisiae	P. abyssi	7
YY	2-2264	E. coli	D. melanogaster	H. sapiens	P. solitarium	A. thaliana	S. cerevisiae	P. abyssi	7
YY	2-2265	E. coli	D. melanogaster	H. sapiens	P. solitarium	A. thaliana	S. cerevisiae	P. abyssi	7
YY	2-2266	E. coli						P. abyssi	2
YY	2-2269	E. coli	D. melanogaster	H. sapiens	P. solitarium	A. thaliana	S. cerevisiae	P. abyssi	7
YY	2-2275	E. coli	D. melanogaster	H. sapiens	P. solitarium	A. thaliana	S. cerevisiae	P. abyssi	7
YY	2-2276	E. coli	D. melanogaster	H. sapiens	P. solitarium	A. thaliana	S. cerevisiae	P. abyssi	7
YY	2-2282	E. coli			P. solitarium	A. thaliana	S. cerevisiae	P. abyssi	5
YY	2-2293				P. solitarium	A. thaliana			2
YY	2-2322	E. coli	D. melanogaster					P. abyssi	3
YY	2-2328		D. melanogaster	H. sapiens				P. abyssi	3
YY	2-2365	E. coli	D. melanogaster	H. sapiens	P. solitarium	A. thaliana	S. cerevisiae	P. abyssi	7
YY	2-2368	E. coli	D. melanogaster	H. sapiens	P. solitarium	A. thaliana	S. cerevisiae	P. abyssi	7
YY	2-2370	E. coli	D. melanogaster	H. sapiens	P. solitarium	A. thaliana	S. cerevisiae		6
YY	2-2371	E. coli	D. melanogaster	H. sapiens	P. solitarium	A. thaliana	S. cerevisiae		6
YY	2-2379	E. coli						P. abyssi	2
YY	2-2387	E. coli	D. melanogaster	H. sapiens	P. solitarium	A. thaliana	S. cerevisiae	P. abyssi	7
YY	2-2391		D. melanogaster	H. sapiens	P. solitarium	A. thaliana	S. cerevisiae	P. abyssi	6
YY	2-2392		D. melanogaster			A. thaliana	S. cerevisiae	P. abyssi	4
YY	2-2393	E. coli						P. abyssi	2
YY	2-2435	E. coli	D. melanogaster	H. sapiens	P. solitarium	A. thaliana	S. cerevisiae	P. abyssi	7
YY	2-2436	E. coli	D. melanogaster	H. sapiens	P. solitarium	A. thaliana	S. cerevisiae	P. abyssi	7
YY	2-2440	E. coli	D. melanogaster	H. sapiens	P. solitarium	A. thaliana	S. cerevisiae	P. abyssi	7
YY	2-2453	E. coli	D. melanogaster	H. sapiens	P. solitarium	A. thaliana	S. cerevisiae	P. abyssi	7
YY	2-2454	E. coli	D. melanogaster	H. sapiens	P. solitarium	A. thaliana	S. cerevisiae	P. abyssi	7
YY	2-2455	E. coli	D. melanogaster					P. abyssi	3
YY	2-2456	E. coli	D. melanogaster					P. abyssi	3
YY	2-2476		D. melanogaster	H. sapiens	P. solitarium	A. thaliana	S. cerevisiae	P. abyssi	6
YY	2-2477		D. melanogaster	H. sapiens	P. solitarium	A. thaliana	S. cerevisiae	P. abyssi	6
YY	2-2484	E. coli	D. melanogaster					P. abyssi	3
YY	2-2488	E. coli	D. melanogaster	H. sapiens	P. solitarium	A. thaliana	S. cerevisiae	P. abyssi	7
YY	2-2489		D. melanogaster	H. sapiens	P. solitarium	A. thaliana	S. cerevisiae	P. abyssi	6
YY	2-2505	E. coli	D. melanogaster	H. sapiens	P. solitarium	A. thaliana	S. cerevisiae	P. abyssi	7
YY	2-2509			H. sapiens				P. abyssi	2
YY	2-2535	E. coli	D. melanogaster	H. sapiens	P. solitarium	A. thaliana	S. cerevisiae	P. abyssi	7
YY	2-2536	E. coli	D. melanogaster	H. sapiens	P. solitarium	A. thaliana	S. cerevisiae	P. abyssi	7
YY	2-2540	E. coli	D. melanogaster	H. sapiens	P. solitarium	A. thaliana	S. cerevisiae	P. abyssi	7
YY	2-2576		D. melanogaster						1
YY	2-2581		D. melanogaster	H. sapiens	P. solitarium	A. thaliana	S. cerevisiae	P. abyssi	6
YY	2-2582		D. melanogaster	H. sapiens	P. solitarium	A. thaliana	S. cerevisiae	P. abyssi	6
YY	2-2590	E. coli	D. melanogaster	H. sapiens	P. solitarium	A. thaliana	S. cerevisiae	P. abyssi	7
YY	2-2597	E. coli	D. melanogaster	H. sapiens			S. cerevisiae		4
YY	2-2598	E. coli	D. melanogaster	H. sapiens			S. cerevisiae	P. abyssi	5
YY	2-2599	E. coli		H. sapiens		A. thaliana	S. cerevisiae	P. abyssi	5
YY	2-2612	E. coli			P. solitarium	A. thaliana	S. cerevisiae		4
YY	2-2633		D. melanogaster	H. sapiens	P. solitarium	A. thaliana	S. cerevisiae	P. abyssi	6
YY	2-2636	E. coli	D. melanogaster	H. sapiens	P. solitarium	A. thaliana	S. cerevisiae	P. abyssi	7
YY	2-2637	E. coli						P. abyssi	2
YY	2-2638	E. coli						P. abyssi	2
YY	2-2656							P. abyssi	1
YY	2-2669	E. coli	D. melanogaster	H. sapiens	P. solitarium	A. thaliana	S. cerevisiae	P. abyssi	7
YY	2-2670	E. coli	D. melanogaster	H. sapiens	P. solitarium	A. thaliana	S. cerevisiae	P. abyssi	7
YY	2-2675	E. coli						P. abyssi	2
YY	2-2687	E. coli	D. melanogaster	H. sapiens	P. solitarium	A. thaliana	S. cerevisiae	P. abyssi	7
YY	2-2688	E. coli	D. melanogaster	H. sapiens	P. solitarium	A. thaliana	S. cerevisiae	P. abyssi	7
YY	2-2694	E. coli	D. melanogaster	H. sapiens	P. solitarium	A. thaliana	S. cerevisiae	P. abyssi	7
YY	2-2695	E. coli	D. melanogaster	H. sapiens	P. solitarium	A. thaliana	S. cerevisiae	P. abyssi	7
YY	2-2696	E. coli	D. melanogaster	H. sapiens	P. solitarium	A. thaliana	S. cerevisiae	P. abyssi	7
YY	2-2702	E. coli	D. melanogaster	H. sapiens	P. solitarium	A. thaliana	S. cerevisiae	P. abyssi	7
YY	2-2706	E. coli	D. melanogaster	H. sapiens	P. solitarium	A. thaliana	S. cerevisiae	P. abyssi	7
YY	2-2707	E. coli	D. melanogaster	H. sapiens	P. solitarium	A. thaliana	S. cerevisiae	P. abyssi	7
YY	2-2710	E. coli	D. melanogaster	H. sapiens	P. solitarium	A. thaliana	S. cerevisiae	P. abyssi	7
YY	2-2715	E. coli	D. melanogaster	H. sapiens	P. solitarium	A. thaliana	S. cerevisiae	P. abyssi	7
YY	2-2716	E. coli			P. solitarium			P. abyssi	3
YY	2-2717	E. coli			P. solitarium			P. abyssi	3
YY	2-2735	E. coli	D. melanogaster	H. sapiens		A. thaliana		P. abyssi	5
YY	2-2747	E. coli	D. melanogaster	H. sapiens	P. solitarium	A. thaliana	S. cerevisiae		6
YY	2-2750	E. coli	D. melanogaster	H. sapiens	P. solitarium	A. thaliana	S. cerevisiae	P. abyssi	7
YY	2-2751	E. coli	D. melanogaster	H. sapiens	P. solitarium	A. thaliana	S. cerevisiae	P. abyssi	7
YY	2-2754	E. coli	D. melanogaster	H. sapiens	P. solitarium	A. thaliana	S. cerevisiae	P. abyssi	7
YY	2-2755		D. melanogaster	H. sapiens	P. solitarium	A. thaliana	S. cerevisiae	P. abyssi	6
YY	2-2758	E. coli		H. sapiens	P. solitarium	A. thaliana	S. cerevisiae	P. abyssi	6
YY	2-2775	E. coli	D. melanogaster	H. sapiens	P. solitarium	A. thaliana	S. cerevisiae	P. abyssi	7
YY	2-2780	E. coli	D. melanogaster	H. sapiens	P. solitarium	A. thaliana	S. cerevisiae	P. abyssi	7
YY	2-2781	E. coli	D. melanogaster	H. sapiens	P. solitarium	A. thaliana	S. cerevisiae	P. abyssi	7
YY	2-2789	E. coli	D. melanogaster	H. sapiens	P. solitarium	A. thaliana	S. cerevisiae	P. abyssi	7
YY	2-2800	E. coli							1
YY	2-2801	E. coli	D. melanogaster	H. sapiens	P. solitarium	A. thaliana	S. cerevisiae	P. abyssi	7
YY	2-2805	E. coli	D. melanogaster	H. sapiens	P. solitarium	A. thaliana	S. cerevisiae		6
YY	2-2806	E. coli	D. melanogaster	H. sapiens	P. solitarium	A. thaliana	S. cerevisiae		6
YY	2-2807	E. coli	D. melanogaster	H. sapiens	P. solitarium	A. thaliana	S. cerevisiae		6
YY	2-2808	E. coli						P. abyssi	2
YY	2-2811	E. coli	D. melanogaster	H. sapiens	P. solitarium	A. thaliana	S. cerevisiae	P. abyssi	7
YY	2-2812	E. coli	D. melanogaster	H. sapiens	P. solitarium	A. thaliana	S. cerevisiae	P. abyssi	7
YY	2-2815	E. coli	D. melanogaster	H. sapiens	P. solitarium	A. thaliana	S. cerevisiae	P. abyssi	7
YY	2-2831							P. abyssi	1
YY	2-2832	E. coli						P. abyssi	2
YY	2-2846	E. coli						P. abyssi	2
YY	2-2847	E. coli						P. abyssi	2
YY	2-2848	E. coli		H. sapiens	P. solitarium	A. thaliana	S. cerevisiae	P. abyssi	6
YY	2-2849	E. coli		H. sapiens	P. solitarium	A. thaliana	S. cerevisiae	P. abyssi	6
YY	2-2877	E. coli	D. melanogaster					P. abyssi	3
YY	2-2878							P. abyssi	1
YY	2-2879			H. sapiens	P. solitarium			P. abyssi	3
YY	2-2880	E. coli		H. sapiens	P. solitarium	A. thaliana	S. cerevisiae	P. abyssi	6
YY	2-2888							P. abyssi	1
YY	2-2892	E. coli	D. melanogaster	H. sapiens	P. solitarium	A. thaliana	S. cerevisiae	P. abyssi	7
YY	2-2895	E. coli						P. abyssi	2
YY	2-2896							P. abyssi	1
YY	2-2909	E. coli					S. cerevisiae	P. abyssi	3
YY	2-2912	E. coli					S. cerevisiae	P. abyssi	3
YY	2-2920	E. coli	D. melanogaster	H. sapiens	P. solitarium	A. thaliana	S. cerevisiae	P. abyssi	7
YY	2-2925		D. melanogaster	H. sapiens	P. solitarium		S. cerevisiae	P. abyssi	5
YY	2-2926		D. melanogaster	H. sapiens	P. solitarium		S. cerevisiae		4
YY	2-2942	E. coli	D. melanogaster	H. sapiens	P. solitarium	A. thaliana	S. cerevisiae	P. abyssi	7
YY	2-2951	E. coli	D. melanogaster	H. sapiens	P. solitarium	A. thaliana	S. cerevisiae	P. abyssi	7
YY	2-2952	E. coli	D. melanogaster	H. sapiens	P. solitarium	A. thaliana	S. cerevisiae	P. abyssi	7
YY	2-2964	E. coli	D. melanogaster	H. sapiens	P. solitarium	A. thaliana	S. cerevisiae		6
YY	2-2968	E. coli		H. sapiens				P. abyssi	3
YY	2-2969	E. coli	D. melanogaster	H. sapiens	P. solitarium	A. thaliana	S. cerevisiae	P. abyssi	7
YY	2-2970	E. coli						P. abyssi	2
YY	2-2984	E. coli	D. melanogaster	H. sapiens	P. solitarium		S. cerevisiae	P. abyssi	6
YY	2-2987							P. abyssi	1
YY	2-3009				P. solitarium	A. thaliana			2
YY	2-3020		D. melanogaster	H. sapiens	P. solitarium	A. thaliana	S. cerevisiae	P. abyssi	6
YY	2-3025	E. coli		H. sapiens				P. abyssi	3
YY	2-3066	E. coli						P. abyssi	2
YY	2-3067							P. abyssi	1
YY	2-3071	E. coli	D. melanogaster	H. sapiens		A. thaliana	S. cerevisiae	P. abyssi	6
YY	2-3075	E. coli						P. abyssi	2
YY	2-3081	E. coli	D. melanogaster	H. sapiens		A. thaliana		P. abyssi	5
YY	2-3089			H. sapiens		A. thaliana	S. cerevisiae	P. abyssi	4
YY	2-3096	E. coli						P. abyssi	2
YY	2-3097	E. coli						P. abyssi	2
YY	2-3098								0
YY	2-3099		D. melanogaster	H. sapiens		A. thaliana	S. cerevisiae		4
YY	2-3100		D. melanogaster	H. sapiens		A. thaliana	S. cerevisiae	P. abyssi	5
YY	2-3101	E. coli						P. abyssi	2
YY	2-3102	E. coli						P. abyssi	2
YY	5-1						S. cerevisiae		1
YY	5-4	E. coli	D. melanogaster	H. sapiens	P. solitarium	A. thaliana	S. cerevisiae		6
YY	5-11	E. coli			P. solitarium	A. thaliana	S. cerevisiae	P. abyssi	5
YY	5-30	E. coli						P. abyssi	2
YY	5-31	E. coli		H. sapiens				P. abyssi	3
YY	5-35	E. coli	D. melanogaster	H. sapiens				P. abyssi	4
YY	5-36	E. coli						P. abyssi	2
YY	5-37	E. coli						P. abyssi	2
YY	5-40							P. abyssi	1
YY	5-41							P. abyssi	1
YY	5-42	E. coli	D. melanogaster					P. abyssi	3
YY	5-55							P. abyssi	1
YY	5-60							P. abyssi	1
YY	5-61							P. abyssi	1
YY	5-64					A. thaliana	S. cerevisiae	P. abyssi	3
YY	5-70	E. coli							1
YY	5-116	E. coli		H. sapiens	P. solitarium	A. thaliana	S. cerevisiae		5
YY	5-119	E. coli							1
YY	5-124								0
YR	1-14	E. coli	D. melanogaster	H. sapiens	P. solitarium	A. thaliana	S. cerevisiae	P. abyssi	7
YR	1-20	E. coli						P. abyssi	2
YR	1-30	E. coli						P. abyssi	2
YR	1-46							P. abyssi	1
YR	1-50	E. coli	D. melanogaster	H. sapiens	P. solitarium	A. thaliana	S. cerevisiae	P. abyssi	7
YR	1-55	E. coli	D. melanogaster	H. sapiens	P. solitarium	A. thaliana	S. cerevisiae	P. abyssi	7
YR	1-57	E. coli	D. melanogaster	H. sapiens	P. solitarium	A. thaliana	S. cerevisiae	P. abyssi	7
YR	1-59	E. coli	D. melanogaster	H. sapiens	P. solitarium	A. thaliana		P. abyssi	6
YR	1-64	E. coli			P. solitarium	A. thaliana	S. cerevisiae	P. abyssi	5
YR	1-87	E. coli	D. melanogaster	H. sapiens	P. solitarium	A. thaliana	S. cerevisiae	P. abyssi	7
YR	1-90	E. coli	D. melanogaster	H. sapiens	P. solitarium	A. thaliana	S. cerevisiae	P. abyssi	7
YR	1-94	E. coli						P. abyssi	2
YR	1-102	E. coli	D. melanogaster	H. sapiens	P. solitarium	A. thaliana	S. cerevisiae	P. abyssi	7
YR	1-105	E. coli	D. melanogaster	H. sapiens	P. solitarium	A. thaliana	S. cerevisiae	P. abyssi	7
YR	1-107		D. melanogaster	H. sapiens	P. solitarium	A. thaliana	S. cerevisiae	P. abyssi	6
YR	1-109	E. coli	D. melanogaster	H. sapiens	P. solitarium	A. thaliana	S. cerevisiae		6
YR	1-113							P. abyssi	1
YR	1-118	E. coli						P. abyssi	2
YR	1-129		D. melanogaster	H. sapiens					2
YR	1-135	E. coli		H. sapiens	P. solitarium	A. thaliana	S. cerevisiae	P. abyssi	6
YR	1-141							P. abyssi	1
YR	1-155	E. coli	D. melanogaster		P. solitarium	A. thaliana	S. cerevisiae	P. abyssi	6
YR	1-158	E. coli	D. melanogaster		P. solitarium	A. thaliana	S. cerevisiae		5
YR	1-165	E. coli						P. abyssi	2
YR	1-179							P. abyssi	1
YR	1-207								0
YR	1-210	E. coli	D. melanogaster	H. sapiens	P. solitarium	A. thaliana	S. cerevisiae	P. abyssi	7
YR	1-214							P. abyssi	1
YR	1-220	E. coli	D. melanogaster	H. sapiens	P. solitarium	A. thaliana	S. cerevisiae	P. abyssi	7
YR	1-226	E. coli							1
YR	1-228		D. melanogaster	H. sapiens	P. solitarium	A. thaliana	S. cerevisiae	P. abyssi	6
YR	1-236	E. coli	D. melanogaster	H. sapiens	P. solitarium	A. thaliana	S. cerevisiae	P. abyssi	7
YR	1-240	E. coli						P. abyssi	2
YR	1-244		D. melanogaster	H. sapiens	P. solitarium	A. thaliana	S. cerevisiae	P. abyssi	6
YR	1-247	E. coli	D. melanogaster	H. sapiens	P. solitarium	A. thaliana	S. cerevisiae	P. abyssi	7
YR	1-252	E. coli			P. solitarium	A. thaliana	S. cerevisiae	P. abyssi	5
YR	1-255	E. coli			P. solitarium	A. thaliana	S. cerevisiae	P. abyssi	5
YR	1-260	E. coli	D. melanogaster	H. sapiens	P. solitarium	A. thaliana	S. cerevisiae	P. abyssi	7
YR	1-263		D. melanogaster	H. sapiens	P. solitarium	A. thaliana	S. cerevisiae	P. abyssi	6
YR	1-269		D. melanogaster		P. solitarium				2
YR	1-271	E. coli	D. melanogaster		P. solitarium	A. thaliana	S. cerevisiae		5
YR	1-287	E. coli					S. cerevisiae	P. abyssi	3
YR	1-314	E. coli	D. melanogaster	H. sapiens	P. solitarium	A. thaliana	S. cerevisiae	P. abyssi	7
YR	1-319	E. coli						P. abyssi	2
YR	1-334	E. coli	D. melanogaster	H. sapiens	P. solitarium	A. thaliana	S. cerevisiae	P. abyssi	7
YR	1-336	E. coli						P. abyssi	2
YR	1-343	E. coli	D. melanogaster	H. sapiens	P. solitarium	A. thaliana	S. cerevisiae	P. abyssi	7
YR	1-346	E. coli	D. melanogaster	H. sapiens	P. solitarium	A. thaliana	S. cerevisiae	P. abyssi	7
YR	1-350		D. melanogaster	H. sapiens	P. solitarium	A. thaliana	S. cerevisiae	P. abyssi	6
YR	1-361	E. coli						P. abyssi	2
YR	1-363	E. coli	D. melanogaster	H. sapiens	P. solitarium	A. thaliana	S. cerevisiae	P. abyssi	7
YR	1-366	E. coli						P. abyssi	2
YR	1-370	E. coli	D. melanogaster	H. sapiens		A. thaliana	S. cerevisiae		5
YR	1-381	E. coli						P. abyssi	2
YR	1-392	E. coli			P. solitarium	A. thaliana	S. cerevisiae		4
YR	1-396	E. coli	D. melanogaster	H. sapiens	P. solitarium	A. thaliana	S. cerevisiae	P. abyssi	7
YR	1-431	E. coli			P. solitarium				2
YR	1-433							P. abyssi	1
YR	1-446	E. coli						P. abyssi	2
YR	1-459		D. melanogaster	H. sapiens	P. solitarium	A. thaliana	S. cerevisiae		5
YR	1-463		D. melanogaster		P. solitarium		S. cerevisiae	P. abyssi	4
YR	1-483	E. coli	D. melanogaster	H. sapiens	P. solitarium	A. thaliana	S. cerevisiae	P. abyssi	7
YR	1-486	E. coli	D. melanogaster	H. sapiens	P. solitarium	A. thaliana	S. cerevisiae	P. abyssi	7
YR	1-493	E. coli	D. melanogaster	H. sapiens	P. solitarium	A. thaliana	S. cerevisiae	P. abyssi	7
YR	1-495	E. coli	D. melanogaster	H. sapiens	P. solitarium	A. thaliana	S. cerevisiae	P. abyssi	7
YR	1-498	E. coli	D. melanogaster	H. sapiens	P. solitarium	A. thaliana	S. cerevisiae	P. abyssi	7
YR	1-501	E. coli						P. abyssi	2
YR	1-512	E. coli						P. abyssi	2
YR	1-516	E. coli	D. melanogaster	H. sapiens	P. solitarium	A. thaliana	S. cerevisiae	P. abyssi	7
YR	1-519	E. coli						P. abyssi	2
YR	1-523	E. coli	D. melanogaster	H. sapiens	P. solitarium		S. cerevisiae	P. abyssi	6
YR	1-529	E. coli	D. melanogaster	H. sapiens	P. solitarium	A. thaliana	S. cerevisiae	P. abyssi	7
YR	1-532	E. coli	D. melanogaster	H. sapiens	P. solitarium	A. thaliana	S. cerevisiae	P. abyssi	7
YR	1-538	E. coli	D. melanogaster	H. sapiens	P. solitarium	A. thaliana	S. cerevisiae	P. abyssi	7
YR	1-543	E. coli	D. melanogaster					P. abyssi	3
YR	1-547	E. coli	D. melanogaster	H. sapiens	P. solitarium	A. thaliana	S. cerevisiae	P. abyssi	7
YR	1-549	E. coli	D. melanogaster	H. sapiens	P. solitarium	A. thaliana	S. cerevisiae	P. abyssi	7
YR	1-553	E. coli	D. melanogaster	H. sapiens	P. solitarium	A. thaliana	S. cerevisiae	P. abyssi	7
YR	1-558	E. coli							1
YR	1-561	E. coli	D. melanogaster					P. abyssi	3
YR	1-570	E. coli	D. melanogaster		P. solitarium	A. thaliana	S. cerevisiae		5
YR	1-572	E. coli	D. melanogaster		P. solitarium	A. thaliana	S. cerevisiae	P. abyssi	6
YR	1-580		D. melanogaster	H. sapiens	P. solitarium	A. thaliana	S. cerevisiae	P. abyssi	6
YR	1-582							P. abyssi	1
YR	1-587	E. coli						P. abyssi	2
YR	1-591			H. sapiens				P. abyssi	2
YR	1-600	E. coli	D. melanogaster	H. sapiens	P. solitarium	A. thaliana	S. cerevisiae	P. abyssi	7
YR	1-602	E. coli							1
YR	1-609	E. coli						P. abyssi	2
YR	1-612	E. coli						P. abyssi	2
YR	1-615	E. coli							1
YR	1-621	E. coli		H. sapiens				P. abyssi	3
YR	1-627		D. melanogaster	H. sapiens	P. solitarium	A. thaliana	S. cerevisiae	P. abyssi	6
YR	1-649							P. abyssi	1
YR	1-654	E. coli		H. sapiens	P. solitarium	A. thaliana	S. cerevisiae	P. abyssi	6
YR	1-660	E. coli	D. melanogaster	H. sapiens	P. solitarium	A. thaliana	S. cerevisiae	P. abyssi	7
YR	1-670							P. abyssi	1
YR	1-676							P. abyssi	1
YR	1-685	E. coli	D. melanogaster				S. cerevisiae	P. abyssi	4
YR	1-688	E. coli			P. solitarium	A. thaliana		P. abyssi	4
YR	1-694	E. coli	D. melanogaster	H. sapiens	P. solitarium	A. thaliana	S. cerevisiae	P. abyssi	7
YR	1-700	E. coli	D. melanogaster	H. sapiens		A. thaliana	S. cerevisiae	P. abyssi	6
YR	1-708	E. coli			P. solitarium			P. abyssi	3
YR	1-713		D. melanogaster	H. sapiens		A. thaliana	S. cerevisiae	P. abyssi	5
YR	1-719	E. coli	D. melanogaster	H. sapiens	P. solitarium	A. thaliana	S. cerevisiae	P. abyssi	7
YR	1-722	E. coli	D. melanogaster	H. sapiens	P. solitarium	A. thaliana	S. cerevisiae	P. abyssi	7
YR	1-725							P. abyssi	1
YR	1-732	E. coli	D. melanogaster	H. sapiens	P. solitarium	A. thaliana	S. cerevisiae	P. abyssi	7
YR	1-747	E. coli	D. melanogaster	H. sapiens	P. solitarium	A. thaliana	S. cerevisiae	P. abyssi	7
YR	1-757	E. coli	D. melanogaster	H. sapiens	P. solitarium	A. thaliana	S. cerevisiae	P. abyssi	7
YR	1-761	E. coli	D. melanogaster	H. sapiens	P. solitarium	A. thaliana	S. cerevisiae	P. abyssi	7
YR	1-769	E. coli	D. melanogaster	H. sapiens	P. solitarium	A. thaliana	S. cerevisiae	P. abyssi	7
YR	1-779	E. coli	D. melanogaster	H. sapiens	P. solitarium	A. thaliana	S. cerevisiae	P. abyssi	7
YR	1-781	E. coli	D. melanogaster	H. sapiens	P. solitarium	A. thaliana	S. cerevisiae	P. abyssi	7
YR	1-785	E. coli	D. melanogaster	H. sapiens		A. thaliana			4
YR	1-788	E. coli	D. melanogaster	H. sapiens	P. solitarium	A. thaliana	S. cerevisiae	P. abyssi	7
YR	1-795		D. melanogaster	H. sapiens	P. solitarium	A. thaliana	S. cerevisiae	P. abyssi	6
YR	1-799							P. abyssi	1
YR	1-802		D. melanogaster		P. solitarium	A. thaliana	S. cerevisiae	P. abyssi	5
YR	1-813							P. abyssi	1
YR	1-823		D. melanogaster		P. solitarium	A. thaliana	S. cerevisiae	P. abyssi	5
YR	1-826			H. sapiens	P. solitarium	A. thaliana	S. cerevisiae	P. abyssi	5
YR	1-829	E. coli						P. abyssi	2
YR	1-840	E. coli						P. abyssi	2
YR	1-843	E. coli	D. melanogaster	H. sapiens	P. solitarium	A. thaliana	S. cerevisiae	P. abyssi	7
YR	1-852	E. coli						P. abyssi	2
YR	1-856	E. coli						P. abyssi	2
YR	1-863	E. coli	D. melanogaster	H. sapiens	P. solitarium	A. thaliana	S. cerevisiae	P. abyssi	7
YR	1-865	E. coli	D. melanogaster	H. sapiens	P. solitarium	A. thaliana	S. cerevisiae	P. abyssi	7
YR	1-869	E. coli	D. melanogaster	H. sapiens	P. solitarium	A. thaliana	S. cerevisiae	P. abyssi	7
YR	1-871	E. coli	D. melanogaster	H. sapiens	P. solitarium	A. thaliana	S. cerevisiae	P. abyssi	7
YR	1-877	E. coli	D. melanogaster	H. sapiens	P. solitarium	A. thaliana	S. cerevisiae	P. abyssi	7
YR	1-884	E. coli	D. melanogaster	H. sapiens	P. solitarium	A. thaliana	S. cerevisiae	P. abyssi	7
YR	1-893	E. coli	D. melanogaster	H. sapiens	P. solitarium	A. thaliana	S. cerevisiae	P. abyssi	7
YR	1-896	E. coli	D. melanogaster	H. sapiens	P. solitarium	A. thaliana	S. cerevisiae	P. abyssi	7
YR	1-904	E. coli	D. melanogaster	H. sapiens	P. solitarium	A. thaliana	S. cerevisiae	P. abyssi	7
YR	1-909	E. coli						P. abyssi	2
YR	1-916	E. coli	D. melanogaster	H. sapiens	P. solitarium	A. thaliana	S. cerevisiae	P. abyssi	7
YR	1-923	E. coli	D. melanogaster	H. sapiens	P. solitarium	A. thaliana	S. cerevisiae	P. abyssi	7
YR	1-925	E. coli	D. melanogaster	H. sapiens	P. solitarium	A. thaliana	S. cerevisiae	P. abyssi	7
YR	1-930	E. coli	D. melanogaster	H. sapiens	P. solitarium	A. thaliana	S. cerevisiae	P. abyssi	7
YR	1-940	E. coli	D. melanogaster	H. sapiens	P. solitarium	A. thaliana	S. cerevisiae	P. abyssi	7
YR	1-943	E. coli	D. melanogaster	H. sapiens	P. solitarium	A. thaliana	S. cerevisiae	P. abyssi	7
YR	1-955	E. coli	D. melanogaster	H. sapiens	P. solitarium	A. thaliana	S. cerevisiae	P. abyssi	7
YR	1-958		D. melanogaster		P. solitarium	A. thaliana	S. cerevisiae	P. abyssi	5
YR	1-968	E. coli	D. melanogaster	H. sapiens	P. solitarium	A. thaliana	S. cerevisiae	P. abyssi	7
YR	1-976				P. solitarium	A. thaliana	S. cerevisiae	P. abyssi	4
YR	1-1013							P. abyssi	1
YR	1-1025	E. coli	D. melanogaster	H. sapiens	P. solitarium	A. thaliana	S. cerevisiae		6
YR	1-1028	E. coli	D. melanogaster	H. sapiens	P. solitarium	A. thaliana	S. cerevisiae	P. abyssi	7
YR	1-1030	E. coli	D. melanogaster	H. sapiens	P. solitarium	A. thaliana	S. cerevisiae	P. abyssi	7
YR	1-1032	E. coli	D. melanogaster	H. sapiens	P. solitarium	A. thaliana	S. cerevisiae	P. abyssi	7
YR	1-1036	E. coli	D. melanogaster	H. sapiens	P. solitarium	A. thaliana	S. cerevisiae	P. abyssi	7
YR	1-1039	E. coli						P. abyssi	2
YR	1-1042	E. coli	D. melanogaster	H. sapiens	P. solitarium	A. thaliana	S. cerevisiae	P. abyssi	7
YR	1-1047	E. coli	D. melanogaster					P. abyssi	3
YR	1-1049	E. coli	D. melanogaster	H. sapiens	P. solitarium	A. thaliana	S. cerevisiae	P. abyssi	7
YR	1-1052	E. coli						P. abyssi	2
YR	1-1054	E. coli	D. melanogaster	H. sapiens	P. solitarium	A. thaliana	S. cerevisiae	P. abyssi	7
YR	1-1059	E. coli	D. melanogaster	H. sapiens	P. solitarium	A. thaliana	S. cerevisiae	P. abyssi	7
YR	1-1067	E. coli	D. melanogaster	H. sapiens	P. solitarium	A. thaliana	S. cerevisiae	P. abyssi	7
YR	1-1076	E. coli	D. melanogaster	H. sapiens	P. solitarium	A. thaliana	S. cerevisiae	P. abyssi	7
YR	1-1079	E. coli	D. melanogaster	H. sapiens	P. solitarium	A. thaliana	S. cerevisiae	P. abyssi	7
YR	1-1083	E. coli	D. melanogaster	H. sapiens	P. solitarium	A. thaliana	S. cerevisiae	P. abyssi	7
YR	1-1092	E. coli						P. abyssi	2
YR	1-1098		D. melanogaster	H. sapiens	P. solitarium	A. thaliana	S. cerevisiae	P. abyssi	6
YR	1-1102	E. coli	D. melanogaster	H. sapiens	P. solitarium	A. thaliana	S. cerevisiae	P. abyssi	7
YR	1-1105	E. coli					S. cerevisiae	P. abyssi	3
YR	1-1129							P. abyssi	1
YR	1-1134		D. melanogaster	H. sapiens	P. solitarium	A. thaliana	S. cerevisiae	P. abyssi	6
YR	1-1143	E. coli			P. solitarium	A. thaliana	S. cerevisiae	P. abyssi	5
YR	1-1146	E. coli		H. sapiens	P. solitarium		S. cerevisiae	P. abyssi	5
YR	1-1152	E. coli					S. cerevisiae	P. abyssi	3
YR	1-1158	E. coli			P. solitarium		S. cerevisiae	P. abyssi	4
YR	1-1174	E. coli	D. melanogaster	H. sapiens	P. solitarium	A. thaliana	S. cerevisiae	P. abyssi	7
YR	1-1177	E. coli	D. melanogaster	H. sapiens	P. solitarium	A. thaliana	S. cerevisiae	P. abyssi	7
YR	1-1180	E. coli	D. melanogaster	H. sapiens	P. solitarium	A. thaliana	S. cerevisiae	P. abyssi	7
YR	1-1185	E. coli						P. abyssi	2
YR	1-1190	E. coli	D. melanogaster	H. sapiens	P. solitarium	A. thaliana	S. cerevisiae	P. abyssi	7
YR	1-1204		D. melanogaster		P. solitarium	A. thaliana	S. cerevisiae	P. abyssi	5
YR	1-1209	E. coli	D. melanogaster	H. sapiens	P. solitarium	A. thaliana	S. cerevisiae	P. abyssi	7
YR	1-1211	E. coli	D. melanogaster	H. sapiens	P. solitarium	A. thaliana	S. cerevisiae	P. abyssi	7
YR	1-1213	E. coli	D. melanogaster	H. sapiens	P. solitarium	A. thaliana	S. cerevisiae	P. abyssi	7
YR	1-1215	E. coli	D. melanogaster	H. sapiens	P. solitarium	A. thaliana	S. cerevisiae	P. abyssi	7
YR	1-1220	E. coli	D. melanogaster	H. sapiens	P. solitarium	A. thaliana	S. cerevisiae	P. abyssi	7
YR	1-1222	E. coli	D. melanogaster	H. sapiens	P. solitarium	A. thaliana	S. cerevisiae	P. abyssi	7
YR	1-1225	E. coli	D. melanogaster	H. sapiens	P. solitarium	A. thaliana	S. cerevisiae	P. abyssi	7
YR	1-1229			H. sapiens	P. solitarium			P. abyssi	3
YR	1-1234	E. coli	D. melanogaster	H. sapiens	P. solitarium	A. thaliana	S. cerevisiae	P. abyssi	7
YR	1-1237		D. melanogaster	H. sapiens	P. solitarium	A. thaliana	S. cerevisiae	P. abyssi	6
YR	1-1242								0
YR	1-1244	E. coli			P. solitarium			P. abyssi	3
YR	1-1250	E. coli		H. sapiens		A. thaliana		P. abyssi	4
YR	1-1263		D. melanogaster	H. sapiens		A. thaliana	S. cerevisiae	P. abyssi	5
YR	1-1271	E. coli	D. melanogaster	H. sapiens			S. cerevisiae	P. abyssi	5
YR	1-1283	E. coli	D. melanogaster	H. sapiens	P. solitarium	A. thaliana	S. cerevisiae	P. abyssi	7
YR	1-1288	E. coli						P. abyssi	2
YR	1-1300	E. coli	D. melanogaster	H. sapiens	P. solitarium	A. thaliana	S. cerevisiae	P. abyssi	7
YR	1-1302	E. coli		H. sapiens	P. solitarium	A. thaliana	S. cerevisiae	P. abyssi	6
YR	1-1307	E. coli						P. abyssi	2
YR	1-1313	E. coli		H. sapiens				P. abyssi	3
YR	1-1321	E. coli	D. melanogaster					P. abyssi	3
YR	1-1333	E. coli	D. melanogaster	H. sapiens	P. solitarium	A. thaliana	S. cerevisiae	P. abyssi	7
YR	1-1337	E. coli	D. melanogaster	H. sapiens	P. solitarium	A. thaliana	S. cerevisiae	P. abyssi	7
YR	1-1339	E. coli	D. melanogaster	H. sapiens	P. solitarium	A. thaliana	S. cerevisiae	P. abyssi	7
YR	1-1344	E. coli	D. melanogaster	H. sapiens	P. solitarium	A. thaliana	S. cerevisiae	P. abyssi	7
YR	1-1353	E. coli	D. melanogaster	H. sapiens	P. solitarium	A. thaliana	S. cerevisiae	P. abyssi	7
YR	1-1355	E. coli	D. melanogaster	H. sapiens	P. solitarium	A. thaliana	S. cerevisiae	P. abyssi	7
YR	1-1358	E. coli						P. abyssi	2
YR	1-1362	E. coli	D. melanogaster	H. sapiens	P. solitarium	A. thaliana	S. cerevisiae	P. abyssi	7
YR	1-1364	E. coli	D. melanogaster		P. solitarium	A. thaliana	S. cerevisiae	P. abyssi	6
YR	1-1370	E. coli	D. melanogaster	H. sapiens	P. solitarium	A. thaliana	S. cerevisiae	P. abyssi	7
YR	1-1377	E. coli	D. melanogaster	H. sapiens	P. solitarium	A. thaliana	S. cerevisiae	P. abyssi	7
YR	1-1379	E. coli	D. melanogaster	H. sapiens	P. solitarium	A. thaliana	S. cerevisiae	P. abyssi	7
YR	1-1381	E. coli	D. melanogaster	H. sapiens	P. solitarium	A. thaliana	S. cerevisiae	P. abyssi	7
YR	1-1383	E. coli	D. melanogaster	H. sapiens	P. solitarium	A. thaliana	S. cerevisiae	P. abyssi	7
YR	1-1386	E. coli	D. melanogaster	H. sapiens	P. solitarium	A. thaliana	S. cerevisiae	P. abyssi	7
YR	1-1390	E. coli	D. melanogaster	H. sapiens	P. solitarium	A. thaliana	S. cerevisiae	P. abyssi	7
YR	1-1393	E. coli	D. melanogaster	H. sapiens	P. solitarium	A. thaliana	S. cerevisiae	P. abyssi	7
YR	1-1398	E. coli						P. abyssi	2
YR	1-1413	E. coli						P. abyssi	2
YR	1-1417		D. melanogaster	H. sapiens	P. solitarium	A. thaliana	S. cerevisiae	P. abyssi	6
YR	1-1452							P. abyssi	1
YR	1-1458	E. coli	D. melanogaster		P. solitarium	A. thaliana		P. abyssi	5
YR	1-1467	E. coli	D. melanogaster		P. solitarium	A. thaliana		P. abyssi	5
YR	1-1482	E. coli	D. melanogaster	H. sapiens		A. thaliana	S. cerevisiae	P. abyssi	6
YR	1-1484	E. coli	D. melanogaster	H. sapiens		A. thaliana	S. cerevisiae	P. abyssi	6
YR	1-1487	E. coli	D. melanogaster	H. sapiens	P. solitarium	A. thaliana	S. cerevisiae	P. abyssi	7
YR	1-1492	E. coli						P. abyssi	2
YR	1-1496	E. coli	D. melanogaster	H. sapiens	P. solitarium	A. thaliana	S. cerevisiae	P. abyssi	7
YR	1-1498	E. coli	D. melanogaster	H. sapiens	P. solitarium	A. thaliana	S. cerevisiae	P. abyssi	7
YR	1-1508	E. coli	D. melanogaster	H. sapiens	P. solitarium	A. thaliana	S. cerevisiae	P. abyssi	7
YR	1-1510	E. coli	D. melanogaster	H. sapiens	P. solitarium	A. thaliana	S. cerevisiae	P. abyssi	7
YR	1-1514	E. coli							1
YR	1-1519	E. coli	D. melanogaster	H. sapiens		A. thaliana	S. cerevisiae	P. abyssi	6
YR	2-18	E. coli						P. abyssi	2
YR	2-22	E. coli						P. abyssi	2
YR	2-25	E. coli						P. abyssi	2
YR	2-29	E. coli						P. abyssi	2
YR	2-34	E. coli						P. abyssi	2
YR	2-47	E. coli						P. abyssi	2
YR	2-50	E. coli						P. abyssi	2
YR	2-57	E. coli						P. abyssi	2
YR	2-59	E. coli						P. abyssi	2
YR	2-62	E. coli						P. abyssi	2
YR	2-67	E. coli						P. abyssi	2
YR	2-69	E. coli						P. abyssi	2
YR	2-72	E. coli						P. abyssi	2
YR	2-87	E. coli						P. abyssi	2
YR	2-89							P. abyssi	1
YR	2-93							P. abyssi	1
YR	2-100	E. coli						P. abyssi	2
YR	2-115	E. coli						P. abyssi	2
YR	2-119	E. coli						P. abyssi	2
YR	2-129	E. coli						P. abyssi	2
YR	2-149	E. coli						P. abyssi	2
YR	2-187			H. sapiens	P. solitarium	A. thaliana	S. cerevisiae	P. abyssi	5
YR	2-195	E. coli						P. abyssi	2
YR	2-200	E. coli	D. melanogaster	H. sapiens	P. solitarium	A. thaliana	S. cerevisiae	P. abyssi	7
YR	2-205		D. melanogaster	H. sapiens	P. solitarium	A. thaliana	S. cerevisiae	P. abyssi	6
YR	2-208	E. coli			P. solitarium	A. thaliana	S. cerevisiae	P. abyssi	5
YR	2-212			H. sapiens	P. solitarium	A. thaliana	S. cerevisiae	P. abyssi	5
YR	2-227	E. coli	D. melanogaster	H. sapiens	P. solitarium	A. thaliana	S. cerevisiae	P. abyssi	7
YR	2-233							P. abyssi	1
YR	2-241							P. abyssi	1
YR	2-245	E. coli	D. melanogaster	H. sapiens	P. solitarium	A. thaliana	S. cerevisiae	P. abyssi	7
YR	2-248	E. coli	D. melanogaster	H. sapiens	P. solitarium	A. thaliana	S. cerevisiae		6
YR	2-251	E. coli	D. melanogaster	H. sapiens	P. solitarium	A. thaliana	S. cerevisiae	P. abyssi	7
YR	2-255	E. coli	D. melanogaster	H. sapiens	P. solitarium	A. thaliana	S. cerevisiae	P. abyssi	7
YR	2-271	E. coli						P. abyssi	2
YR	2-276							P. abyssi	1
YR	2-304	E. coli	D. melanogaster	H. sapiens	P. solitarium	A. thaliana	S. cerevisiae	P. abyssi	7
YR	2-314								0
YR	2-325								0
YR	2-336								0
YR	2-344							P. abyssi	1
YR	2-354	E. coli			P. solitarium	A. thaliana	S. cerevisiae	P. abyssi	5
YR	2-367		D. melanogaster	H. sapiens	P. solitarium	A. thaliana	S. cerevisiae	P. abyssi	6
YR	2-376	E. coli		H. sapiens	P. solitarium	A. thaliana	S. cerevisiae	P. abyssi	6
YR	2-379	E. coli						P. abyssi	2
YR	2-385	E. coli			P. solitarium	A. thaliana	S. cerevisiae	P. abyssi	5
YR	2-387	E. coli	D. melanogaster	H. sapiens			S. cerevisiae	P. abyssi	5
YR	2-391	E. coli	D. melanogaster		P. solitarium			P. abyssi	4
YR	2-423	E. coli						P. abyssi	2
YR	2-426		D. melanogaster					P. abyssi	2
YR	2-428	E. coli							1
YR	2-433	E. coli	D. melanogaster	H. sapiens	P. solitarium	A. thaliana	S. cerevisiae		6
YR	2-445	E. coli							1
YR	2-447		D. melanogaster					P. abyssi	2
YR	2-455	E. coli	D. melanogaster	H. sapiens	P. solitarium	A. thaliana	S. cerevisiae	P. abyssi	7
YR	2-465	E. coli						P. abyssi	2
YR	2-472	E. coli	D. melanogaster	H. sapiens	P. solitarium	A. thaliana	S. cerevisiae	P. abyssi	7
YR	2-478	E. coli	D. melanogaster	H. sapiens	P. solitarium	A. thaliana	S. cerevisiae	P. abyssi	7
YR	2-482	E. coli	D. melanogaster	H. sapiens	P. solitarium	A. thaliana	S. cerevisiae	P. abyssi	7
YR	2-495	E. coli	D. melanogaster	H. sapiens	P. solitarium	A. thaliana	S. cerevisiae	P. abyssi	7
YR	2-498	E. coli	D. melanogaster	H. sapiens	P. solitarium	A. thaliana	S. cerevisiae	P. abyssi	7
YR	2-501	E. coli	D. melanogaster		P. solitarium	A. thaliana	S. cerevisiae	P. abyssi	6
YR	2-506	E. coli						P. abyssi	2
YR	2-509	E. coli	D. melanogaster	H. sapiens	P. solitarium	A. thaliana	S. cerevisiae	P. abyssi	7
YR	2-512	E. coli	D. melanogaster	H. sapiens	P. solitarium	A. thaliana		P. abyssi	6
YR	2-514	E. coli	D. melanogaster	H. sapiens	P. solitarium	A. thaliana	S. cerevisiae	P. abyssi	7
YR	2-525	E. coli	D. melanogaster	H. sapiens	P. solitarium	A. thaliana	S. cerevisiae	P. abyssi	7
YR	2-537	E. coli	D. melanogaster	H. sapiens	P. solitarium	A. thaliana	S. cerevisiae	P. abyssi	7
YR	2-549	E. coli					S. cerevisiae	P. abyssi	3
YR	2-561	E. coli	D. melanogaster	H. sapiens	P. solitarium	A. thaliana	S. cerevisiae	P. abyssi	7
YR	2-567	E. coli	D. melanogaster	H. sapiens	P. solitarium	A. thaliana	S. cerevisiae	P. abyssi	7
YR	2-571	E. coli	D. melanogaster					P. abyssi	3
YR	2-575	E. coli							1
YR	2-577	E. coli						P. abyssi	2
YR	2-585			H. sapiens	P. solitarium	A. thaliana		P. abyssi	4
YR	2-661							P. abyssi	1
YR	2-664	E. coli					S. cerevisiae	P. abyssi	3
YR	2-673	E. coli	D. melanogaster	H. sapiens	P. solitarium	A. thaliana	S. cerevisiae	P. abyssi	7
YR	2-680	E. coli	D. melanogaster	H. sapiens	P. solitarium	A. thaliana	S. cerevisiae	P. abyssi	7
YR	2-685	E. coli	D. melanogaster	H. sapiens	P. solitarium	A. thaliana	S. cerevisiae	P. abyssi	7
YR	2-696		D. melanogaster		P. solitarium	A. thaliana	S. cerevisiae	P. abyssi	5
YR	2-700	E. coli			P. solitarium	A. thaliana	S. cerevisiae	P. abyssi	5
YR	2-702	E. coli						P. abyssi	2
YR	2-705	E. coli	D. melanogaster					P. abyssi	3
YR	2-711	E. coli	D. melanogaster				S. cerevisiae	P. abyssi	4
YR	2-726							P. abyssi	1
YR	2-732	E. coli	D. melanogaster					P. abyssi	3
YR	2-734							P. abyssi	1
YR	2-737			H. sapiens			S. cerevisiae		2
YR	2-743	E. coli			P. solitarium		S. cerevisiae	P. abyssi	4
YR	2-776		D. melanogaster		P. solitarium	A. thaliana	S. cerevisiae	P. abyssi	5
YR	2-785	E. coli							1
YR	2-793	E. coli	D. melanogaster	H. sapiens	P. solitarium	A. thaliana	S. cerevisiae	P. abyssi	7
YR	2-795	E. coli						P. abyssi	2
YR	2-808	E. coli	D. melanogaster	H. sapiens	P. solitarium	A. thaliana	S. cerevisiae	P. abyssi	7
YR	2-814							P. abyssi	1
YR	2-818	E. coli	D. melanogaster	H. sapiens	P. solitarium	A. thaliana	S. cerevisiae	P. abyssi	7
YR	2-823	E. coli	D. melanogaster	H. sapiens	P. solitarium	A. thaliana	S. cerevisiae	P. abyssi	7
YR	2-829	E. coli	D. melanogaster	H. sapiens	P. solitarium	A. thaliana	S. cerevisiae		6
YR	2-833	E. coli	D. melanogaster	H. sapiens	P. solitarium	A. thaliana	S. cerevisiae	P. abyssi	7
YR	2-838	E. coli	D. melanogaster	H. sapiens	P. solitarium	A. thaliana	S. cerevisiae	P. abyssi	7
YR	2-844		D. melanogaster	H. sapiens	P. solitarium	A. thaliana	S. cerevisiae		5
YR	2-849	E. coli							1
YR	2-855	E. coli							1
YR	2-859	E. coli	D. melanogaster	H. sapiens	P. solitarium	A. thaliana	S. cerevisiae	P. abyssi	7
YR	2-867	E. coli	D. melanogaster	H. sapiens	P. solitarium	A. thaliana	S. cerevisiae	P. abyssi	7
YR	2-875							P. abyssi	1
YR	2-883	E. coli	D. melanogaster	H. sapiens	P. solitarium	A. thaliana	S. cerevisiae	P. abyssi	7
YR	2-885		D. melanogaster	H. sapiens	P. solitarium	A. thaliana	S. cerevisiae	P. abyssi	6
YR	2-890		D. melanogaster	H. sapiens	P. solitarium	A. thaliana	S. cerevisiae	P. abyssi	6
YR	2-898	E. coli		H. sapiens		A. thaliana		P. abyssi	4
YR	2-903	E. coli	D. melanogaster	H. sapiens	P. solitarium	A. thaliana	S. cerevisiae		6
YR	2-909	E. coli	D. melanogaster	H. sapiens	P. solitarium	A. thaliana	S. cerevisiae	P. abyssi	7
YR	2-915	E. coli	D. melanogaster	H. sapiens	P. solitarium	A. thaliana	S. cerevisiae	P. abyssi	7
YR	2-920								0
YR	2-923	E. coli	D. melanogaster	H. sapiens	P. solitarium	A. thaliana	S. cerevisiae	P. abyssi	7
YR	2-927	E. coli	D. melanogaster	H. sapiens	P. solitarium	A. thaliana	S. cerevisiae	P. abyssi	7
YR	2-933							P. abyssi	1
YR	2-939	E. coli	D. melanogaster	H. sapiens	P. solitarium	A. thaliana	S. cerevisiae	P. abyssi	7
YR	2-943	E. coli	D. melanogaster	H. sapiens	P. solitarium	A. thaliana	S. cerevisiae	P. abyssi	7
YR	2-953	E. coli	D. melanogaster	H. sapiens	P. solitarium	A. thaliana	S. cerevisiae	P. abyssi	7
YR	2-958							P. abyssi	1
YR	2-964	E. coli							1
YR	2-970		D. melanogaster	H. sapiens	P. solitarium	A. thaliana	S. cerevisiae	P. abyssi	6
YR	2-976	E. coli							1
YR	2-997	E. coli	D. melanogaster	H. sapiens	P. solitarium	A. thaliana	S. cerevisiae	P. abyssi	7
YR	2-1005	E. coli	D. melanogaster	H. sapiens	P. solitarium	A. thaliana	S. cerevisiae	P. abyssi	7
YR	2-1009		D. melanogaster	H. sapiens	P. solitarium	A. thaliana	S. cerevisiae	P. abyssi	6
YR	2-1024							P. abyssi	1
YR	2-1045	E. coli	D. melanogaster	H. sapiens	P. solitarium	A. thaliana	S. cerevisiae	P. abyssi	7
YR	2-1052	E. coli	D. melanogaster	H. sapiens	P. solitarium	A. thaliana	S. cerevisiae	P. abyssi	7
YR	2-1061							P. abyssi	1
YR	2-1069							P. abyssi	1
YR	2-1076	E. coli	D. melanogaster	H. sapiens	P. solitarium		S. cerevisiae		5
YR	2-1083	E. coli		H. sapiens	P. solitarium				3
YR	2-1088								0
YR	2-1090	E. coli	D. melanogaster	H. sapiens	P. solitarium	A. thaliana	S. cerevisiae	P. abyssi	7
YR	2-1097	E. coli	D. melanogaster	H. sapiens	P. solitarium	A. thaliana	S. cerevisiae	P. abyssi	7
YR	2-1104	E. coli							1
YR	2-1110		D. melanogaster	H. sapiens	P. solitarium	A. thaliana	S. cerevisiae	P. abyssi	6
YR	2-1121	E. coli						P. abyssi	2
YR	2-1126	E. coli						P. abyssi	2
YR	2-1131	E. coli	D. melanogaster				S. cerevisiae	P. abyssi	4
YR	2-1138	E. coli	D. melanogaster	H. sapiens	P. solitarium	A. thaliana	S. cerevisiae	P. abyssi	7
YR	2-1147		D. melanogaster	H. sapiens	P. solitarium	A. thaliana			4
YR	2-1151				P. solitarium	A. thaliana	S. cerevisiae	P. abyssi	4
YR	2-1158	E. coli				A. thaliana		P. abyssi	3
YR	2-1162	E. coli						P. abyssi	2
YR	2-1171		D. melanogaster			A. thaliana	S. cerevisiae	P. abyssi	4
YR	2-1178	E. coli	D. melanogaster	H. sapiens	P. solitarium	A. thaliana	S. cerevisiae	P. abyssi	7
YR	2-1194	E. coli	D. melanogaster	H. sapiens	P. solitarium	A. thaliana	S. cerevisiae	P. abyssi	7
YR	2-1206	E. coli							1
YR	2-1211	E. coli	D. melanogaster	H. sapiens	P. solitarium	A. thaliana	S. cerevisiae	P. abyssi	7
YR	2-1217	E. coli						P. abyssi	2
YR	2-1221	E. coli						P. abyssi	2
YR	2-1228	E. coli	D. melanogaster	H. sapiens	P. solitarium	A. thaliana	S. cerevisiae	P. abyssi	7
YR	2-1235		D. melanogaster	H. sapiens	P. solitarium	A. thaliana	S. cerevisiae	P. abyssi	6
YR	2-1237	E. coli	D. melanogaster	H. sapiens	P. solitarium	A. thaliana	S. cerevisiae	P. abyssi	7
YR	2-1239	E. coli	D. melanogaster	H. sapiens	P. solitarium	A. thaliana	S. cerevisiae	P. abyssi	7
YR	2-1242	E. coli	D. melanogaster	H. sapiens	P. solitarium	A. thaliana	S. cerevisiae	P. abyssi	7
YR	2-1247	E. coli	D. melanogaster	H. sapiens	P. solitarium	A. thaliana	S. cerevisiae	P. abyssi	7
YR	2-1254	E. coli	D. melanogaster	H. sapiens	P. solitarium	A. thaliana	S. cerevisiae	P. abyssi	7
YR	2-1269			H. sapiens	P. solitarium	A. thaliana	S. cerevisiae	P. abyssi	5
YR	2-1275	E. coli	D. melanogaster	H. sapiens	P. solitarium	A. thaliana	S. cerevisiae	P. abyssi	7
YR	2-1280	E. coli						P. abyssi	2
YR	2-1296	E. coli	D. melanogaster		P. solitarium		S. cerevisiae	P. abyssi	5
YR	2-1299	E. coli						P. abyssi	2
YR	2-1307	E. coli	D. melanogaster				S. cerevisiae	P. abyssi	4
YR	2-1325								0
YR	2-1328	E. coli	D. melanogaster	H. sapiens	P. solitarium	A. thaliana	S. cerevisiae	P. abyssi	7
YR	2-1336	E. coli						P. abyssi	2
YR	2-1341	E. coli		H. sapiens				P. abyssi	3
YR	2-1362	E. coli	D. melanogaster	H. sapiens	P. solitarium	A. thaliana	S. cerevisiae	P. abyssi	7
YR	2-1364	E. coli	D. melanogaster	H. sapiens	P. solitarium	A. thaliana	S. cerevisiae	P. abyssi	7
YR	2-1374	E. coli	D. melanogaster	H. sapiens	P. solitarium			P. abyssi	5
YR	2-1379				P. solitarium		S. cerevisiae		2
YR	2-1383	E. coli	D. melanogaster	H. sapiens		A. thaliana		P. abyssi	5
YR	2-1389	E. coli	D. melanogaster	H. sapiens	P. solitarium	A. thaliana	S. cerevisiae	P. abyssi	7
YR	2-1398	E. coli	D. melanogaster	H. sapiens	P. solitarium	A. thaliana	S. cerevisiae	P. abyssi	7
YR	2-1401	E. coli	D. melanogaster	H. sapiens	P. solitarium	A. thaliana	S. cerevisiae	P. abyssi	7
YR	2-1407	E. coli	D. melanogaster	H. sapiens	P. solitarium	A. thaliana	S. cerevisiae	P. abyssi	7
YR	2-1423	E. coli	D. melanogaster	H. sapiens	P. solitarium	A. thaliana	S. cerevisiae	P. abyssi	7
YR	2-1436	E. coli						P. abyssi	2
YR	2-1439	E. coli	D. melanogaster	H. sapiens	P. solitarium	A. thaliana	S. cerevisiae	P. abyssi	7
YR	2-1447	E. coli							1
YR	2-1461	E. coli						P. abyssi	2
YR	2-1482		D. melanogaster	H. sapiens	P. solitarium	A. thaliana	S. cerevisiae	P. abyssi	6
YR	2-1486	E. coli	D. melanogaster	H. sapiens	P. solitarium	A. thaliana	S. cerevisiae	P. abyssi	7
YR	2-1493	E. coli	D. melanogaster	H. sapiens	P. solitarium	A. thaliana	S. cerevisiae	P. abyssi	7
YR	2-1498	E. coli							1
YR	2-1530	E. coli		H. sapiens	P. solitarium			P. abyssi	4
YR	2-1535	E. coli			P. solitarium	A. thaliana	S. cerevisiae	P. abyssi	5
YR	2-1538	E. coli			P. solitarium			P. abyssi	3
YR	2-1544	E. coli		H. sapiens	P. solitarium			P. abyssi	4
YR	2-1546	E. coli			P. solitarium			P. abyssi	3
YR	2-1549				P. solitarium	A. thaliana		P. abyssi	3
YR	2-1568	E. coli	D. melanogaster	H. sapiens	P. solitarium	A. thaliana	S. cerevisiae	P. abyssi	7
YR	2-1586							P. abyssi	1
YR	2-1599	E. coli						P. abyssi	2
YR	2-1604								0
YR	2-1608								0
YR	2-1614	E. coli							1
YR	2-1617	E. coli				A. thaliana	S. cerevisiae		3
YR	2-1627		D. melanogaster			A. thaliana		P. abyssi	3
YR	2-1631	E. coli		H. sapiens	P. solitarium	A. thaliana	S. cerevisiae	P. abyssi	6
YR	2-1635	E. coli						P. abyssi	2
YR	2-1637	E. coli						P. abyssi	2
YR	2-1639	E. coli				A. thaliana		P. abyssi	3
YR	2-1652	E. coli						P. abyssi	2
YR	2-1689	E. coli						P. abyssi	2
YR	2-1734			H. sapiens	P. solitarium	A. thaliana	S. cerevisiae	P. abyssi	5
YR	2-1748	E. coli						P. abyssi	2
YR	2-1781				P. solitarium	A. thaliana		P. abyssi	3
YR	2-1785	E. coli	D. melanogaster	H. sapiens	P. solitarium	A. thaliana	S. cerevisiae	P. abyssi	7
YR	2-1787	E. coli	D. melanogaster	H. sapiens	P. solitarium	A. thaliana	S. cerevisiae	P. abyssi	7
YR	2-1790		D. melanogaster				S. cerevisiae	P. abyssi	3
YR	2-1797	E. coli	D. melanogaster	H. sapiens	P. solitarium	A. thaliana	S. cerevisiae	P. abyssi	7
YR	2-1800	E. coli						P. abyssi	2
YR	2-1802	E. coli		H. sapiens	P. solitarium	A. thaliana	S. cerevisiae	P. abyssi	6
YR	2-1806	E. coli						P. abyssi	2
YR	2-1825	E. coli						P. abyssi	2
YR	2-1830	E. coli		H. sapiens				P. abyssi	3
YR	2-1835	E. coli						P. abyssi	2
YR	2-1859		D. melanogaster	H. sapiens	P. solitarium	A. thaliana	S. cerevisiae	P. abyssi	6
YR	2-1862	E. coli	D. melanogaster	H. sapiens	P. solitarium	A. thaliana	S. cerevisiae	P. abyssi	7
YR	2-1867	E. coli	D. melanogaster	H. sapiens	P. solitarium	A. thaliana	S. cerevisiae	P. abyssi	7
YR	2-1875	E. coli	D. melanogaster	H. sapiens	P. solitarium	A. thaliana	S. cerevisiae	P. abyssi	7
YR	2-1877	E. coli	D. melanogaster	H. sapiens	P. solitarium	A. thaliana	S. cerevisiae	P. abyssi	7
YR	2-1883	E. coli	D. melanogaster	H. sapiens	P. solitarium	A. thaliana	S. cerevisiae	P. abyssi	7
YR	2-1895	E. coli	D. melanogaster	H. sapiens	P. solitarium	A. thaliana	S. cerevisiae	P. abyssi	7
YR	2-1908	E. coli							1
YR	2-1941	E. coli						P. abyssi	2
YR	2-1943							P. abyssi	1
YR	2-1946							P. abyssi	1
YR	2-1961	E. coli	D. melanogaster	H. sapiens	P. solitarium	A. thaliana	S. cerevisiae	P. abyssi	7
YR	2-1965	E. coli	D. melanogaster	H. sapiens	P. solitarium	A. thaliana	S. cerevisiae	P. abyssi	7
YR	2-1969	E. coli	D. melanogaster	H. sapiens	P. solitarium	A. thaliana	S. cerevisiae	P. abyssi	7
YR	2-1972	E. coli						P. abyssi	2
YR	2-1978	E. coli	D. melanogaster	H. sapiens	P. solitarium	A. thaliana	S. cerevisiae	P. abyssi	7
YR	2-1980	E. coli					S. cerevisiae	P. abyssi	3
YR	2-1988	E. coli	D. melanogaster	H. sapiens	P. solitarium	A. thaliana	S. cerevisiae		6
YR	2-2006	E. coli	D. melanogaster	H. sapiens	P. solitarium	A. thaliana	S. cerevisiae	P. abyssi	7
YR	2-2010	E. coli	D. melanogaster	H. sapiens	P. solitarium	A. thaliana	S. cerevisiae		6
YR	2-2017	E. coli	D. melanogaster	H. sapiens	P. solitarium	A. thaliana	S. cerevisiae	P. abyssi	7
YR	2-2020	E. coli						P. abyssi	2
YR	2-2024	E. coli	D. melanogaster	H. sapiens	P. solitarium	A. thaliana	S. cerevisiae	P. abyssi	7
YR	2-2028	E. coli	D. melanogaster	H. sapiens	P. solitarium	A. thaliana	S. cerevisiae	P. abyssi	7
YR	2-2031	E. coli	D. melanogaster	H. sapiens	P. solitarium	A. thaliana	S. cerevisiae	P. abyssi	7
YR	2-2034	E. coli						P. abyssi	2
YR	2-2054							P. abyssi	1
YR	2-2073								0
YR	2-2078	E. coli						P. abyssi	2
YR	2-2086	E. coli						P. abyssi	2
YR	2-2089	E. coli		H. sapiens	P. solitarium	A. thaliana	S. cerevisiae	P. abyssi	6
YR	2-2093	E. coli	D. melanogaster	H. sapiens	P. solitarium	A. thaliana	S. cerevisiae	P. abyssi	7
YR	2-2096	E. coli	D. melanogaster	H. sapiens	P. solitarium	A. thaliana	S. cerevisiae	P. abyssi	7
YR	2-2102	E. coli	D. melanogaster	H. sapiens	P. solitarium	A. thaliana	S. cerevisiae	P. abyssi	7
YR	2-2106	E. coli	D. melanogaster	H. sapiens	P. solitarium	A. thaliana	S. cerevisiae	P. abyssi	7
YR	2-2108	E. coli	D. melanogaster	H. sapiens	P. solitarium	A. thaliana	S. cerevisiae	P. abyssi	7
YR	2-2117	E. coli	D. melanogaster	H. sapiens	P. solitarium	A. thaliana	S. cerevisiae	P. abyssi	7
YR	2-2122	E. coli	D. melanogaster	H. sapiens	P. solitarium	A. thaliana	S. cerevisiae	P. abyssi	7
YR	2-2125	E. coli						P. abyssi	2
YR	2-2135	E. coli	D. melanogaster	H. sapiens	P. solitarium	A. thaliana	S. cerevisiae	P. abyssi	7
YR	2-2138	E. coli	D. melanogaster	H. sapiens	P. solitarium	A. thaliana	S. cerevisiae	P. abyssi	7
YR	2-2142	E. coli	D. melanogaster	H. sapiens	P. solitarium	A. thaliana	S. cerevisiae	P. abyssi	7
YR	2-2149	E. coli	D. melanogaster	H. sapiens	P. solitarium	A. thaliana	S. cerevisiae	P. abyssi	7
YR	2-2154	E. coli	D. melanogaster	H. sapiens	P. solitarium	A. thaliana	S. cerevisiae	P. abyssi	7
YR	2-2156	E. coli	D. melanogaster	H. sapiens	P. solitarium	A. thaliana	S. cerevisiae	P. abyssi	7
YR	2-2158	E. coli	D. melanogaster	H. sapiens	P. solitarium	A. thaliana	S. cerevisiae	P. abyssi	7
YR	2-2165	E. coli						P. abyssi	2
YR	2-2167	E. coli	D. melanogaster		P. solitarium	A. thaliana	S. cerevisiae	P. abyssi	6
YR	2-2170	E. coli	D. melanogaster	H. sapiens	P. solitarium	A. thaliana	S. cerevisiae	P. abyssi	7
YR	2-2179		D. melanogaster	H. sapiens	P. solitarium	A. thaliana	S. cerevisiae	P. abyssi	6
YR	2-2182	E. coli	D. melanogaster	H. sapiens	P. solitarium	A. thaliana	S. cerevisiae	P. abyssi	7
YR	2-2199	E. coli	D. melanogaster	H. sapiens	P. solitarium	A. thaliana	S. cerevisiae	P. abyssi	7
YR	2-2202	E. coli	D. melanogaster	H. sapiens	P. solitarium	A. thaliana	S. cerevisiae	P. abyssi	7
YR	2-2208	E. coli							1
YR	2-2216							P. abyssi	1
YR	2-2219	E. coli						P. abyssi	2
YR	2-2228							P. abyssi	1
YR	2-2238	E. coli	D. melanogaster	H. sapiens	P. solitarium	A. thaliana	S. cerevisiae	P. abyssi	7
YR	2-2241	E. coli	D. melanogaster	H. sapiens	P. solitarium	A. thaliana	S. cerevisiae	P. abyssi	7
YR	2-2257	E. coli		H. sapiens	P. solitarium	A. thaliana	S. cerevisiae	P. abyssi	6
YR	2-2259	E. coli						P. abyssi	2
YR	2-2267	E. coli						P. abyssi	2
YR	2-2270	E. coli						P. abyssi	2
YR	2-2272	E. coli	D. melanogaster	H. sapiens	P. solitarium	A. thaliana	S. cerevisiae	P. abyssi	7
YR	2-2277	E. coli	D. melanogaster	H. sapiens	P. solitarium	A. thaliana	S. cerevisiae	P. abyssi	7
YR	2-2280	E. coli	D. melanogaster	H. sapiens			S. cerevisiae	P. abyssi	5
YR	2-2283	E. coli	D. melanogaster		P. solitarium	A. thaliana	S. cerevisiae	P. abyssi	6
YR	2-2288							P. abyssi	1
YR	2-2290	E. coli			P. solitarium	A. thaliana		P. abyssi	4
YR	2-2296				P. solitarium				1
YR	2-2300	E. coli						P. abyssi	2
YR	2-2302	E. coli	D. melanogaster	H. sapiens	P. solitarium	A. thaliana	S. cerevisiae	P. abyssi	7
YR	2-2304	E. coli	D. melanogaster	H. sapiens	P. solitarium	A. thaliana	S. cerevisiae	P. abyssi	7
YR	2-2307							P. abyssi	1
YR	2-2309	E. coli	D. melanogaster	H. sapiens	P. solitarium	A. thaliana	S. cerevisiae	P. abyssi	7
YR	2-2313	E. coli	D. melanogaster	H. sapiens	P. solitarium	A. thaliana	S. cerevisiae	P. abyssi	7
YR	2-2323	E. coli	D. melanogaster	H. sapiens				P. abyssi	4
YR	2-2329								0
YR	2-2337	E. coli		H. sapiens				P. abyssi	3
YR	2-2343								0
YR	2-2346	E. coli	D. melanogaster					P. abyssi	3
YR	2-2352	E. coli	D. melanogaster	H. sapiens		A. thaliana		P. abyssi	5
YR	2-2355		D. melanogaster	H. sapiens			S. cerevisiae		3
YR	2-2358	E. coli	D. melanogaster	H. sapiens	P. solitarium	A. thaliana	S. cerevisiae	P. abyssi	7
YR	2-2363	E. coli	D. melanogaster	H. sapiens	P. solitarium	A. thaliana	S. cerevisiae	P. abyssi	7
YR	2-2366	E. coli	D. melanogaster	H. sapiens	P. solitarium	A. thaliana	S. cerevisiae	P. abyssi	7
YR	2-2382							P. abyssi	1
YR	2-2388	E. coli						P. abyssi	2
YR	2-2418	E. coli	D. melanogaster	H. sapiens	P. solitarium	A. thaliana	S. cerevisiae	P. abyssi	7
YR	2-2421	E. coli	D. melanogaster	H. sapiens		A. thaliana	S. cerevisiae	P. abyssi	6
YR	2-2428	E. coli	D. melanogaster	H. sapiens	P. solitarium	A. thaliana	S. cerevisiae	P. abyssi	7
YR	2-2432	E. coli						P. abyssi	2
YR	2-2437	E. coli	D. melanogaster	H. sapiens	P. solitarium	A. thaliana	S. cerevisiae	P. abyssi	7
YR	2-2441	E. coli	D. melanogaster	H. sapiens	P. solitarium	A. thaliana	S. cerevisiae	P. abyssi	7
YR	2-2446	E. coli	D. melanogaster	H. sapiens	P. solitarium	A. thaliana	S. cerevisiae	P. abyssi	7
YR	2-2451		D. melanogaster	H. sapiens	P. solitarium	A. thaliana	S. cerevisiae	P. abyssi	6
YR	2-2465	E. coli	D. melanogaster	H. sapiens	P. solitarium	A. thaliana	S. cerevisiae	P. abyssi	7
YR	2-2468	E. coli	D. melanogaster	H. sapiens	P. solitarium	A. thaliana	S. cerevisiae	P. abyssi	7
YR	2-2474		D. melanogaster	H. sapiens	P. solitarium	A. thaliana	S. cerevisiae	P. abyssi	6
YR	2-2478	E. coli							1
YR	2-2490		D. melanogaster	H. sapiens	P. solitarium	A. thaliana	S. cerevisiae	P. abyssi	6
YR	2-2499	E. coli	D. melanogaster	H. sapiens	P. solitarium	A. thaliana	S. cerevisiae	P. abyssi	7
YR	2-2510		D. melanogaster	H. sapiens	P. solitarium	A. thaliana		P. abyssi	5
YR	2-2512		D. melanogaster	H. sapiens	P. solitarium	A. thaliana	S. cerevisiae	P. abyssi	6
YR	2-2517	E. coli	D. melanogaster	H. sapiens	P. solitarium	A. thaliana	S. cerevisiae	P. abyssi	7
YR	2-2519	E. coli						P. abyssi	2
YR	2-2525	E. coli	D. melanogaster	H. sapiens	P. solitarium	A. thaliana	S. cerevisiae	P. abyssi	7
YR	2-2537	E. coli	D. melanogaster	H. sapiens	P. solitarium	A. thaliana	S. cerevisiae	P. abyssi	7
YR	2-2541	E. coli						P. abyssi	2
YR	2-2555	E. coli	D. melanogaster	H. sapiens	P. solitarium	A. thaliana	S. cerevisiae		6
YR	2-2564	E. coli	D. melanogaster	H. sapiens	P. solitarium	A. thaliana	S. cerevisiae	P. abyssi	7
YR	2-2570	E. coli	D. melanogaster	H. sapiens	P. solitarium	A. thaliana	S. cerevisiae	P. abyssi	7
YR	2-2577								0
YR	2-2583	E. coli	D. melanogaster		P. solitarium	A. thaliana	S. cerevisiae	P. abyssi	6
YR	2-2586	E. coli	D. melanogaster	H. sapiens	P. solitarium	A. thaliana	S. cerevisiae	P. abyssi	7
YR	2-2594	E. coli			P. solitarium	A. thaliana	S. cerevisiae	P. abyssi	5
YR	2-2604	E. coli						P. abyssi	2
YR	2-2620	E. coli						P. abyssi	2
YR	2-2623	E. coli	D. melanogaster	H. sapiens	P. solitarium	A. thaliana	S. cerevisiae	P. abyssi	7
YR	2-2634	E. coli	D. melanogaster	H. sapiens	P. solitarium	A. thaliana	S. cerevisiae	P. abyssi	7
YR	2-2639	E. coli	D. melanogaster	H. sapiens	P. solitarium	A. thaliana	S. cerevisiae	P. abyssi	7
YR	2-2645	E. coli	D. melanogaster	H. sapiens	P. solitarium	A. thaliana	S. cerevisiae	P. abyssi	7
YR	2-2648	E. coli						P. abyssi	2
YR	2-2657								0
YR	2-2659	E. coli	D. melanogaster	H. sapiens	P. solitarium	A. thaliana	S. cerevisiae	P. abyssi	7
YR	2-2663	E. coli	D. melanogaster	H. sapiens	P. solitarium	A. thaliana	S. cerevisiae	P. abyssi	7
YR	2-2671	E. coli	D. melanogaster	H. sapiens	P. solitarium	A. thaliana	S. cerevisiae	P. abyssi	7
YR	2-2673	E. coli	D. melanogaster	H. sapiens	P. solitarium	A. thaliana	S. cerevisiae	P. abyssi	7
YR	2-2676	E. coli	D. melanogaster	H. sapiens	P. solitarium	A. thaliana	S. cerevisiae	P. abyssi	7
YR	2-2682	E. coli	D. melanogaster	H. sapiens	P. solitarium	A. thaliana	S. cerevisiae	P. abyssi	7
YR	2-2684								0
YR	2-2689	E. coli	D. melanogaster	H. sapiens	P. solitarium	A. thaliana	S. cerevisiae	P. abyssi	7
YR	2-2692	E. coli						P. abyssi	2
YR	2-2697	E. coli	D. melanogaster	H. sapiens	P. solitarium	A. thaliana	S. cerevisiae	P. abyssi	7
YR	2-2700	E. coli	D. melanogaster	H. sapiens	P. solitarium	A. thaliana	S. cerevisiae	P. abyssi	7
YR	2-2703	E. coli	D. melanogaster	H. sapiens	P. solitarium	A. thaliana	S. cerevisiae	P. abyssi	7
YR	2-2713	E. coli	D. melanogaster	H. sapiens	P. solitarium	A. thaliana	S. cerevisiae	P. abyssi	7
YR	2-2718	E. coli					S. cerevisiae	P. abyssi	3
YR	2-2724	E. coli			P. solitarium			P. abyssi	3
YR	2-2736	E. coli	D. melanogaster	H. sapiens		A. thaliana	S. cerevisiae	P. abyssi	6
YR	2-2748	E. coli	D. melanogaster	H. sapiens	P. solitarium	A. thaliana	S. cerevisiae	P. abyssi	7
YR	2-2752	E. coli	D. melanogaster	H. sapiens	P. solitarium	A. thaliana	S. cerevisiae	P. abyssi	7
YR	2-2756		D. melanogaster	H. sapiens	P. solitarium	A. thaliana	S. cerevisiae	P. abyssi	6
YR	2-2759	E. coli		H. sapiens	P. solitarium	A. thaliana	S. cerevisiae	P. abyssi	6
YR	2-2769	E. coli	D. melanogaster	H. sapiens	P. solitarium	A. thaliana	S. cerevisiae	P. abyssi	7
YR	2-2771	E. coli	D. melanogaster	H. sapiens	P. solitarium	A. thaliana	S. cerevisiae	P. abyssi	7
YR	2-2776	E. coli	D. melanogaster	H. sapiens	P. solitarium	A. thaliana	S. cerevisiae	P. abyssi	7
YR	2-2782	E. coli	D. melanogaster	H. sapiens	P. solitarium	A. thaliana	S. cerevisiae	P. abyssi	7
YR	2-2787	E. coli	D. melanogaster	H. sapiens	P. solitarium	A. thaliana	S. cerevisiae	P. abyssi	7
YR	2-2790	E. coli	D. melanogaster	H. sapiens	P. solitarium	A. thaliana	S. cerevisiae	P. abyssi	7
YR	2-2792	E. coli	D. melanogaster	H. sapiens	P. solitarium	A. thaliana	S. cerevisiae	P. abyssi	7
YR	2-2797	E. coli	D. melanogaster	H. sapiens	P. solitarium	A. thaliana	S. cerevisiae	P. abyssi	7
YR	2-2802	E. coli	D. melanogaster	H. sapiens	P. solitarium	A. thaliana	S. cerevisiae	P. abyssi	7
YR	2-2809	E. coli						P. abyssi	2
YR	2-2813	E. coli	D. melanogaster	H. sapiens	P. solitarium	A. thaliana	S. cerevisiae	P. abyssi	7
YR	2-2816	E. coli	D. melanogaster	H. sapiens	P. solitarium	A. thaliana	S. cerevisiae	P. abyssi	7
YR	2-2822	E. coli	D. melanogaster	H. sapiens	P. solitarium			P. abyssi	5
YR	2-2833	E. coli	D. melanogaster		P. solitarium	A. thaliana	S. cerevisiae	P. abyssi	6
YR	2-2844	E. coli					S. cerevisiae	P. abyssi	3
YR	2-2850	E. coli	D. melanogaster	H. sapiens	P. solitarium	A. thaliana	S. cerevisiae	P. abyssi	7
YR	2-2853	E. coli	D. melanogaster	H. sapiens	P. solitarium	A. thaliana	S. cerevisiae	P. abyssi	7
YR	2-2855	E. coli	D. melanogaster	H. sapiens	P. solitarium	A. thaliana	S. cerevisiae	P. abyssi	7
YR	2-2864	E. coli					S. cerevisiae	P. abyssi	3
YR	2-2869	E. coli					S. cerevisiae	P. abyssi	3
YR	2-2881	E. coli	D. melanogaster	H. sapiens	P. solitarium	A. thaliana	S. cerevisiae	P. abyssi	7
YR	2-2884	E. coli	D. melanogaster	H. sapiens	P. solitarium				4
YR	2-2886		D. melanogaster	H. sapiens				P. abyssi	3
YR	2-2893	E. coli	D. melanogaster	H. sapiens	P. solitarium	A. thaliana	S. cerevisiae	P. abyssi	7
YR	2-2907	E. coli	D. melanogaster	H. sapiens	P. solitarium	A. thaliana	S. cerevisiae	P. abyssi	7
YR	2-2910	E. coli	D. melanogaster	H. sapiens	P. solitarium	A. thaliana	S. cerevisiae	P. abyssi	7
YR	2-2913		D. melanogaster			A. thaliana	S. cerevisiae	P. abyssi	4
YR	2-2917	E. coli						P. abyssi	2
YR	2-2921	E. coli	D. melanogaster	H. sapiens	P. solitarium	A. thaliana	S. cerevisiae	P. abyssi	7
YR	2-2923		D. melanogaster	H. sapiens	P. solitarium	A. thaliana	S. cerevisiae	P. abyssi	6
YR	2-2936	E. coli			P. solitarium			P. abyssi	3
YR	2-2943	E. coli	D. melanogaster	H. sapiens	P. solitarium	A. thaliana	S. cerevisiae	P. abyssi	7
YR	2-2949	E. coli						P. abyssi	2
YR	2-2953	E. coli	D. melanogaster	H. sapiens	P. solitarium	A. thaliana	S. cerevisiae	P. abyssi	7
YR	2-2959	E. coli	D. melanogaster					P. abyssi	3
YR	2-2971	E. coli						P. abyssi	2
YR	2-3010								0
YR	2-3021			H. sapiens	P. solitarium	A. thaliana	S. cerevisiae		4
YR	2-3026	E. coli						P. abyssi	2
YR	2-3029	E. coli				A. thaliana	S. cerevisiae	P. abyssi	4
YR	2-3034	E. coli						P. abyssi	2
YR	2-3040	E. coli	D. melanogaster	H. sapiens	P. solitarium	A. thaliana	S. cerevisiae	P. abyssi	7
YR	2-3042	E. coli	D. melanogaster	H. sapiens	P. solitarium	A. thaliana	S. cerevisiae	P. abyssi	7
YR	2-3046	E. coli	D. melanogaster	H. sapiens	P. solitarium	A. thaliana	S. cerevisiae	P. abyssi	7
YR	2-3059	E. coli				A. thaliana	S. cerevisiae	P. abyssi	4
YR	2-3064	E. coli						P. abyssi	2
YR	2-3068							P. abyssi	1
YR	2-3076	E. coli						P. abyssi	2
YR	2-3079	E. coli							1
YR	2-3082	E. coli	D. melanogaster	H. sapiens		A. thaliana		P. abyssi	5
YR	2-3085								0
YR	5-5	E. coli	D. melanogaster	H. sapiens	P. solitarium	A. thaliana	S. cerevisiae	P. abyssi	7
YR	5-8	E. coli						P. abyssi	2
YR	5-12	E. coli	D. melanogaster	H. sapiens	P. solitarium	A. thaliana	S. cerevisiae	P. abyssi	7
YR	5-14	E. coli		H. sapiens	P. solitarium	A. thaliana	S. cerevisiae	P. abyssi	6
YR	5-17	E. coli	D. melanogaster	H. sapiens	P. solitarium	A. thaliana	S. cerevisiae	P. abyssi	7
YR	5-28	E. coli	D. melanogaster	H. sapiens	P. solitarium	A. thaliana	S. cerevisiae	P. abyssi	7
YR	5-32	E. coli		H. sapiens				P. abyssi	3
YR	5-38	E. coli	D. melanogaster	H. sapiens	P. solitarium	A. thaliana	S. cerevisiae	P. abyssi	7
YR	5-43	E. coli	D. melanogaster		P. solitarium		S. cerevisiae	P. abyssi	5
YR	5-49	E. coli						P. abyssi	2
YR	5-56							P. abyssi	1
YR	5-65	E. coli				A. thaliana	S. cerevisiae	P. abyssi	4
YR	5-68	E. coli		H. sapiens				P. abyssi	3
YR	5-77	E. coli							1
YR	5-80	E. coli						P. abyssi	2
YR	5-98	E. coli		H. sapiens				P. abyssi	3
YR	5-100	E. coli		H. sapiens					2
YR	5-109	E. coli	D. melanogaster				S. cerevisiae		3
YR	5-114								0
YR	5-117	E. coli				A. thaliana	S. cerevisiae		3
RR	1-15	E. coli			P. solitarium	A. thaliana	S. cerevisiae	P. abyssi	5
RR	1-26	E. coli	D. melanogaster					P. abyssi	3
RR	1-27	E. coli	D. melanogaster					P. abyssi	3
RR	1-42	E. coli	D. melanogaster					P. abyssi	3
RR	1-51	E. coli		H. sapiens	P. solitarium	A. thaliana	S. cerevisiae	P. abyssi	6
RR	1-52			H. sapiens	P. solitarium	A. thaliana	S. cerevisiae	P. abyssi	5
RR	1-60	E. coli	D. melanogaster	H. sapiens	P. solitarium	A. thaliana		P. abyssi	6
RR	1-61	E. coli						P. abyssi	2
RR	1-65	E. coli						P. abyssi	2
RR	1-66	E. coli						P. abyssi	2
RR	1-69	E. coli	D. melanogaster	H. sapiens	P. solitarium	A. thaliana	S. cerevisiae	P. abyssi	7
RR	1-80								0
RR	1-81	E. coli	D. melanogaster	H. sapiens	P. solitarium	A. thaliana	S. cerevisiae		6
RR	1-82								0
RR	1-88	E. coli	D. melanogaster	H. sapiens	P. solitarium	A. thaliana	S. cerevisiae	P. abyssi	7
RR	1-91	E. coli	D. melanogaster	H. sapiens	P. solitarium	A. thaliana	S. cerevisiae	P. abyssi	7
RR	1-92	E. coli						P. abyssi	2
RR	1-95	E. coli						P. abyssi	2
RR	1-100	E. coli						P. abyssi	2
RR	1-103	E. coli	D. melanogaster	H. sapiens	P. solitarium	A. thaliana	S. cerevisiae	P. abyssi	7
RR	1-110	E. coli							1
RR	1-114	E. coli			P. solitarium			P. abyssi	3
RR	1-125		D. melanogaster	H. sapiens	P. solitarium	A. thaliana	S. cerevisiae	P. abyssi	6
RR	1-126	E. coli	D. melanogaster	H. sapiens	P. solitarium	A. thaliana	S. cerevisiae	P. abyssi	7
RR	1-130	E. coli			P. solitarium	A. thaliana	S. cerevisiae	P. abyssi	5
RR	1-131	E. coli			P. solitarium	A. thaliana	S. cerevisiae	P. abyssi	5
RR	1-132	E. coli						P. abyssi	2
RR	1-133	E. coli						P. abyssi	2
RR	1-136	E. coli						P. abyssi	2
RR	1-144	E. coli	D. melanogaster	H. sapiens	P. solitarium	A. thaliana	S. cerevisiae	P. abyssi	7
RR	1-145	E. coli						P. abyssi	2
RR	1-146	E. coli						P. abyssi	2
RR	1-150		D. melanogaster	H. sapiens	P. solitarium	A. thaliana	S. cerevisiae	P. abyssi	6
RR	1-152	E. coli	D. melanogaster	H. sapiens				P. abyssi	4
RR	1-156	E. coli	D. melanogaster		P. solitarium	A. thaliana	S. cerevisiae	P. abyssi	6
RR	1-163		D. melanogaster						1
RR	1-166	E. coli						P. abyssi	2
RR	1-174	E. coli						P. abyssi	2
RR	1-182							P. abyssi	1
RR	1-185								0
RR	1-197		D. melanogaster	H. sapiens	P. solitarium	A. thaliana	S. cerevisiae	P. abyssi	6
RR	1-198	E. coli	D. melanogaster					P. abyssi	3
RR	1-199	E. coli						P. abyssi	2
RR	1-200	E. coli						P. abyssi	2
RR	1-215							P. abyssi	1
RR	1-216							P. abyssi	1
RR	1-217	E. coli	D. melanogaster	H. sapiens	P. solitarium	A. thaliana	S. cerevisiae	P. abyssi	7
RR	1-221		D. melanogaster	H. sapiens	P. solitarium	A. thaliana	S. cerevisiae	P. abyssi	6
RR	1-222		D. melanogaster	H. sapiens	P. solitarium	A. thaliana	S. cerevisiae	P. abyssi	6
RR	1-237	E. coli	D. melanogaster	H. sapiens	P. solitarium	A. thaliana	S. cerevisiae	P. abyssi	7
RR	1-245	E. coli	D. melanogaster	H. sapiens		A. thaliana	S. cerevisiae	P. abyssi	6
RR	1-248	E. coli	D. melanogaster	H. sapiens	P. solitarium	A. thaliana	S. cerevisiae	P. abyssi	7
RR	1-249	E. coli			P. solitarium	A. thaliana	S. cerevisiae	P. abyssi	5
RR	1-250	E. coli			P. solitarium	A. thaliana	S. cerevisiae	P. abyssi	5
RR	1-253	E. coli			P. solitarium	A. thaliana	S. cerevisiae	P. abyssi	5
RR	1-256	E. coli	D. melanogaster		P. solitarium	A. thaliana	S. cerevisiae	P. abyssi	6
RR	1-264							P. abyssi	1
RR	1-265	E. coli						P. abyssi	2
RR	1-272	E. coli	D. melanogaster		P. solitarium	A. thaliana	S. cerevisiae	P. abyssi	6
RR	1-276		D. melanogaster	H. sapiens	P. solitarium	A. thaliana	S. cerevisiae	P. abyssi	6
RR	1-279	E. coli							1
RR	1-288	E. coli					S. cerevisiae	P. abyssi	3
RR	1-289	E. coli	D. melanogaster	H. sapiens	P. solitarium	A. thaliana	S. cerevisiae	P. abyssi	7
RR	1-290	E. coli	D. melanogaster	H. sapiens	P. solitarium	A. thaliana	S. cerevisiae	P. abyssi	7
RR	1-291	E. coli	D. melanogaster	H. sapiens	P. solitarium	A. thaliana	S. cerevisiae	P. abyssi	7
RR	1-296	E. coli	D. melanogaster	H. sapiens	P. solitarium	A. thaliana	S. cerevisiae	P. abyssi	7
RR	1-309	E. coli	D. melanogaster	H. sapiens		A. thaliana	S. cerevisiae	P. abyssi	6
RR	1-315	E. coli	D. melanogaster	H. sapiens	P. solitarium	A. thaliana	S. cerevisiae	P. abyssi	7
RR	1-316	E. coli	D. melanogaster	H. sapiens	P. solitarium	A. thaliana	S. cerevisiae	P. abyssi	7
RR	1-317	E. coli	D. melanogaster	H. sapiens	P. solitarium	A. thaliana	S. cerevisiae	P. abyssi	7
RR	1-328	E. coli						P. abyssi	2
RR	1-337	E. coli	D. melanogaster	H. sapiens	P. solitarium	A. thaliana	S. cerevisiae	P. abyssi	7
RR	1-338	E. coli	D. melanogaster	H. sapiens	P. solitarium	A. thaliana	S. cerevisiae	P. abyssi	7
RR	1-339	E. coli	D. melanogaster	H. sapiens	P. solitarium	A. thaliana	S. cerevisiae	P. abyssi	7
RR	1-344	E. coli	D. melanogaster	H. sapiens	P. solitarium	A. thaliana	S. cerevisiae	P. abyssi	7
RR	1-347	E. coli	D. melanogaster	H. sapiens	P. solitarium	A. thaliana	S. cerevisiae	P. abyssi	7
RR	1-353	E. coli						P. abyssi	2
RR	1-354	E. coli						P. abyssi	2
RR	1-364	E. coli			P. solitarium	A. thaliana	S. cerevisiae	P. abyssi	5
RR	1-371							P. abyssi	1
RR	1-373	E. coli			P. solitarium			P. abyssi	3
RR	1-374	E. coli			P. solitarium				2
RR	1-379	E. coli	D. melanogaster	H. sapiens	P. solitarium	A. thaliana	S. cerevisiae	P. abyssi	7
RR	1-382							P. abyssi	1
RR	1-383							P. abyssi	1
RR	1-384	E. coli	D. melanogaster	H. sapiens	P. solitarium	A. thaliana	S. cerevisiae	P. abyssi	7
RR	1-387		D. melanogaster	H. sapiens	P. solitarium	A. thaliana	S. cerevisiae	P. abyssi	6
RR	1-400		D. melanogaster	H. sapiens	P. solitarium	A. thaliana	S. cerevisiae		5
RR	1-434							P. abyssi	1
RR	1-447	E. coli						P. abyssi	2
RR	1-450							P. abyssi	1
RR	1-460	E. coli	D. melanogaster	H. sapiens	P. solitarium	A. thaliana	S. cerevisiae	P. abyssi	7
RR	1-464	E. coli	D. melanogaster		P. solitarium		S. cerevisiae	P. abyssi	5
RR	1-465	E. coli						P. abyssi	2
RR	1-472	E. coli	D. melanogaster	H. sapiens	P. solitarium	A. thaliana	S. cerevisiae	P. abyssi	7
RR	1-476	E. coli	D. melanogaster	H. sapiens	P. solitarium	A. thaliana	S. cerevisiae	P. abyssi	7
RR	1-487	E. coli	D. melanogaster	H. sapiens	P. solitarium	A. thaliana	S. cerevisiae	P. abyssi	7
RR	1-496	E. coli	D. melanogaster	H. sapiens	P. solitarium	A. thaliana	S. cerevisiae	P. abyssi	7
RR	1-499	E. coli	D. melanogaster	H. sapiens	P. solitarium	A. thaliana	S. cerevisiae	P. abyssi	7
RR	1-508	E. coli						P. abyssi	2
RR	1-513	E. coli						P. abyssi	2
RR	1-514	E. coli	D. melanogaster	H. sapiens	P. solitarium	A. thaliana	S. cerevisiae	P. abyssi	7
RR	1-526	E. coli	D. melanogaster	H. sapiens	P. solitarium	A. thaliana	S. cerevisiae		6
RR	1-533	E. coli						P. abyssi	2
RR	1-534	E. coli						P. abyssi	2
RR	1-539	E. coli	D. melanogaster	H. sapiens	P. solitarium	A. thaliana	S. cerevisiae	P. abyssi	7
RR	1-540	E. coli	D. melanogaster	H. sapiens	P. solitarium	A. thaliana	S. cerevisiae	P. abyssi	7
RR	1-541	E. coli	D. melanogaster	H. sapiens	P. solitarium	A. thaliana	S. cerevisiae	P. abyssi	7
RR	1-550	E. coli	D. melanogaster	H. sapiens	P. solitarium	A. thaliana	S. cerevisiae	P. abyssi	7
RR	1-554	E. coli	D. melanogaster	H. sapiens	P. solitarium	A. thaliana	S. cerevisiae	P. abyssi	7
RR	1-559								0
RR	1-562	E. coli		H. sapiens	P. solitarium		S. cerevisiae	P. abyssi	5
RR	1-573	E. coli	D. melanogaster	H. sapiens	P. solitarium	A. thaliana	S. cerevisiae	P. abyssi	7
RR	1-574	E. coli	D. melanogaster	H. sapiens	P. solitarium	A. thaliana	S. cerevisiae	P. abyssi	7
RR	1-575	E. coli	D. melanogaster	H. sapiens	P. solitarium	A. thaliana	S. cerevisiae	P. abyssi	7
RR	1-583	E. coli	D. melanogaster	H. sapiens	P. solitarium		S. cerevisiae	P. abyssi	6
RR	1-588	E. coli	D. melanogaster	H. sapiens		A. thaliana	S. cerevisiae	P. abyssi	6
RR	1-595	E. coli						P. abyssi	2
RR	1-605							P. abyssi	1
RR	1-606							P. abyssi	1
RR	1-607	E. coli	D. melanogaster	H. sapiens	P. solitarium	A. thaliana	S. cerevisiae	P. abyssi	7
RR	1-616	E. coli		H. sapiens	P. solitarium	A. thaliana	S. cerevisiae	P. abyssi	6
RR	1-617	E. coli			P. solitarium				2
RR	1-622	E. coli						P. abyssi	2
RR	1-623	E. coli						P. abyssi	2
RR	1-624		D. melanogaster	H. sapiens	P. solitarium	A. thaliana	S. cerevisiae	P. abyssi	6
RR	1-628		D. melanogaster	H. sapiens	P. solitarium	A. thaliana	S. cerevisiae	P. abyssi	6
RR	1-630			H. sapiens	P. solitarium			P. abyssi	3
RR	1-631	E. coli	D. melanogaster	H. sapiens	P. solitarium	A. thaliana	S. cerevisiae	P. abyssi	7
RR	1-632	E. coli	D. melanogaster	H. sapiens	P. solitarium	A. thaliana	S. cerevisiae	P. abyssi	7
RR	1-633	E. coli	D. melanogaster	H. sapiens	P. solitarium	A. thaliana	S. cerevisiae	P. abyssi	7
RR	1-634	E. coli	D. melanogaster	H. sapiens	P. solitarium	A. thaliana	S. cerevisiae	P. abyssi	7
RR	1-638	E. coli						P. abyssi	2
RR	1-641	E. coli	D. melanogaster	H. sapiens	P. solitarium	A. thaliana	S. cerevisiae	P. abyssi	7
RR	1-650	E. coli						P. abyssi	2
RR	1-655	E. coli	D. melanogaster	H. sapiens	P. solitarium	A. thaliana	S. cerevisiae	P. abyssi	7
RR	1-656		D. melanogaster	H. sapiens	P. solitarium	A. thaliana	S. cerevisiae	P. abyssi	6
RR	1-657		D. melanogaster	H. sapiens	P. solitarium	A. thaliana	S. cerevisiae	P. abyssi	6
RR	1-658	E. coli	D. melanogaster	H. sapiens	P. solitarium	A. thaliana	S. cerevisiae	P. abyssi	7
RR	1-661	E. coli	D. melanogaster	H. sapiens	P. solitarium	A. thaliana	S. cerevisiae	P. abyssi	7
RR	1-662	E. coli	D. melanogaster	H. sapiens	P. solitarium	A. thaliana	S. cerevisiae	P. abyssi	7
RR	1-663	E. coli	D. melanogaster	H. sapiens	P. solitarium	A. thaliana	S. cerevisiae	P. abyssi	7
RR	1-671	E. coli	D. melanogaster	H. sapiens	P. solitarium	A. thaliana	S. cerevisiae	P. abyssi	7
RR	1-677							P. abyssi	1
RR	1-678	E. coli			P. solitarium	A. thaliana		P. abyssi	4
RR	1-679	E. coli			P. solitarium	A. thaliana	S. cerevisiae	P. abyssi	5
RR	1-680	E. coli	D. melanogaster	H. sapiens	P. solitarium	A. thaliana	S. cerevisiae	P. abyssi	7
RR	1-681	E. coli	D. melanogaster	H. sapiens	P. solitarium	A. thaliana	S. cerevisiae	P. abyssi	7
RR	1-682	E. coli	D. melanogaster	H. sapiens	P. solitarium	A. thaliana	S. cerevisiae	P. abyssi	7
RR	1-689	E. coli				A. thaliana		P. abyssi	3
RR	1-692	E. coli	D. melanogaster	H. sapiens				P. abyssi	4
RR	1-695	E. coli	D. melanogaster	H. sapiens	P. solitarium	A. thaliana	S. cerevisiae	P. abyssi	7
RR	1-696	E. coli	D. melanogaster	H. sapiens	P. solitarium	A. thaliana	S. cerevisiae	P. abyssi	7
RR	1-697	E. coli	D. melanogaster	H. sapiens	P. solitarium	A. thaliana	S. cerevisiae	P. abyssi	7
RR	1-698	E. coli	D. melanogaster	H. sapiens	P. solitarium	A. thaliana	S. cerevisiae	P. abyssi	7
RR	1-709	E. coli	D. melanogaster	H. sapiens	P. solitarium	A. thaliana	S. cerevisiae	P. abyssi	7
RR	1-710	E. coli	D. melanogaster	H. sapiens		A. thaliana	S. cerevisiae	P. abyssi	6
RR	1-720	E. coli						P. abyssi	2
RR	1-726							P. abyssi	1
RR	1-727	E. coli	D. melanogaster	H. sapiens	P. solitarium	A. thaliana	S. cerevisiae	P. abyssi	7
RR	1-728	E. coli	D. melanogaster	H. sapiens	P. solitarium	A. thaliana	S. cerevisiae	P. abyssi	7
RR	1-733	E. coli	D. melanogaster	H. sapiens	P. solitarium	A. thaliana	S. cerevisiae	P. abyssi	7
RR	1-734	E. coli	D. melanogaster	H. sapiens	P. solitarium	A. thaliana	S. cerevisiae	P. abyssi	7
RR	1-735	E. coli	D. melanogaster	H. sapiens	P. solitarium	A. thaliana	S. cerevisiae	P. abyssi	7
RR	1-736	E. coli	D. melanogaster	H. sapiens	P. solitarium	A. thaliana	S. cerevisiae	P. abyssi	7
RR	1-741	E. coli	D. melanogaster	H. sapiens	P. solitarium	A. thaliana	S. cerevisiae	P. abyssi	7
RR	1-742	E. coli	D. melanogaster	H. sapiens	P. solitarium	A. thaliana	S. cerevisiae	P. abyssi	7
RR	1-743	E. coli	D. melanogaster	H. sapiens	P. solitarium	A. thaliana	S. cerevisiae	P. abyssi	7
RR	1-744	E. coli			P. solitarium		S. cerevisiae	P. abyssi	4
RR	1-745	E. coli						P. abyssi	2
RR	1-748	E. coli	D. melanogaster	H. sapiens	P. solitarium	A. thaliana	S. cerevisiae	P. abyssi	7
RR	1-749	E. coli	D. melanogaster	H. sapiens	P. solitarium	A. thaliana	S. cerevisiae	P. abyssi	7
RR	1-753	E. coli						P. abyssi	2
RR	1-754	E. coli	D. melanogaster	H. sapiens	P. solitarium	A. thaliana	S. cerevisiae	P. abyssi	7
RR	1-758	E. coli	D. melanogaster	H. sapiens	P. solitarium	A. thaliana	S. cerevisiae	P. abyssi	7
RR	1-759	E. coli	D. melanogaster	H. sapiens	P. solitarium	A. thaliana	S. cerevisiae	P. abyssi	7
RR	1-767	E. coli						P. abyssi	2
RR	1-770	E. coli	D. melanogaster	H. sapiens	P. solitarium	A. thaliana	S. cerevisiae	P. abyssi	7
RR	1-776		D. melanogaster	H. sapiens	P. solitarium	A. thaliana	S. cerevisiae	P. abyssi	6
RR	1-782	E. coli	D. melanogaster	H. sapiens	P. solitarium	A. thaliana	S. cerevisiae	P. abyssi	7
RR	1-783	E. coli	D. melanogaster	H. sapiens	P. solitarium	A. thaliana	S. cerevisiae	P. abyssi	7
RR	1-786	E. coli	D. melanogaster	H. sapiens		A. thaliana		P. abyssi	5
RR	1-796		D. melanogaster	H. sapiens	P. solitarium	A. thaliana	S. cerevisiae	P. abyssi	6
RR	1-797	E. coli			P. solitarium	A. thaliana	S. cerevisiae	P. abyssi	5
RR	1-803		D. melanogaster		P. solitarium	A. thaliana	S. cerevisiae	P. abyssi	5
RR	1-804		D. melanogaster	H. sapiens	P. solitarium		S. cerevisiae	P. abyssi	5
RR	1-805				P. solitarium				1
RR	1-806				P. solitarium	A. thaliana			2
RR	1-814							P. abyssi	1
RR	1-824		D. melanogaster	H. sapiens	P. solitarium	A. thaliana	S. cerevisiae	P. abyssi	6
RR	1-830	E. coli							1
RR	1-831	E. coli							1
RR	1-832	E. coli						P. abyssi	2
RR	1-836	E. coli	D. melanogaster	H. sapiens	P. solitarium	A. thaliana	S. cerevisiae	P. abyssi	7
RR	1-844	E. coli	D. melanogaster	H. sapiens		A. thaliana	S. cerevisiae	P. abyssi	6
RR	1-857	E. coli	D. melanogaster	H. sapiens	P. solitarium	A. thaliana	S. cerevisiae	P. abyssi	7
RR	1-858	E. coli	D. melanogaster	H. sapiens	P. solitarium	A. thaliana	S. cerevisiae	P. abyssi	7
RR	1-859	E. coli	D. melanogaster	H. sapiens	P. solitarium	A. thaliana	S. cerevisiae	P. abyssi	7
RR	1-860	E. coli	D. melanogaster	H. sapiens	P. solitarium	A. thaliana	S. cerevisiae	P. abyssi	7
RR	1-861	E. coli	D. melanogaster	H. sapiens	P. solitarium	A. thaliana	S. cerevisiae	P. abyssi	7
RR	1-866	E. coli	D. melanogaster	H. sapiens	P. solitarium	A. thaliana	S. cerevisiae	P. abyssi	7
RR	1-872	E. coli	D. melanogaster	H. sapiens	P. solitarium	A. thaliana	S. cerevisiae	P. abyssi	7
RR	1-873	E. coli	D. melanogaster	H. sapiens	P. solitarium	A. thaliana	S. cerevisiae	P. abyssi	7
RR	1-874	E. coli	D. melanogaster	H. sapiens		A. thaliana	S. cerevisiae	P. abyssi	6
RR	1-878	E. coli	D. melanogaster	H. sapiens	P. solitarium	A. thaliana	S. cerevisiae	P. abyssi	7
RR	1-879	E. coli	D. melanogaster	H. sapiens	P. solitarium	A. thaliana	S. cerevisiae	P. abyssi	7
RR	1-880	E. coli	D. melanogaster	H. sapiens	P. solitarium	A. thaliana	S. cerevisiae	P. abyssi	7
RR	1-885	E. coli	D. melanogaster	H. sapiens	P. solitarium	A. thaliana	S. cerevisiae	P. abyssi	7
RR	1-886	E. coli	D. melanogaster	H. sapiens	P. solitarium	A. thaliana	S. cerevisiae	P. abyssi	7
RR	1-887		D. melanogaster	H. sapiens	P. solitarium	A. thaliana	S. cerevisiae	P. abyssi	6
RR	1-888		D. melanogaster	H. sapiens	P. solitarium	A. thaliana	S. cerevisiae	P. abyssi	6
RR	1-889	E. coli	D. melanogaster	H. sapiens	P. solitarium	A. thaliana	S. cerevisiae	P. abyssi	7
RR	1-890	E. coli	D. melanogaster	H. sapiens	P. solitarium	A. thaliana	S. cerevisiae	P. abyssi	7
RR	1-894	E. coli	D. melanogaster	H. sapiens	P. solitarium	A. thaliana	S. cerevisiae	P. abyssi	7
RR	1-897	E. coli	D. melanogaster	H. sapiens	P. solitarium	A. thaliana	S. cerevisiae	P. abyssi	7
RR	1-898	E. coli	D. melanogaster	H. sapiens	P. solitarium	A. thaliana	S. cerevisiae	P. abyssi	7
RR	1-899	E. coli	D. melanogaster	H. sapiens	P. solitarium	A. thaliana	S. cerevisiae	P. abyssi	7
RR	1-900	E. coli	D. melanogaster	H. sapiens	P. solitarium	A. thaliana	S. cerevisiae	P. abyssi	7
RR	1-910	E. coli						P. abyssi	2
RR	1-911	E. coli	D. melanogaster	H. sapiens	P. solitarium	A. thaliana	S. cerevisiae	P. abyssi	7
RR	1-914	E. coli	D. melanogaster	H. sapiens	P. solitarium	A. thaliana	S. cerevisiae	P. abyssi	7
RR	1-917	E. coli	D. melanogaster	H. sapiens	P. solitarium	A. thaliana	S. cerevisiae	P. abyssi	7
RR	1-918	E. coli	D. melanogaster	H. sapiens	P. solitarium	A. thaliana	S. cerevisiae	P. abyssi	7
RR	1-919	E. coli	D. melanogaster	H. sapiens	P. solitarium	A. thaliana	S. cerevisiae	P. abyssi	7
RR	1-926	E. coli	D. melanogaster	H. sapiens	P. solitarium	A. thaliana	S. cerevisiae	P. abyssi	7
RR	1-931	E. coli	D. melanogaster	H. sapiens	P. solitarium	A. thaliana	S. cerevisiae	P. abyssi	7
RR	1-936	E. coli	D. melanogaster	H. sapiens	P. solitarium	A. thaliana	S. cerevisiae	P. abyssi	7
RR	1-941	E. coli	D. melanogaster	H. sapiens	P. solitarium	A. thaliana	S. cerevisiae	P. abyssi	7
RR	1-947	E. coli	D. melanogaster	H. sapiens	P. solitarium	A. thaliana	S. cerevisiae	P. abyssi	7
RR	1-948	E. coli	D. melanogaster	H. sapiens	P. solitarium	A. thaliana	S. cerevisiae	P. abyssi	7
RR	1-949	E. coli	D. melanogaster	H. sapiens	P. solitarium	A. thaliana	S. cerevisiae	P. abyssi	7
RR	1-950	E. coli	D. melanogaster	H. sapiens	P. solitarium	A. thaliana	S. cerevisiae	P. abyssi	7
RR	1-959		D. melanogaster		P. solitarium	A. thaliana	S. cerevisiae	P. abyssi	5
RR	1-960	E. coli	D. melanogaster	H. sapiens	P. solitarium	A. thaliana	S. cerevisiae	P. abyssi	7
RR	1-961							P. abyssi	1
RR	1-966	E. coli	D. melanogaster	H. sapiens	P. solitarium	A. thaliana	S. cerevisiae	P. abyssi	7
RR	1-973							P. abyssi	1
RR	1-974							P. abyssi	1
RR	1-977	E. coli			P. solitarium	A. thaliana	S. cerevisiae	P. abyssi	5
RR	1-980			H. sapiens	P. solitarium	A. thaliana	S. cerevisiae	P. abyssi	5
RR	1-989	E. coli						P. abyssi	2
RR	1-990	E. coli	D. melanogaster	H. sapiens	P. solitarium	A. thaliana	S. cerevisiae	P. abyssi	7
RR	1-991	E. coli	D. melanogaster	H. sapiens	P. solitarium	A. thaliana	S. cerevisiae	P. abyssi	7
RR	1-992							P. abyssi	1
RR	1-993								0
RR	1-1011	E. coli	D. melanogaster	H. sapiens	P. solitarium	A. thaliana	S. cerevisiae	P. abyssi	7
RR	1-1022	E. coli						P. abyssi	2
RR	1-1023	E. coli	D. melanogaster	H. sapiens	P. solitarium	A. thaliana	S. cerevisiae	P. abyssi	7
RR	1-1033	E. coli	D. melanogaster	H. sapiens	P. solitarium	A. thaliana	S. cerevisiae	P. abyssi	7
RR	1-1043	E. coli	D. melanogaster	H. sapiens	P. solitarium	A. thaliana	S. cerevisiae	P. abyssi	7
RR	1-1055	E. coli	D. melanogaster	H. sapiens	P. solitarium	A. thaliana	S. cerevisiae	P. abyssi	7
RR	1-1056	E. coli						P. abyssi	2
RR	1-1057	E. coli						P. abyssi	2
RR	1-1068	E. coli	D. melanogaster	H. sapiens	P. solitarium	A. thaliana	S. cerevisiae	P. abyssi	7
RR	1-1069	E. coli						P. abyssi	2
RR	1-1074		D. melanogaster	H. sapiens	P. solitarium		S. cerevisiae	P. abyssi	5
RR	1-1077	E. coli	D. melanogaster	H. sapiens	P. solitarium	A. thaliana	S. cerevisiae	P. abyssi	7
RR	1-1080	E. coli	D. melanogaster	H. sapiens	P. solitarium	A. thaliana	S. cerevisiae	P. abyssi	7
RR	1-1081	E. coli	D. melanogaster	H. sapiens	P. solitarium	A. thaliana	S. cerevisiae	P. abyssi	7
RR	1-1086	E. coli	D. melanogaster	H. sapiens	P. solitarium	A. thaliana	S. cerevisiae	P. abyssi	7
RR	1-1099		D. melanogaster	H. sapiens	P. solitarium	A. thaliana	S. cerevisiae	P. abyssi	6
RR	1-1106	E. coli					S. cerevisiae	P. abyssi	3
RR	1-1135	E. coli	D. melanogaster	H. sapiens	P. solitarium	A. thaliana	S. cerevisiae	P. abyssi	7
RR	1-1136	E. coli	D. melanogaster	H. sapiens	P. solitarium	A. thaliana	S. cerevisiae	P. abyssi	7
RR	1-1137	E. coli		H. sapiens	P. solitarium	A. thaliana	S. cerevisiae	P. abyssi	6
RR	1-1138	E. coli		H. sapiens	P. solitarium	A. thaliana	S. cerevisiae	P. abyssi	6
RR	1-1139	E. coli	D. melanogaster	H. sapiens	P. solitarium	A. thaliana	S. cerevisiae	P. abyssi	7
RR	1-1140	E. coli	D. melanogaster	H. sapiens	P. solitarium	A. thaliana	S. cerevisiae	P. abyssi	7
RR	1-1147	E. coli		H. sapiens	P. solitarium		S. cerevisiae	P. abyssi	5
RR	1-1150	E. coli						P. abyssi	2
RR	1-1153	E. coli					S. cerevisiae	P. abyssi	3
RR	1-1159	E. coli			P. solitarium		S. cerevisiae	P. abyssi	4
RR	1-1160	E. coli				A. thaliana		P. abyssi	3
RR	1-1161	E. coli	D. melanogaster			A. thaliana		P. abyssi	4
RR	1-1162	E. coli			P. solitarium	A. thaliana	S. cerevisiae	P. abyssi	5
RR	1-1163	E. coli			P. solitarium	A. thaliana	S. cerevisiae	P. abyssi	5
RR	1-1164	E. coli	D. melanogaster	H. sapiens	P. solitarium	A. thaliana	S. cerevisiae	P. abyssi	7
RR	1-1165	E. coli	D. melanogaster	H. sapiens	P. solitarium	A. thaliana	S. cerevisiae	P. abyssi	7
RR	1-1166	E. coli	D. melanogaster	H. sapiens				P. abyssi	4
RR	1-1171	E. coli			P. solitarium	A. thaliana	S. cerevisiae	P. abyssi	5
RR	1-1172	E. coli			P. solitarium	A. thaliana	S. cerevisiae	P. abyssi	5
RR	1-1175	E. coli	D. melanogaster	H. sapiens	P. solitarium	A. thaliana	S. cerevisiae	P. abyssi	7
RR	1-1181	E. coli	D. melanogaster	H. sapiens	P. solitarium	A. thaliana	S. cerevisiae	P. abyssi	7
RR	1-1182	E. coli	D. melanogaster	H. sapiens	P. solitarium	A. thaliana	S. cerevisiae	P. abyssi	7
RR	1-1186							P. abyssi	1
RR	1-1191	E. coli							1
RR	1-1205	E. coli	D. melanogaster	H. sapiens	P. solitarium	A. thaliana	S. cerevisiae	P. abyssi	7
RR	1-1206	E. coli	D. melanogaster	H. sapiens	P. solitarium	A. thaliana	S. cerevisiae	P. abyssi	7
RR	1-1223	E. coli	D. melanogaster					P. abyssi	3
RR	1-1226	E. coli	D. melanogaster	H. sapiens	P. solitarium	A. thaliana	S. cerevisiae	P. abyssi	7
RR	1-1230			H. sapiens	P. solitarium		S. cerevisiae	P. abyssi	4
RR	1-1235	E. coli	D. melanogaster	H. sapiens	P. solitarium	A. thaliana	S. cerevisiae	P. abyssi	7
RR	1-1238	E. coli			P. solitarium	A. thaliana	S. cerevisiae	P. abyssi	5
RR	1-1239	E. coli			P. solitarium	A. thaliana	S. cerevisiae	P. abyssi	5
RR	1-1245	E. coli						P. abyssi	2
RR	1-1253	E. coli	D. melanogaster	H. sapiens	P. solitarium	A. thaliana	S. cerevisiae	P. abyssi	7
RR	1-1254	E. coli	D. melanogaster		P. solitarium		S. cerevisiae	P. abyssi	5
RR	1-1255	E. coli	D. melanogaster		P. solitarium		S. cerevisiae	P. abyssi	5
RR	1-1258							P. abyssi	1
RR	1-1259	E. coli						P. abyssi	2
RR	1-1260	E. coli	D. melanogaster	H. sapiens	P. solitarium	A. thaliana		P. abyssi	6
RR	1-1264	E. coli	D. melanogaster	H. sapiens	P. solitarium	A. thaliana	S. cerevisiae	P. abyssi	7
RR	1-1272	E. coli	D. melanogaster	H. sapiens	P. solitarium	A. thaliana	S. cerevisiae	P. abyssi	7
RR	1-1273	E. coli	D. melanogaster	H. sapiens	P. solitarium	A. thaliana	S. cerevisiae	P. abyssi	7
RR	1-1278				P. solitarium				1
RR	1-1284	E. coli		H. sapiens	P. solitarium	A. thaliana		P. abyssi	5
RR	1-1289	E. coli	D. melanogaster	H. sapiens	P. solitarium	A. thaliana	S. cerevisiae	P. abyssi	7
RR	1-1294	E. coli		H. sapiens	P. solitarium	A. thaliana	S. cerevisiae		5
RR	1-1295	E. coli		H. sapiens			S. cerevisiae		3
RR	1-1296	E. coli	D. melanogaster	H. sapiens				P. abyssi	4
RR	1-1297		D. melanogaster	H. sapiens				P. abyssi	3
RR	1-1303	E. coli	D. melanogaster	H. sapiens	P. solitarium	A. thaliana	S. cerevisiae	P. abyssi	7
RR	1-1316	E. coli	D. melanogaster	H. sapiens				P. abyssi	4
RR	1-1317	E. coli	D. melanogaster	H. sapiens	P. solitarium	A. thaliana	S. cerevisiae	P. abyssi	7
RR	1-1318	E. coli						P. abyssi	2
RR	1-1322	E. coli	D. melanogaster	H. sapiens	P. solitarium	A. thaliana	S. cerevisiae	P. abyssi	7
RR	1-1324	E. coli	D. melanogaster	H. sapiens	P. solitarium	A. thaliana	S. cerevisiae	P. abyssi	7
RR	1-1331	E. coli	D. melanogaster	H. sapiens	P. solitarium	A. thaliana	S. cerevisiae	P. abyssi	7
RR	1-1334	E. coli	D. melanogaster	H. sapiens	P. solitarium	A. thaliana	S. cerevisiae		6
RR	1-1356	E. coli						P. abyssi	2
RR	1-1359	E. coli						P. abyssi	2
RR	1-1360	E. coli	D. melanogaster	H. sapiens	P. solitarium	A. thaliana	S. cerevisiae	P. abyssi	7
RR	1-1403	E. coli	D. melanogaster	H. sapiens	P. solitarium	A. thaliana	S. cerevisiae	P. abyssi	7
RR	1-1404	E. coli						P. abyssi	2
RR	1-1408	E. coli	D. melanogaster	H. sapiens	P. solitarium	A. thaliana	S. cerevisiae	P. abyssi	7
RR	1-1409							P. abyssi	1
RR	1-1418	E. coli	D. melanogaster	H. sapiens	P. solitarium	A. thaliana	S. cerevisiae	P. abyssi	7
RR	1-1419	E. coli	D. melanogaster	H. sapiens	P. solitarium	A. thaliana	S. cerevisiae	P. abyssi	7
RR	1-1420	E. coli	D. melanogaster	H. sapiens	P. solitarium	A. thaliana	S. cerevisiae	P. abyssi	7
RR	1-1446			H. sapiens		A. thaliana	S. cerevisiae		3
RR	1-1447		D. melanogaster	H. sapiens		A. thaliana	S. cerevisiae		4
RR	1-1448							P. abyssi	1
RR	1-1449				P. solitarium			P. abyssi	2
RR	1-1453							P. abyssi	1
RR	1-1454				P. solitarium			P. abyssi	2
RR	1-1459				P. solitarium			P. abyssi	2
RR	1-1460							P. abyssi	1
RR	1-1468	E. coli		H. sapiens				P. abyssi	3
RR	1-1472	E. coli	D. melanogaster	H. sapiens		A. thaliana	S. cerevisiae	P. abyssi	6
RR	1-1473	E. coli	D. melanogaster	H. sapiens	P. solitarium	A. thaliana		P. abyssi	6
RR	1-1474	E. coli			P. solitarium	A. thaliana		P. abyssi	4
RR	1-1478	E. coli	D. melanogaster	H. sapiens		A. thaliana	S. cerevisiae	P. abyssi	6
RR	1-1479	E. coli	D. melanogaster	H. sapiens		A. thaliana	S. cerevisiae	P. abyssi	6
RR	1-1485	E. coli	D. melanogaster	H. sapiens	P. solitarium	A. thaliana	S. cerevisiae	P. abyssi	7
RR	1-1488	E. coli	D. melanogaster	H. sapiens	P. solitarium	A. thaliana	S. cerevisiae	P. abyssi	7
RR	1-1489	E. coli	D. melanogaster	H. sapiens	P. solitarium	A. thaliana	S. cerevisiae	P. abyssi	7
RR	1-1490	E. coli	D. melanogaster	H. sapiens	P. solitarium	A. thaliana	S. cerevisiae	P. abyssi	7
RR	1-1493	E. coli						P. abyssi	2
RR	1-1499	E. coli	D. melanogaster	H. sapiens	P. solitarium	A. thaliana	S. cerevisiae	P. abyssi	7
RR	1-1502	E. coli						P. abyssi	2
RR	1-1503	E. coli	D. melanogaster	H. sapiens	P. solitarium	A. thaliana	S. cerevisiae	P. abyssi	7
RR	1-1504	E. coli	D. melanogaster	H. sapiens	P. solitarium	A. thaliana	S. cerevisiae	P. abyssi	7
RR	1-1511	E. coli	D. melanogaster	H. sapiens	P. solitarium	A. thaliana	S. cerevisiae	P. abyssi	7
RR	1-1515	E. coli	D. melanogaster	H. sapiens	P. solitarium	A. thaliana	S. cerevisiae		6
RR	1-1516	E. coli	D. melanogaster	H. sapiens	P. solitarium	A. thaliana	S. cerevisiae	P. abyssi	7
RR	2-5	E. coli							1
RR	2-6	E. coli						P. abyssi	2
RR	2-14	E. coli						P. abyssi	2
RR	2-15							P. abyssi	1
RR	2-23	E. coli						P. abyssi	2
RR	2-26	E. coli						P. abyssi	2
RR	2-27	E. coli						P. abyssi	2
RR	2-35	E. coli						P. abyssi	2
RR	2-41							P. abyssi	1
RR	2-42	E. coli						P. abyssi	2
RR	2-43	E. coli							1
RR	2-44	E. coli							1
RR	2-48	E. coli						P. abyssi	2
RR	2-51	E. coli						P. abyssi	2
RR	2-52	E. coli						P. abyssi	2
RR	2-53	E. coli						P. abyssi	2
RR	2-54	E. coli						P. abyssi	2
RR	2-55	E. coli						P. abyssi	2
RR	2-60							P. abyssi	1
RR	2-63	E. coli						P. abyssi	2
RR	2-64							P. abyssi	1
RR	2-70	E. coli						P. abyssi	2
RR	2-73	E. coli						P. abyssi	2
RR	2-74	E. coli						P. abyssi	2
RR	2-80	E. coli						P. abyssi	2
RR	2-81								0
RR	2-82								0
RR	2-83	E. coli						P. abyssi	2
RR	2-84	E. coli						P. abyssi	2
RR	2-94	E. coli						P. abyssi	2
RR	2-107							P. abyssi	1
RR	2-108							P. abyssi	1
RR	2-109	E. coli						P. abyssi	2
RR	2-116	E. coli						P. abyssi	2
RR	2-117	E. coli						P. abyssi	2
RR	2-120	E. coli						P. abyssi	2
RR	2-121	E. coli						P. abyssi	2
RR	2-122	E. coli						P. abyssi	2
RR	2-173								0
RR	2-174	E. coli		H. sapiens	P. solitarium	A. thaliana	S. cerevisiae		5
RR	2-175			H. sapiens	P. solitarium	A. thaliana	S. cerevisiae	P. abyssi	5
RR	2-176							P. abyssi	1
RR	2-177	E. coli						P. abyssi	2
RR	2-180		D. melanogaster	H. sapiens	P. solitarium	A. thaliana	S. cerevisiae	P. abyssi	6
RR	2-181						S. cerevisiae	P. abyssi	2
RR	2-182	E. coli						P. abyssi	2
RR	2-183	E. coli		H. sapiens				P. abyssi	3
RR	2-188	E. coli						P. abyssi	2
RR	2-189	E. coli						P. abyssi	2
RR	2-190	E. coli						P. abyssi	2
RR	2-191	E. coli	D. melanogaster	H. sapiens	P. solitarium	A. thaliana	S. cerevisiae	P. abyssi	7
RR	2-192	E. coli	D. melanogaster	H. sapiens	P. solitarium	A. thaliana	S. cerevisiae	P. abyssi	7
RR	2-196	E. coli						P. abyssi	2
RR	2-197	E. coli	D. melanogaster	H. sapiens	P. solitarium	A. thaliana	S. cerevisiae	P. abyssi	7
RR	2-198	E. coli	D. melanogaster	H. sapiens	P. solitarium	A. thaliana	S. cerevisiae	P. abyssi	7
RR	2-206	E. coli	D. melanogaster	H. sapiens	P. solitarium	A. thaliana	S. cerevisiae	P. abyssi	7
RR	2-215		D. melanogaster	H. sapiens	P. solitarium	A. thaliana	S. cerevisiae		5
RR	2-214	E. coli	D. melanogaster	H. sapiens	P. solitarium	A. thaliana	S. cerevisiae		6
RR	2-215		D. melanogaster	H. sapiens	P. solitarium	A. thaliana	S. cerevisiae		5
RR	2-216	E. coli	D. melanogaster	H. sapiens	P. solitarium	A. thaliana	S. cerevisiae	P. abyssi	7
RR	2-217	E. coli	D. melanogaster	H. sapiens	P. solitarium	A. thaliana	S. cerevisiae	P. abyssi	7
RR	2-218	E. coli	D. melanogaster	H. sapiens	P. solitarium	A. thaliana	S. cerevisiae	P. abyssi	7
RR	2-219	E. coli	D. melanogaster	H. sapiens	P. solitarium	A. thaliana	S. cerevisiae	P. abyssi	7
RR	2-220	E. coli	D. melanogaster	H. sapiens	P. solitarium	A. thaliana	S. cerevisiae	P. abyssi	7
RR	2-221	E. coli	D. melanogaster	H. sapiens	P. solitarium	A. thaliana	S. cerevisiae	P. abyssi	7
RR	2-222	E. coli	D. melanogaster	H. sapiens	P. solitarium	A. thaliana	S. cerevisiae	P. abyssi	7
RR	2-223	E. coli	D. melanogaster	H. sapiens	P. solitarium	A. thaliana	S. cerevisiae	P. abyssi	7
RR	2-224	E. coli	D. melanogaster	H. sapiens	P. solitarium	A. thaliana	S. cerevisiae	P. abyssi	7
RR	2-225							P. abyssi	1
RR	2-228	E. coli	D. melanogaster	H. sapiens	P. solitarium	A. thaliana	S. cerevisiae	P. abyssi	7
RR	2-229							P. abyssi	1
RR	2-230							P. abyssi	1
RR	2-231		D. melanogaster			A. thaliana		P. abyssi	3
RR	2-234	E. coli	D. melanogaster	H. sapiens	P. solitarium	A. thaliana	S. cerevisiae	P. abyssi	7
RR	2-242							P. abyssi	1
RR	2-243	E. coli	D. melanogaster	H. sapiens	P. solitarium	A. thaliana	S. cerevisiae	P. abyssi	7
RR	2-246	E. coli	D. melanogaster	H. sapiens	P. solitarium	A. thaliana	S. cerevisiae	P. abyssi	7
RR	2-249	E. coli	D. melanogaster	H. sapiens	P. solitarium	A. thaliana	S. cerevisiae	P. abyssi	7
RR	2-252	E. coli	D. melanogaster	H. sapiens	P. solitarium	A. thaliana	S. cerevisiae	P. abyssi	7
RR	2-253	E. coli	D. melanogaster	H. sapiens	P. solitarium	A. thaliana	S. cerevisiae		6
RR	2-256	E. coli	D. melanogaster	H. sapiens	P. solitarium	A. thaliana	S. cerevisiae	P. abyssi	7
RR	2-257	E. coli	D. melanogaster	H. sapiens	P. solitarium	A. thaliana	S. cerevisiae	P. abyssi	7
RR	2-258		D. melanogaster		P. solitarium		S. cerevisiae	P. abyssi	4
RR	2-259		D. melanogaster		P. solitarium			P. abyssi	3
RR	2-262	E. coli	D. melanogaster	H. sapiens	P. solitarium	A. thaliana		P. abyssi	6
RR	2-265			H. sapiens	P. solitarium	A. thaliana	S. cerevisiae		4
RR	2-266			H. sapiens	P. solitarium	A. thaliana	S. cerevisiae		4
RR	2-267	E. coli	D. melanogaster	H. sapiens	P. solitarium	A. thaliana	S. cerevisiae	P. abyssi	7
RR	2-272	E. coli						P. abyssi	2
RR	2-273	E. coli	D. melanogaster	H. sapiens	P. solitarium	A. thaliana	S. cerevisiae	P. abyssi	7
RR	2-307							P. abyssi	1
RR	2-315								0
RR	2-316								0
RR	2-317								0
RR	2-341	E. coli				A. thaliana	S. cerevisiae	P. abyssi	4
RR	2-345	E. coli		H. sapiens		A. thaliana	S. cerevisiae	P. abyssi	5
RR	2-346	E. coli		H. sapiens			S. cerevisiae	P. abyssi	4
RR	2-355	E. coli			P. solitarium	A. thaliana	S. cerevisiae	P. abyssi	5
RR	2-356	E. coli	D. melanogaster	H. sapiens	P. solitarium	A. thaliana	S. cerevisiae	P. abyssi	7
RR	2-357	E. coli	D. melanogaster		P. solitarium	A. thaliana	S. cerevisiae	P. abyssi	6
RR	2-358	E. coli				A. thaliana			2
RR	2-359	E. coli				A. thaliana			2
RR	2-360	E. coli	D. melanogaster	H. sapiens	P. solitarium	A. thaliana	S. cerevisiae		6
RR	2-370			H. sapiens	P. solitarium	A. thaliana	S. cerevisiae	P. abyssi	5
RR	2-371			H. sapiens	P. solitarium	A. thaliana	S. cerevisiae	P. abyssi	5
RR	2-372	E. coli	D. melanogaster		P. solitarium	A. thaliana	S. cerevisiae	P. abyssi	6
RR	2-373	E. coli			P. solitarium	A. thaliana	S. cerevisiae	P. abyssi	5
RR	2-374	E. coli		H. sapiens	P. solitarium	A. thaliana	S. cerevisiae	P. abyssi	6
RR	2-377	E. coli			P. solitarium	A. thaliana	S. cerevisiae	P. abyssi	5
RR	2-380	E. coli		H. sapiens	P. solitarium	A. thaliana	S. cerevisiae	P. abyssi	6
RR	2-388		D. melanogaster	H. sapiens				P. abyssi	3
RR	2-389		D. melanogaster					P. abyssi	2
RR	2-392	E. coli	D. melanogaster		P. solitarium				3
RR	2-393	E. coli					S. cerevisiae		2
RR	2-394	E. coli					S. cerevisiae	P. abyssi	3
RR	2-395	E. coli		H. sapiens		A. thaliana	S. cerevisiae	P. abyssi	5
RR	2-399								0
RR	2-400								0
RR	2-401								0
RR	2-409			H. sapiens					1
RR	2-412	E. coli						P. abyssi	2
RR	2-420	E. coli	D. melanogaster	H. sapiens	P. solitarium	A. thaliana	S. cerevisiae	P. abyssi	7
RR	2-421	E. coli	D. melanogaster	H. sapiens	P. solitarium	A. thaliana	S. cerevisiae	P. abyssi	7
RR	2-438	E. coli		H. sapiens	P. solitarium	A. thaliana	S. cerevisiae	P. abyssi	6
RR	2-448							P. abyssi	1
RR	2-449							P. abyssi	1
RR	2-450	E. coli		H. sapiens				P. abyssi	3
RR	2-451	E. coli	D. melanogaster	H. sapiens	P. solitarium	A. thaliana	S. cerevisiae	P. abyssi	7
RR	2-456	E. coli	D. melanogaster	H. sapiens	P. solitarium	A. thaliana	S. cerevisiae	P. abyssi	7
RR	2-457	E. coli	D. melanogaster	H. sapiens	P. solitarium	A. thaliana	S. cerevisiae	P. abyssi	7
RR	2-458	E. coli						P. abyssi	2
RR	2-459	E. coli						P. abyssi	2
RR	2-460	E. coli	D. melanogaster	H. sapiens	P. solitarium	A. thaliana	S. cerevisiae	P. abyssi	7
RR	2-473	E. coli	D. melanogaster	H. sapiens	P. solitarium	A. thaliana	S. cerevisiae	P. abyssi	7
RR	2-479	E. coli	D. melanogaster	H. sapiens	P. solitarium	A. thaliana	S. cerevisiae	P. abyssi	7
RR	2-480	E. coli	D. melanogaster	H. sapiens	P. solitarium	A. thaliana	S. cerevisiae	P. abyssi	7
RR	2-492	E. coli	D. melanogaster	H. sapiens	P. solitarium	A. thaliana	S. cerevisiae	P. abyssi	7
RR	2-496	E. coli	D. melanogaster	H. sapiens	P. solitarium	A. thaliana	S. cerevisiae	P. abyssi	7
RR	2-499	E. coli	D. melanogaster	H. sapiens	P. solitarium	A. thaliana	S. cerevisiae	P. abyssi	7
RR	2-502	E. coli	D. melanogaster		P. solitarium	A. thaliana	S. cerevisiae	P. abyssi	6
RR	2-503	E. coli	D. melanogaster	H. sapiens	P. solitarium	A. thaliana	S. cerevisiae	P. abyssi	7
RR	2-507	E. coli	D. melanogaster	H. sapiens	P. solitarium	A. thaliana	S. cerevisiae	P. abyssi	7
RR	2-515	E. coli	D. melanogaster	H. sapiens	P. solitarium	A. thaliana	S. cerevisiae	P. abyssi	7
RR	2-516	E. coli	D. melanogaster	H. sapiens	P. solitarium	A. thaliana		P. abyssi	6
RR	2-517	E. coli	D. melanogaster	H. sapiens	P. solitarium	A. thaliana		P. abyssi	6
RR	2-518	E. coli	D. melanogaster	H. sapiens	P. solitarium		S. cerevisiae	P. abyssi	6
RR	2-519	E. coli	D. melanogaster	H. sapiens	P. solitarium		S. cerevisiae	P. abyssi	6
RR	2-520	E. coli	D. melanogaster	H. sapiens	P. solitarium	A. thaliana	S. cerevisiae	P. abyssi	7
RR	2-521	E. coli	D. melanogaster	H. sapiens	P. solitarium	A. thaliana	S. cerevisiae	P. abyssi	7
RR	2-522	E. coli	D. melanogaster	H. sapiens	P. solitarium	A. thaliana	S. cerevisiae	P. abyssi	7
RR	2-526	E. coli	D. melanogaster	H. sapiens		A. thaliana	S. cerevisiae	P. abyssi	6
RR	2-527	E. coli	D. melanogaster	H. sapiens		A. thaliana	S. cerevisiae	P. abyssi	6
RR	2-528	E. coli	D. melanogaster	H. sapiens	P. solitarium	A. thaliana	S. cerevisiae	P. abyssi	7
RR	2-529	E. coli	D. melanogaster	H. sapiens	P. solitarium	A. thaliana	S. cerevisiae	P. abyssi	7
RR	2-530	E. coli	D. melanogaster	H. sapiens	P. solitarium	A. thaliana	S. cerevisiae	P. abyssi	7
RR	2-541	E. coli		H. sapiens	P. solitarium	A. thaliana	S. cerevisiae	P. abyssi	6
RR	2-542	E. coli		H. sapiens	P. solitarium	A. thaliana	S. cerevisiae	P. abyssi	6
RR	2-543	E. coli	D. melanogaster	H. sapiens	P. solitarium	A. thaliana	S. cerevisiae	P. abyssi	7
RR	2-544	E. coli	D. melanogaster	H. sapiens	P. solitarium	A. thaliana	S. cerevisiae	P. abyssi	7
RR	2-545	E. coli	D. melanogaster	H. sapiens	P. solitarium	A. thaliana	S. cerevisiae	P. abyssi	7
RR	2-546	E. coli	D. melanogaster	H. sapiens	P. solitarium	A. thaliana	S. cerevisiae	P. abyssi	7
RR	2-547	E. coli	D. melanogaster	H. sapiens	P. solitarium	A. thaliana	S. cerevisiae	P. abyssi	7
RR	2-552	E. coli	D. melanogaster	H. sapiens	P. solitarium	A. thaliana	S. cerevisiae	P. abyssi	7
RR	2-555	E. coli	D. melanogaster	H. sapiens	P. solitarium	A. thaliana	S. cerevisiae	P. abyssi	7
RR	2-556	E. coli		H. sapiens				P. abyssi	3
RR	2-557	E. coli		H. sapiens				P. abyssi	3
RR	2-562	E. coli	D. melanogaster	H. sapiens	P. solitarium	A. thaliana	S. cerevisiae	P. abyssi	7
RR	2-563	E. coli	D. melanogaster	H. sapiens	P. solitarium	A. thaliana	S. cerevisiae	P. abyssi	7
RR	2-564	E. coli	D. melanogaster	H. sapiens	P. solitarium	A. thaliana	S. cerevisiae	P. abyssi	7
RR	2-578	E. coli	D. melanogaster	H. sapiens	P. solitarium	A. thaliana	S. cerevisiae	P. abyssi	7
RR	2-579	E. coli	D. melanogaster	H. sapiens	P. solitarium	A. thaliana	S. cerevisiae	P. abyssi	7
RR	2-582	E. coli	D. melanogaster	H. sapiens	P. solitarium	A. thaliana	S. cerevisiae	P. abyssi	7
RR	2-588	E. coli						P. abyssi	2
RR	2-594							P. abyssi	1
RR	2-655							P. abyssi	1
RR	2-656							P. abyssi	1
RR	2-674		D. melanogaster	H. sapiens	P. solitarium	A. thaliana	S. cerevisiae	P. abyssi	6
RR	2-675		D. melanogaster	H. sapiens	P. solitarium	A. thaliana	S. cerevisiae	P. abyssi	6
RR	2-676		D. melanogaster	H. sapiens	P. solitarium	A. thaliana	S. cerevisiae	P. abyssi	6
RR	2-681	E. coli	D. melanogaster	H. sapiens	P. solitarium	A. thaliana	S. cerevisiae	P. abyssi	7
RR	2-682	E. coli	D. melanogaster	H. sapiens	P. solitarium	A. thaliana	S. cerevisiae	P. abyssi	7
RR	2-686	E. coli	D. melanogaster	H. sapiens	P. solitarium	A. thaliana	S. cerevisiae	P. abyssi	7
RR	2-689	E. coli	D. melanogaster	H. sapiens	P. solitarium	A. thaliana	S. cerevisiae	P. abyssi	7
RR	2-690		D. melanogaster	H. sapiens	P. solitarium	A. thaliana	S. cerevisiae	P. abyssi	6
RR	2-703	E. coli						P. abyssi	2
RR	2-706	E. coli	D. melanogaster	H. sapiens	P. solitarium	A. thaliana	S. cerevisiae	P. abyssi	7
RR	2-707	E. coli	D. melanogaster				S. cerevisiae	P. abyssi	4
RR	2-708	E. coli						P. abyssi	2
RR	2-712	E. coli						P. abyssi	2
RR	2-713							P. abyssi	1
RR	2-721					A. thaliana		P. abyssi	2
RR	2-722		D. melanogaster	H. sapiens		A. thaliana			3
RR	2-727	E. coli							1
RR	2-728	E. coli							1
RR	2-729	E. coli	D. melanogaster	H. sapiens	P. solitarium	A. thaliana	S. cerevisiae	P. abyssi	7
RR	2-738	E. coli					S. cerevisiae	P. abyssi	3
RR	2-739	E. coli				A. thaliana	S. cerevisiae	P. abyssi	4
RR	2-740	E. coli				A. thaliana		P. abyssi	3
RR	2-741		D. melanogaster	H. sapiens	P. solitarium	A. thaliana			4
RR	2-744	E. coli		H. sapiens	P. solitarium	A. thaliana	S. cerevisiae	P. abyssi	6
RR	2-777			H. sapiens	P. solitarium	A. thaliana	S. cerevisiae	P. abyssi	5
RR	2-778	E. coli		H. sapiens	P. solitarium	A. thaliana	S. cerevisiae	P. abyssi	6
RR	2-781				P. solitarium		S. cerevisiae	P. abyssi	3
RR	2-782	E. coli	D. melanogaster	H. sapiens	P. solitarium	A. thaliana	S. cerevisiae		6
RR	2-783	E. coli	D. melanogaster	H. sapiens	P. solitarium	A. thaliana	S. cerevisiae		6
RR	2-790	E. coli					S. cerevisiae	P. abyssi	3
RR	2-796	E. coli						P. abyssi	2
RR	2-797	E. coli		H. sapiens	P. solitarium	A. thaliana	S. cerevisiae		5
RR	2-803	E. coli						P. abyssi	2
RR	2-804	E. coli	D. melanogaster	H. sapiens	P. solitarium	A. thaliana	S. cerevisiae	P. abyssi	7
RR	2-809	E. coli	D. melanogaster	H. sapiens	P. solitarium	A. thaliana	S. cerevisiae	P. abyssi	7
RR	2-810	E. coli	D. melanogaster	H. sapiens	P. solitarium	A. thaliana	S. cerevisiae	P. abyssi	7
RR	2-811	E. coli	D. melanogaster	H. sapiens	P. solitarium	A. thaliana	S. cerevisiae	P. abyssi	7
RR	2-815							P. abyssi	1
RR	2-816	E. coli	D. melanogaster	H. sapiens	P. solitarium	A. thaliana	S. cerevisiae		6
RR	2-819	E. coli	D. melanogaster	H. sapiens	P. solitarium	A. thaliana	S. cerevisiae	P. abyssi	7
RR	2-830	E. coli	D. melanogaster	H. sapiens		A. thaliana	S. cerevisiae	P. abyssi	6
RR	2-834	E. coli	D. melanogaster	H. sapiens	P. solitarium	A. thaliana	S. cerevisiae	P. abyssi	7
RR	2-835	E. coli	D. melanogaster	H. sapiens	P. solitarium	A. thaliana	S. cerevisiae	P. abyssi	7
RR	2-836			H. sapiens	P. solitarium	A. thaliana	S. cerevisiae	P. abyssi	5
RR	2-839	E. coli	D. melanogaster	H. sapiens	P. solitarium	A. thaliana	S. cerevisiae	P. abyssi	7
RR	2-840	E. coli	D. melanogaster	H. sapiens	P. solitarium	A. thaliana	S. cerevisiae	P. abyssi	7
RR	2-841	E. coli	D. melanogaster	H. sapiens	P. solitarium	A. thaliana	S. cerevisiae	P. abyssi	7
RR	2-845		D. melanogaster	H. sapiens	P. solitarium	A. thaliana	S. cerevisiae		5
RR	2-846	E. coli	D. melanogaster	H. sapiens	P. solitarium	A. thaliana	S. cerevisiae		6
RR	2-850	E. coli	D. melanogaster	H. sapiens	P. solitarium	A. thaliana	S. cerevisiae		6
RR	2-851		D. melanogaster	H. sapiens	P. solitarium	A. thaliana	S. cerevisiae		5
RR	2-852							P. abyssi	1
RR	2-856	E. coli						P. abyssi	2
RR	2-857		D. melanogaster	H. sapiens	P. solitarium	A. thaliana	S. cerevisiae	P. abyssi	6
RR	2-860	E. coli	D. melanogaster	H. sapiens	P. solitarium	A. thaliana	S. cerevisiae	P. abyssi	7
RR	2-861	E. coli	D. melanogaster	H. sapiens	P. solitarium	A. thaliana	S. cerevisiae	P. abyssi	7
RR	2-862	E. coli	D. melanogaster	H. sapiens	P. solitarium	A. thaliana	S. cerevisiae	P. abyssi	7
RR	2-863	E. coli	D. melanogaster	H. sapiens	P. solitarium	A. thaliana	S. cerevisiae	P. abyssi	7
RR	2-869	E. coli	D. melanogaster						2
RR	2-886	E. coli	D. melanogaster	H. sapiens	P. solitarium	A. thaliana	S. cerevisiae	P. abyssi	7
RR	2-887	E. coli	D. melanogaster	H. sapiens	P. solitarium	A. thaliana	S. cerevisiae		6
RR	2-895	E. coli							1
RR	2-896	E. coli							1
RR	2-899	E. coli	D. melanogaster	H. sapiens	P. solitarium	A. thaliana	S. cerevisiae	P. abyssi	7
RR	2-906	E. coli						P. abyssi	2
RR	2-910	E. coli	D. melanogaster	H. sapiens	P. solitarium	A. thaliana	S. cerevisiae	P. abyssi	7
RR	2-911	E. coli	D. melanogaster	H. sapiens		A. thaliana	S. cerevisiae	P. abyssi	6
RR	2-912	E. coli	D. melanogaster	H. sapiens		A. thaliana	S. cerevisiae	P. abyssi	6
RR	2-913	E. coli	D. melanogaster	H. sapiens	P. solitarium	A. thaliana	S. cerevisiae	P. abyssi	7
RR	2-916	E. coli	D. melanogaster	H. sapiens	P. solitarium	A. thaliana	S. cerevisiae	P. abyssi	7
RR	2-917	E. coli	D. melanogaster	H. sapiens	P. solitarium	A. thaliana	S. cerevisiae	P. abyssi	7
RR	2-918	E. coli	D. melanogaster	H. sapiens	P. solitarium	A. thaliana	S. cerevisiae	P. abyssi	7
RR	2-924	E. coli	D. melanogaster	H. sapiens	P. solitarium	A. thaliana	S. cerevisiae	P. abyssi	7
RR	2-928	E. coli	D. melanogaster	H. sapiens	P. solitarium	A. thaliana	S. cerevisiae	P. abyssi	7
RR	2-929	E. coli	D. melanogaster	H. sapiens	P. solitarium	A. thaliana	S. cerevisiae	P. abyssi	7
RR	2-934	E. coli						P. abyssi	2
RR	2-937	E. coli	D. melanogaster	H. sapiens	P. solitarium	A. thaliana	S. cerevisiae	P. abyssi	7
RR	2-940	E. coli	D. melanogaster	H. sapiens	P. solitarium	A. thaliana	S. cerevisiae	P. abyssi	7
RR	2-944	E. coli	D. melanogaster	H. sapiens	P. solitarium	A. thaliana	S. cerevisiae	P. abyssi	7
RR	2-954	E. coli	D. melanogaster	H. sapiens	P. solitarium	A. thaliana	S. cerevisiae	P. abyssi	7
RR	2-955	E. coli	D. melanogaster	H. sapiens	P. solitarium	A. thaliana	S. cerevisiae	P. abyssi	7
RR	2-956	E. coli	D. melanogaster	H. sapiens	P. solitarium	A. thaliana	S. cerevisiae		6
RR	2-959								0
RR	2-965	E. coli							1
RR	2-966	E. coli	D. melanogaster	H. sapiens	P. solitarium	A. thaliana	S. cerevisiae	P. abyssi	7
RR	2-971		D. melanogaster	H. sapiens	P. solitarium	A. thaliana	S. cerevisiae	P. abyssi	6
RR	2-993	E. coli						P. abyssi	2
RR	2-994	E. coli			P. solitarium	A. thaliana	S. cerevisiae	P. abyssi	5
RR	2-995	E. coli	D. melanogaster	H. sapiens	P. solitarium	A. thaliana	S. cerevisiae	P. abyssi	7
RR	2-998	E. coli	D. melanogaster	H. sapiens	P. solitarium	A. thaliana	S. cerevisiae	P. abyssi	7
RR	2-999	E. coli	D. melanogaster	H. sapiens	P. solitarium	A. thaliana	S. cerevisiae	P. abyssi	7
RR	2-1000	E. coli	D. melanogaster	H. sapiens	P. solitarium	A. thaliana	S. cerevisiae	P. abyssi	7
RR	2-1006		D. melanogaster	H. sapiens	P. solitarium	A. thaliana	S. cerevisiae	P. abyssi	6
RR	2-1011	E. coli			P. solitarium			P. abyssi	3
RR	2-1018	E. coli	D. melanogaster	H. sapiens	P. solitarium	A. thaliana	S. cerevisiae	P. abyssi	7
RR	2-1019	E. coli				A. thaliana		P. abyssi	3
RR	2-1028	E. coli						P. abyssi	2
RR	2-1046	E. coli	D. melanogaster	H. sapiens	P. solitarium	A. thaliana	S. cerevisiae	P. abyssi	7
RR	2-1047	E. coli	D. melanogaster	H. sapiens	P. solitarium	A. thaliana	S. cerevisiae	P. abyssi	7
RR	2-1053	E. coli	D. melanogaster	H. sapiens	P. solitarium	A. thaliana	S. cerevisiae	P. abyssi	7
RR	2-1054	E. coli	D. melanogaster	H. sapiens	P. solitarium	A. thaliana	S. cerevisiae	P. abyssi	7
RR	2-1062	E. coli							1
RR	2-1070							P. abyssi	1
RR	2-1071							P. abyssi	1
RR	2-1072								0
RR	2-1077	E. coli			P. solitarium		S. cerevisiae	P. abyssi	4
RR	2-1078	E. coli			P. solitarium	A. thaliana	S. cerevisiae	P. abyssi	5
RR	2-1079	E. coli	D. melanogaster	H. sapiens	P. solitarium	A. thaliana	S. cerevisiae	P. abyssi	7
RR	2-1080	E. coli	D. melanogaster		P. solitarium	A. thaliana	S. cerevisiae	P. abyssi	6
RR	2-1084							P. abyssi	1
RR	2-1085							P. abyssi	1
RR	2-1091	E. coli	D. melanogaster	H. sapiens	P. solitarium	A. thaliana	S. cerevisiae		6
RR	2-1098	E. coli	D. melanogaster	H. sapiens	P. solitarium	A. thaliana	S. cerevisiae	P. abyssi	7
RR	2-1099		D. melanogaster	H. sapiens	P. solitarium	A. thaliana	S. cerevisiae	P. abyssi	6
RR	2-1111	E. coli			P. solitarium	A. thaliana	S. cerevisiae	P. abyssi	5
RR	2-1112	E. coli						P. abyssi	2
RR	2-1113	E. coli						P. abyssi	2
RR	2-1114	E. coli						P. abyssi	2
RR	2-1115	E. coli						P. abyssi	2
RR	2-1116	E. coli	D. melanogaster	H. sapiens	P. solitarium	A. thaliana	S. cerevisiae	P. abyssi	7
RR	2-1117	E. coli	D. melanogaster	H. sapiens	P. solitarium	A. thaliana	S. cerevisiae	P. abyssi	7
RR	2-1118	E. coli	D. melanogaster	H. sapiens	P. solitarium	A. thaliana	S. cerevisiae	P. abyssi	7
RR	2-1119	E. coli						P. abyssi	2
RR	2-1122	E. coli	D. melanogaster	H. sapiens	P. solitarium	A. thaliana	S. cerevisiae	P. abyssi	7
RR	2-1127	E. coli	D. melanogaster	H. sapiens	P. solitarium	A. thaliana	S. cerevisiae	P. abyssi	7
RR	2-1128	E. coli				A. thaliana		P. abyssi	3
RR	2-1135	E. coli		H. sapiens	P. solitarium	A. thaliana	S. cerevisiae	P. abyssi	6
RR	2-1139	E. coli		H. sapiens	P. solitarium		S. cerevisiae	P. abyssi	5
RR	2-1140	E. coli		H. sapiens	P. solitarium		S. cerevisiae	P. abyssi	5
RR	2-1141	E. coli		H. sapiens	P. solitarium	A. thaliana	S. cerevisiae	P. abyssi	6
RR	2-1148	E. coli	D. melanogaster	H. sapiens	P. solitarium	A. thaliana	S. cerevisiae	P. abyssi	7
RR	2-1149	E. coli	D. melanogaster		P. solitarium		S. cerevisiae	P. abyssi	5
RR	2-1159	E. coli				A. thaliana		P. abyssi	3
RR	2-1160	E. coli						P. abyssi	2
RR	2-1172	E. coli	D. melanogaster	H. sapiens	P. solitarium	A. thaliana	S. cerevisiae	P. abyssi	7
RR	2-1173	E. coli	D. melanogaster	H. sapiens	P. solitarium	A. thaliana	S. cerevisiae	P. abyssi	7
RR	2-1174		D. melanogaster	H. sapiens	P. solitarium	A. thaliana	S. cerevisiae	P. abyssi	6
RR	2-1175		D. melanogaster	H. sapiens	P. solitarium	A. thaliana	S. cerevisiae	P. abyssi	6
RR	2-1176	E. coli	D. melanogaster	H. sapiens	P. solitarium	A. thaliana	S. cerevisiae	P. abyssi	7
RR	2-1191	E. coli	D. melanogaster	H. sapiens		A. thaliana	S. cerevisiae	P. abyssi	6
RR	2-1192	E. coli	D. melanogaster	H. sapiens	P. solitarium	A. thaliana	S. cerevisiae	P. abyssi	7
RR	2-1195	E. coli	D. melanogaster	H. sapiens	P. solitarium	A. thaliana	S. cerevisiae	P. abyssi	7
RR	2-1199	E. coli	D. melanogaster	H. sapiens	P. solitarium	A. thaliana	S. cerevisiae	P. abyssi	7
RR	2-1200	E. coli	D. melanogaster	H. sapiens	P. solitarium	A. thaliana	S. cerevisiae	P. abyssi	7
RR	2-1201	E. coli						P. abyssi	2
RR	2-1202							P. abyssi	1
RR	2-1203		D. melanogaster	H. sapiens	P. solitarium	A. thaliana	S. cerevisiae	P. abyssi	6
RR	2-1207	E. coli						P. abyssi	2
RR	2-1212	E. coli	D. melanogaster	H. sapiens	P. solitarium	A. thaliana	S. cerevisiae	P. abyssi	7
RR	2-1213	E. coli	D. melanogaster	H. sapiens	P. solitarium	A. thaliana	S. cerevisiae	P. abyssi	7
RR	2-1214	E. coli	D. melanogaster	H. sapiens	P. solitarium	A. thaliana	S. cerevisiae	P. abyssi	7
RR	2-1215	E. coli	D. melanogaster	H. sapiens	P. solitarium	A. thaliana	S. cerevisiae	P. abyssi	7
RR	2-1218	E. coli						P. abyssi	2
RR	2-1229	E. coli	D. melanogaster	H. sapiens	P. solitarium	A. thaliana	S. cerevisiae	P. abyssi	7
RR	2-1230	E. coli	D. melanogaster	H. sapiens	P. solitarium	A. thaliana	S. cerevisiae	P. abyssi	7
RR	2-1231	E. coli	D. melanogaster	H. sapiens	P. solitarium	A. thaliana	S. cerevisiae	P. abyssi	7
RR	2-1232	E. coli	D. melanogaster	H. sapiens	P. solitarium	A. thaliana	S. cerevisiae	P. abyssi	7
RR	2-1233	E. coli	D. melanogaster	H. sapiens	P. solitarium	A. thaliana	S. cerevisiae	P. abyssi	7
RR	2-1240	E. coli	D. melanogaster	H. sapiens	P. solitarium	A. thaliana	S. cerevisiae	P. abyssi	7
RR	2-1243	E. coli	D. melanogaster	H. sapiens	P. solitarium	A. thaliana	S. cerevisiae	P. abyssi	7
RR	2-1255	E. coli	D. melanogaster	H. sapiens	P. solitarium	A. thaliana	S. cerevisiae	P. abyssi	7
RR	2-1256	E. coli	D. melanogaster	H. sapiens	P. solitarium	A. thaliana	S. cerevisiae	P. abyssi	7
RR	2-1270	E. coli		H. sapiens	P. solitarium	A. thaliana	S. cerevisiae	P. abyssi	6
RR	2-1271	E. coli	D. melanogaster	H. sapiens	P. solitarium	A. thaliana	S. cerevisiae	P. abyssi	7
RR	2-1272	E. coli	D. melanogaster	H. sapiens	P. solitarium	A. thaliana	S. cerevisiae	P. abyssi	7
RR	2-1273	E. coli	D. melanogaster	H. sapiens	P. solitarium	A. thaliana	S. cerevisiae	P. abyssi	7
RR	2-1281	E. coli	D. melanogaster	H. sapiens	P. solitarium	A. thaliana	S. cerevisiae	P. abyssi	7
RR	2-1282	E. coli						P. abyssi	2
RR	2-1283	E. coli						P. abyssi	2
RR	2-1288	E. coli		H. sapiens				P. abyssi	3
RR	2-1300	E. coli						P. abyssi	2
RR	2-1308	E. coli						P. abyssi	2
RR	2-1309								0
RR	2-1326	E. coli	D. melanogaster	H. sapiens	P. solitarium	A. thaliana	S. cerevisiae	P. abyssi	7
RR	2-1329	E. coli	D. melanogaster	H. sapiens	P. solitarium	A. thaliana	S. cerevisiae	P. abyssi	7
RR	2-1330	E. coli	D. melanogaster	H. sapiens	P. solitarium	A. thaliana	S. cerevisiae	P. abyssi	7
RR	2-1331	E. coli	D. melanogaster	H. sapiens	P. solitarium	A. thaliana			5
RR	2-1332	E. coli	D. melanogaster	H. sapiens	P. solitarium	A. thaliana			5
RR	2-1333	E. coli	D. melanogaster	H. sapiens	P. solitarium	A. thaliana	S. cerevisiae	P. abyssi	7
RR	2-1334	E. coli	D. melanogaster	H. sapiens	P. solitarium	A. thaliana	S. cerevisiae	P. abyssi	7
RR	2-1352	E. coli	D. melanogaster	H. sapiens		A. thaliana	S. cerevisiae	P. abyssi	6
RR	2-1353	E. coli	D. melanogaster	H. sapiens		A. thaliana	S. cerevisiae	P. abyssi	6
RR	2-1354	E. coli	D. melanogaster	H. sapiens	P. solitarium	A. thaliana	S. cerevisiae	P. abyssi	7
RR	2-1358			H. sapiens		A. thaliana	S. cerevisiae	P. abyssi	4
RR	2-1359			H. sapiens	P. solitarium	A. thaliana	S. cerevisiae	P. abyssi	5
RR	2-1365	E. coli	D. melanogaster	H. sapiens	P. solitarium	A. thaliana	S. cerevisiae	P. abyssi	7
RR	2-1366	E. coli	D. melanogaster	H. sapiens	P. solitarium	A. thaliana	S. cerevisiae	P. abyssi	7
RR	2-1367	E. coli						P. abyssi	2
RR	2-1375	E. coli	D. melanogaster	H. sapiens	P. solitarium			P. abyssi	5
RR	2-1376	E. coli	D. melanogaster	H. sapiens	P. solitarium		S. cerevisiae	P. abyssi	6
RR	2-1380				P. solitarium		S. cerevisiae		2
RR	2-1384	E. coli						P. abyssi	2
RR	2-1385	E. coli							1
RR	2-1386	E. coli		H. sapiens					2
RR	2-1387	E. coli	D. melanogaster	H. sapiens	P. solitarium		S. cerevisiae		5
RR	2-1390								0
RR	2-1391								0
RR	2-1392	E. coli	D. melanogaster	H. sapiens	P. solitarium	A. thaliana	S. cerevisiae	P. abyssi	7
RR	2-1393	E. coli	D. melanogaster	H. sapiens	P. solitarium	A. thaliana	S. cerevisiae	P. abyssi	7
RR	2-1399	E. coli	D. melanogaster	H. sapiens	P. solitarium	A. thaliana	S. cerevisiae		6
RR	2-1405	E. coli	D. melanogaster	H. sapiens	P. solitarium	A. thaliana	S. cerevisiae	P. abyssi	7
RR	2-1408	E. coli	D. melanogaster	H. sapiens	P. solitarium	A. thaliana	S. cerevisiae	P. abyssi	7
RR	2-1414								0
RR	2-1415	E. coli							1
RR	2-1416	E. coli	D. melanogaster		P. solitarium			P. abyssi	4
RR	2-1420	E. coli	D. melanogaster	H. sapiens	P. solitarium	A. thaliana	S. cerevisiae	P. abyssi	7
RR	2-1421	E. coli	D. melanogaster	H. sapiens	P. solitarium	A. thaliana	S. cerevisiae	P. abyssi	7
RR	2-1424	E. coli	D. melanogaster	H. sapiens	P. solitarium	A. thaliana	S. cerevisiae	P. abyssi	7
RR	2-1425	E. coli	D. melanogaster	H. sapiens	P. solitarium	A. thaliana	S. cerevisiae	P. abyssi	7
RR	2-1426	E. coli	D. melanogaster	H. sapiens	P. solitarium	A. thaliana	S. cerevisiae	P. abyssi	7
RR	2-1440	E. coli	D. melanogaster	H. sapiens	P. solitarium	A. thaliana	S. cerevisiae	P. abyssi	7
[truncated: 1,117 more rows]

## Sheet: 3
Short fragments	N-Sf	Species							N-sp
YYR	1-13	E. coli						P. abyssi	2
YYR	1-19							P. abyssi	1
YYR	1-49	E. coli	D. melanogaster	H. sapiens		A. thaliana	S. cerevisiae	P. abyssi	6
YYR	1-63	E. coli			P. solitarium	A. thaliana	S. cerevisiae	P. abyssi	5
YYR	1-117	E. coli						P. abyssi	2
YYR	1-140							P. abyssi	1
YYR	1-154	E. coli			P. solitarium	A. thaliana	S. cerevisiae	P. abyssi	5
YYR	1-178							P. abyssi	1
YYR	1-206								0
YYR	1-213							P. abyssi	1
YYR	1-225	E. coli							1
YYR	1-235	E. coli	D. melanogaster	H. sapiens	P. solitarium	A. thaliana	S. cerevisiae	P. abyssi	7
YYR	1-243							P. abyssi	1
YYR	1-259	E. coli	D. melanogaster	H. sapiens	P. solitarium	A. thaliana	S. cerevisiae	P. abyssi	7
YYR	1-262		D. melanogaster	H. sapiens		A. thaliana	S. cerevisiae	P. abyssi	5
YYR	1-268		D. melanogaster		P. solitarium				2
YYR	1-313	E. coli	D. melanogaster	H. sapiens	P. solitarium	A. thaliana	S. cerevisiae	P. abyssi	7
YYR	1-333	E. coli	D. melanogaster	H. sapiens	P. solitarium	A. thaliana	S. cerevisiae	P. abyssi	7
YYR	1-360							P. abyssi	1
YYR	1-391	E. coli							1
YYR	1-430	E. coli			P. solitarium				2
YYR	1-485	E. coli	D. melanogaster	H. sapiens	P. solitarium	A. thaliana	S. cerevisiae		6
YYR	1-492	E. coli	D. melanogaster	H. sapiens	P. solitarium	A. thaliana	S. cerevisiae	P. abyssi	7
YYR	1-522	E. coli	D. melanogaster	H. sapiens	P. solitarium		S. cerevisiae	P. abyssi	6
YYR	1-528	E. coli	D. melanogaster	H. sapiens	P. solitarium	A. thaliana	S. cerevisiae	P. abyssi	7
YYR	1-531	E. coli	D. melanogaster	H. sapiens	P. solitarium	A. thaliana	S. cerevisiae	P. abyssi	7
YYR	1-546		D. melanogaster	H. sapiens	P. solitarium	A. thaliana	S. cerevisiae	P. abyssi	6
YYR	1-557	E. coli							1
YYR	1-579							P. abyssi	1
YYR	1-586	E. coli						P. abyssi	2
YYR	1-611	E. coli						P. abyssi	2
YYR	1-614								0
YYR	1-620	E. coli		H. sapiens				P. abyssi	3
YYR	1-648							P. abyssi	1
YYR	1-675							P. abyssi	1
YYR	1-687	E. coli						P. abyssi	2
YYR	1-707	E. coli			P. solitarium			P. abyssi	3
YYR	1-718	E. coli	D. melanogaster	H. sapiens	P. solitarium	A. thaliana	S. cerevisiae	P. abyssi	7
YYR	1-756	E. coli	D. melanogaster	H. sapiens	P. solitarium	A. thaliana	S. cerevisiae	P. abyssi	7
YYR	1-778	E. coli	D. melanogaster	H. sapiens	P. solitarium	A. thaliana	S. cerevisiae	P. abyssi	7
YYR	1-794		D. melanogaster	H. sapiens	P. solitarium	A. thaliana	S. cerevisiae	P. abyssi	6
YYR	1-801		D. melanogaster		P. solitarium	A. thaliana	S. cerevisiae	P. abyssi	5
YYR	1-828	E. coli						P. abyssi	2
YYR	1-842	E. coli	D. melanogaster	H. sapiens	P. solitarium	A. thaliana	S. cerevisiae	P. abyssi	7
YYR	1-851	E. coli						P. abyssi	2
YYR	1-855	E. coli						P. abyssi	2
YYR	1-868	E. coli	D. melanogaster	H. sapiens	P. solitarium	A. thaliana	S. cerevisiae	P. abyssi	7
YYR	1-876	E. coli	D. melanogaster	H. sapiens	P. solitarium	A. thaliana	S. cerevisiae	P. abyssi	7
YYR	1-883	E. coli	D. melanogaster	H. sapiens	P. solitarium	A. thaliana	S. cerevisiae	P. abyssi	7
YYR	1-892	E. coli	D. melanogaster	H. sapiens	P. solitarium	A. thaliana	S. cerevisiae	P. abyssi	7
YYR	1-929	E. coli	D. melanogaster	H. sapiens	P. solitarium	A. thaliana	S. cerevisiae	P. abyssi	7
YYR	1-954	E. coli	D. melanogaster	H. sapiens	P. solitarium	A. thaliana	S. cerevisiae	P. abyssi	7
YYR	1-957		D. melanogaster		P. solitarium	A. thaliana	S. cerevisiae	P. abyssi	5
YYR	1-1035	E. coli	D. melanogaster	H. sapiens	P. solitarium	A. thaliana	S. cerevisiae	P. abyssi	7
YYR	1-1038	E. coli						P. abyssi	2
YYR	1-1041	E. coli	D. melanogaster	H. sapiens	P. solitarium	A. thaliana	S. cerevisiae	P. abyssi	7
YYR	1-1046	E. coli	D. melanogaster					P. abyssi	3
YYR	1-1051	E. coli						P. abyssi	2
YYR	1-1066	E. coli	D. melanogaster	H. sapiens	P. solitarium	A. thaliana	S. cerevisiae	P. abyssi	7
YYR	1-1097		D. melanogaster	H. sapiens	P. solitarium	A. thaliana	S. cerevisiae	P. abyssi	6
YYR	1-1101	E. coli		H. sapiens	P. solitarium	A. thaliana		P. abyssi	5
YYR	1-1104	E. coli						P. abyssi	2
YYR	1-1133		D. melanogaster	H. sapiens	P. solitarium	A. thaliana	S. cerevisiae	P. abyssi	6
YYR	1-1142	E. coli			P. solitarium	A. thaliana	S. cerevisiae	P. abyssi	5
YYR	1-1145	E. coli			P. solitarium		S. cerevisiae	P. abyssi	4
YYR	1-1157	E. coli			P. solitarium		S. cerevisiae	P. abyssi	4
YYR	1-1184	E. coli						P. abyssi	2
YYR	1-1203		D. melanogaster		P. solitarium	A. thaliana	S. cerevisiae	P. abyssi	5
YYR	1-1208	E. coli	D. melanogaster	H. sapiens	P. solitarium	A. thaliana	S. cerevisiae	P. abyssi	7
YYR	1-1219	E. coli	D. melanogaster	H. sapiens	P. solitarium	A. thaliana	S. cerevisiae	P. abyssi	7
YYR	1-1228			H. sapiens	P. solitarium				2
YYR	1-1241								0
YYR	1-1249	E. coli				A. thaliana		P. abyssi	3
YYR	1-1262								0
YYR	1-1282							P. abyssi	1
YYR	1-1287	E. coli						P. abyssi	2
YYR	1-1299	E. coli	D. melanogaster	H. sapiens	P. solitarium	A. thaliana	S. cerevisiae	P. abyssi	7
YYR	1-1306	E. coli						P. abyssi	2
YYR	1-1312	E. coli		H. sapiens					2
YYR	1-1320	E. coli	D. melanogaster					P. abyssi	3
YYR	1-1343	E. coli	D. melanogaster	H. sapiens	P. solitarium	A. thaliana	S. cerevisiae	P. abyssi	7
YYR	1-1369	E. coli	D. melanogaster	H. sapiens	P. solitarium	A. thaliana	S. cerevisiae	P. abyssi	7
YYR	1-1376	E. coli	D. melanogaster	H. sapiens	P. solitarium	A. thaliana	S. cerevisiae	P. abyssi	7
YYR	1-1385	E. coli	D. melanogaster	H. sapiens	P. solitarium	A. thaliana	S. cerevisiae	P. abyssi	7
YYR	1-1389	E. coli	D. melanogaster	H. sapiens	P. solitarium	A. thaliana	S. cerevisiae	P. abyssi	7
YYR	1-1392	E. coli	D. melanogaster	H. sapiens	P. solitarium	A. thaliana	S. cerevisiae	P. abyssi	7
YYR	1-1397	E. coli						P. abyssi	2
YYR	1-1451							P. abyssi	1
YYR	1-1481	E. coli	D. melanogaster	H. sapiens		A. thaliana	S. cerevisiae	P. abyssi	6
YYR	1-1495	E. coli	D. melanogaster	H. sapiens	P. solitarium	A. thaliana	S. cerevisiae	P. abyssi	7
YYR	1-1507	E. coli	D. melanogaster	H. sapiens	P. solitarium	A. thaliana	S. cerevisiae	P. abyssi	7
YYR	1-1513	E. coli							1
YYR	1-1518	E. coli	D. melanogaster	H. sapiens		A. thaliana	S. cerevisiae	P. abyssi	6
YYR	2-33	E. coli						P. abyssi	2
YYR	2-46							P. abyssi	1
YYR	2-66	E. coli						P. abyssi	2
YYR	2-99	E. coli						P. abyssi	2
YYR	2-114	E. coli						P. abyssi	2
YYR	2-128	E. coli						P. abyssi	2
YYR	2-186			H. sapiens	P. solitarium	A. thaliana	S. cerevisiae		4
YYR	2-194	E. coli						P. abyssi	2
YYR	2-204		D. melanogaster	H. sapiens	P. solitarium	A. thaliana	S. cerevisiae	P. abyssi	6
YYR	2-211							P. abyssi	1
YYR	2-275							P. abyssi	1
YYR	2-335								0
YYR	2-343							P. abyssi	1
YYR	2-353	E. coli			P. solitarium	A. thaliana	S. cerevisiae	P. abyssi	5
YYR	2-366			H. sapiens	P. solitarium	A. thaliana	S. cerevisiae	P. abyssi	5
YYR	2-384	E. coli			P. solitarium	A. thaliana	S. cerevisiae	P. abyssi	5
YYR	2-425							P. abyssi	1
YYR	2-454				P. solitarium			P. abyssi	2
YYR	2-464	E. coli						P. abyssi	2
YYR	2-471	E. coli	D. melanogaster	H. sapiens	P. solitarium	A. thaliana	S. cerevisiae	P. abyssi	7
YYR	2-477	E. coli	D. melanogaster	H. sapiens	P. solitarium	A. thaliana	S. cerevisiae	P. abyssi	7
YYR	2-494	E. coli	D. melanogaster	H. sapiens	P. solitarium	A. thaliana	S. cerevisiae	P. abyssi	7
YYR	2-505	E. coli						P. abyssi	2
YYR	2-511	E. coli	D. melanogaster	H. sapiens	P. solitarium	A. thaliana		P. abyssi	6
YYR	2-536	E. coli	D. melanogaster	H. sapiens	P. solitarium	A. thaliana	S. cerevisiae	P. abyssi	7
YYR	2-560	E. coli			P. solitarium	A. thaliana		P. abyssi	4
YYR	2-566	E. coli	D. melanogaster	H. sapiens	P. solitarium	A. thaliana	S. cerevisiae	P. abyssi	7
YYR	2-574								0
YYR	2-672	E. coli	D. melanogaster	H. sapiens	P. solitarium	A. thaliana	S. cerevisiae	P. abyssi	7
YYR	2-684	E. coli	D. melanogaster	H. sapiens	P. solitarium	A. thaliana	S. cerevisiae		6
YYR	2-699	E. coli						P. abyssi	2
YYR	2-710	E. coli	D. melanogaster				S. cerevisiae	P. abyssi	4
YYR	2-731	E. coli	D. melanogaster					P. abyssi	3
YYR	2-775					A. thaliana	S. cerevisiae		2
YYR	2-792	E. coli			P. solitarium	A. thaliana	S. cerevisiae	P. abyssi	5
YYR	2-807	E. coli	D. melanogaster	H. sapiens	P. solitarium	A. thaliana	S. cerevisiae	P. abyssi	7
YYR	2-813							P. abyssi	1
YYR	2-822	E. coli	D. melanogaster	H. sapiens	P. solitarium	A. thaliana	S. cerevisiae	P. abyssi	7
YYR	2-843		D. melanogaster	H. sapiens	P. solitarium	A. thaliana	S. cerevisiae		5
YYR	2-854	E. coli							1
YYR	2-866	E. coli	D. melanogaster	H. sapiens	P. solitarium	A. thaliana	S. cerevisiae	P. abyssi	7
YYR	2-902	E. coli	D. melanogaster	H. sapiens		A. thaliana	S. cerevisiae		5
YYR	2-922	E. coli	D. melanogaster	H. sapiens	P. solitarium	A. thaliana	S. cerevisiae	P. abyssi	7
YYR	2-926	E. coli	D. melanogaster	H. sapiens	P. solitarium	A. thaliana	S. cerevisiae	P. abyssi	7
YYR	2-932							P. abyssi	1
YYR	2-942	E. coli	D. melanogaster	H. sapiens	P. solitarium	A. thaliana	S. cerevisiae	P. abyssi	7
YYR	2-952	E. coli	D. melanogaster	H. sapiens	P. solitarium	A. thaliana	S. cerevisiae	P. abyssi	7
YYR	2-963	E. coli							1
YYR	2-969								0
YYR	2-975	E. coli							1
YYR	2-1004	E. coli						P. abyssi	2
YYR	2-1044		D. melanogaster	H. sapiens	P. solitarium	A. thaliana	S. cerevisiae	P. abyssi	6
YYR	2-1051		D. melanogaster	H. sapiens	P. solitarium	A. thaliana	S. cerevisiae	P. abyssi	6
YYR	2-1082								0
YYR	2-1103	E. coli							1
YYR	2-1109							P. abyssi	1
YYR	2-1125	E. coli						P. abyssi	2
YYR	2-1130	E. coli						P. abyssi	2
YYR	2-1137	E. coli	D. melanogaster	H. sapiens	P. solitarium	A. thaliana	S. cerevisiae	P. abyssi	7
YYR	2-1146		D. melanogaster	H. sapiens	P. solitarium	A. thaliana			4
YYR	2-1157	E. coli				A. thaliana		P. abyssi	3
YYR	2-1205	E. coli							1
YYR	2-1210	E. coli						P. abyssi	2
YYR	2-1220	E. coli						P. abyssi	2
YYR	2-1227	E. coli	D. melanogaster	H. sapiens	P. solitarium	A. thaliana	S. cerevisiae	P. abyssi	7
YYR	2-1246	E. coli	D. melanogaster	H. sapiens	P. solitarium	A. thaliana	S. cerevisiae	P. abyssi	7
YYR	2-1253	E. coli	D. melanogaster	H. sapiens	P. solitarium	A. thaliana	S. cerevisiae	P. abyssi	7
YYR	2-1268			H. sapiens	P. solitarium	A. thaliana	S. cerevisiae	P. abyssi	5
YYR	2-1295				P. solitarium		S. cerevisiae	P. abyssi	3
YYR	2-1298	E. coli						P. abyssi	2
YYR	2-1340	E. coli		H. sapiens				P. abyssi	3
YYR	2-1361	E. coli					S. cerevisiae	P. abyssi	3
YYR	2-1382	E. coli	D. melanogaster	H. sapiens		A. thaliana		P. abyssi	5
YYR	2-1397	E. coli	D. melanogaster	H. sapiens	P. solitarium	A. thaliana	S. cerevisiae	P. abyssi	7
YYR	2-1435	E. coli						P. abyssi	2
YYR	2-1438	E. coli	D. melanogaster	H. sapiens	P. solitarium	A. thaliana	S. cerevisiae	P. abyssi	7
YYR	2-1481		D. melanogaster	H. sapiens	P. solitarium	A. thaliana	S. cerevisiae	P. abyssi	6
YYR	2-1485	E. coli	D. melanogaster	H. sapiens	P. solitarium	A. thaliana	S. cerevisiae	P. abyssi	7
YYR	2-1492	E. coli	D. melanogaster	H. sapiens	P. solitarium	A. thaliana	S. cerevisiae	P. abyssi	7
YYR	2-1534	E. coli			P. solitarium	A. thaliana	S. cerevisiae	P. abyssi	5
YYR	2-1543	E. coli		H. sapiens	P. solitarium			P. abyssi	4
YYR	2-1548				P. solitarium	A. thaliana		P. abyssi	3
YYR	2-1603								0
YYR	2-1616					A. thaliana	S. cerevisiae		2
YYR	2-1626		D. melanogaster			A. thaliana		P. abyssi	3
YYR	2-1630	E. coli			P. solitarium	A. thaliana	S. cerevisiae	P. abyssi	5
YYR	2-1747	E. coli						P. abyssi	2
YYR	2-1784	E. coli	D. melanogaster	H. sapiens	P. solitarium	A. thaliana	S. cerevisiae	P. abyssi	7
YYR	2-1789		D. melanogaster				S. cerevisiae	P. abyssi	3
YYR	2-1796	E. coli	D. melanogaster	H. sapiens	P. solitarium	A. thaliana	S. cerevisiae	P. abyssi	7
YYR	2-1824	E. coli						P. abyssi	2
YYR	2-1858		D. melanogaster	H. sapiens	P. solitarium	A. thaliana	S. cerevisiae	P. abyssi	6
YYR	2-1874	E. coli	D. melanogaster	H. sapiens	P. solitarium	A. thaliana	S. cerevisiae	P. abyssi	7
YYR	2-1882	E. coli	D. melanogaster	H. sapiens	P. solitarium	A. thaliana	S. cerevisiae	P. abyssi	7
YYR	2-1940	E. coli						P. abyssi	2
YYR	2-1964	E. coli	D. melanogaster	H. sapiens	P. solitarium	A. thaliana	S. cerevisiae	P. abyssi	7
YYR	2-1968	E. coli	D. melanogaster	H. sapiens	P. solitarium	A. thaliana	S. cerevisiae	P. abyssi	7
YYR	2-1987								0
YYR	2-2016							P. abyssi	1
YYR	2-2023	E. coli	D. melanogaster	H. sapiens	P. solitarium	A. thaliana	S. cerevisiae	P. abyssi	7
YYR	2-2027	E. coli	D. melanogaster	H. sapiens	P. solitarium	A. thaliana	S. cerevisiae	P. abyssi	7
YYR	2-2085	E. coli						P. abyssi	2
YYR	2-2105	E. coli	D. melanogaster	H. sapiens	P. solitarium	A. thaliana	S. cerevisiae	P. abyssi	7
YYR	2-2116	E. coli	D. melanogaster	H. sapiens	P. solitarium	A. thaliana	S. cerevisiae	P. abyssi	7
YYR	2-2134	E. coli	D. melanogaster	H. sapiens	P. solitarium	A. thaliana	S. cerevisiae	P. abyssi	7
YYR	2-2137	E. coli	D. melanogaster	H. sapiens	P. solitarium	A. thaliana	S. cerevisiae	P. abyssi	7
YYR	2-2148	E. coli						P. abyssi	2
YYR	2-2153	E. coli						P. abyssi	2
YYR	2-2181	E. coli	D. melanogaster	H. sapiens	P. solitarium	A. thaliana	S. cerevisiae	P. abyssi	7
YYR	2-2198	E. coli	D. melanogaster	H. sapiens	P. solitarium	A. thaliana	S. cerevisiae	P. abyssi	7
YYR	2-2207	E. coli							1
YYR	2-2215							P. abyssi	1
YYR	2-2227							P. abyssi	1
YYR	2-2256	E. coli		H. sapiens	P. solitarium	A. thaliana	S. cerevisiae	P. abyssi	6
YYR	2-2266	E. coli						P. abyssi	2
YYR	2-2269	E. coli						P. abyssi	2
YYR	2-2276	E. coli	D. melanogaster	H. sapiens	P. solitarium	A. thaliana	S. cerevisiae	P. abyssi	7
YYR	2-2282	E. coli			P. solitarium	A. thaliana	S. cerevisiae	P. abyssi	5
YYR	2-2322	E. coli	D. melanogaster					P. abyssi	3
YYR	2-2328								0
YYR	2-2365	E. coli	D. melanogaster	H. sapiens	P. solitarium	A. thaliana	S. cerevisiae	P. abyssi	7
YYR	2-2387	E. coli						P. abyssi	2
YYR	2-2436	E. coli	D. melanogaster	H. sapiens	P. solitarium	A. thaliana	S. cerevisiae	P. abyssi	7
YYR	2-2440	E. coli	D. melanogaster	H. sapiens	P. solitarium	A. thaliana	S. cerevisiae	P. abyssi	7
YYR	2-2477								0
YYR	2-2489		D. melanogaster	H. sapiens	P. solitarium	A. thaliana	S. cerevisiae	P. abyssi	6
YYR	2-2509			H. sapiens				P. abyssi	2
YYR	2-2536	E. coli	D. melanogaster	H. sapiens	P. solitarium	A. thaliana	S. cerevisiae	P. abyssi	7
YYR	2-2540	E. coli						P. abyssi	2
YYR	2-2576								0
YYR	2-2582		D. melanogaster		P. solitarium	A. thaliana	S. cerevisiae	P. abyssi	5
YYR	2-2633		D. melanogaster	H. sapiens	P. solitarium	A. thaliana	S. cerevisiae	P. abyssi	6
YYR	2-2638	E. coli						P. abyssi	2
YYR	2-2656								0
YYR	2-2670	E. coli	D. melanogaster	H. sapiens	P. solitarium	A. thaliana	S. cerevisiae	P. abyssi	7
YYR	2-2675	E. coli						P. abyssi	2
YYR	2-2688	E. coli	D. melanogaster	H. sapiens	P. solitarium	A. thaliana	S. cerevisiae	P. abyssi	7
YYR	2-2696	E. coli	D. melanogaster	H. sapiens	P. solitarium	A. thaliana	S. cerevisiae	P. abyssi	7
YYR	2-2702	E. coli	D. melanogaster	H. sapiens	P. solitarium	A. thaliana	S. cerevisiae	P. abyssi	7
YYR	2-2717	E. coli						P. abyssi	2
YYR	2-2735	E. coli	D. melanogaster	H. sapiens		A. thaliana		P. abyssi	5
YYR	2-2747	E. coli	D. melanogaster	H. sapiens	P. solitarium	A. thaliana	S. cerevisiae		6
YYR	2-2751	E. coli	D. melanogaster	H. sapiens	P. solitarium	A. thaliana	S. cerevisiae	P. abyssi	7
YYR	2-2755		D. melanogaster	H. sapiens	P. solitarium	A. thaliana	S. cerevisiae	P. abyssi	6
YYR	2-2758	E. coli		H. sapiens	P. solitarium	A. thaliana	S. cerevisiae	P. abyssi	6
YYR	2-2775	E. coli	D. melanogaster	H. sapiens	P. solitarium	A. thaliana	S. cerevisiae	P. abyssi	7
YYR	2-2781	E. coli	D. melanogaster	H. sapiens	P. solitarium	A. thaliana	S. cerevisiae	P. abyssi	7
YYR	2-2789	E. coli	D. melanogaster	H. sapiens	P. solitarium	A. thaliana	S. cerevisiae	P. abyssi	7
YYR	2-2801	E. coli	D. melanogaster	H. sapiens	P. solitarium	A. thaliana	S. cerevisiae	P. abyssi	7
YYR	2-2808	E. coli						P. abyssi	2
YYR	2-2812	E. coli	D. melanogaster	H. sapiens	P. solitarium	A. thaliana	S. cerevisiae	P. abyssi	7
YYR	2-2815	E. coli	D. melanogaster	H. sapiens	P. solitarium	A. thaliana	S. cerevisiae	P. abyssi	7
YYR	2-2832	E. coli						P. abyssi	2
YYR	2-2849	E. coli		H. sapiens	P. solitarium	A. thaliana	S. cerevisiae	P. abyssi	6
YYR	2-2880	E. coli		H. sapiens	P. solitarium	A. thaliana	S. cerevisiae	P. abyssi	6
YYR	2-2892	E. coli	D. melanogaster	H. sapiens	P. solitarium	A. thaliana	S. cerevisiae	P. abyssi	7
YYR	2-2909	E. coli					S. cerevisiae	P. abyssi	3
YYR	2-2912						S. cerevisiae	P. abyssi	2
YYR	2-2920	E. coli	D. melanogaster	H. sapiens	P. solitarium	A. thaliana	S. cerevisiae	P. abyssi	7
YYR	2-2942	E. coli	D. melanogaster	H. sapiens	P. solitarium	A. thaliana	S. cerevisiae	P. abyssi	7
YYR	2-2952	E. coli	D. melanogaster	H. sapiens	P. solitarium	A. thaliana	S. cerevisiae	P. abyssi	7
YYR	2-2970	E. coli						P. abyssi	2
YYR	2-3009								0
YYR	2-3020			H. sapiens	P. solitarium	A. thaliana	S. cerevisiae		4
YYR	2-3025	E. coli						P. abyssi	2
YYR	2-3067							P. abyssi	1
YYR	2-3075	E. coli						P. abyssi	2
YYR	2-3081	E. coli	D. melanogaster	H. sapiens		A. thaliana		P. abyssi	5
YYR	5-4	E. coli	D. melanogaster	H. sapiens	P. solitarium	A. thaliana	S. cerevisiae		6
YYR	5-11	E. coli			P. solitarium	A. thaliana	S. cerevisiae	P. abyssi	5
YYR	5-31	E. coli		H. sapiens				P. abyssi	3
YYR	5-37	E. coli						P. abyssi	2
YYR	5-42	E. coli	D. melanogaster					P. abyssi	3
YYR	5-55							P. abyssi	1
YYR	5-64					A. thaliana	S. cerevisiae	P. abyssi	3
YYR	5-116	E. coli				A. thaliana	S. cerevisiae		3
YRR	1-14	E. coli			P. solitarium	A. thaliana	S. cerevisiae	P. abyssi	5
YRR	1-50	E. coli		H. sapiens	P. solitarium	A. thaliana	S. cerevisiae	P. abyssi	6
YRR	1-59	E. coli	D. melanogaster	H. sapiens	P. solitarium	A. thaliana		P. abyssi	6
YRR	1-64	E. coli						P. abyssi	2
YRR	1-87	E. coli	D. melanogaster	H. sapiens	P. solitarium	A. thaliana	S. cerevisiae	P. abyssi	7
YRR	1-90	E. coli	D. melanogaster	H. sapiens	P. solitarium	A. thaliana	S. cerevisiae	P. abyssi	7
YRR	1-94	E. coli						P. abyssi	2
YRR	1-102	E. coli	D. melanogaster	H. sapiens	P. solitarium	A. thaliana	S. cerevisiae	P. abyssi	7
YRR	1-109	E. coli							1
YRR	1-113							P. abyssi	1
YRR	1-129								0
YRR	1-135	E. coli						P. abyssi	2
YRR	1-155	E. coli	D. melanogaster		P. solitarium	A. thaliana	S. cerevisiae	P. abyssi	6
YRR	1-165	E. coli						P. abyssi	2
YRR	1-214							P. abyssi	1
YRR	1-220		D. melanogaster	H. sapiens	P. solitarium	A. thaliana	S. cerevisiae	P. abyssi	6
YRR	1-236	E. coli	D. melanogaster	H. sapiens	P. solitarium	A. thaliana	S. cerevisiae	P. abyssi	7
YRR	1-244		D. melanogaster	H. sapiens		A. thaliana	S. cerevisiae	P. abyssi	5
YRR	1-247	E. coli	D. melanogaster	H. sapiens	P. solitarium	A. thaliana	S. cerevisiae	P. abyssi	7
YRR	1-252	E. coli			P. solitarium	A. thaliana	S. cerevisiae	P. abyssi	5
YRR	1-255	E. coli			P. solitarium	A. thaliana	S. cerevisiae	P. abyssi	5
YRR	1-263							P. abyssi	1
YRR	1-271	E. coli	D. melanogaster		P. solitarium	A. thaliana	S. cerevisiae		5
YRR	1-287	E. coli					S. cerevisiae	P. abyssi	3
YRR	1-314	E. coli	D. melanogaster	H. sapiens	P. solitarium	A. thaliana	S. cerevisiae	P. abyssi	7
YRR	1-336	E. coli						P. abyssi	2
YRR	1-343	E. coli	D. melanogaster	H. sapiens	P. solitarium	A. thaliana	S. cerevisiae	P. abyssi	7
YRR	1-346	E. coli	D. melanogaster	H. sapiens	P. solitarium	A. thaliana	S. cerevisiae	P. abyssi	7
YRR	1-363	E. coli			P. solitarium	A. thaliana	S. cerevisiae	P. abyssi	5
YRR	1-370								0
YRR	1-381							P. abyssi	1
YRR	1-433							P. abyssi	1
YRR	1-446	E. coli						P. abyssi	2
YRR	1-459		D. melanogaster	H. sapiens	P. solitarium	A. thaliana	S. cerevisiae		5
YRR	1-463		D. melanogaster		P. solitarium		S. cerevisiae	P. abyssi	4
YRR	1-486	E. coli	D. melanogaster	H. sapiens	P. solitarium	A. thaliana	S. cerevisiae	P. abyssi	7
YRR	1-495	E. coli	D. melanogaster	H. sapiens	P. solitarium	A. thaliana	S. cerevisiae	P. abyssi	7
YRR	1-498	E. coli	D. melanogaster	H. sapiens	P. solitarium	A. thaliana	S. cerevisiae	P. abyssi	7
YRR	1-512	E. coli						P. abyssi	2
YRR	1-532	E. coli						P. abyssi	2
YRR	1-538	E. coli	D. melanogaster	H. sapiens	P. solitarium	A. thaliana	S. cerevisiae	P. abyssi	7
YRR	1-549	E. coli	D. melanogaster	H. sapiens	P. solitarium	A. thaliana	S. cerevisiae	P. abyssi	7
YRR	1-553	E. coli	D. melanogaster	H. sapiens	P. solitarium	A. thaliana	S. cerevisiae	P. abyssi	7
YRR	1-558								0
YRR	1-561	E. coli						P. abyssi	2
YRR	1-572	E. coli	D. melanogaster		P. solitarium	A. thaliana	S. cerevisiae	P. abyssi	6
YRR	1-582							P. abyssi	1
YRR	1-587	E. coli						P. abyssi	2
YRR	1-615	E. coli							1
YRR	1-621	E. coli						P. abyssi	2
YRR	1-627		D. melanogaster	H. sapiens	P. solitarium	A. thaliana	S. cerevisiae	P. abyssi	6
YRR	1-649							P. abyssi	1
YRR	1-654	E. coli		H. sapiens	P. solitarium	A. thaliana	S. cerevisiae	P. abyssi	6
YRR	1-660	E. coli	D. melanogaster	H. sapiens	P. solitarium	A. thaliana	S. cerevisiae	P. abyssi	7
YRR	1-670							P. abyssi	1
YRR	1-676							P. abyssi	1
YRR	1-688	E. coli				A. thaliana		P. abyssi	3
YRR	1-694	E. coli	D. melanogaster	H. sapiens	P. solitarium	A. thaliana	S. cerevisiae	P. abyssi	7
YRR	1-708	E. coli			P. solitarium			P. abyssi	3
YRR	1-719	E. coli						P. abyssi	2
YRR	1-725							P. abyssi	1
YRR	1-732	E. coli	D. melanogaster	H. sapiens	P. solitarium	A. thaliana	S. cerevisiae	P. abyssi	7
YRR	1-747	E. coli	D. melanogaster	H. sapiens	P. solitarium	A. thaliana	S. cerevisiae	P. abyssi	7
YRR	1-757	E. coli	D. melanogaster	H. sapiens	P. solitarium	A. thaliana	S. cerevisiae	P. abyssi	7
YRR	1-769	E. coli	D. melanogaster	H. sapiens	P. solitarium	A. thaliana	S. cerevisiae	P. abyssi	7
YRR	1-781	E. coli	D. melanogaster	H. sapiens	P. solitarium	A. thaliana	S. cerevisiae	P. abyssi	7
YRR	1-785	E. coli	D. melanogaster	H. sapiens		A. thaliana			4
YRR	1-795		D. melanogaster	H. sapiens	P. solitarium	A. thaliana	S. cerevisiae	P. abyssi	6
YRR	1-802		D. melanogaster		P. solitarium	A. thaliana	S. cerevisiae	P. abyssi	5
YRR	1-813							P. abyssi	1
YRR	1-823		D. melanogaster		P. solitarium	A. thaliana	S. cerevisiae	P. abyssi	5
YRR	1-829	E. coli							1
YRR	1-843	E. coli	D. melanogaster	H. sapiens		A. thaliana	S. cerevisiae	P. abyssi	6
YRR	1-856	E. coli						P. abyssi	2
YRR	1-865	E. coli	D. melanogaster	H. sapiens	P. solitarium	A. thaliana	S. cerevisiae	P. abyssi	7
YRR	1-871	E. coli	D. melanogaster	H. sapiens	P. solitarium	A. thaliana	S. cerevisiae	P. abyssi	7
YRR	1-877	E. coli	D. melanogaster	H. sapiens	P. solitarium	A. thaliana	S. cerevisiae	P. abyssi	7
YRR	1-884	E. coli	D. melanogaster	H. sapiens	P. solitarium	A. thaliana	S. cerevisiae	P. abyssi	7
YRR	1-893	E. coli	D. melanogaster	H. sapiens	P. solitarium	A. thaliana	S. cerevisiae	P. abyssi	7
YRR	1-896	E. coli	D. melanogaster	H. sapiens	P. solitarium	A. thaliana	S. cerevisiae	P. abyssi	7
YRR	1-909	E. coli						P. abyssi	2
YRR	1-916	E. coli	D. melanogaster	H. sapiens	P. solitarium	A. thaliana	S. cerevisiae	P. abyssi	7
YRR	1-925	E. coli	D. melanogaster	H. sapiens	P. solitarium	A. thaliana	S. cerevisiae	P. abyssi	7
YRR	1-930	E. coli	D. melanogaster	H. sapiens	P. solitarium	A. thaliana	S. cerevisiae	P. abyssi	7
YRR	1-940	E. coli	D. melanogaster	H. sapiens	P. solitarium	A. thaliana	S. cerevisiae	P. abyssi	7
YRR	1-958		D. melanogaster		P. solitarium	A. thaliana	S. cerevisiae	P. abyssi	5
YRR	1-976				P. solitarium	A. thaliana	S. cerevisiae	P. abyssi	4
YRR	1-1032	E. coli	D. melanogaster	H. sapiens	P. solitarium	A. thaliana	S. cerevisiae	P. abyssi	7
YRR	1-1042	E. coli	D. melanogaster	H. sapiens	P. solitarium	A. thaliana	S. cerevisiae	P. abyssi	7
YRR	1-1054	E. coli	D. melanogaster	H. sapiens	P. solitarium	A. thaliana	S. cerevisiae	P. abyssi	7
YRR	1-1067	E. coli	D. melanogaster	H. sapiens	P. solitarium	A. thaliana	S. cerevisiae	P. abyssi	7
YRR	1-1076	E. coli	D. melanogaster	H. sapiens	P. solitarium	A. thaliana	S. cerevisiae	P. abyssi	7
YRR	1-1079	E. coli	D. melanogaster	H. sapiens	P. solitarium	A. thaliana	S. cerevisiae	P. abyssi	7
YRR	1-1098		D. melanogaster	H. sapiens	P. solitarium	A. thaliana	S. cerevisiae	P. abyssi	6
YRR	1-1105	E. coli					S. cerevisiae	P. abyssi	3
YRR	1-1134		D. melanogaster	H. sapiens	P. solitarium	A. thaliana	S. cerevisiae	P. abyssi	6
YRR	1-1146	E. coli		H. sapiens	P. solitarium		S. cerevisiae	P. abyssi	5
YRR	1-1152	E. coli					S. cerevisiae	P. abyssi	3
YRR	1-1158	E. coli			P. solitarium		S. cerevisiae	P. abyssi	4
YRR	1-1174	E. coli	D. melanogaster	H. sapiens	P. solitarium	A. thaliana	S. cerevisiae	P. abyssi	7
YRR	1-1180	E. coli	D. melanogaster	H. sapiens	P. solitarium	A. thaliana	S. cerevisiae	P. abyssi	7
YRR	1-1185							P. abyssi	1
YRR	1-1190	E. coli							1
YRR	1-1204		D. melanogaster		P. solitarium	A. thaliana	S. cerevisiae	P. abyssi	5
YRR	1-1222	E. coli	D. melanogaster					P. abyssi	3
YRR	1-1225	E. coli	D. melanogaster	H. sapiens	P. solitarium	A. thaliana	S. cerevisiae	P. abyssi	7
YRR	1-1229			H. sapiens	P. solitarium			P. abyssi	3
YRR	1-1234	E. coli	D. melanogaster	H. sapiens	P. solitarium	A. thaliana	S. cerevisiae	P. abyssi	7
YRR	1-1237				P. solitarium	A. thaliana	S. cerevisiae	P. abyssi	4
YRR	1-1244	E. coli						P. abyssi	2
YRR	1-1263		D. melanogaster	H. sapiens		A. thaliana	S. cerevisiae	P. abyssi	5
YRR	1-1271	E. coli	D. melanogaster	H. sapiens			S. cerevisiae	P. abyssi	5
YRR	1-1283	E. coli		H. sapiens	P. solitarium	A. thaliana		P. abyssi	5
YRR	1-1288	E. coli						P. abyssi	2
YRR	1-1302	E. coli		H. sapiens	P. solitarium	A. thaliana	S. cerevisiae	P. abyssi	6
YRR	1-1321	E. coli	D. melanogaster					P. abyssi	3
YRR	1-1333	E. coli	D. melanogaster	H. sapiens	P. solitarium	A. thaliana	S. cerevisiae		6
YRR	1-1355	E. coli						P. abyssi	2
YRR	1-1358	E. coli						P. abyssi	2
YRR	1-1417		D. melanogaster	H. sapiens	P. solitarium	A. thaliana	S. cerevisiae	P. abyssi	6
YRR	1-1452							P. abyssi	1
YRR	1-1458				P. solitarium			P. abyssi	2
YRR	1-1467	E. coli						P. abyssi	2
YRR	1-1484	E. coli	D. melanogaster	H. sapiens		A. thaliana	S. cerevisiae	P. abyssi	6
YRR	1-1487	E. coli	D. melanogaster	H. sapiens	P. solitarium	A. thaliana	S. cerevisiae	P. abyssi	7
YRR	1-1492	E. coli						P. abyssi	2
YRR	1-1498	E. coli	D. melanogaster	H. sapiens	P. solitarium	A. thaliana	S. cerevisiae	P. abyssi	7
YRR	1-1510	E. coli	D. melanogaster	H. sapiens	P. solitarium	A. thaliana	S. cerevisiae	P. abyssi	7
YRR	1-1514	E. coli							1
YRR	2-22	E. coli						P. abyssi	2
YRR	2-25	E. coli						P. abyssi	2
YRR	2-34	E. coli						P. abyssi	2
YRR	2-47	E. coli						P. abyssi	2
YRR	2-50	E. coli						P. abyssi	2
YRR	2-59							P. abyssi	1
YRR	2-62	E. coli						P. abyssi	2
YRR	2-69	E. coli						P. abyssi	2
YRR	2-72	E. coli						P. abyssi	2
YRR	2-93							P. abyssi	1
YRR	2-115	E. coli						P. abyssi	2
YRR	2-119	E. coli						P. abyssi	2
YRR	2-187							P. abyssi	1
YRR	2-195	E. coli						P. abyssi	2
YRR	2-205		D. melanogaster	H. sapiens	P. solitarium	A. thaliana	S. cerevisiae	P. abyssi	6
YRR	2-212			H. sapiens	P. solitarium	A. thaliana	S. cerevisiae		4
YRR	2-227	E. coli	D. melanogaster	H. sapiens	P. solitarium	A. thaliana	S. cerevisiae	P. abyssi	7
YRR	2-233							P. abyssi	1
YRR	2-241							P. abyssi	1
YRR	2-245	E. coli	D. melanogaster	H. sapiens	P. solitarium	A. thaliana	S. cerevisiae	P. abyssi	7
YRR	2-248	E. coli	D. melanogaster	H. sapiens	P. solitarium	A. thaliana	S. cerevisiae		6
YRR	2-251	E. coli	D. melanogaster	H. sapiens	P. solitarium	A. thaliana	S. cerevisiae	P. abyssi	7
YRR	2-255	E. coli	D. melanogaster	H. sapiens	P. solitarium	A. thaliana	S. cerevisiae	P. abyssi	7
YRR	2-271	E. coli						P. abyssi	2
YRR	2-314								0
YRR	2-344							P. abyssi	1
YRR	2-354	E. coli			P. solitarium	A. thaliana	S. cerevisiae	P. abyssi	5
YRR	2-376	E. coli			P. solitarium	A. thaliana	S. cerevisiae	P. abyssi	5
YRR	2-379	E. coli						P. abyssi	2
YRR	2-387		D. melanogaster	H. sapiens				P. abyssi	3
YRR	2-391	E. coli	D. melanogaster		P. solitarium				3
YRR	2-447							P. abyssi	1
YRR	2-455	E. coli	D. melanogaster	H. sapiens	P. solitarium	A. thaliana	S. cerevisiae	P. abyssi	7
YRR	2-472	E. coli	D. melanogaster	H. sapiens	P. solitarium	A. thaliana	S. cerevisiae	P. abyssi	7
YRR	2-478	E. coli	D. melanogaster	H. sapiens	P. solitarium	A. thaliana	S. cerevisiae	P. abyssi	7
YRR	2-495	E. coli	D. melanogaster	H. sapiens	P. solitarium	A. thaliana	S. cerevisiae	P. abyssi	7
YRR	2-498	E. coli	D. melanogaster	H. sapiens	P. solitarium	A. thaliana	S. cerevisiae	P. abyssi	7
YRR	2-501	E. coli	D. melanogaster		P. solitarium	A. thaliana	S. cerevisiae	P. abyssi	6
YRR	2-506	E. coli						P. abyssi	2
YRR	2-514	E. coli	D. melanogaster	H. sapiens	P. solitarium	A. thaliana	S. cerevisiae	P. abyssi	7
YRR	2-525	E. coli	D. melanogaster	H. sapiens		A. thaliana	S. cerevisiae	P. abyssi	6
YRR	2-561	E. coli	D. melanogaster	H. sapiens	P. solitarium	A. thaliana	S. cerevisiae	P. abyssi	7
YRR	2-577	E. coli						P. abyssi	2
YRR	2-673		D. melanogaster	H. sapiens	P. solitarium	A. thaliana	S. cerevisiae	P. abyssi	6
YRR	2-680	E. coli	D. melanogaster	H. sapiens	P. solitarium	A. thaliana	S. cerevisiae	P. abyssi	7
YRR	2-685	E. coli	D. melanogaster	H. sapiens	P. solitarium	A. thaliana	S. cerevisiae	P. abyssi	7
YRR	2-702	E. coli						P. abyssi	2
YRR	2-705	E. coli	D. melanogaster					P. abyssi	3
YRR	2-711	E. coli						P. abyssi	2
YRR	2-726								0
YRR	2-737						S. cerevisiae		1
YRR	2-743	E. coli			P. solitarium		S. cerevisiae	P. abyssi	4
YRR	2-776				P. solitarium	A. thaliana	S. cerevisiae	P. abyssi	4
YRR	2-795	E. coli						P. abyssi	2
YRR	2-808	E. coli	D. melanogaster	H. sapiens	P. solitarium	A. thaliana	S. cerevisiae	P. abyssi	7
YRR	2-814							P. abyssi	1
YRR	2-818	E. coli	D. melanogaster	H. sapiens	P. solitarium	A. thaliana	S. cerevisiae	P. abyssi	7
YRR	2-829	E. coli	D. melanogaster	H. sapiens		A. thaliana	S. cerevisiae		5
YRR	2-833	E. coli	D. melanogaster	H. sapiens	P. solitarium	A. thaliana	S. cerevisiae	P. abyssi	7
YRR	2-838	E. coli	D. melanogaster	H. sapiens	P. solitarium	A. thaliana	S. cerevisiae	P. abyssi	7
YRR	2-844		D. melanogaster	H. sapiens	P. solitarium	A. thaliana	S. cerevisiae		5
YRR	2-849	E. coli							1
YRR	2-855	E. coli							1
YRR	2-859	E. coli	D. melanogaster	H. sapiens	P. solitarium	A. thaliana	S. cerevisiae	P. abyssi	7
YRR	2-885		D. melanogaster	H. sapiens	P. solitarium	A. thaliana	S. cerevisiae	P. abyssi	6
YRR	2-898	E. coli		H. sapiens		A. thaliana		P. abyssi	4
YRR	2-909	E. coli	D. melanogaster	H. sapiens	P. solitarium	A. thaliana	S. cerevisiae	P. abyssi	7
YRR	2-915	E. coli	D. melanogaster	H. sapiens	P. solitarium	A. thaliana	S. cerevisiae	P. abyssi	7
YRR	2-923	E. coli	D. melanogaster	H. sapiens	P. solitarium	A. thaliana	S. cerevisiae	P. abyssi	7
YRR	2-927	E. coli	D. melanogaster	H. sapiens	P. solitarium	A. thaliana	S. cerevisiae	P. abyssi	7
YRR	2-933							P. abyssi	1
YRR	2-939	E. coli	D. melanogaster	H. sapiens	P. solitarium	A. thaliana	S. cerevisiae	P. abyssi	7
YRR	2-943	E. coli	D. melanogaster	H. sapiens	P. solitarium	A. thaliana	S. cerevisiae	P. abyssi	7
YRR	2-953	E. coli	D. melanogaster	H. sapiens	P. solitarium	A. thaliana	S. cerevisiae	P. abyssi	7
YRR	2-958								0
YRR	2-964	E. coli							1
YRR	2-970		D. melanogaster	H. sapiens	P. solitarium	A. thaliana	S. cerevisiae	P. abyssi	6
YRR	2-997	E. coli	D. melanogaster	H. sapiens	P. solitarium	A. thaliana	S. cerevisiae	P. abyssi	7
YRR	2-1005		D. melanogaster	H. sapiens	P. solitarium	A. thaliana	S. cerevisiae	P. abyssi	6
YRR	2-1045	E. coli	D. melanogaster	H. sapiens	P. solitarium	A. thaliana	S. cerevisiae	P. abyssi	7
YRR	2-1052	E. coli	D. melanogaster	H. sapiens	P. solitarium	A. thaliana	S. cerevisiae	P. abyssi	7
YRR	2-1061								0
YRR	2-1069							P. abyssi	1
YRR	2-1076	E. coli			P. solitarium		S. cerevisiae		3
YRR	2-1083								0
YRR	2-1090	E. coli	D. melanogaster	H. sapiens	P. solitarium	A. thaliana	S. cerevisiae		6
YRR	2-1097	E. coli	D. melanogaster	H. sapiens	P. solitarium	A. thaliana	S. cerevisiae	P. abyssi	7
YRR	2-1110				P. solitarium	A. thaliana	S. cerevisiae	P. abyssi	4
YRR	2-1121	E. coli						P. abyssi	2
YRR	2-1126	E. coli						P. abyssi	2
YRR	2-1138	E. coli		H. sapiens	P. solitarium		S. cerevisiae	P. abyssi	5
YRR	2-1147		D. melanogaster	H. sapiens	P. solitarium	A. thaliana			4
YRR	2-1158	E. coli				A. thaliana		P. abyssi	3
YRR	2-1171		D. melanogaster			A. thaliana	S. cerevisiae	P. abyssi	4
YRR	2-1194	E. coli	D. melanogaster	H. sapiens	P. solitarium	A. thaliana	S. cerevisiae	P. abyssi	7
YRR	2-1206	E. coli							1
YRR	2-1211	E. coli	D. melanogaster	H. sapiens	P. solitarium	A. thaliana	S. cerevisiae	P. abyssi	7
YRR	2-1217	E. coli						P. abyssi	2
YRR	2-1228	E. coli	D. melanogaster	H. sapiens	P. solitarium	A. thaliana	S. cerevisiae	P. abyssi	7
YRR	2-1239	E. coli	D. melanogaster	H. sapiens	P. solitarium	A. thaliana	S. cerevisiae	P. abyssi	7
YRR	2-1242	E. coli	D. melanogaster	H. sapiens	P. solitarium	A. thaliana	S. cerevisiae	P. abyssi	7
YRR	2-1254	E. coli	D. melanogaster	H. sapiens	P. solitarium	A. thaliana	S. cerevisiae	P. abyssi	7
YRR	2-1269			H. sapiens	P. solitarium	A. thaliana	S. cerevisiae	P. abyssi	5
YRR	2-1280	E. coli						P. abyssi	2
YRR	2-1299	E. coli						P. abyssi	2
YRR	2-1307	E. coli						P. abyssi	2
YRR	2-1325								0
YRR	2-1328	E. coli	D. melanogaster	H. sapiens	P. solitarium	A. thaliana	S. cerevisiae	P. abyssi	7
YRR	2-1364	E. coli	D. melanogaster	H. sapiens	P. solitarium	A. thaliana	S. cerevisiae	P. abyssi	7
YRR	2-1374	E. coli	D. melanogaster	H. sapiens	P. solitarium			P. abyssi	5
YRR	2-1379				P. solitarium		S. cerevisiae		2
YRR	2-1383	E. coli						P. abyssi	2
YRR	2-1389								0
YRR	2-1398	E. coli	D. melanogaster	H. sapiens	P. solitarium	A. thaliana	S. cerevisiae		6
YRR	2-1407	E. coli	D. melanogaster	H. sapiens	P. solitarium	A. thaliana	S. cerevisiae	P. abyssi	7
YRR	2-1423	E. coli	D. melanogaster	H. sapiens	P. solitarium	A. thaliana	S. cerevisiae	P. abyssi	7
YRR	2-1439	E. coli	D. melanogaster	H. sapiens	P. solitarium	A. thaliana	S. cerevisiae	P. abyssi	7
YRR	2-1447	E. coli							1
YRR	2-1461	E. coli						P. abyssi	2
YRR	2-1482		D. melanogaster	H. sapiens	P. solitarium	A. thaliana	S. cerevisiae	P. abyssi	6
YRR	2-1486	E. coli	D. melanogaster	H. sapiens	P. solitarium	A. thaliana	S. cerevisiae	P. abyssi	7
YRR	2-1493	E. coli	D. melanogaster	H. sapiens	P. solitarium	A. thaliana	S. cerevisiae	P. abyssi	7
YRR	2-1498	E. coli							1
YRR	2-1530	E. coli		H. sapiens	P. solitarium			P. abyssi	4
YRR	2-1535	E. coli			P. solitarium	A. thaliana	S. cerevisiae	P. abyssi	5
YRR	2-1568	E. coli	D. melanogaster	H. sapiens	P. solitarium	A. thaliana	S. cerevisiae	P. abyssi	7
YRR	2-1586							P. abyssi	1
YRR	2-1599							P. abyssi	1
YRR	2-1604								0
YRR	2-1608								0
YRR	2-1631	E. coli		H. sapiens	P. solitarium	A. thaliana	S. cerevisiae	P. abyssi	6
YRR	2-1639	E. coli						P. abyssi	2
YRR	2-1689	E. coli						P. abyssi	2
YRR	2-1797	E. coli						P. abyssi	2
YRR	2-1802	E. coli		H. sapiens	P. solitarium	A. thaliana	S. cerevisiae	P. abyssi	6
YRR	2-1825	E. coli						P. abyssi	2
YRR	2-1835	E. coli						P. abyssi	2
YRR	2-1859		D. melanogaster	H. sapiens	P. solitarium	A. thaliana	S. cerevisiae	P. abyssi	6
YRR	2-1862	E. coli	D. melanogaster	H. sapiens	P. solitarium	A. thaliana	S. cerevisiae	P. abyssi	7
YRR	2-1867	E. coli	D. melanogaster	H. sapiens	P. solitarium	A. thaliana	S. cerevisiae	P. abyssi	7
YRR	2-1877	E. coli	D. melanogaster	H. sapiens	P. solitarium	A. thaliana	S. cerevisiae	P. abyssi	7
YRR	2-1883	E. coli	D. melanogaster	H. sapiens	P. solitarium	A. thaliana	S. cerevisiae	P. abyssi	7
YRR	2-1943							P. abyssi	1
YRR	2-1946							P. abyssi	1
YRR	2-1961	E. coli	D. melanogaster	H. sapiens	P. solitarium	A. thaliana	S. cerevisiae	P. abyssi	7
YRR	2-1972	E. coli						P. abyssi	2
YRR	2-1980	E. coli					S. cerevisiae	P. abyssi	3
YRR	2-2010								0
YRR	2-2017	E. coli	D. melanogaster	H. sapiens	P. solitarium	A. thaliana	S. cerevisiae	P. abyssi	7
YRR	2-2028	E. coli	D. melanogaster	H. sapiens	P. solitarium	A. thaliana	S. cerevisiae	P. abyssi	7
YRR	2-2034	E. coli						P. abyssi	2
YRR	2-2054							P. abyssi	1
YRR	2-2073								0
YRR	2-2078	E. coli						P. abyssi	2
YRR	2-2086	E. coli						P. abyssi	2
YRR	2-2089	E. coli		H. sapiens	P. solitarium	A. thaliana	S. cerevisiae	P. abyssi	6
YRR	2-2093	E. coli	D. melanogaster	H. sapiens	P. solitarium	A. thaliana	S. cerevisiae	P. abyssi	7
YRR	2-2096	E. coli	D. melanogaster	H. sapiens	P. solitarium	A. thaliana	S. cerevisiae	P. abyssi	7
YRR	2-2102	E. coli	D. melanogaster	H. sapiens	P. solitarium	A. thaliana	S. cerevisiae	P. abyssi	7
YRR	2-2108	E. coli	D. melanogaster	H. sapiens	P. solitarium	A. thaliana	S. cerevisiae	P. abyssi	7
YRR	2-2117	E. coli	D. melanogaster	H. sapiens	P. solitarium	A. thaliana	S. cerevisiae	P. abyssi	7
YRR	2-2122	E. coli	D. melanogaster	H. sapiens	P. solitarium	A. thaliana	S. cerevisiae	P. abyssi	7
YRR	2-2138	E. coli						P. abyssi	2
YRR	2-2142	E. coli	D. melanogaster	H. sapiens	P. solitarium	A. thaliana	S. cerevisiae	P. abyssi	7
YRR	2-2149	E. coli	D. melanogaster	H. sapiens	P. solitarium	A. thaliana	S. cerevisiae	P. abyssi	7
YRR	2-2158	E. coli	D. melanogaster	H. sapiens	P. solitarium	A. thaliana	S. cerevisiae	P. abyssi	7
YRR	2-2167	E. coli	D. melanogaster			A. thaliana	S. cerevisiae	P. abyssi	5
YRR	2-2170	E. coli	D. melanogaster	H. sapiens	P. solitarium	A. thaliana	S. cerevisiae	P. abyssi	7
YRR	2-2199	E. coli	D. melanogaster	H. sapiens	P. solitarium	A. thaliana	S. cerevisiae	P. abyssi	7
YRR	2-2202	E. coli	D. melanogaster	H. sapiens	P. solitarium	A. thaliana	S. cerevisiae	P. abyssi	7
YRR	2-2216							P. abyssi	1
YRR	2-2219	E. coli							1
YRR	2-2228							P. abyssi	1
YRR	2-2238	E. coli	D. melanogaster	H. sapiens	P. solitarium	A. thaliana	S. cerevisiae	P. abyssi	7
YRR	2-2241	E. coli	D. melanogaster	H. sapiens	P. solitarium	A. thaliana	S. cerevisiae	P. abyssi	7
YRR	2-2259	E. coli						P. abyssi	2
YRR	2-2272	E. coli	D. melanogaster	H. sapiens	P. solitarium	A. thaliana	S. cerevisiae	P. abyssi	7
YRR	2-2283	E. coli							1
YRR	2-2290	E. coli				A. thaliana		P. abyssi	3
YRR	2-2304	E. coli	D. melanogaster	H. sapiens	P. solitarium	A. thaliana	S. cerevisiae	P. abyssi	7
YRR	2-2309	E. coli	D. melanogaster	H. sapiens	P. solitarium	A. thaliana	S. cerevisiae	P. abyssi	7
YRR	2-2313	E. coli	D. melanogaster	H. sapiens	P. solitarium	A. thaliana	S. cerevisiae	P. abyssi	7
YRR	2-2323	E. coli	D. melanogaster					P. abyssi	3
YRR	2-2329								0
YRR	2-2337	E. coli						P. abyssi	2
YRR	2-2343								0
YRR	2-2346	E. coli	D. melanogaster					P. abyssi	3
YRR	2-2355		D. melanogaster	H. sapiens			S. cerevisiae		3
YRR	2-2358	E. coli	D. melanogaster	H. sapiens	P. solitarium	A. thaliana	S. cerevisiae	P. abyssi	7
YRR	2-2388	E. coli						P. abyssi	2
YRR	2-2418	E. coli		H. sapiens				P. abyssi	3
YRR	2-2428	E. coli	D. melanogaster	H. sapiens	P. solitarium	A. thaliana	S. cerevisiae	P. abyssi	7
YRR	2-2432	E. coli						P. abyssi	2
YRR	2-2437	E. coli	D. melanogaster	H. sapiens	P. solitarium	A. thaliana	S. cerevisiae	P. abyssi	7
YRR	2-2441	E. coli	D. melanogaster	H. sapiens	P. solitarium	A. thaliana	S. cerevisiae	P. abyssi	7
YRR	2-2446	E. coli	D. melanogaster	H. sapiens	P. solitarium	A. thaliana	S. cerevisiae	P. abyssi	7
YRR	2-2468	E. coli	D. melanogaster					P. abyssi	3
YRR	2-2478	E. coli							1
YRR	2-2490		D. melanogaster	H. sapiens	P. solitarium	A. thaliana		P. abyssi	5
YRR	2-2499	E. coli	D. melanogaster	H. sapiens	P. solitarium	A. thaliana	S. cerevisiae	P. abyssi	7
YRR	2-2512		D. melanogaster	H. sapiens	P. solitarium	A. thaliana	S. cerevisiae	P. abyssi	6
YRR	2-2519	E. coli						P. abyssi	2
YRR	2-2537	E. coli	D. melanogaster	H. sapiens	P. solitarium	A. thaliana	S. cerevisiae	P. abyssi	7
YRR	2-2555	E. coli	D. melanogaster	H. sapiens	P. solitarium	A. thaliana	S. cerevisiae		6
YRR	2-2564	E. coli	D. melanogaster					P. abyssi	3
YRR	2-2570	E. coli	D. melanogaster	H. sapiens	P. solitarium	A. thaliana	S. cerevisiae	P. abyssi	7
YRR	2-2577								0
YRR	2-2583	E. coli						P. abyssi	2
YRR	2-2586	E. coli	D. melanogaster	H. sapiens	P. solitarium	A. thaliana	S. cerevisiae	P. abyssi	7
YRR	2-2604	E. coli						P. abyssi	2
YRR	2-2620	E. coli						P. abyssi	2
YRR	2-2623	E. coli	D. melanogaster	H. sapiens	P. solitarium	A. thaliana	S. cerevisiae	P. abyssi	7
YRR	2-2639	E. coli	D. melanogaster	H. sapiens	P. solitarium	A. thaliana	S. cerevisiae	P. abyssi	7
YRR	2-2645	E. coli	D. melanogaster	H. sapiens	P. solitarium	A. thaliana	S. cerevisiae	P. abyssi	7
YRR	2-2648	E. coli						P. abyssi	2
YRR	2-2663	E. coli	D. melanogaster	H. sapiens	P. solitarium	A. thaliana	S. cerevisiae	P. abyssi	7
YRR	2-2676	E. coli	D. melanogaster	H. sapiens	P. solitarium	A. thaliana	S. cerevisiae	P. abyssi	7
YRR	2-2684								0
YRR	2-2697	E. coli	D. melanogaster	H. sapiens	P. solitarium	A. thaliana	S. cerevisiae		6
YRR	2-2703	E. coli	D. melanogaster	H. sapiens	P. solitarium	A. thaliana	S. cerevisiae	P. abyssi	7
YRR	2-2718	E. coli						P. abyssi	2
YRR	2-2736	E. coli	D. melanogaster	H. sapiens		A. thaliana	S. cerevisiae	P. abyssi	6
YRR	2-2759	E. coli		H. sapiens	P. solitarium	A. thaliana	S. cerevisiae	P. abyssi	6
YRR	2-2771	E. coli	D. melanogaster	H. sapiens	P. solitarium	A. thaliana	S. cerevisiae	P. abyssi	7
YRR	2-2776	E. coli	D. melanogaster	H. sapiens	P. solitarium	A. thaliana	S. cerevisiae	P. abyssi	7
YRR	2-2782	E. coli	D. melanogaster	H. sapiens	P. solitarium	A. thaliana	S. cerevisiae	P. abyssi	7
YRR	2-2792	E. coli	D. melanogaster	H. sapiens	P. solitarium	A. thaliana	S. cerevisiae	P. abyssi	7
YRR	2-2797	E. coli	D. melanogaster	H. sapiens	P. solitarium	A. thaliana	S. cerevisiae	P. abyssi	7
YRR	2-2802	E. coli	D. melanogaster	H. sapiens	P. solitarium	A. thaliana	S. cerevisiae	P. abyssi	7
YRR	2-2833	E. coli	D. melanogaster		P. solitarium	A. thaliana	S. cerevisiae	P. abyssi	6
YRR	2-2850	E. coli	D. melanogaster	H. sapiens	P. solitarium	A. thaliana	S. cerevisiae	P. abyssi	7
YRR	2-2855	E. coli	D. melanogaster	H. sapiens	P. solitarium	A. thaliana	S. cerevisiae	P. abyssi	7
YRR	2-2881	E. coli	D. melanogaster	H. sapiens	P. solitarium	A. thaliana	S. cerevisiae	P. abyssi	7
YRR	2-2913							P. abyssi	1
YRR	2-2917	E. coli						P. abyssi	2
YRR	2-2936	E. coli			P. solitarium			P. abyssi	3
YRR	2-2943	E. coli	D. melanogaster	H. sapiens	P. solitarium	A. thaliana	S. cerevisiae	P. abyssi	7
YRR	2-2953	E. coli	D. melanogaster	H. sapiens	P. solitarium	A. thaliana	S. cerevisiae	P. abyssi	7
YRR	2-2959	E. coli						P. abyssi	2
YRR	2-3010								0
YRR	2-3021				P. solitarium	A. thaliana	S. cerevisiae		3
YRR	2-3026	E. coli						P. abyssi	2
YRR	2-3029	E. coli				A. thaliana	S. cerevisiae	P. abyssi	4
YRR	2-3034	E. coli						P. abyssi	2
YRR	2-3042	E. coli	D. melanogaster		P. solitarium	A. thaliana	S. cerevisiae	P. abyssi	6
YRR	2-3059	E. coli						P. abyssi	2
YRR	2-3068							P. abyssi	1
YRR	2-3082	E. coli		H. sapiens		A. thaliana		P. abyssi	4
YRR	2-3085								0
YRR	5-5	E. coli	D. melanogaster	H. sapiens	P. solitarium	A. thaliana	S. cerevisiae	P. abyssi	7
YRR	5-8	E. coli						P. abyssi	2
YRR	5-14	E. coli			P. solitarium			P. abyssi	3
YRR	5-43	E. coli						P. abyssi	2
YRR	5-49	E. coli						P. abyssi	2
YRR	5-56							P. abyssi	1
YRR	5-65	E. coli						P. abyssi	2
YRR	5-100			H. sapiens					1
YRR	5-109	E. coli					S. cerevisiae		2
RRY	1-15	E. coli						P. abyssi	2
RRY	1-42	E. coli						P. abyssi	2
RRY	1-61	E. coli						P. abyssi	2
RRY	1-88	E. coli	D. melanogaster	H. sapiens	P. solitarium	A. thaliana	S. cerevisiae	P. abyssi	7
RRY	1-92	E. coli						P. abyssi	2
RRY	1-100	E. coli						P. abyssi	2
RRY	1-103	E. coli	D. melanogaster	H. sapiens	P. solitarium	A. thaliana	S. cerevisiae	P. abyssi	7
RRY	1-114							P. abyssi	1
RRY	1-133	E. coli						P. abyssi	2
RRY	1-136	E. coli						P. abyssi	2
RRY	1-152	E. coli		H. sapiens				P. abyssi	3
RRY	1-163		D. melanogaster						1
RRY	1-245	E. coli	D. melanogaster	H. sapiens		A. thaliana	S. cerevisiae	P. abyssi	6
RRY	1-250	E. coli			P. solitarium	A. thaliana	S. cerevisiae	P. abyssi	5
RRY	1-253	E. coli			P. solitarium	A. thaliana	S. cerevisiae	P. abyssi	5
RRY	1-256	E. coli			P. solitarium	A. thaliana	S. cerevisiae	P. abyssi	5
RRY	1-272	E. coli	D. melanogaster		P. solitarium	A. thaliana	S. cerevisiae	P. abyssi	6
RRY	1-276		D. melanogaster	H. sapiens	P. solitarium	A. thaliana	S. cerevisiae	P. abyssi	6
RRY	1-317	E. coli						P. abyssi	2
RRY	1-344	E. coli	D. melanogaster	H. sapiens	P. solitarium	A. thaliana	S. cerevisiae	P. abyssi	7
RRY	1-364	E. coli			P. solitarium	A. thaliana	S. cerevisiae	P. abyssi	5
RRY	1-374	E. coli							1
RRY	1-379	E. coli						P. abyssi	2
RRY	1-387		D. melanogaster	H. sapiens		A. thaliana	S. cerevisiae	P. abyssi	5
RRY	1-472	E. coli						P. abyssi	2
RRY	1-487	E. coli	D. melanogaster	H. sapiens	P. solitarium	A. thaliana	S. cerevisiae	P. abyssi	7
RRY	1-496	E. coli	D. melanogaster	H. sapiens	P. solitarium	A. thaliana	S. cerevisiae	P. abyssi	7
RRY	1-499	E. coli	D. melanogaster	H. sapiens	P. solitarium	A. thaliana	S. cerevisiae	P. abyssi	7
RRY	1-514	E. coli	D. melanogaster	H. sapiens	P. solitarium	A. thaliana	S. cerevisiae	P. abyssi	7
RRY	1-526	E. coli	D. melanogaster	H. sapiens	P. solitarium	A. thaliana	S. cerevisiae		6
RRY	1-534	E. coli						P. abyssi	2
RRY	1-541	E. coli	D. melanogaster					P. abyssi	3
RRY	1-554	E. coli							1
RRY	1-559								0
RRY	1-583	E. coli	D. melanogaster	H. sapiens	P. solitarium		S. cerevisiae	P. abyssi	6
RRY	1-588	E. coli	D. melanogaster	H. sapiens		A. thaliana	S. cerevisiae	P. abyssi	6
RRY	1-607	E. coli	D. melanogaster	H. sapiens	P. solitarium	A. thaliana	S. cerevisiae	P. abyssi	7
RRY	1-617	E. coli			P. solitarium				2
RRY	1-658	E. coli	D. melanogaster	H. sapiens	P. solitarium	A. thaliana	S. cerevisiae	P. abyssi	7
RRY	1-663	E. coli	D. melanogaster	H. sapiens	P. solitarium	A. thaliana	S. cerevisiae	P. abyssi	7
RRY	1-671		D. melanogaster	H. sapiens	P. solitarium	A. thaliana	S. cerevisiae	P. abyssi	6
RRY	1-692	E. coli	D. melanogaster	H. sapiens				P. abyssi	4
RRY	1-698	E. coli	D. melanogaster	H. sapiens	P. solitarium	A. thaliana	S. cerevisiae	P. abyssi	7
RRY	1-720	E. coli						P. abyssi	2
RRY	1-736	E. coli	D. melanogaster	H. sapiens	P. solitarium	A. thaliana	S. cerevisiae	P. abyssi	7
RRY	1-745	E. coli						P. abyssi	2
RRY	1-749	E. coli						P. abyssi	2
RRY	1-754	E. coli	D. melanogaster	H. sapiens	P. solitarium	A. thaliana	S. cerevisiae	P. abyssi	7
RRY	1-759	E. coli	D. melanogaster	H. sapiens	P. solitarium	A. thaliana	S. cerevisiae	P. abyssi	7
RRY	1-767	E. coli						P. abyssi	2
RRY	1-770	E. coli	D. melanogaster	H. sapiens	P. solitarium	A. thaliana	S. cerevisiae	P. abyssi	7
RRY	1-776		D. melanogaster	H. sapiens	P. solitarium	A. thaliana	S. cerevisiae	P. abyssi	6
RRY	1-783	E. coli	D. melanogaster	H. sapiens	P. solitarium	A. thaliana	S. cerevisiae		6
RRY	1-786	E. coli	D. melanogaster	H. sapiens		A. thaliana		P. abyssi	5
RRY	1-797							P. abyssi	1
RRY	1-824		D. melanogaster	H. sapiens	P. solitarium	A. thaliana	S. cerevisiae	P. abyssi	6
RRY	1-832	E. coli							1
RRY	1-861	E. coli	D. melanogaster	H. sapiens	P. solitarium	A. thaliana	S. cerevisiae	P. abyssi	7
RRY	1-866	E. coli	D. melanogaster	H. sapiens	P. solitarium	A. thaliana	S. cerevisiae	P. abyssi	7
RRY	1-874	E. coli	D. melanogaster	H. sapiens		A. thaliana	S. cerevisiae	P. abyssi	6
RRY	1-880	E. coli	D. melanogaster	H. sapiens	P. solitarium	A. thaliana	S. cerevisiae	P. abyssi	7
RRY	1-890	E. coli	D. melanogaster	H. sapiens	P. solitarium	A. thaliana	S. cerevisiae	P. abyssi	7
RRY	1-894	E. coli	D. melanogaster	H. sapiens	P. solitarium	A. thaliana	S. cerevisiae	P. abyssi	7
RRY	1-914	E. coli	D. melanogaster	H. sapiens	P. solitarium	A. thaliana	S. cerevisiae	P. abyssi	7
RRY	1-919	E. coli	D. melanogaster	H. sapiens	P. solitarium	A. thaliana	S. cerevisiae	P. abyssi	7
RRY	1-926	E. coli	D. melanogaster	H. sapiens	P. solitarium	A. thaliana	S. cerevisiae	P. abyssi	7
RRY	1-931	E. coli	D. melanogaster	H. sapiens	P. solitarium	A. thaliana	S. cerevisiae	P. abyssi	7
RRY	1-936	E. coli	D. melanogaster	H. sapiens	P. solitarium	A. thaliana	S. cerevisiae	P. abyssi	7
RRY	1-941	E. coli	D. melanogaster	H. sapiens	P. solitarium	A. thaliana	S. cerevisiae	P. abyssi	7
RRY	1-950	E. coli		H. sapiens				P. abyssi	3
RRY	1-966	E. coli	D. melanogaster	H. sapiens	P. solitarium	A. thaliana	S. cerevisiae	P. abyssi	7
RRY	1-974							P. abyssi	1
RRY	1-980			H. sapiens	P. solitarium	A. thaliana	S. cerevisiae	P. abyssi	5
RRY	1-1011	E. coli		H. sapiens	P. solitarium	A. thaliana	S. cerevisiae	P. abyssi	6
RRY	1-1023	E. coli	D. melanogaster	H. sapiens	P. solitarium	A. thaliana	S. cerevisiae		6
RRY	1-1033	E. coli	D. melanogaster	H. sapiens	P. solitarium	A. thaliana	S. cerevisiae	P. abyssi	7
RRY	1-1043	E. coli	D. melanogaster	H. sapiens	P. solitarium	A. thaliana	S. cerevisiae	P. abyssi	7
RRY	1-1057	E. coli						P. abyssi	2
RRY	1-1069	E. coli						P. abyssi	2
RRY	1-1074		D. melanogaster	H. sapiens	P. solitarium		S. cerevisiae	P. abyssi	5
RRY	1-1077	E. coli	D. melanogaster	H. sapiens	P. solitarium	A. thaliana	S. cerevisiae	P. abyssi	7
RRY	1-1081	E. coli	D. melanogaster	H. sapiens	P. solitarium	A. thaliana	S. cerevisiae	P. abyssi	7
RRY	1-1086	E. coli	D. melanogaster	H. sapiens	P. solitarium	A. thaliana	S. cerevisiae	P. abyssi	7
RRY	1-1099			H. sapiens	P. solitarium	A. thaliana		P. abyssi	4
RRY	1-1140	E. coli	D. melanogaster	H. sapiens	P. solitarium	A. thaliana	S. cerevisiae	P. abyssi	7
RRY	1-1150	E. coli						P. abyssi	2
RRY	1-1153								0
RRY	1-1172	E. coli			P. solitarium	A. thaliana	S. cerevisiae	P. abyssi	5
RRY	1-1175	E. coli	D. melanogaster	H. sapiens	P. solitarium	A. thaliana	S. cerevisiae	P. abyssi	7
RRY	1-1182	E. coli	D. melanogaster	H. sapiens	P. solitarium	A. thaliana	S. cerevisiae	P. abyssi	7
RRY	1-1186							P. abyssi	1
RRY	1-1191	E. coli							1
RRY	1-1206	E. coli	D. melanogaster	H. sapiens	P. solitarium	A. thaliana	S. cerevisiae	P. abyssi	7
RRY	1-1223	E. coli	D. melanogaster					P. abyssi	3
RRY	1-1226	E. coli		H. sapiens	P. solitarium	A. thaliana	S. cerevisiae		5
RRY	1-1235		D. melanogaster	H. sapiens	P. solitarium	A. thaliana	S. cerevisiae	P. abyssi	6
RRY	1-1239				P. solitarium	A. thaliana	S. cerevisiae	P. abyssi	4
RRY	1-1260	E. coli							1
RRY	1-1264	E. coli		H. sapiens	P. solitarium	A. thaliana	S. cerevisiae	P. abyssi	6
RRY	1-1278				P. solitarium				1
RRY	1-1284	E. coli		H. sapiens	P. solitarium	A. thaliana		P. abyssi	5
RRY	1-1297		D. melanogaster	H. sapiens				P. abyssi	3
RRY	1-1303	E. coli	D. melanogaster	H. sapiens	P. solitarium	A. thaliana	S. cerevisiae	P. abyssi	7
RRY	1-1318	E. coli						P. abyssi	2
RRY	1-1324	E. coli	D. melanogaster	H. sapiens	P. solitarium	A. thaliana	S. cerevisiae	P. abyssi	7
RRY	1-1331	E. coli	D. melanogaster	H. sapiens	P. solitarium	A. thaliana	S. cerevisiae	P. abyssi	7
RRY	1-1334	E. coli							1
RRY	1-1404	E. coli						P. abyssi	2
RRY	1-1420	E. coli	D. melanogaster	H. sapiens	P. solitarium	A. thaliana	S. cerevisiae	P. abyssi	7
RRY	1-1449							P. abyssi	1
RRY	1-1474	E. coli							1
RRY	1-1479	E. coli	D. melanogaster	H. sapiens		A. thaliana	S. cerevisiae	P. abyssi	6
RRY	1-1485	E. coli	D. melanogaster	H. sapiens	P. solitarium	A. thaliana	S. cerevisiae	P. abyssi	7
RRY	1-1490	E. coli	D. melanogaster	H. sapiens	P. solitarium	A. thaliana	S. cerevisiae	P. abyssi	7
RRY	1-1493	E. coli						P. abyssi	2
RRY	1-1511	E. coli						P. abyssi	2
RRY	1-1516	E. coli	D. melanogaster	H. sapiens	P. solitarium	A. thaliana	S. cerevisiae	P. abyssi	7
RRY	2-23	E. coli						P. abyssi	2
RRY	2-27	E. coli						P. abyssi	2
RRY	2-35	E. coli						P. abyssi	2
RRY	2-44								0
RRY	2-48	E. coli						P. abyssi	2
RRY	2-55	E. coli						P. abyssi	2
RRY	2-60							P. abyssi	1
RRY	2-64							P. abyssi	1
RRY	2-70	E. coli						P. abyssi	2
RRY	2-74	E. coli						P. abyssi	2
RRY	2-109	E. coli						P. abyssi	2
RRY	2-117	E. coli						P. abyssi	2
RRY	2-183	E. coli		H. sapiens				P. abyssi	3
RRY	2-192	E. coli	D. melanogaster	H. sapiens	P. solitarium	A. thaliana	S. cerevisiae	P. abyssi	7
RRY	2-198	E. coli	D. melanogaster	H. sapiens	P. solitarium	A. thaliana	S. cerevisiae	P. abyssi	7
RRY	2-206	E. coli	D. melanogaster	H. sapiens	P. solitarium	A. thaliana	S. cerevisiae	P. abyssi	7
RRY	2-225							P. abyssi	1
RRY	2-231							P. abyssi	1
RRY	2-234	E. coli	D. melanogaster	H. sapiens	P. solitarium	A. thaliana	S. cerevisiae	P. abyssi	7
RRY	2-243	E. coli	D. melanogaster	H. sapiens	P. solitarium	A. thaliana	S. cerevisiae	P. abyssi	7
RRY	2-246	E. coli	D. melanogaster	H. sapiens	P. solitarium	A. thaliana	S. cerevisiae		6
RRY	2-249	E. coli	D. melanogaster	H. sapiens	P. solitarium	A. thaliana	S. cerevisiae	P. abyssi	7
RRY	2-253	E. coli	D. melanogaster	H. sapiens	P. solitarium	A. thaliana	S. cerevisiae		6
RRY	2-273		D. melanogaster	H. sapiens		A. thaliana		P. abyssi	4
RRY	2-317								0
RRY	2-341	E. coli						P. abyssi	2
RRY	2-374	E. coli		H. sapiens	P. solitarium	A. thaliana	S. cerevisiae	P. abyssi	6
RRY	2-377	E. coli						P. abyssi	2
RRY	2-380	E. coli			P. solitarium		S. cerevisiae	P. abyssi	4
RRY	2-389		D. melanogaster					P. abyssi	2
RRY	2-421	E. coli	D. melanogaster	H. sapiens	P. solitarium	A. thaliana	S. cerevisiae	P. abyssi	7
RRY	2-451	E. coli				A. thaliana			2
RRY	2-480	E. coli	D. melanogaster	H. sapiens	P. solitarium	A. thaliana	S. cerevisiae	P. abyssi	7
RRY	2-492	E. coli	D. melanogaster	H. sapiens	P. solitarium	A. thaliana	S. cerevisiae	P. abyssi	7
RRY	2-496	E. coli	D. melanogaster	H. sapiens	P. solitarium	A. thaliana	S. cerevisiae	P. abyssi	7
RRY	2-499	E. coli	D. melanogaster	H. sapiens	P. solitarium	A. thaliana	S. cerevisiae	P. abyssi	7
RRY	2-503	E. coli	D. melanogaster	H. sapiens	P. solitarium	A. thaliana	S. cerevisiae	P. abyssi	7
RRY	2-507	E. coli	D. melanogaster	H. sapiens	P. solitarium	A. thaliana	S. cerevisiae	P. abyssi	7
RRY	2-547	E. coli	D. melanogaster	H. sapiens	P. solitarium	A. thaliana	S. cerevisiae	P. abyssi	7
RRY	2-557	E. coli		H. sapiens				P. abyssi	3
RRY	2-564	E. coli	D. melanogaster	H. sapiens	P. solitarium	A. thaliana	S. cerevisiae	P. abyssi	7
RRY	2-579	E. coli	D. melanogaster	H. sapiens					3
RRY	2-588	E. coli						P. abyssi	2
RRY	2-656							P. abyssi	1
RRY	2-682	E. coli	D. melanogaster	H. sapiens	P. solitarium	A. thaliana	S. cerevisiae		6
RRY	2-708	E. coli						P. abyssi	2
RRY	2-729	E. coli	D. melanogaster	H. sapiens	P. solitarium		S. cerevisiae	P. abyssi	6
RRY	2-741		D. melanogaster		P. solitarium				2
RRY	2-783	E. coli	D. melanogaster	H. sapiens	P. solitarium	A. thaliana	S. cerevisiae		6
RRY	2-790	E. coli					S. cerevisiae	P. abyssi	3
RRY	2-804	E. coli	D. melanogaster	H. sapiens	P. solitarium	A. thaliana	S. cerevisiae	P. abyssi	7
RRY	2-811	E. coli						P. abyssi	2
RRY	2-816	E. coli	D. melanogaster	H. sapiens	P. solitarium	A. thaliana	S. cerevisiae		6
RRY	2-836			H. sapiens	P. solitarium	A. thaliana	S. cerevisiae	P. abyssi	5
RRY	2-841		D. melanogaster	H. sapiens	P. solitarium	A. thaliana	S. cerevisiae	P. abyssi	6
RRY	2-852								0
RRY	2-857		D. melanogaster	H. sapiens	P. solitarium	A. thaliana	S. cerevisiae	P. abyssi	6
RRY	2-863			H. sapiens	P. solitarium	A. thaliana	S. cerevisiae	P. abyssi	5
RRY	2-869	E. coli							1
RRY	2-896	E. coli							1
RRY	2-913	E. coli	D. melanogaster	H. sapiens	P. solitarium	A. thaliana	S. cerevisiae	P. abyssi	7
RRY	2-918								0
RRY	2-924	E. coli	D. melanogaster	H. sapiens	P. solitarium	A. thaliana	S. cerevisiae	P. abyssi	7
RRY	2-929	E. coli	D. melanogaster	H. sapiens	P. solitarium	A. thaliana	S. cerevisiae		6
RRY	2-937	E. coli	D. melanogaster	H. sapiens	P. solitarium	A. thaliana	S. cerevisiae	P. abyssi	7
RRY	2-940	E. coli	D. melanogaster	H. sapiens	P. solitarium	A. thaliana	S. cerevisiae	P. abyssi	7
RRY	2-944	E. coli	D. melanogaster	H. sapiens	P. solitarium	A. thaliana	S. cerevisiae	P. abyssi	7
RRY	2-956		D. melanogaster	H. sapiens	P. solitarium	A. thaliana	S. cerevisiae		5
RRY	2-971		D. melanogaster	H. sapiens	P. solitarium	A. thaliana	S. cerevisiae	P. abyssi	6
RRY	2-995	E. coli	D. melanogaster	H. sapiens	P. solitarium	A. thaliana	S. cerevisiae	P. abyssi	7
RRY	2-1000	E. coli	D. melanogaster	H. sapiens	P. solitarium	A. thaliana	S. cerevisiae	P. abyssi	7
RRY	2-1011	E. coli			P. solitarium				2
RRY	2-1047	E. coli	D. melanogaster	H. sapiens	P. solitarium	A. thaliana	S. cerevisiae	P. abyssi	7
RRY	2-1054	E. coli	D. melanogaster	H. sapiens	P. solitarium	A. thaliana	S. cerevisiae	P. abyssi	7
RRY	2-1099		D. melanogaster	H. sapiens	P. solitarium	A. thaliana	S. cerevisiae	P. abyssi	6
RRY	2-1119	E. coli						P. abyssi	2
RRY	2-1122	E. coli	D. melanogaster	H. sapiens	P. solitarium	A. thaliana	S. cerevisiae	P. abyssi	7
RRY	2-1128	E. coli						P. abyssi	2
RRY	2-1135	E. coli		H. sapiens	P. solitarium	A. thaliana	S. cerevisiae	P. abyssi	6
RRY	2-1141	E. coli		H. sapiens	P. solitarium	A. thaliana	S. cerevisiae	P. abyssi	6
RRY	2-1149	E. coli	D. melanogaster		P. solitarium		S. cerevisiae	P. abyssi	5
RRY	2-1160	E. coli						P. abyssi	2
RRY	2-1176	E. coli	D. melanogaster	H. sapiens	P. solitarium	A. thaliana	S. cerevisiae	P. abyssi	7
RRY	2-1192	E. coli	D. melanogaster	H. sapiens	P. solitarium	A. thaliana	S. cerevisiae	P. abyssi	7
RRY	2-1195	E. coli	D. melanogaster	H. sapiens	P. solitarium	A. thaliana	S. cerevisiae	P. abyssi	7
RRY	2-1203		D. melanogaster	H. sapiens	P. solitarium	A. thaliana	S. cerevisiae	P. abyssi	6
RRY	2-1207	E. coli						P. abyssi	2
RRY	2-1215	E. coli	D. melanogaster	H. sapiens	P. solitarium	A. thaliana	S. cerevisiae	P. abyssi	7
RRY	2-1218	E. coli						P. abyssi	2
RRY	2-1233		D. melanogaster	H. sapiens	P. solitarium	A. thaliana	S. cerevisiae	P. abyssi	6
RRY	2-1240	E. coli	D. melanogaster	H. sapiens	P. solitarium	A. thaliana	S. cerevisiae	P. abyssi	7
RRY	2-1243	E. coli	D. melanogaster	H. sapiens	P. solitarium	A. thaliana	S. cerevisiae	P. abyssi	7
RRY	2-1273	E. coli	D. melanogaster	H. sapiens	P. solitarium	A. thaliana	S. cerevisiae	P. abyssi	7
RRY	2-1283	E. coli						P. abyssi	2
RRY	2-1326	E. coli	D. melanogaster	H. sapiens	P. solitarium	A. thaliana	S. cerevisiae	P. abyssi	7
RRY	2-1334	E. coli		H. sapiens				P. abyssi	3
RRY	2-1354				P. solitarium			P. abyssi	2
RRY	2-1359						S. cerevisiae	P. abyssi	2
RRY	2-1380				P. solitarium		S. cerevisiae		2
RRY	2-1387	E. coli	D. melanogaster	H. sapiens	P. solitarium		S. cerevisiae		5
RRY	2-1393	E. coli	D. melanogaster	H. sapiens	P. solitarium	A. thaliana	S. cerevisiae	P. abyssi	7
RRY	2-1399	E. coli	D. melanogaster	H. sapiens	P. solitarium	A. thaliana	S. cerevisiae		6
RRY	2-1405	E. coli	D. melanogaster	H. sapiens	P. solitarium	A. thaliana	S. cerevisiae	P. abyssi	7
RRY	2-1408	E. coli	D. melanogaster	H. sapiens	P. solitarium	A. thaliana	S. cerevisiae	P. abyssi	7
RRY	2-1421	E. coli	D. melanogaster	H. sapiens	P. solitarium	A. thaliana	S. cerevisiae	P. abyssi	7
RRY	2-1459							P. abyssi	1
RRY	2-1479	E. coli	D. melanogaster	H. sapiens	P. solitarium	A. thaliana	S. cerevisiae	P. abyssi	7
RRY	2-1483	E. coli	D. melanogaster	H. sapiens	P. solitarium	A. thaliana	S. cerevisiae	P. abyssi	7
RRY	2-1487	E. coli	D. melanogaster	H. sapiens	P. solitarium	A. thaliana	S. cerevisiae	P. abyssi	7
RRY	2-1496	E. coli							1
RRY	2-1512	E. coli							1
RRY	2-1528	E. coli			P. solitarium			P. abyssi	3
RRY	2-1532	E. coli	D. melanogaster	H. sapiens	P. solitarium	A. thaliana	S. cerevisiae	P. abyssi	7
RRY	2-1536	E. coli			P. solitarium			P. abyssi	3
RRY	2-1566		D. melanogaster	H. sapiens	P. solitarium	A. thaliana	S. cerevisiae	P. abyssi	6
RRY	2-1587	E. coli			P. solitarium	A. thaliana	S. cerevisiae	P. abyssi	5
RRY	2-1597							P. abyssi	1
RRY	2-1601							P. abyssi	1
RRY	2-1606	E. coli							1
RRY	2-1633	E. coli						P. abyssi	2
RRY	2-1650							P. abyssi	1
RRY	2-1658	E. coli						P. abyssi	2
RRY	2-1726							P. abyssi	1
RRY	2-1794	E. coli			P. solitarium	A. thaliana	S. cerevisiae	P. abyssi	5
RRY	2-1798	E. coli						P. abyssi	2
RRY	2-1804	E. coli	D. melanogaster	H. sapiens	P. solitarium	A. thaliana	S. cerevisiae	P. abyssi	7
RRY	2-1828	E. coli	D. melanogaster	H. sapiens	P. solitarium	A. thaliana	S. cerevisiae	P. abyssi	7
RRY	2-1833								0
RRY	2-1841	E. coli	D. melanogaster	H. sapiens	P. solitarium	A. thaliana	S. cerevisiae	P. abyssi	7
RRY	2-1855	E. coli						P. abyssi	2
RRY	2-1860	E. coli	D. melanogaster	H. sapiens	P. solitarium	A. thaliana	S. cerevisiae	P. abyssi	7
RRY	2-1868	E. coli						P. abyssi	2
RRY	2-1878	E. coli	D. melanogaster	H. sapiens	P. solitarium	A. thaliana	S. cerevisiae	P. abyssi	7
RRY	2-1893							P. abyssi	1
RRY	2-1938	E. coli						P. abyssi	2
RRY	2-1944							P. abyssi	1
RRY	2-1962	E. coli	D. melanogaster	H. sapiens	P. solitarium	A. thaliana	S. cerevisiae	P. abyssi	7
RRY	2-1976	E. coli	D. melanogaster	H. sapiens	P. solitarium	A. thaliana	S. cerevisiae	P. abyssi	7
RRY	2-1982							P. abyssi	1
RRY	2-1992	E. coli						P. abyssi	2
RRY	2-2014							P. abyssi	1
RRY	2-2018	E. coli	D. melanogaster	H. sapiens	P. solitarium	A. thaliana	S. cerevisiae	P. abyssi	7
RRY	2-2029	E. coli	D. melanogaster	H. sapiens	P. solitarium	A. thaliana	S. cerevisiae	P. abyssi	7
RRY	2-2081	E. coli	D. melanogaster	H. sapiens	P. solitarium	A. thaliana	S. cerevisiae	P. abyssi	7
RRY	2-2087	E. coli	D. melanogaster	H. sapiens	P. solitarium	A. thaliana	S. cerevisiae	P. abyssi	7
RRY	2-2091	E. coli	D. melanogaster	H. sapiens	P. solitarium	A. thaliana	S. cerevisiae	P. abyssi	7
RRY	2-2094	E. coli	D. melanogaster	H. sapiens	P. solitarium	A. thaliana	S. cerevisiae	P. abyssi	7
RRY	2-2103	E. coli	D. melanogaster	H. sapiens	P. solitarium	A. thaliana	S. cerevisiae	P. abyssi	7
RRY	2-2109	E. coli	D. melanogaster	H. sapiens	P. solitarium	A. thaliana	S. cerevisiae	P. abyssi	7
RRY	2-2120	E. coli	D. melanogaster	H. sapiens	P. solitarium	A. thaliana	S. cerevisiae	P. abyssi	7
RRY	2-2123	E. coli	D. melanogaster	H. sapiens	P. solitarium	A. thaliana	S. cerevisiae	P. abyssi	7
RRY	2-2128	E. coli	D. melanogaster	H. sapiens	P. solitarium	A. thaliana	S. cerevisiae	P. abyssi	7
RRY	2-2150	E. coli	D. melanogaster	H. sapiens	P. solitarium	A. thaliana	S. cerevisiae	P. abyssi	7
RRY	2-2163	E. coli						P. abyssi	2
RRY	2-2168	E. coli	D. melanogaster	H. sapiens		A. thaliana	S. cerevisiae	P. abyssi	6
RRY	2-2195	E. coli						P. abyssi	2
RRY	2-2200	E. coli	D. melanogaster	H. sapiens	P. solitarium	A. thaliana	S. cerevisiae	P. abyssi	7
RRY	2-2217							P. abyssi	1
RRY	2-2239	E. coli	D. melanogaster	H. sapiens	P. solitarium	A. thaliana	S. cerevisiae	P. abyssi	7
RRY	2-2252	E. coli	D. melanogaster	H. sapiens	P. solitarium	A. thaliana	S. cerevisiae	P. abyssi	7
RRY	2-2262		D. melanogaster	H. sapiens	P. solitarium	A. thaliana	S. cerevisiae	P. abyssi	6
RRY	2-2273	E. coli	D. melanogaster	H. sapiens	P. solitarium	A. thaliana	S. cerevisiae	P. abyssi	7
RRY	2-2291		D. melanogaster	H. sapiens		A. thaliana	S. cerevisiae	P. abyssi	5
RRY	2-2305							P. abyssi	1
RRY	2-2311	E. coli	D. melanogaster	H. sapiens	P. solitarium	A. thaliana	S. cerevisiae	P. abyssi	7
RRY	2-2317					A. thaliana	S. cerevisiae		2
RRY	2-2326	E. coli						P. abyssi	2
RRY	2-2344							P. abyssi	1
RRY	2-2356		D. melanogaster	H. sapiens		A. thaliana	S. cerevisiae		4
RRY	2-2361	E. coli	D. melanogaster	H. sapiens	P. solitarium	A. thaliana	S. cerevisiae	P. abyssi	7
RRY	2-2389	E. coli						P. abyssi	2
RRY	2-2416	E. coli	D. melanogaster	H. sapiens	P. solitarium	A. thaliana	S. cerevisiae	P. abyssi	7
RRY	2-2419	E. coli		H. sapiens				P. abyssi	3
RRY	2-2426	E. coli	D. melanogaster	H. sapiens	P. solitarium	A. thaliana	S. cerevisiae	P. abyssi	7
RRY	2-2430	E. coli						P. abyssi	2
RRY	2-2433	E. coli	D. melanogaster	H. sapiens	P. solitarium	A. thaliana	S. cerevisiae	P. abyssi	7
RRY	2-2438	E. coli	D. melanogaster	H. sapiens	P. solitarium	A. thaliana	S. cerevisiae	P. abyssi	7
RRY	2-2444	E. coli	D. melanogaster	H. sapiens	P. solitarium	A. thaliana	S. cerevisiae	P. abyssi	7
RRY	2-2447	E. coli	D. melanogaster	H. sapiens	P. solitarium	A. thaliana	S. cerevisiae	P. abyssi	7
RRY	2-2463	E. coli	D. melanogaster	H. sapiens	P. solitarium	A. thaliana	S. cerevisiae	P. abyssi	7
RRY	2-2472		D. melanogaster	H. sapiens	P. solitarium	A. thaliana	S. cerevisiae	P. abyssi	6
RRY	2-2482	E. coli	D. melanogaster	H. sapiens	P. solitarium	A. thaliana		P. abyssi	6
RRY	2-2492							P. abyssi	1
RRY	2-2503		D. melanogaster	H. sapiens	P. solitarium	A. thaliana	S. cerevisiae	P. abyssi	6
RRY	2-2515	E. coli	D. melanogaster	H. sapiens	P. solitarium	A. thaliana	S. cerevisiae	P. abyssi	7
RRY	2-2523	E. coli	D. melanogaster	H. sapiens	P. solitarium	A. thaliana	S. cerevisiae	P. abyssi	7
RRY	2-2529	E. coli		H. sapiens	P. solitarium	A. thaliana	S. cerevisiae	P. abyssi	6
RRY	2-2533	E. coli	D. melanogaster					P. abyssi	3
RRY	2-2538	E. coli	D. melanogaster	H. sapiens	P. solitarium	A. thaliana	S. cerevisiae	P. abyssi	7
RRY	2-2568		D. melanogaster						1
RRY	2-2574	E. coli	D. melanogaster	H. sapiens	P. solitarium	A. thaliana	S. cerevisiae		6
RRY	2-2579		D. melanogaster	H. sapiens	P. solitarium	A. thaliana	S. cerevisiae	P. abyssi	6
RRY	2-2584	E. coli						P. abyssi	2
RRY	2-2610	E. coli	D. melanogaster	H. sapiens		A. thaliana	S. cerevisiae		5
RRY	2-2621	E. coli						P. abyssi	2
RRY	2-2631		D. melanogaster	H. sapiens	P. solitarium	A. thaliana	S. cerevisiae	P. abyssi	6
RRY	2-2643	E. coli	D. melanogaster	H. sapiens	P. solitarium	A. thaliana	S. cerevisiae	P. abyssi	7
RRY	2-2646	E. coli	D. melanogaster	H. sapiens	P. solitarium	A. thaliana	S. cerevisiae	P. abyssi	7
RRY	2-2667	E. coli						P. abyssi	2
RRY	2-2677	E. coli	D. melanogaster	H. sapiens	P. solitarium	A. thaliana	S. cerevisiae	P. abyssi	7
RRY	2-2685							P. abyssi	1
RRY	2-2698	E. coli	D. melanogaster	H. sapiens	P. solitarium	A. thaliana	S. cerevisiae		6
RRY	2-2704	E. coli	D. melanogaster	H. sapiens	P. solitarium	A. thaliana	S. cerevisiae	P. abyssi	7
RRY	2-2740	E. coli			P. solitarium			P. abyssi	3
RRY	2-2745	E. coli	D. melanogaster	H. sapiens	P. solitarium	A. thaliana	S. cerevisiae		6
RRY	2-2773	E. coli	D. melanogaster	H. sapiens	P. solitarium	A. thaliana	S. cerevisiae	P. abyssi	7
RRY	2-2778	E. coli	D. melanogaster	H. sapiens	P. solitarium	A. thaliana	S. cerevisiae	P. abyssi	7
RRY	2-2785	E. coli							1
RRY	2-2795	E. coli	D. melanogaster	H. sapiens	P. solitarium	A. thaliana	S. cerevisiae	P. abyssi	7
RRY	2-2798	E. coli							1
RRY	2-2803	E. coli	D. melanogaster	H. sapiens	P. solitarium	A. thaliana	S. cerevisiae		6
RRY	2-2820	E. coli	D. melanogaster	H. sapiens	P. solitarium			P. abyssi	5
RRY	2-2851	E. coli	D. melanogaster	H. sapiens	P. solitarium	A. thaliana	S. cerevisiae	P. abyssi	7
RRY	2-2867	E. coli						P. abyssi	2
RRY	2-2875		D. melanogaster	H. sapiens	P. solitarium		S. cerevisiae	P. abyssi	5
RRY	2-2882	E. coli	D. melanogaster	H. sapiens	P. solitarium	A. thaliana	S. cerevisiae	P. abyssi	7
RRY	2-2890	E. coli					S. cerevisiae	P. abyssi	3
RRY	2-2915	E. coli						P. abyssi	2
RRY	2-2918	E. coli		H. sapiens	P. solitarium	A. thaliana	S. cerevisiae	P. abyssi	6
RRY	2-2934	E. coli						P. abyssi	2
RRY	2-2947	E. coli						P. abyssi	2
RRY	2-2955	E. coli		H. sapiens	P. solitarium	A. thaliana	S. cerevisiae		5
RRY	2-2962	E. coli						P. abyssi	2
RRY	2-2979							P. abyssi	1
RRY	2-3023				P. solitarium	A. thaliana	S. cerevisiae	P. abyssi	4
RRY	2-3027	E. coli						P. abyssi	2
RRY	2-3038							P. abyssi	1
RRY	2-3044	E. coli	D. melanogaster		P. solitarium	A. thaliana	S. cerevisiae	P. abyssi	6
RRY	2-3057	E. coli							1
RRY	2-3069	E. coli						P. abyssi	2
RRY	2-3083	E. coli		H. sapiens		A. thaliana	S. cerevisiae	P. abyssi	5
RRY	2-3094	E. coli							1
RRY	5-6	E. coli	D. melanogaster	H. sapiens	P. solitarium	A. thaliana	S. cerevisiae	P. abyssi	7
RRY	5-9	E. coli						P. abyssi	2
RRY	5-15	E. coli			P. solitarium			P. abyssi	3
RRY	5-45	E. coli						P. abyssi	2
RRY	5-53	E. coli						P. abyssi	2
RRY	5-58	E. coli						P. abyssi	2
RRY	5-66	E. coli						P. abyssi	2
RRY	5-75	E. coli						P. abyssi	2
RYY	1-16	E. coli						P. abyssi	2
RYY	1-62	E. coli						P. abyssi	2
RYY	1-115							P. abyssi	1
RYY	1-119	E. coli						P. abyssi	2
RYY	1-137	E. coli						P. abyssi	2
RYY	1-153	E. coli		H. sapiens	P. solitarium	A. thaliana	S. cerevisiae	P. abyssi	6
RYY	1-159	E. coli					S. cerevisiae		2
RYY	1-177							P. abyssi	1
RYY	1-211	E. coli	D. melanogaster			A. thaliana	S. cerevisiae	P. abyssi	5
RYY	1-234	E. coli	D. melanogaster	H. sapiens	P. solitarium	A. thaliana	S. cerevisiae	P. abyssi	7
RYY	1-242							P. abyssi	1
RYY	1-257	E. coli		H. sapiens	P. solitarium	A. thaliana	S. cerevisiae	P. abyssi	6
RYY	1-261	E. coli	D. melanogaster	H. sapiens		A. thaliana	S. cerevisiae	P. abyssi	6
RYY	1-312	E. coli						P. abyssi	2
RYY	1-484	E. coli	D. melanogaster	H. sapiens	P. solitarium	A. thaliana	S. cerevisiae		6
RYY	1-491	E. coli	D. melanogaster	H. sapiens	P. solitarium	A. thaliana	S. cerevisiae	P. abyssi	7
RYY	1-527	E. coli	D. melanogaster	H. sapiens	P. solitarium	A. thaliana	S. cerevisiae	P. abyssi	7
RYY	1-530	E. coli	D. melanogaster	H. sapiens	P. solitarium	A. thaliana	S. cerevisiae	P. abyssi	7
RYY	1-544		D. melanogaster	H. sapiens	P. solitarium	A. thaliana	S. cerevisiae		5
RYY	1-555	E. coli							1
RYY	1-564	E. coli			P. solitarium	A. thaliana	S. cerevisiae	P. abyssi	5
RYY	1-584	E. coli						P. abyssi	2
RYY	1-610	E. coli						P. abyssi	2
RYY	1-613								0
RYY	1-644	E. coli	D. melanogaster	H. sapiens	P. solitarium	A. thaliana	S. cerevisiae	P. abyssi	7
RYY	1-686	E. coli						P. abyssi	2
RYY	1-737		D. melanogaster	H. sapiens	P. solitarium	A. thaliana	S. cerevisiae	P. abyssi	6
RYY	1-755	E. coli	D. melanogaster	H. sapiens	P. solitarium	A. thaliana	S. cerevisiae	P. abyssi	7
RYY	1-762	E. coli	D. melanogaster	H. sapiens	P. solitarium	A. thaliana	S. cerevisiae	P. abyssi	7
RYY	1-771	E. coli	D. melanogaster	H. sapiens	P. solitarium	A. thaliana	S. cerevisiae	P. abyssi	7
RYY	1-777	E. coli	D. melanogaster	H. sapiens	P. solitarium	A. thaliana	S. cerevisiae	P. abyssi	7
RYY	1-793	E. coli	D. melanogaster	H. sapiens	P. solitarium	A. thaliana	S. cerevisiae	P. abyssi	7
RYY	1-800		D. melanogaster		P. solitarium	A. thaliana	S. cerevisiae	P. abyssi	5
RYY	1-827				P. solitarium	A. thaliana	S. cerevisiae	P. abyssi	4
RYY	1-841	E. coli	D. melanogaster	H. sapiens	P. solitarium	A. thaliana	S. cerevisiae	P. abyssi	7
RYY	1-853	E. coli						P. abyssi	2
RYY	1-867	E. coli	D. melanogaster	H. sapiens	P. solitarium	A. thaliana	S. cerevisiae	P. abyssi	7
RYY	1-875	E. coli	D. melanogaster	H. sapiens		A. thaliana	S. cerevisiae	P. abyssi	6
RYY	1-881	E. coli	D. melanogaster	H. sapiens	P. solitarium	A. thaliana	S. cerevisiae	P. abyssi	7
RYY	1-891	E. coli	D. melanogaster	H. sapiens	P. solitarium	A. thaliana	S. cerevisiae	P. abyssi	7
RYY	1-927	E. coli	D. melanogaster	H. sapiens	P. solitarium	A. thaliana	S. cerevisiae	P. abyssi	7
RYY	1-932	E. coli	D. melanogaster	H. sapiens	P. solitarium	A. thaliana	S. cerevisiae	P. abyssi	7
RYY	1-951	E. coli		H. sapiens				P. abyssi	3
RYY	1-956	E. coli	D. melanogaster	H. sapiens	P. solitarium	A. thaliana	S. cerevisiae	P. abyssi	7
RYY	1-981			H. sapiens	P. solitarium	A. thaliana	S. cerevisiae	P. abyssi	5
RYY	1-1034	E. coli	D. melanogaster	H. sapiens	P. solitarium	A. thaliana	S. cerevisiae	P. abyssi	7
RYY	1-1037	E. coli	D. melanogaster	H. sapiens	P. solitarium	A. thaliana	S. cerevisiae	P. abyssi	7
RYY	1-1040	E. coli						P. abyssi	2
RYY	1-1044	E. coli	D. melanogaster	H. sapiens	P. solitarium	A. thaliana	S. cerevisiae	P. abyssi	7
RYY	1-1050	E. coli						P. abyssi	2
RYY	1-1060	E. coli	D. melanogaster	H. sapiens	P. solitarium	A. thaliana	S. cerevisiae	P. abyssi	7
RYY	1-1065	E. coli	D. melanogaster	H. sapiens	P. solitarium	A. thaliana			5
RYY	1-1070	E. coli							1
RYY	1-1087	E. coli	D. melanogaster	H. sapiens	P. solitarium	A. thaliana	S. cerevisiae	P. abyssi	7
RYY	1-1093	E. coli			P. solitarium	A. thaliana	S. cerevisiae	P. abyssi	5
RYY	1-1100	E. coli		H. sapiens	P. solitarium	A. thaliana		P. abyssi	5
RYY	1-1103	E. coli						P. abyssi	2
RYY	1-1130	E. coli						P. abyssi	2
RYY	1-1141	E. coli			P. solitarium	A. thaliana	S. cerevisiae	P. abyssi	5
RYY	1-1144	E. coli			P. solitarium		S. cerevisiae	P. abyssi	4
RYY	1-1183	E. coli	D. melanogaster	H. sapiens	P. solitarium	A. thaliana	S. cerevisiae	P. abyssi	7
RYY	1-1192	E. coli							1
RYY	1-1207	E. coli	D. melanogaster	H. sapiens	P. solitarium	A. thaliana	S. cerevisiae	P. abyssi	7
RYY	1-1218	E. coli	D. melanogaster	H. sapiens	P. solitarium	A. thaliana	S. cerevisiae	P. abyssi	7
RYY	1-1227			H. sapiens	P. solitarium				2
RYY	1-1240				P. solitarium	A. thaliana	S. cerevisiae		3
RYY	1-1261								0
RYY	1-1265	E. coli		H. sapiens	P. solitarium	A. thaliana	S. cerevisiae	P. abyssi	6
RYY	1-1279	E. coli			P. solitarium	A. thaliana	S. cerevisiae		4
RYY	1-1285	E. coli						P. abyssi	2
RYY	1-1291	E. coli						P. abyssi	2
RYY	1-1298		D. melanogaster	H. sapiens	P. solitarium	A. thaliana	S. cerevisiae	P. abyssi	6
RYY	1-1304	E. coli	D. melanogaster	H. sapiens	P. solitarium	A. thaliana	S. cerevisiae	P. abyssi	7
RYY	1-1308							P. abyssi	1
RYY	1-1319	E. coli						P. abyssi	2
RYY	1-1325	E. coli	D. melanogaster	H. sapiens	P. solitarium	A. thaliana	S. cerevisiae	P. abyssi	7
RYY	1-1342	E. coli	D. melanogaster	H. sapiens	P. solitarium	A. thaliana	S. cerevisiae	P. abyssi	7
RYY	1-1365	E. coli	D. melanogaster	H. sapiens	P. solitarium	A. thaliana	S. cerevisiae	P. abyssi	7
RYY	1-1384	E. coli	D. melanogaster	H. sapiens	P. solitarium	A. thaliana	S. cerevisiae	P. abyssi	7
RYY	1-1387	E. coli	D. melanogaster	H. sapiens	P. solitarium	A. thaliana	S. cerevisiae	P. abyssi	7
RYY	1-1391	E. coli	D. melanogaster	H. sapiens	P. solitarium	A. thaliana	S. cerevisiae	P. abyssi	7
RYY	1-1396	E. coli							1
RYY	1-1421		D. melanogaster	H. sapiens	P. solitarium		S. cerevisiae	P. abyssi	5
RYY	1-1450		D. melanogaster					P. abyssi	2
RYY	1-1480	E. coli	D. melanogaster	H. sapiens		A. thaliana	S. cerevisiae	P. abyssi	6
RYY	1-1494	E. coli						P. abyssi	2
RYY	1-1512	E. coli						P. abyssi	2
RYY	1-1517	E. coli	D. melanogaster	H. sapiens	P. solitarium	A. thaliana	S. cerevisiae	P. abyssi	7
RYY	1-1520	E. coli	D. melanogaster	H. sapiens		A. thaliana	S. cerevisiae		5
RYY	2-45							P. abyssi	1
RYY	2-65							P. abyssi	1
RYY	2-75							P. abyssi	1
RYY	2-102								0
RYY	2-110	E. coli						P. abyssi	2
RYY	2-150	E. coli							1
RYY	2-184	E. coli	D. melanogaster	H. sapiens	P. solitarium	A. thaliana	S. cerevisiae		6
RYY	2-193	E. coli	D. melanogaster	H. sapiens	P. solitarium	A. thaliana	S. cerevisiae	P. abyssi	7
RYY	2-201	E. coli						P. abyssi	2
RYY	2-209	E. coli						P. abyssi	2
RYY	2-274					A. thaliana		P. abyssi	2
RYY	2-310	E. coli						P. abyssi	2
RYY	2-318								0
RYY	2-337								0
RYY	2-342							P. abyssi	1
RYY	2-381	E. coli			P. solitarium		S. cerevisiae	P. abyssi	4
RYY	2-424							P. abyssi	1
RYY	2-441	E. coli						P. abyssi	2
RYY	2-452								0
RYY	2-463	E. coli						P. abyssi	2
RYY	2-483	E. coli		H. sapiens	P. solitarium		S. cerevisiae		4
RYY	2-493	E. coli	D. melanogaster	H. sapiens	P. solitarium	A. thaliana	S. cerevisiae	P. abyssi	7
RYY	2-504	E. coli						P. abyssi	2
RYY	2-510	E. coli	D. melanogaster	H. sapiens	P. solitarium	A. thaliana		P. abyssi	6
RYY	2-533	E. coli	D. melanogaster	H. sapiens	P. solitarium	A. thaliana	S. cerevisiae	P. abyssi	7
RYY	2-558	E. coli			P. solitarium	A. thaliana		P. abyssi	4
RYY	2-565	E. coli	D. melanogaster	H. sapiens	P. solitarium	A. thaliana	S. cerevisiae	P. abyssi	7
RYY	2-589							P. abyssi	1
RYY	2-683	E. coli	D. melanogaster	H. sapiens	P. solitarium	A. thaliana	S. cerevisiae		6
RYY	2-709	E. coli						P. abyssi	2
RYY	2-730	E. coli	D. melanogaster					P. abyssi	3
RYY	2-773	E. coli				A. thaliana	S. cerevisiae		3
RYY	2-791	E. coli					S. cerevisiae	P. abyssi	3
RYY	2-805	E. coli	D. melanogaster	H. sapiens	P. solitarium	A. thaliana	S. cerevisiae	P. abyssi	7
RYY	2-812	E. coli						P. abyssi	2
RYY	2-842		D. melanogaster	H. sapiens	P. solitarium	A. thaliana	S. cerevisiae	P. abyssi	6
RYY	2-853	E. coli							1
RYY	2-864			H. sapiens	P. solitarium	A. thaliana	S. cerevisiae	P. abyssi	5
RYY	2-870	E. coli							1
RYY	2-891				P. solitarium	A. thaliana		P. abyssi	3
RYY	2-921	E. coli	D. melanogaster	H. sapiens	P. solitarium	A. thaliana	S. cerevisiae	P. abyssi	7
RYY	2-925	E. coli	D. melanogaster	H. sapiens	P. solitarium	A. thaliana	S. cerevisiae	P. abyssi	7
RYY	2-930	E. coli	D. melanogaster	H. sapiens	P. solitarium	A. thaliana	S. cerevisiae		6
RYY	2-941	E. coli	D. melanogaster	H. sapiens	P. solitarium	A. thaliana	S. cerevisiae	P. abyssi	7
RYY	2-945	E. coli	D. melanogaster	H. sapiens	P. solitarium	A. thaliana	S. cerevisiae	P. abyssi	7
RYY	2-972	E. coli	D. melanogaster	H. sapiens	P. solitarium	A. thaliana		P. abyssi	6
RYY	2-1003	E. coli						P. abyssi	2
RYY	2-1038								0
RYY	2-1048	E. coli	D. melanogaster	H. sapiens	P. solitarium	A. thaliana	S. cerevisiae	P. abyssi	7
RYY	2-1100							P. abyssi	1
RYY	2-1123	E. coli	D. melanogaster	H. sapiens	P. solitarium	A. thaliana	S. cerevisiae	P. abyssi	7
RYY	2-1129	E. coli						P. abyssi	2
RYY	2-1136	E. coli	D. melanogaster	H. sapiens	P. solitarium	A. thaliana	S. cerevisiae	P. abyssi	7
RYY	2-1142	E. coli						P. abyssi	2
RYY	2-1156	E. coli	D. melanogaster	H. sapiens	P. solitarium	A. thaliana	S. cerevisiae	P. abyssi	7
RYY	2-1204	E. coli							1
RYY	2-1208	E. coli						P. abyssi	2
RYY	2-1219	E. coli						P. abyssi	2
RYY	2-1222	E. coli	D. melanogaster	H. sapiens	P. solitarium	A. thaliana	S. cerevisiae	P. abyssi	7
RYY	2-1244	E. coli	D. melanogaster	H. sapiens	P. solitarium	A. thaliana	S. cerevisiae	P. abyssi	7
RYY	2-1248	E. coli	D. melanogaster	H. sapiens	P. solitarium	A. thaliana	S. cerevisiae	P. abyssi	7
RYY	2-1252	E. coli	D. melanogaster	H. sapiens	P. solitarium	A. thaliana	S. cerevisiae	P. abyssi	7
RYY	2-1284	E. coli	D. melanogaster	H. sapiens	P. solitarium	A. thaliana	S. cerevisiae	P. abyssi	7
RYY	2-1290	E. coli	D. melanogaster					P. abyssi	3
RYY	2-1294				P. solitarium		S. cerevisiae	P. abyssi	3
RYY	2-1297	E. coli	D. melanogaster	H. sapiens	P. solitarium	A. thaliana	S. cerevisiae	P. abyssi	7
RYY	2-1303	E. coli		H. sapiens	P. solitarium	A. thaliana	S. cerevisiae	P. abyssi	6
RYY	2-1342								0
RYY	2-1360	E. coli					S. cerevisiae	P. abyssi	3
RYY	2-1381	E. coli	D. melanogaster	H. sapiens	P. solitarium	A. thaliana	S. cerevisiae	P. abyssi	7
RYY	2-1428			H. sapiens	P. solitarium	A. thaliana	S. cerevisiae	P. abyssi	5
RYY	2-1437	E. coli	D. melanogaster	H. sapiens	P. solitarium	A. thaliana	S. cerevisiae	P. abyssi	7
RYY	2-1465	E. coli							1
RYY	2-1469	E. coli	D. melanogaster	H. sapiens	P. solitarium		S. cerevisiae	P. abyssi	6
RYY	2-1473		D. melanogaster					P. abyssi	2
RYY	2-1480		D. melanogaster	H. sapiens	P. solitarium	A. thaliana	S. cerevisiae	P. abyssi	6
RYY	2-1484	E. coli	D. melanogaster	H. sapiens	P. solitarium	A. thaliana	S. cerevisiae	P. abyssi	7
RYY	2-1533	E. coli	D. melanogaster	H. sapiens	P. solitarium	A. thaliana	S. cerevisiae	P. abyssi	7
RYY	2-1539	E. coli	D. melanogaster	H. sapiens	P. solitarium	A. thaliana	S. cerevisiae	P. abyssi	7
RYY	2-1547	E. coli	D. melanogaster	H. sapiens	P. solitarium	A. thaliana	S. cerevisiae	P. abyssi	7
RYY	2-1602	E. coli							1
RYY	2-1615		D. melanogaster	H. sapiens	P. solitarium	A. thaliana	S. cerevisiae		5
RYY	2-1628	E. coli	D. melanogaster			A. thaliana			3
RYY	2-1727							P. abyssi	1
RYY	2-1788	E. coli	D. melanogaster	H. sapiens		A. thaliana	S. cerevisiae	P. abyssi	6
RYY	2-1795	E. coli			P. solitarium	A. thaliana	S. cerevisiae	P. abyssi	5
RYY	2-1842	E. coli						P. abyssi	2
RYY	2-1856	E. coli						P. abyssi	2
RYY	2-1879	E. coli	D. melanogaster	H. sapiens	P. solitarium	A. thaliana	S. cerevisiae	P. abyssi	7
RYY	2-1896	E. coli						P. abyssi	2
RYY	2-1939	E. coli						P. abyssi	2
RYY	2-1963	E. coli	D. melanogaster	H. sapiens	P. solitarium	A. thaliana	S. cerevisiae	P. abyssi	7
RYY	2-1966	E. coli	D. melanogaster	H. sapiens	P. solitarium	A. thaliana	S. cerevisiae	P. abyssi	7
RYY	2-1993							P. abyssi	1
RYY	2-2015							P. abyssi	1
RYY	2-2021	E. coli						P. abyssi	2
RYY	2-2025	E. coli	D. melanogaster	H. sapiens	P. solitarium	A. thaliana	S. cerevisiae	P. abyssi	7
RYY	2-2104	E. coli	D. melanogaster	H. sapiens	P. solitarium	A. thaliana	S. cerevisiae	P. abyssi	7
RYY	2-2136	E. coli	D. melanogaster	H. sapiens	P. solitarium	A. thaliana	S. cerevisiae	P. abyssi	7
RYY	2-2151	E. coli						P. abyssi	2
RYY	2-2180	E. coli	D. melanogaster	H. sapiens	P. solitarium	A. thaliana	S. cerevisiae	P. abyssi	7
RYY	2-2183	E. coli	D. melanogaster	H. sapiens	P. solitarium	A. thaliana	S. cerevisiae	P. abyssi	7
RYY	2-2196	E. coli	D. melanogaster	H. sapiens	P. solitarium	A. thaliana	S. cerevisiae	P. abyssi	7
RYY	2-2226		D. melanogaster	H. sapiens	P. solitarium	A. thaliana	S. cerevisiae	P. abyssi	6
RYY	2-2233	E. coli						P. abyssi	2
RYY	2-2253	E. coli	D. melanogaster	H. sapiens	P. solitarium	A. thaliana	S. cerevisiae	P. abyssi	7
RYY	2-2263		D. melanogaster	H. sapiens	P. solitarium	A. thaliana	S. cerevisiae	P. abyssi	6
RYY	2-2268	E. coli	D. melanogaster	H. sapiens	P. solitarium	A. thaliana	S. cerevisiae	P. abyssi	7
RYY	2-2274	E. coli	D. melanogaster	H. sapiens	P. solitarium	A. thaliana	S. cerevisiae	P. abyssi	7
RYY	2-2281	E. coli					S. cerevisiae	P. abyssi	3
RYY	2-2292					A. thaliana			1
RYY	2-2327							P. abyssi	1
RYY	2-2364	E. coli	D. melanogaster	H. sapiens	P. solitarium	A. thaliana	S. cerevisiae	P. abyssi	7
RYY	2-2367	E. coli	D. melanogaster	H. sapiens	P. solitarium	A. thaliana	S. cerevisiae	P. abyssi	7
RYY	2-2378							P. abyssi	1
RYY	2-2390		D. melanogaster	H. sapiens	P. solitarium	A. thaliana	S. cerevisiae	P. abyssi	6
RYY	2-2434	E. coli	D. melanogaster	H. sapiens	P. solitarium	A. thaliana	S. cerevisiae	P. abyssi	7
RYY	2-2439	E. coli	D. melanogaster	H. sapiens	P. solitarium	A. thaliana	S. cerevisiae	P. abyssi	7
RYY	2-2452		D. melanogaster	H. sapiens	P. solitarium	A. thaliana	S. cerevisiae	P. abyssi	6
RYY	2-2475		D. melanogaster	H. sapiens	P. solitarium	A. thaliana	S. cerevisiae	P. abyssi	6
RYY	2-2483	E. coli	D. melanogaster					P. abyssi	3
RYY	2-2487	E. coli	D. melanogaster	H. sapiens	P. solitarium	A. thaliana	S. cerevisiae	P. abyssi	7
RYY	2-2504	E. coli	D. melanogaster	H. sapiens	P. solitarium	A. thaliana	S. cerevisiae	P. abyssi	7
RYY	2-2508							P. abyssi	1
RYY	2-2534	E. coli	D. melanogaster	H. sapiens	P. solitarium	A. thaliana		P. abyssi	6
RYY	2-2539	E. coli	D. melanogaster	H. sapiens	P. solitarium	A. thaliana	S. cerevisiae	P. abyssi	7
RYY	2-2575		D. melanogaster						1
RYY	2-2580		D. melanogaster	H. sapiens	P. solitarium	A. thaliana	S. cerevisiae	P. abyssi	6
RYY	2-2611	E. coli			P. solitarium	A. thaliana	S. cerevisiae		4
RYY	2-2632		D. melanogaster	H. sapiens	P. solitarium	A. thaliana	S. cerevisiae	P. abyssi	6
RYY	2-2635	E. coli	D. melanogaster	H. sapiens	P. solitarium	A. thaliana	S. cerevisiae	P. abyssi	7
RYY	2-2655							P. abyssi	1
RYY	2-2668	E. coli	D. melanogaster	H. sapiens	P. solitarium	A. thaliana	S. cerevisiae	P. abyssi	7
RYY	2-2674	E. coli						P. abyssi	2
RYY	2-2686	E. coli						P. abyssi	2
RYY	2-2693	E. coli						P. abyssi	2
RYY	2-2701	E. coli	D. melanogaster	H. sapiens	P. solitarium	A. thaliana	S. cerevisiae	P. abyssi	7
RYY	2-2705	E. coli	D. melanogaster	H. sapiens	P. solitarium	A. thaliana	S. cerevisiae	P. abyssi	7
RYY	2-2714	E. coli	D. melanogaster	H. sapiens	P. solitarium	A. thaliana	S. cerevisiae	P. abyssi	7
RYY	2-2746	E. coli	D. melanogaster	H. sapiens	P. solitarium	A. thaliana	S. cerevisiae		6
RYY	2-2749	E. coli	D. melanogaster	H. sapiens	P. solitarium	A. thaliana	S. cerevisiae	P. abyssi	7
RYY	2-2753	E. coli	D. melanogaster	H. sapiens	P. solitarium	A. thaliana	S. cerevisiae	P. abyssi	7
RYY	2-2757			H. sapiens	P. solitarium	A. thaliana	S. cerevisiae	P. abyssi	5
RYY	2-2774	E. coli	D. melanogaster	H. sapiens	P. solitarium	A. thaliana	S. cerevisiae	P. abyssi	7
RYY	2-2779	E. coli	D. melanogaster	H. sapiens	P. solitarium	A. thaliana	S. cerevisiae	P. abyssi	7
RYY	2-2788	E. coli	D. melanogaster	H. sapiens	P. solitarium	A. thaliana	S. cerevisiae	P. abyssi	7
RYY	2-2799	E. coli							1
RYY	2-2804	E. coli	D. melanogaster	H. sapiens	P. solitarium	A. thaliana	S. cerevisiae		6
RYY	2-2810	E. coli						P. abyssi	2
RYY	2-2814	E. coli	D. melanogaster	H. sapiens	P. solitarium	A. thaliana	S. cerevisiae	P. abyssi	7
RYY	2-2830							P. abyssi	1
RYY	2-2845	E. coli						P. abyssi	2
RYY	2-2876	E. coli	D. melanogaster					P. abyssi	3
RYY	2-2887							P. abyssi	1
RYY	2-2891	E. coli			P. solitarium		S. cerevisiae	P. abyssi	4
RYY	2-2894	E. coli						P. abyssi	2
RYY	2-2908	E. coli					S. cerevisiae	P. abyssi	3
RYY	2-2911	E. coli					S. cerevisiae	P. abyssi	3
RYY	2-2919	E. coli	D. melanogaster	H. sapiens	P. solitarium	A. thaliana	S. cerevisiae	P. abyssi	7
RYY	2-2924		D. melanogaster	H. sapiens	P. solitarium		S. cerevisiae	P. abyssi	5
RYY	2-2941	E. coli		H. sapiens	P. solitarium	A. thaliana	S. cerevisiae		5
RYY	2-2950	E. coli						P. abyssi	2
RYY	2-2963	E. coli							1
RYY	2-3024	E. coli						P. abyssi	2
RYY	2-3065	E. coli						P. abyssi	2
RYY	2-3070	E. coli						P. abyssi	2
RYY	2-3074	E. coli						P. abyssi	2
RYY	2-3080	E. coli		H. sapiens					2
RYY	2-3095	E. coli							1
RYY	5-10	E. coli						P. abyssi	2
RYY	5-29	E. coli						P. abyssi	2
RYY	5-39							P. abyssi	1
RYY	5-54							P. abyssi	1
RYY	5-59							P. abyssi	1
RYY	5-69	E. coli							1
RYY	5-115	E. coli							1
RYY	5-118	E. coli							1
YYY	1-17							P. abyssi	1
YYY	1-18							P. abyssi	1
YYY	1-116							P. abyssi	1
YYY	1-120	E. coli			P. solitarium	A. thaliana	S. cerevisiae	P. abyssi	5
YYY	1-121							P. abyssi	1
YYY	1-122							P. abyssi	1
YYY	1-138							P. abyssi	1
YYY	1-139							P. abyssi	1
YYY	1-205	E. coli	D. melanogaster	H. sapiens	P. solitarium	A. thaliana	S. cerevisiae		6
YYY	1-212							P. abyssi	1
YYY	1-258	E. coli		H. sapiens	P. solitarium	A. thaliana	S. cerevisiae	P. abyssi	6
YYY	1-331	E. coli						P. abyssi	2
YYY	1-332	E. coli	D. melanogaster	H. sapiens	P. solitarium	A. thaliana	S. cerevisiae	P. abyssi	7
YYY	1-357							P. abyssi	1
YYY	1-358							P. abyssi	1
YYY	1-359							P. abyssi	1
YYY	1-427	E. coli						P. abyssi	2
YYY	1-428	E. coli						P. abyssi	2
YYY	1-429	E. coli						P. abyssi	2
YYY	1-545		D. melanogaster	H. sapiens	P. solitarium	A. thaliana	S. cerevisiae		5
YYY	1-556	E. coli							1
YYY	1-565							P. abyssi	1
YYY	1-578	E. coli						P. abyssi	2
YYY	1-585	E. coli						P. abyssi	2
YYY	1-645	E. coli			P. solitarium	A. thaliana	S. cerevisiae	P. abyssi	5
YYY	1-646	E. coli				A. thaliana		P. abyssi	3
YYY	1-647							P. abyssi	1
YYY	1-717		D. melanogaster	H. sapiens	P. solitarium	A. thaliana	S. cerevisiae	P. abyssi	6
YYY	1-763	E. coli						P. abyssi	2
YYY	1-772	E. coli	D. melanogaster	H. sapiens	P. solitarium	A. thaliana	S. cerevisiae	P. abyssi	7
YYY	1-854	E. coli						P. abyssi	2
YYY	1-882	E. coli	D. melanogaster	H. sapiens	P. solitarium	A. thaliana	S. cerevisiae	P. abyssi	7
YYY	1-928	E. coli	D. melanogaster	H. sapiens	P. solitarium	A. thaliana	S. cerevisiae	P. abyssi	7
YYY	1-952	E. coli		H. sapiens				P. abyssi	3
YYY	1-953	E. coli	D. melanogaster	H. sapiens	P. solitarium	A. thaliana	S. cerevisiae	P. abyssi	7
YYY	1-1004	E. coli	D. melanogaster	H. sapiens	P. solitarium	A. thaliana	S. cerevisiae	P. abyssi	7
YYY	1-1045	E. coli	D. melanogaster					P. abyssi	3
YYY	1-1061		D. melanogaster	H. sapiens	P. solitarium	A. thaliana	S. cerevisiae	P. abyssi	6
YYY	1-1088	E. coli	D. melanogaster	H. sapiens	P. solitarium	A. thaliana	S. cerevisiae	P. abyssi	7
YYY	1-1096	E. coli						P. abyssi	2
YYY	1-1131	E. coli	D. melanogaster	H. sapiens	P. solitarium	A. thaliana	S. cerevisiae	P. abyssi	7
YYY	1-1132		D. melanogaster	H. sapiens	P. solitarium	A. thaliana	S. cerevisiae	P. abyssi	6
YYY	1-1193	E. coli	D. melanogaster	H. sapiens	P. solitarium	A. thaliana	S. cerevisiae	P. abyssi	7
YYY	1-1201		D. melanogaster	H. sapiens	P. solitarium	A. thaliana	S. cerevisiae	P. abyssi	6
YYY	1-1202		D. melanogaster		P. solitarium	A. thaliana	S. cerevisiae	P. abyssi	5
YYY	1-1266	E. coli		H. sapiens	P. solitarium	A. thaliana	S. cerevisiae	P. abyssi	6
YYY	1-1267	E. coli			P. solitarium	A. thaliana	S. cerevisiae	P. abyssi	5
YYY	1-1280							P. abyssi	1
YYY	1-1281							P. abyssi	1
YYY	1-1286	E. coli						P. abyssi	2
YYY	1-1305	E. coli						P. abyssi	2
YYY	1-1309			H. sapiens				P. abyssi	2
YYY	1-1310	E. coli		H. sapiens					2
YYY	1-1311	E. coli		H. sapiens			S. cerevisiae		3
YYY	1-1366	E. coli	D. melanogaster	H. sapiens	P. solitarium	A. thaliana	S. cerevisiae	P. abyssi	7
YYY	1-1367	E. coli	D. melanogaster	H. sapiens	P. solitarium	A. thaliana	S. cerevisiae	P. abyssi	7
YYY	1-1368	E. coli	D. melanogaster	H. sapiens	P. solitarium	A. thaliana	S. cerevisiae	P. abyssi	7
YYY	1-1374	E. coli	D. melanogaster	H. sapiens	P. solitarium	A. thaliana	S. cerevisiae	P. abyssi	7
YYY	1-1375	E. coli	D. melanogaster	H. sapiens	P. solitarium	A. thaliana	S. cerevisiae	P. abyssi	7
YYY	1-1388	E. coli	D. melanogaster	H. sapiens	P. solitarium	A. thaliana	S. cerevisiae	P. abyssi	7
YYY	1-1422		D. melanogaster	H. sapiens	P. solitarium		S. cerevisiae	P. abyssi	5
YYY	1-1423		D. melanogaster	H. sapiens	P. solitarium		S. cerevisiae		4
YYY	1-1521	E. coli							1
YYY	1-1522	E. coli							1
YYY	1-1523	E. coli							1
YYY	1-1524	E. coli							1
YYY	2-32	E. coli						P. abyssi	2
YYY	2-76							P. abyssi	1
YYY	2-97								0
YYY	2-98								0
YYY	2-103								0
YYY	2-111	E. coli						P. abyssi	2
YYY	2-112	E. coli						P. abyssi	2
YYY	2-113	E. coli						P. abyssi	2
YYY	2-127	E. coli						P. abyssi	2
YYY	2-151								0
YYY	2-185		D. melanogaster	H. sapiens	P. solitarium	A. thaliana	S. cerevisiae		5
YYY	2-202	E. coli						P. abyssi	2
YYY	2-203							P. abyssi	1
YYY	2-210	E. coli						P. abyssi	2
YYY	2-334								0
YYY	2-352	E. coli	D. melanogaster	H. sapiens	P. solitarium	A. thaliana	S. cerevisiae		6
YYY	2-382	E. coli			P. solitarium		S. cerevisiae	P. abyssi	4
YYY	2-383	E. coli			P. solitarium	A. thaliana	S. cerevisiae	P. abyssi	5
YYY	2-415		D. melanogaster	H. sapiens		A. thaliana			3
YYY	2-416			H. sapiens				P. abyssi	2
YYY	2-453								0
YYY	2-468	E. coli						P. abyssi	2
YYY	2-469	E. coli						P. abyssi	2
YYY	2-470	E. coli	D. melanogaster	H. sapiens	P. solitarium	A. thaliana	S. cerevisiae	P. abyssi	7
YYY	2-486							P. abyssi	1
YYY	2-534	E. coli	D. melanogaster	H. sapiens	P. solitarium	A. thaliana	S. cerevisiae	P. abyssi	7
YYY	2-535	E. coli	D. melanogaster	H. sapiens	P. solitarium	A. thaliana	S. cerevisiae	P. abyssi	7
YYY	2-559	E. coli			P. solitarium	A. thaliana		P. abyssi	4
YYY	2-590		D. melanogaster					P. abyssi	2
YYY	2-670	E. coli	D. melanogaster	H. sapiens	P. solitarium	A. thaliana	S. cerevisiae	P. abyssi	7
YYY	2-671	E. coli	D. melanogaster	H. sapiens	P. solitarium	A. thaliana	S. cerevisiae	P. abyssi	7
YYY	2-774	E. coli				A. thaliana	S. cerevisiae		3
YYY	2-806	E. coli	D. melanogaster	H. sapiens	P. solitarium	A. thaliana	S. cerevisiae	P. abyssi	7
YYY	2-865			H. sapiens	P. solitarium	A. thaliana	S. cerevisiae	P. abyssi	5
YYY	2-931								0
YYY	2-946	E. coli	D. melanogaster	H. sapiens	P. solitarium	A. thaliana	S. cerevisiae	P. abyssi	7
YYY	2-947	E. coli	D. melanogaster	H. sapiens	P. solitarium	A. thaliana	S. cerevisiae	P. abyssi	7
YYY	2-948	E. coli	D. melanogaster	H. sapiens	P. solitarium	A. thaliana	S. cerevisiae	P. abyssi	7
YYY	2-949	E. coli	D. melanogaster	H. sapiens	P. solitarium	A. thaliana			5
YYY	2-950	E. coli	D. melanogaster	H. sapiens	P. solitarium	A. thaliana			5
YYY	2-951	E. coli	D. melanogaster	H. sapiens	P. solitarium	A. thaliana			5
YYY	2-962	E. coli	D. melanogaster	H. sapiens	P. solitarium	A. thaliana	S. cerevisiae		6
YYY	2-973	E. coli						P. abyssi	2
YYY	2-974	E. coli						P. abyssi	2
YYY	2-1039							P. abyssi	1
YYY	2-1049		D. melanogaster	H. sapiens	P. solitarium	A. thaliana	S. cerevisiae	P. abyssi	6
YYY	2-1050		D. melanogaster	H. sapiens	P. solitarium	A. thaliana	S. cerevisiae	P. abyssi	6
YYY	2-1101								0
YYY	2-1102	E. coli							1
YYY	2-1124	E. coli						P. abyssi	2
YYY	2-1143	E. coli						P. abyssi	2
YYY	2-1144	E. coli						P. abyssi	2
YYY	2-1145		D. melanogaster	H. sapiens	P. solitarium	A. thaliana			4
YYY	2-1209	E. coli						P. abyssi	2
YYY	2-1223		D. melanogaster	H. sapiens	P. solitarium	A. thaliana	S. cerevisiae	P. abyssi	6
YYY	2-1224							P. abyssi	1
YYY	2-1225							P. abyssi	1
YYY	2-1226	E. coli						P. abyssi	2
YYY	2-1245	E. coli	D. melanogaster	H. sapiens	P. solitarium	A. thaliana	S. cerevisiae	P. abyssi	7
YYY	2-1343								0
YYY	2-1429		D. melanogaster	H. sapiens	P. solitarium	A. thaliana	S. cerevisiae	P. abyssi	6
YYY	2-1430	E. coli		H. sapiens	P. solitarium	A. thaliana	S. cerevisiae	P. abyssi	6
YYY	2-1453	E. coli	D. melanogaster	H. sapiens	P. solitarium	A. thaliana	S. cerevisiae	P. abyssi	7
YYY	2-1454	E. coli	D. melanogaster	H. sapiens	P. solitarium	A. thaliana	S. cerevisiae	P. abyssi	7
YYY	2-1455	E. coli							1
YYY	2-1491	E. coli	D. melanogaster	H. sapiens	P. solitarium	A. thaliana	S. cerevisiae	P. abyssi	7
YYY	2-1540	E. coli	D. melanogaster	H. sapiens	P. solitarium	A. thaliana	S. cerevisiae	P. abyssi	7
YYY	2-1541	E. coli	D. melanogaster	H. sapiens	P. solitarium	A. thaliana	S. cerevisiae	P. abyssi	7
YYY	2-1542	E. coli		H. sapiens	P. solitarium			P. abyssi	4
YYY	2-1625								0
YYY	2-1629	E. coli	D. melanogaster		P. solitarium	A. thaliana	S. cerevisiae		5
YYY	2-1738							P. abyssi	1
YYY	2-1775		D. melanogaster	H. sapiens	P. solitarium	A. thaliana	S. cerevisiae	P. abyssi	6
YYY	2-1843	E. coli						P. abyssi	2
YYY	2-1857							P. abyssi	1
YYY	2-1873		D. melanogaster	H. sapiens	P. solitarium	A. thaliana	S. cerevisiae	P. abyssi	6
YYY	2-1880	E. coli	D. melanogaster	H. sapiens	P. solitarium	A. thaliana	S. cerevisiae	P. abyssi	7
YYY	2-1881	E. coli	D. melanogaster	H. sapiens	P. solitarium	A. thaliana	S. cerevisiae	P. abyssi	7
YYY	2-1897							P. abyssi	1
YYY	2-1967	E. coli	D. melanogaster	H. sapiens	P. solitarium	A. thaliana	S. cerevisiae	P. abyssi	7
YYY	2-1994							P. abyssi	1
YYY	2-2022	E. coli	D. melanogaster	H. sapiens	P. solitarium	A. thaliana	S. cerevisiae	P. abyssi	7
YYY	2-2026	E. coli	D. melanogaster	H. sapiens	P. solitarium	A. thaliana	S. cerevisiae	P. abyssi	7
YYY	2-2114	E. coli	D. melanogaster	H. sapiens	P. solitarium	A. thaliana	S. cerevisiae	P. abyssi	7
YYY	2-2115	E. coli	D. melanogaster	H. sapiens	P. solitarium	A. thaliana	S. cerevisiae	P. abyssi	7
YYY	2-2132	E. coli	D. melanogaster	H. sapiens	P. solitarium	A. thaliana	S. cerevisiae	P. abyssi	7
YYY	2-2133	E. coli	D. melanogaster	H. sapiens	P. solitarium	A. thaliana	S. cerevisiae	P. abyssi	7
YYY	2-2152	E. coli						P. abyssi	2
YYY	2-2184	E. coli	D. melanogaster	H. sapiens	P. solitarium	A. thaliana	S. cerevisiae	P. abyssi	7
YYY	2-2185	E. coli	D. melanogaster	H. sapiens	P. solitarium	A. thaliana	S. cerevisiae	P. abyssi	7
YYY	2-2197	E. coli	D. melanogaster	H. sapiens	P. solitarium	A. thaliana	S. cerevisiae	P. abyssi	7
YYY	2-2234	E. coli						P. abyssi	2
YYY	2-2254	E. coli	D. melanogaster	H. sapiens	P. solitarium	A. thaliana	S. cerevisiae	P. abyssi	7
YYY	2-2255	E. coli	D. melanogaster	H. sapiens	P. solitarium	A. thaliana	S. cerevisiae	P. abyssi	7
YYY	2-2264	E. coli	D. melanogaster	H. sapiens	P. solitarium	A. thaliana	S. cerevisiae	P. abyssi	7
YYY	2-2265	E. coli						P. abyssi	2
YYY	2-2275	E. coli	D. melanogaster	H. sapiens	P. solitarium	A. thaliana	S. cerevisiae	P. abyssi	7
YYY	2-2370	E. coli	D. melanogaster	H. sapiens	P. solitarium	A. thaliana	S. cerevisiae		6
YYY	2-2391		D. melanogaster			A. thaliana	S. cerevisiae	P. abyssi	4
YYY	2-2392							P. abyssi	1
YYY	2-2435	E. coli	D. melanogaster	H. sapiens	P. solitarium	A. thaliana	S. cerevisiae	P. abyssi	7
YYY	2-2453	E. coli	D. melanogaster	H. sapiens	P. solitarium	A. thaliana	S. cerevisiae	P. abyssi	7
YYY	2-2454	E. coli	D. melanogaster					P. abyssi	3
YYY	2-2455	E. coli	D. melanogaster					P. abyssi	3
YYY	2-2476		D. melanogaster	H. sapiens	P. solitarium	A. thaliana	S. cerevisiae	P. abyssi	6
YYY	2-2488		D. melanogaster	H. sapiens	P. solitarium	A. thaliana	S. cerevisiae	P. abyssi	6
YYY	2-2535	E. coli	D. melanogaster	H. sapiens	P. solitarium	A. thaliana	S. cerevisiae	P. abyssi	7
YYY	2-2581		D. melanogaster	H. sapiens	P. solitarium	A. thaliana	S. cerevisiae	P. abyssi	6
YYY	2-2597	E. coli	D. melanogaster	H. sapiens			S. cerevisiae		4
YYY	2-2598	E. coli		H. sapiens			S. cerevisiae	P. abyssi	4
YYY	2-2636	E. coli						P. abyssi	2
YYY	2-2637	E. coli						P. abyssi	2
YYY	2-2669	E. coli	D. melanogaster	H. sapiens	P. solitarium	A. thaliana	S. cerevisiae	P. abyssi	7
YYY	2-2687	E. coli	D. melanogaster	H. sapiens	P. solitarium	A. thaliana	S. cerevisiae	P. abyssi	7
YYY	2-2694	E. coli	D. melanogaster	H. sapiens	P. solitarium	A. thaliana	S. cerevisiae	P. abyssi	7
YYY	2-2695	E. coli	D. melanogaster	H. sapiens	P. solitarium	A. thaliana	S. cerevisiae	P. abyssi	7
YYY	2-2706	E. coli	D. melanogaster	H. sapiens	P. solitarium	A. thaliana	S. cerevisiae	P. abyssi	7
YYY	2-2715	E. coli			P. solitarium			P. abyssi	3
YYY	2-2716	E. coli			P. solitarium			P. abyssi	3
YYY	2-2750	E. coli	D. melanogaster	H. sapiens	P. solitarium	A. thaliana	S. cerevisiae	P. abyssi	7
YYY	2-2754		D. melanogaster	H. sapiens	P. solitarium	A. thaliana	S. cerevisiae	P. abyssi	6
YYY	2-2780	E. coli	D. melanogaster	H. sapiens	P. solitarium	A. thaliana	S. cerevisiae	P. abyssi	7
YYY	2-2800	E. coli							1
YYY	2-2805	E. coli	D. melanogaster	H. sapiens	P. solitarium	A. thaliana	S. cerevisiae		6
YYY	2-2806	E. coli	D. melanogaster	H. sapiens	P. solitarium	A. thaliana	S. cerevisiae		6
YYY	2-2807	E. coli							1
YYY	2-2811	E. coli	D. melanogaster	H. sapiens	P. solitarium	A. thaliana	S. cerevisiae	P. abyssi	7
YYY	2-2831							P. abyssi	1
YYY	2-2846	E. coli						P. abyssi	2
YYY	2-2847	E. coli						P. abyssi	2
YYY	2-2848	E. coli		H. sapiens	P. solitarium	A. thaliana	S. cerevisiae	P. abyssi	6
YYY	2-2877							P. abyssi	1
YYY	2-2878							P. abyssi	1
YYY	2-2879			H. sapiens	P. solitarium			P. abyssi	3
YYY	2-2895							P. abyssi	1
YYY	2-2925		D. melanogaster	H. sapiens	P. solitarium		S. cerevisiae		4
YYY	2-2951	E. coli	D. melanogaster	H. sapiens	P. solitarium	A. thaliana	S. cerevisiae	P. abyssi	7
YYY	2-2968	E. coli		H. sapiens				P. abyssi	3
YYY	2-2969	E. coli						P. abyssi	2
YYY	2-3066							P. abyssi	1
YYY	2-3096	E. coli						P. abyssi	2
YYY	2-3097								0
YYY	2-3098								0
YYY	2-3099		D. melanogaster	H. sapiens		A. thaliana	S. cerevisiae		4
YYY	2-3100							P. abyssi	1
YYY	2-3101	E. coli						P. abyssi	2
YYY	5-30	E. coli						P. abyssi	2
YYY	5-35	E. coli						P. abyssi	2
YYY	5-36	E. coli						P. abyssi	2
YYY	5-40							P. abyssi	1
YYY	5-41							P. abyssi	1
YYY	5-60							P. abyssi	1
RRR	1-26	E. coli	D. melanogaster					P. abyssi	3
RRR	1-51			H. sapiens	P. solitarium	A. thaliana	S. cerevisiae	P. abyssi	5
RRR	1-60	E. coli						P. abyssi	2
RRR	1-65	E. coli						P. abyssi	2
RRR	1-80								0
RRR	1-81								0
RRR	1-91	E. coli						P. abyssi	2
RRR	1-125		D. melanogaster	H. sapiens	P. solitarium	A. thaliana	S. cerevisiae	P. abyssi	6
RRR	1-130	E. coli			P. solitarium	A. thaliana	S. cerevisiae	P. abyssi	5
RRR	1-131	E. coli						P. abyssi	2
RRR	1-132	E. coli						P. abyssi	2
RRR	1-144	E. coli						P. abyssi	2
RRR	1-145	E. coli						P. abyssi	2
RRR	1-197		D. melanogaster					P. abyssi	2
RRR	1-198	E. coli						P. abyssi	2
RRR	1-199	E. coli						P. abyssi	2
RRR	1-215							P. abyssi	1
RRR	1-216							P. abyssi	1
RRR	1-221		D. melanogaster	H. sapiens	P. solitarium	A. thaliana	S. cerevisiae	P. abyssi	6
RRR	1-248	E. coli			P. solitarium	A. thaliana	S. cerevisiae	P. abyssi	5
RRR	1-249	E. coli			P. solitarium	A. thaliana	S. cerevisiae	P. abyssi	5
RRR	1-264							P. abyssi	1
RRR	1-288	E. coli					S. cerevisiae	P. abyssi	3
RRR	1-289	E. coli	D. melanogaster	H. sapiens	P. solitarium	A. thaliana	S. cerevisiae	P. abyssi	7
RRR	1-290	E. coli	D. melanogaster	H. sapiens	P. solitarium	A. thaliana	S. cerevisiae	P. abyssi	7
RRR	1-315	E. coli	D. melanogaster	H. sapiens	P. solitarium	A. thaliana	S. cerevisiae	P. abyssi	7
RRR	1-316	E. coli	D. melanogaster	H. sapiens	P. solitarium	A. thaliana	S. cerevisiae	P. abyssi	7
RRR	1-337	E. coli	D. melanogaster	H. sapiens	P. solitarium	A. thaliana	S. cerevisiae	P. abyssi	7
RRR	1-338	E. coli	D. melanogaster	H. sapiens	P. solitarium	A. thaliana	S. cerevisiae	P. abyssi	7
RRR	1-353	E. coli						P. abyssi	2
RRR	1-373	E. coli			P. solitarium				2
RRR	1-382							P. abyssi	1
RRR	1-383							P. abyssi	1
RRR	1-464	E. coli						P. abyssi	2
RRR	1-513	E. coli						P. abyssi	2
RRR	1-533	E. coli						P. abyssi	2
RRR	1-539	E. coli	D. melanogaster	H. sapiens	P. solitarium	A. thaliana	S. cerevisiae	P. abyssi	7
RRR	1-540	E. coli	D. melanogaster	H. sapiens	P. solitarium	A. thaliana	S. cerevisiae	P. abyssi	7
RRR	1-573	E. coli	D. melanogaster	H. sapiens	P. solitarium	A. thaliana	S. cerevisiae	P. abyssi	7
RRR	1-574	E. coli	D. melanogaster	H. sapiens	P. solitarium	A. thaliana	S. cerevisiae	P. abyssi	7
RRR	1-605							P. abyssi	1
RRR	1-606							P. abyssi	1
RRR	1-616	E. coli			P. solitarium				2
RRR	1-622	E. coli						P. abyssi	2
RRR	1-623							P. abyssi	1
RRR	1-630			H. sapiens	P. solitarium			P. abyssi	3
RRR	1-631	E. coli	D. melanogaster	H. sapiens	P. solitarium	A. thaliana	S. cerevisiae	P. abyssi	7
RRR	1-632	E. coli	D. melanogaster	H. sapiens	P. solitarium	A. thaliana	S. cerevisiae	P. abyssi	7
RRR	1-633	E. coli	D. melanogaster	H. sapiens	P. solitarium	A. thaliana	S. cerevisiae	P. abyssi	7
RRR	1-655		D. melanogaster	H. sapiens	P. solitarium	A. thaliana	S. cerevisiae	P. abyssi	6
RRR	1-656		D. melanogaster	H. sapiens	P. solitarium	A. thaliana	S. cerevisiae	P. abyssi	6
RRR	1-657		D. melanogaster	H. sapiens	P. solitarium	A. thaliana	S. cerevisiae	P. abyssi	6
RRR	1-661	E. coli	D. melanogaster	H. sapiens	P. solitarium	A. thaliana	S. cerevisiae	P. abyssi	7
RRR	1-662	E. coli	D. melanogaster	H. sapiens	P. solitarium	A. thaliana	S. cerevisiae	P. abyssi	7
RRR	1-677							P. abyssi	1
RRR	1-678	E. coli			P. solitarium	A. thaliana		P. abyssi	4
RRR	1-679	E. coli			P. solitarium	A. thaliana	S. cerevisiae	P. abyssi	5
RRR	1-680	E. coli	D. melanogaster	H. sapiens	P. solitarium	A. thaliana	S. cerevisiae	P. abyssi	7
RRR	1-681	E. coli	D. melanogaster	H. sapiens	P. solitarium	A. thaliana	S. cerevisiae	P. abyssi	7
RRR	1-695	E. coli	D. melanogaster	H. sapiens	P. solitarium	A. thaliana	S. cerevisiae	P. abyssi	7
RRR	1-696	E. coli	D. melanogaster	H. sapiens	P. solitarium	A. thaliana	S. cerevisiae	P. abyssi	7
RRR	1-697	E. coli	D. melanogaster	H. sapiens	P. solitarium	A. thaliana	S. cerevisiae	P. abyssi	7
RRR	1-709	E. coli	D. melanogaster	H. sapiens		A. thaliana	S. cerevisiae	P. abyssi	6
RRR	1-726							P. abyssi	1
RRR	1-727	E. coli	D. melanogaster	H. sapiens	P. solitarium	A. thaliana	S. cerevisiae	P. abyssi	7
RRR	1-733	E. coli	D. melanogaster	H. sapiens	P. solitarium	A. thaliana	S. cerevisiae	P. abyssi	7
RRR	1-734	E. coli	D. melanogaster	H. sapiens	P. solitarium	A. thaliana	S. cerevisiae	P. abyssi	7
RRR	1-735	E. coli	D. melanogaster	H. sapiens	P. solitarium	A. thaliana	S. cerevisiae	P. abyssi	7
RRR	1-741	E. coli	D. melanogaster	H. sapiens	P. solitarium	A. thaliana	S. cerevisiae	P. abyssi	7
RRR	1-742	E. coli	D. melanogaster	H. sapiens	P. solitarium	A. thaliana	S. cerevisiae	P. abyssi	7
RRR	1-743	E. coli			P. solitarium		S. cerevisiae	P. abyssi	4
RRR	1-744	E. coli						P. abyssi	2
RRR	1-748	E. coli	D. melanogaster	H. sapiens	P. solitarium	A. thaliana	S. cerevisiae	P. abyssi	7
RRR	1-753	E. coli						P. abyssi	2
RRR	1-758	E. coli	D. melanogaster	H. sapiens	P. solitarium	A. thaliana	S. cerevisiae	P. abyssi	7
RRR	1-782	E. coli	D. melanogaster	H. sapiens	P. solitarium	A. thaliana	S. cerevisiae	P. abyssi	7
RRR	1-796				P. solitarium	A. thaliana	S. cerevisiae	P. abyssi	4
RRR	1-803		D. melanogaster		P. solitarium		S. cerevisiae	P. abyssi	4
RRR	1-804				P. solitarium				1
RRR	1-805				P. solitarium				1
RRR	1-830	E. coli							1
RRR	1-831	E. coli							1
RRR	1-857	E. coli	D. melanogaster	H. sapiens	P. solitarium	A. thaliana	S. cerevisiae	P. abyssi	7
RRR	1-858	E. coli	D. melanogaster	H. sapiens	P. solitarium	A. thaliana	S. cerevisiae	P. abyssi	7
RRR	1-859	E. coli	D. melanogaster	H. sapiens	P. solitarium	A. thaliana	S. cerevisiae	P. abyssi	7
RRR	1-860	E. coli	D. melanogaster	H. sapiens	P. solitarium	A. thaliana	S. cerevisiae	P. abyssi	7
RRR	1-872	E. coli	D. melanogaster	H. sapiens	P. solitarium	A. thaliana	S. cerevisiae	P. abyssi	7
RRR	1-873	E. coli	D. melanogaster	H. sapiens		A. thaliana	S. cerevisiae	P. abyssi	6
RRR	1-878	E. coli	D. melanogaster	H. sapiens	P. solitarium	A. thaliana	S. cerevisiae	P. abyssi	7
RRR	1-879	E. coli	D. melanogaster	H. sapiens	P. solitarium	A. thaliana	S. cerevisiae	P. abyssi	7
RRR	1-885	E. coli	D. melanogaster	H. sapiens	P. solitarium	A. thaliana	S. cerevisiae	P. abyssi	7
RRR	1-886		D. melanogaster	H. sapiens	P. solitarium	A. thaliana	S. cerevisiae	P. abyssi	6
RRR	1-887		D. melanogaster	H. sapiens	P. solitarium	A. thaliana	S. cerevisiae	P. abyssi	6
RRR	1-888		D. melanogaster	H. sapiens	P. solitarium	A. thaliana	S. cerevisiae	P. abyssi	6
RRR	1-889	E. coli	D. melanogaster	H. sapiens	P. solitarium	A. thaliana	S. cerevisiae	P. abyssi	7
RRR	1-897	E. coli	D. melanogaster	H. sapiens	P. solitarium	A. thaliana	S. cerevisiae	P. abyssi	7
RRR	1-898	E. coli	D. melanogaster	H. sapiens	P. solitarium	A. thaliana	S. cerevisiae	P. abyssi	7
RRR	1-899	E. coli	D. melanogaster	H. sapiens	P. solitarium	A. thaliana	S. cerevisiae	P. abyssi	7
RRR	1-910	E. coli						P. abyssi	2
RRR	1-917	E. coli	D. melanogaster	H. sapiens	P. solitarium	A. thaliana	S. cerevisiae	P. abyssi	7
RRR	1-918	E. coli	D. melanogaster	H. sapiens	P. solitarium	A. thaliana	S. cerevisiae	P. abyssi	7
RRR	1-947	E. coli	D. melanogaster	H. sapiens	P. solitarium	A. thaliana	S. cerevisiae	P. abyssi	7
RRR	1-948	E. coli	D. melanogaster	H. sapiens	P. solitarium	A. thaliana	S. cerevisiae	P. abyssi	7
RRR	1-949	E. coli	D. melanogaster	H. sapiens	P. solitarium	A. thaliana	S. cerevisiae	P. abyssi	7
RRR	1-959		D. melanogaster		P. solitarium	A. thaliana	S. cerevisiae	P. abyssi	5
RRR	1-960							P. abyssi	1
RRR	1-973							P. abyssi	1
RRR	1-989	E. coli						P. abyssi	2
RRR	1-990	E. coli	D. melanogaster	H. sapiens	P. solitarium	A. thaliana	S. cerevisiae	P. abyssi	7
RRR	1-991							P. abyssi	1
RRR	1-992								0
RRR	1-1022	E. coli						P. abyssi	2
RRR	1-1055	E. coli						P. abyssi	2
RRR	1-1056	E. coli						P. abyssi	2
RRR	1-1068	E. coli						P. abyssi	2
RRR	1-1080	E. coli	D. melanogaster	H. sapiens	P. solitarium	A. thaliana	S. cerevisiae	P. abyssi	7
RRR	1-1135	E. coli	D. melanogaster	H. sapiens	P. solitarium	A. thaliana	S. cerevisiae	P. abyssi	7
RRR	1-1136	E. coli		H. sapiens	P. solitarium	A. thaliana	S. cerevisiae	P. abyssi	6
RRR	1-1137	E. coli		H. sapiens	P. solitarium	A. thaliana	S. cerevisiae	P. abyssi	6
RRR	1-1138	E. coli		H. sapiens	P. solitarium	A. thaliana	S. cerevisiae	P. abyssi	6
RRR	1-1139	E. coli	D. melanogaster	H. sapiens	P. solitarium	A. thaliana	S. cerevisiae	P. abyssi	7
RRR	1-1159	E. coli						P. abyssi	2
RRR	1-1160	E. coli				A. thaliana		P. abyssi	3
RRR	1-1161	E. coli				A. thaliana		P. abyssi	3
RRR	1-1162	E. coli			P. solitarium	A. thaliana	S. cerevisiae	P. abyssi	5
RRR	1-1163	E. coli			P. solitarium	A. thaliana	S. cerevisiae	P. abyssi	5
RRR	1-1164	E. coli	D. melanogaster	H. sapiens	P. solitarium	A. thaliana	S. cerevisiae	P. abyssi	7
RRR	1-1165	E. coli	D. melanogaster	H. sapiens				P. abyssi	4
RRR	1-1171	E. coli			P. solitarium	A. thaliana	S. cerevisiae	P. abyssi	5
RRR	1-1181	E. coli	D. melanogaster	H. sapiens	P. solitarium	A. thaliana	S. cerevisiae	P. abyssi	7
RRR	1-1205	E. coli	D. melanogaster	H. sapiens	P. solitarium	A. thaliana	S. cerevisiae	P. abyssi	7
RRR	1-1238	E. coli			P. solitarium	A. thaliana	S. cerevisiae	P. abyssi	5
RRR	1-1253	E. coli	D. melanogaster		P. solitarium		S. cerevisiae	P. abyssi	5
RRR	1-1254	E. coli	D. melanogaster		P. solitarium		S. cerevisiae	P. abyssi	5
RRR	1-1258							P. abyssi	1
RRR	1-1259	E. coli						P. abyssi	2
RRR	1-1272	E. coli	D. melanogaster	H. sapiens	P. solitarium	A. thaliana	S. cerevisiae	P. abyssi	7
RRR	1-1294	E. coli		H. sapiens			S. cerevisiae		3
RRR	1-1295	E. coli		H. sapiens					2
RRR	1-1296		D. melanogaster	H. sapiens				P. abyssi	3
RRR	1-1316	E. coli	D. melanogaster	H. sapiens				P. abyssi	4
RRR	1-1317	E. coli						P. abyssi	2
RRR	1-1359	E. coli						P. abyssi	2
RRR	1-1403	E. coli						P. abyssi	2
RRR	1-1408							P. abyssi	1
RRR	1-1418	E. coli	D. melanogaster	H. sapiens	P. solitarium	A. thaliana	S. cerevisiae	P. abyssi	7
RRR	1-1419	E. coli	D. melanogaster	H. sapiens	P. solitarium	A. thaliana	S. cerevisiae	P. abyssi	7
RRR	1-1446			H. sapiens		A. thaliana	S. cerevisiae		3
RRR	1-1447								0
RRR	1-1448							P. abyssi	1
RRR	1-1453							P. abyssi	1
RRR	1-1459							P. abyssi	1
RRR	1-1472	E. coli	D. melanogaster	H. sapiens		A. thaliana		P. abyssi	5
RRR	1-1473	E. coli			P. solitarium	A. thaliana		P. abyssi	4
RRR	1-1478	E. coli	D. melanogaster	H. sapiens		A. thaliana	S. cerevisiae	P. abyssi	6
RRR	1-1488	E. coli	D. melanogaster	H. sapiens	P. solitarium	A. thaliana	S. cerevisiae	P. abyssi	7
RRR	1-1489	E. coli	D. melanogaster	H. sapiens	P. solitarium	A. thaliana	S. cerevisiae	P. abyssi	7
RRR	1-1502	E. coli						P. abyssi	2
RRR	1-1503	E. coli	D. melanogaster	H. sapiens	P. solitarium	A. thaliana	S. cerevisiae	P. abyssi	7
RRR	1-1515	E. coli	D. melanogaster	H. sapiens	P. solitarium	A. thaliana	S. cerevisiae		6
RRR	2-5	E. coli							1
RRR	2-14							P. abyssi	1
RRR	2-16	E. coli						P. abyssi	2
RRR	2-41							P. abyssi	1
RRR	2-42	E. coli							1
RRR	2-43	E. coli							1
RRR	2-51	E. coli						P. abyssi	2
RRR	2-52	E. coli						P. abyssi	2
RRR	2-53	E. coli						P. abyssi	2
RRR	2-54	E. coli						P. abyssi	2
RRR	2-63							P. abyssi	1
RRR	2-73	E. coli						P. abyssi	2
RRR	2-80								0
RRR	2-81								0
RRR	2-82								0
RRR	2-83	E. coli						P. abyssi	2
RRR	2-107							P. abyssi	1
RRR	2-108							P. abyssi	1
RRR	2-116	E. coli						P. abyssi	2
RRR	2-120	E. coli						P. abyssi	2
RRR	2-121	E. coli						P. abyssi	2
RRR	2-173								0
RRR	2-174			H. sapiens	P. solitarium	A. thaliana	S. cerevisiae		4
RRR	2-175							P. abyssi	1
RRR	2-176							P. abyssi	1
RRR	2-180						S. cerevisiae	P. abyssi	2
RRR	2-181							P. abyssi	1
RRR	2-182	E. coli						P. abyssi	2
RRR	2-188	E. coli						P. abyssi	2
RRR	2-189	E. coli						P. abyssi	2
RRR	2-190	E. coli						P. abyssi	2
RRR	2-191	E. coli	D. melanogaster	H. sapiens	P. solitarium	A. thaliana	S. cerevisiae	P. abyssi	7
RRR	2-196	E. coli						P. abyssi	2
RRR	2-197	E. coli	D. melanogaster	H. sapiens	P. solitarium	A. thaliana	S. cerevisiae	P. abyssi	7
RRR	2-215		D. melanogaster	H. sapiens	P. solitarium	A. thaliana	S. cerevisiae		5
RRR	2-214	E. coli	D. melanogaster	H. sapiens	P. solitarium	A. thaliana	S. cerevisiae		6
RRR	2-215		D. melanogaster	H. sapiens	P. solitarium	A. thaliana	S. cerevisiae		5
RRR	2-216	E. coli	D. melanogaster	H. sapiens	P. solitarium	A. thaliana	S. cerevisiae	P. abyssi	7
RRR	2-217	E. coli	D. melanogaster	H. sapiens	P. solitarium	A. thaliana	S. cerevisiae	P. abyssi	7
RRR	2-218	E. coli	D. melanogaster	H. sapiens	P. solitarium	A. thaliana	S. cerevisiae	P. abyssi	7
RRR	2-219	E. coli	D. melanogaster	H. sapiens	P. solitarium	A. thaliana	S. cerevisiae	P. abyssi	7
RRR	2-220	E. coli	D. melanogaster	H. sapiens	P. solitarium	A. thaliana	S. cerevisiae	P. abyssi	7
RRR	2-221	E. coli	D. melanogaster	H. sapiens	P. solitarium	A. thaliana	S. cerevisiae	P. abyssi	7
RRR	2-222	E. coli	D. melanogaster	H. sapiens	P. solitarium	A. thaliana	S. cerevisiae	P. abyssi	7
RRR	2-223	E. coli	D. melanogaster	H. sapiens	P. solitarium	A. thaliana	S. cerevisiae	P. abyssi	7
RRR	2-224							P. abyssi	1
RRR	2-228							P. abyssi	1
RRR	2-229							P. abyssi	1
RRR	2-230							P. abyssi	1
RRR	2-242							P. abyssi	1
RRR	2-252	E. coli	D. melanogaster	H. sapiens	P. solitarium	A. thaliana	S. cerevisiae		6
RRR	2-256	E. coli	D. melanogaster	H. sapiens	P. solitarium	A. thaliana	S. cerevisiae	P. abyssi	7
RRR	2-257		D. melanogaster		P. solitarium		S. cerevisiae	P. abyssi	4
RRR	2-258		D. melanogaster		P. solitarium			P. abyssi	3
RRR	2-265			H. sapiens	P. solitarium	A. thaliana	S. cerevisiae		4
RRR	2-266			H. sapiens	P. solitarium	A. thaliana	S. cerevisiae		4
RRR	2-272	E. coli						P. abyssi	2
RRR	2-315								0
RRR	2-316								0
RRR	2-345	E. coli		H. sapiens			S. cerevisiae	P. abyssi	4
RRR	2-355	E. coli			P. solitarium	A. thaliana	S. cerevisiae	P. abyssi	5
RRR	2-356	E. coli	D. melanogaster		P. solitarium	A. thaliana	S. cerevisiae	P. abyssi	6
RRR	2-357	E. coli				A. thaliana			2
RRR	2-358	E. coli				A. thaliana			2
RRR	2-359	E. coli				A. thaliana			2
RRR	2-370			H. sapiens	P. solitarium	A. thaliana	S. cerevisiae	P. abyssi	5
RRR	2-371				P. solitarium	A. thaliana	S. cerevisiae	P. abyssi	4
RRR	2-372	E. coli			P. solitarium	A. thaliana	S. cerevisiae	P. abyssi	5
RRR	2-373	E. coli			P. solitarium	A. thaliana	S. cerevisiae	P. abyssi	5
RRR	2-388		D. melanogaster					P. abyssi	2
RRR	2-392	E. coli							1
RRR	2-393	E. coli					S. cerevisiae		2
RRR	2-394	E. coli					S. cerevisiae	P. abyssi	3
RRR	2-399								0
RRR	2-400								0
RRR	2-420	E. coli	D. melanogaster	H. sapiens	P. solitarium	A. thaliana	S. cerevisiae	P. abyssi	7
RRR	2-448							P. abyssi	1
RRR	2-449							P. abyssi	1
RRR	2-450	E. coli		H. sapiens				P. abyssi	3
RRR	2-456	E. coli	D. melanogaster	H. sapiens	P. solitarium	A. thaliana	S. cerevisiae	P. abyssi	7
RRR	2-457	E. coli						P. abyssi	2
RRR	2-458	E. coli						P. abyssi	2
RRR	2-459	E. coli						P. abyssi	2
RRR	2-479	E. coli	D. melanogaster	H. sapiens	P. solitarium	A. thaliana	S. cerevisiae	P. abyssi	7
RRR	2-502	E. coli	D. melanogaster		P. solitarium	A. thaliana	S. cerevisiae	P. abyssi	6
RRR	2-515	E. coli	D. melanogaster	H. sapiens	P. solitarium	A. thaliana		P. abyssi	6
RRR	2-516	E. coli	D. melanogaster	H. sapiens	P. solitarium	A. thaliana		P. abyssi	6
RRR	2-517	E. coli	D. melanogaster	H. sapiens	P. solitarium			P. abyssi	5
RRR	2-518	E. coli	D. melanogaster	H. sapiens	P. solitarium		S. cerevisiae	P. abyssi	6
RRR	2-519	E. coli	D. melanogaster	H. sapiens	P. solitarium		S. cerevisiae	P. abyssi	6
RRR	2-520	E. coli	D. melanogaster	H. sapiens	P. solitarium	A. thaliana	S. cerevisiae	P. abyssi	7
RRR	2-521	E. coli	D. melanogaster	H. sapiens	P. solitarium	A. thaliana	S. cerevisiae	P. abyssi	7
RRR	2-526	E. coli	D. melanogaster	H. sapiens		A. thaliana	S. cerevisiae	P. abyssi	6
RRR	2-527	E. coli	D. melanogaster	H. sapiens		A. thaliana	S. cerevisiae	P. abyssi	6
RRR	2-528	E. coli	D. melanogaster	H. sapiens	P. solitarium	A. thaliana	S. cerevisiae	P. abyssi	7
RRR	2-529	E. coli	D. melanogaster	H. sapiens	P. solitarium	A. thaliana	S. cerevisiae	P. abyssi	7
RRR	2-541	E. coli		H. sapiens	P. solitarium	A. thaliana	S. cerevisiae	P. abyssi	6
RRR	2-542	E. coli		H. sapiens	P. solitarium	A. thaliana	S. cerevisiae	P. abyssi	6
RRR	2-543	E. coli	D. melanogaster	H. sapiens	P. solitarium	A. thaliana	S. cerevisiae	P. abyssi	7
RRR	2-544	E. coli	D. melanogaster	H. sapiens	P. solitarium	A. thaliana	S. cerevisiae	P. abyssi	7
RRR	2-545	E. coli	D. melanogaster	H. sapiens	P. solitarium	A. thaliana	S. cerevisiae	P. abyssi	7
RRR	2-546	E. coli	D. melanogaster	H. sapiens	P. solitarium	A. thaliana	S. cerevisiae	P. abyssi	7
RRR	2-555	E. coli		H. sapiens				P. abyssi	3
RRR	2-556	E. coli		H. sapiens				P. abyssi	3
RRR	2-562	E. coli	D. melanogaster	H. sapiens	P. solitarium	A. thaliana	S. cerevisiae	P. abyssi	7
RRR	2-563	E. coli	D. melanogaster	H. sapiens	P. solitarium	A. thaliana	S. cerevisiae	P. abyssi	7
RRR	2-578	E. coli	D. melanogaster	H. sapiens	P. solitarium	A. thaliana	S. cerevisiae	P. abyssi	7
RRR	2-655							P. abyssi	1
RRR	2-674		D. melanogaster	H. sapiens	P. solitarium	A. thaliana	S. cerevisiae	P. abyssi	6
RRR	2-675		D. melanogaster	H. sapiens	P. solitarium	A. thaliana	S. cerevisiae	P. abyssi	6
RRR	2-681	E. coli	D. melanogaster	H. sapiens	P. solitarium	A. thaliana	S. cerevisiae	P. abyssi	7
RRR	2-689		D. melanogaster	H. sapiens	P. solitarium	A. thaliana	S. cerevisiae	P. abyssi	6
RRR	2-706	E. coli	D. melanogaster				S. cerevisiae	P. abyssi	4
RRR	2-707	E. coli						P. abyssi	2
RRR	2-712							P. abyssi	1
RRR	2-721					A. thaliana			1
RRR	2-727	E. coli							1
RRR	2-728	E. coli							1
RRR	2-738	E. coli					S. cerevisiae	P. abyssi	3
RRR	2-739	E. coli				A. thaliana		P. abyssi	3
RRR	2-740					A. thaliana			1
RRR	2-777			H. sapiens	P. solitarium	A. thaliana	S. cerevisiae	P. abyssi	5
RRR	2-781				P. solitarium		S. cerevisiae		2
RRR	2-782	E. coli	D. melanogaster	H. sapiens	P. solitarium	A. thaliana	S. cerevisiae		6
RRR	2-796	E. coli							1
RRR	2-803	E. coli						P. abyssi	2
RRR	2-809	E. coli	D. melanogaster	H. sapiens	P. solitarium	A. thaliana	S. cerevisiae	P. abyssi	7
RRR	2-810	E. coli	D. melanogaster	H. sapiens	P. solitarium	A. thaliana	S. cerevisiae	P. abyssi	7
RRR	2-815								0
RRR	2-834	E. coli	D. melanogaster	H. sapiens	P. solitarium	A. thaliana	S. cerevisiae	P. abyssi	7
RRR	2-835			H. sapiens	P. solitarium	A. thaliana	S. cerevisiae	P. abyssi	5
RRR	2-839	E. coli	D. melanogaster	H. sapiens	P. solitarium	A. thaliana	S. cerevisiae	P. abyssi	7
RRR	2-840	E. coli	D. melanogaster	H. sapiens	P. solitarium	A. thaliana	S. cerevisiae	P. abyssi	7
RRR	2-845		D. melanogaster	H. sapiens	P. solitarium	A. thaliana	S. cerevisiae		5
RRR	2-850		D. melanogaster	H. sapiens	P. solitarium	A. thaliana	S. cerevisiae		5
RRR	2-851								0
RRR	2-856							P. abyssi	1
RRR	2-860	E. coli	D. melanogaster	H. sapiens	P. solitarium	A. thaliana	S. cerevisiae	P. abyssi	7
RRR	2-861	E. coli	D. melanogaster	H. sapiens	P. solitarium	A. thaliana	S. cerevisiae	P. abyssi	7
RRR	2-862	E. coli	D. melanogaster	H. sapiens	P. solitarium	A. thaliana	S. cerevisiae	P. abyssi	7
RRR	2-886	E. coli	D. melanogaster	H. sapiens	P. solitarium	A. thaliana	S. cerevisiae		6
RRR	2-895	E. coli							1
RRR	2-910	E. coli	D. melanogaster	H. sapiens		A. thaliana	S. cerevisiae	P. abyssi	6
RRR	2-911	E. coli	D. melanogaster	H. sapiens		A. thaliana	S. cerevisiae	P. abyssi	6
RRR	2-912	E. coli	D. melanogaster	H. sapiens		A. thaliana	S. cerevisiae	P. abyssi	6
RRR	2-916	E. coli	D. melanogaster	H. sapiens	P. solitarium	A. thaliana	S. cerevisiae	P. abyssi	7
RRR	2-917	E. coli	D. melanogaster	H. sapiens	P. solitarium	A. thaliana	S. cerevisiae	P. abyssi	7
RRR	2-928	E. coli	D. melanogaster	H. sapiens	P. solitarium	A. thaliana	S. cerevisiae	P. abyssi	7
RRR	2-954	E. coli	D. melanogaster	H. sapiens	P. solitarium	A. thaliana	S. cerevisiae	P. abyssi	7
RRR	2-955	E. coli	D. melanogaster	H. sapiens	P. solitarium	A. thaliana	S. cerevisiae		6
RRR	2-965	E. coli							1
RRR	2-993	E. coli						P. abyssi	2
RRR	2-994	E. coli			P. solitarium	A. thaliana	S. cerevisiae	P. abyssi	5
RRR	2-998	E. coli	D. melanogaster	H. sapiens	P. solitarium	A. thaliana	S. cerevisiae	P. abyssi	7
RRR	2-999	E. coli	D. melanogaster	H. sapiens	P. solitarium	A. thaliana	S. cerevisiae	P. abyssi	7
RRR	2-1018	E. coli				A. thaliana		P. abyssi	3
RRR	2-1046	E. coli	D. melanogaster	H. sapiens	P. solitarium	A. thaliana	S. cerevisiae	P. abyssi	7
RRR	2-1053	E. coli	D. melanogaster	H. sapiens	P. solitarium	A. thaliana	S. cerevisiae	P. abyssi	7
RRR	2-1070							P. abyssi	1
RRR	2-1071								0
RRR	2-1077	E. coli			P. solitarium		S. cerevisiae	P. abyssi	4
RRR	2-1078	E. coli			P. solitarium	A. thaliana	S. cerevisiae	P. abyssi	5
RRR	2-1079	E. coli	D. melanogaster		P. solitarium	A. thaliana	S. cerevisiae	P. abyssi	6
RRR	2-1084							P. abyssi	1
RRR	2-1098		D. melanogaster	H. sapiens	P. solitarium	A. thaliana	S. cerevisiae	P. abyssi	6
RRR	2-1111	E. coli						P. abyssi	2
RRR	2-1112	E. coli						P. abyssi	2
RRR	2-1113	E. coli						P. abyssi	2
RRR	2-1114	E. coli						P. abyssi	2
RRR	2-1115	E. coli						P. abyssi	2
RRR	2-1116	E. coli	D. melanogaster	H. sapiens	P. solitarium	A. thaliana	S. cerevisiae	P. abyssi	7
RRR	2-1117	E. coli	D. melanogaster	H. sapiens	P. solitarium	A. thaliana	S. cerevisiae	P. abyssi	7
RRR	2-1118	E. coli						P. abyssi	2
RRR	2-1127	E. coli				A. thaliana		P. abyssi	3
RRR	2-1139	E. coli		H. sapiens	P. solitarium		S. cerevisiae	P. abyssi	5
RRR	2-1140	E. coli		H. sapiens	P. solitarium		S. cerevisiae	P. abyssi	5
RRR	2-1148	E. coli	D. melanogaster		P. solitarium		S. cerevisiae	P. abyssi	5
RRR	2-1159	E. coli						P. abyssi	2
RRR	2-1172	E. coli	D. melanogaster	H. sapiens	P. solitarium	A. thaliana	S. cerevisiae	P. abyssi	7
RRR	2-1173		D. melanogaster	H. sapiens	P. solitarium	A. thaliana	S. cerevisiae	P. abyssi	6
RRR	2-1174		D. melanogaster	H. sapiens	P. solitarium	A. thaliana	S. cerevisiae	P. abyssi	6
RRR	2-1175		D. melanogaster	H. sapiens	P. solitarium	A. thaliana	S. cerevisiae	P. abyssi	6
RRR	2-1191	E. coli	D. melanogaster	H. sapiens		A. thaliana	S. cerevisiae	P. abyssi	6
RRR	2-1199	E. coli	D. melanogaster	H. sapiens	P. solitarium	A. thaliana	S. cerevisiae	P. abyssi	7
RRR	2-1200	E. coli						P. abyssi	2
RRR	2-1201							P. abyssi	1
RRR	2-1202							P. abyssi	1
RRR	2-1212	E. coli	D. melanogaster	H. sapiens	P. solitarium	A. thaliana	S. cerevisiae	P. abyssi	7
RRR	2-1213	E. coli	D. melanogaster	H. sapiens	P. solitarium	A. thaliana	S. cerevisiae	P. abyssi	7
RRR	2-1214	E. coli	D. melanogaster	H. sapiens	P. solitarium	A. thaliana	S. cerevisiae	P. abyssi	7
RRR	2-1229	E. coli	D. melanogaster	H. sapiens	P. solitarium	A. thaliana	S. cerevisiae	P. abyssi	7
RRR	2-1230	E. coli	D. melanogaster	H. sapiens	P. solitarium	A. thaliana	S. cerevisiae	P. abyssi	7
RRR	2-1231	E. coli	D. melanogaster	H. sapiens	P. solitarium	A. thaliana	S. cerevisiae	P. abyssi	7
RRR	2-1232	E. coli	D. melanogaster	H. sapiens	P. solitarium	A. thaliana	S. cerevisiae	P. abyssi	7
RRR	2-1255	E. coli	D. melanogaster	H. sapiens	P. solitarium	A. thaliana	S. cerevisiae	P. abyssi	7
RRR	2-1270	E. coli		H. sapiens	P. solitarium	A. thaliana	S. cerevisiae	P. abyssi	6
RRR	2-1271	E. coli	D. melanogaster	H. sapiens	P. solitarium	A. thaliana	S. cerevisiae	P. abyssi	7
RRR	2-1272	E. coli	D. melanogaster	H. sapiens	P. solitarium	A. thaliana	S. cerevisiae	P. abyssi	7
RRR	2-1281	E. coli						P. abyssi	2
RRR	2-1282	E. coli						P. abyssi	2
RRR	2-1308								0
RRR	2-1329	E. coli	D. melanogaster	H. sapiens	P. solitarium	A. thaliana	S. cerevisiae	P. abyssi	7
RRR	2-1330	E. coli	D. melanogaster	H. sapiens	P. solitarium	A. thaliana			5
RRR	2-1331	E. coli	D. melanogaster	H. sapiens	P. solitarium	A. thaliana			5
RRR	2-1332	E. coli	D. melanogaster	H. sapiens	P. solitarium	A. thaliana			5
RRR	2-1333	E. coli	D. melanogaster	H. sapiens	P. solitarium	A. thaliana	S. cerevisiae	P. abyssi	7
RRR	2-1352	E. coli	D. melanogaster	H. sapiens		A. thaliana	S. cerevisiae	P. abyssi	6
RRR	2-1353	E. coli	D. melanogaster	H. sapiens		A. thaliana	S. cerevisiae	P. abyssi	6
RRR	2-1358			H. sapiens		A. thaliana	S. cerevisiae	P. abyssi	4
RRR	2-1365	E. coli	D. melanogaster	H. sapiens	P. solitarium	A. thaliana	S. cerevisiae	P. abyssi	7
RRR	2-1366	E. coli						P. abyssi	2
RRR	2-1375	E. coli	D. melanogaster	H. sapiens	P. solitarium			P. abyssi	5
RRR	2-1384	E. coli							1
RRR	2-1385	E. coli							1
RRR	2-1386	E. coli		H. sapiens					2
RRR	2-1390								0
RRR	2-1391								0
RRR	2-1392	E. coli	D. melanogaster	H. sapiens	P. solitarium	A. thaliana	S. cerevisiae	P. abyssi	7
RRR	2-1414								0
RRR	2-1415	E. coli							1
RRR	2-1420	E. coli	D. melanogaster	H. sapiens	P. solitarium	A. thaliana	S. cerevisiae	P. abyssi	7
RRR	2-1424	E. coli	D. melanogaster	H. sapiens	P. solitarium	A. thaliana	S. cerevisiae	P. abyssi	7
RRR	2-1425	E. coli	D. melanogaster	H. sapiens	P. solitarium	A. thaliana	S. cerevisiae	P. abyssi	7
RRR	2-1440	E. coli	D. melanogaster	H. sapiens	P. solitarium	A. thaliana	S. cerevisiae	P. abyssi	7
RRR	2-1448	E. coli	D. melanogaster	H. sapiens		A. thaliana	S. cerevisiae		5
RRR	2-1449	E. coli	D. melanogaster	H. sapiens		A. thaliana	S. cerevisiae	P. abyssi	6
RRR	2-1477	E. coli							1
RRR	2-1478	E. coli	D. melanogaster	H. sapiens	P. solitarium	A. thaliana	S. cerevisiae	P. abyssi	7
RRR	2-1494	E. coli	D. melanogaster	H. sapiens	P. solitarium	A. thaliana	S. cerevisiae		6
RRR	2-1495	E. coli		H. sapiens	P. solitarium	A. thaliana	S. cerevisiae		5
RRR	2-1499	E. coli							1
RRR	2-1511	E. coli							1
RRR	2-1517							P. abyssi	1
RRR	2-1524	E. coli	D. melanogaster	H. sapiens	P. solitarium	A. thaliana	S. cerevisiae	P. abyssi	7
RRR	2-1531	E. coli		H. sapiens	P. solitarium			P. abyssi	4
RRR	2-1595	E. coli	D. melanogaster					P. abyssi	3
RRR	2-1596							P. abyssi	1
RRR	2-1600							P. abyssi	1
RRR	2-1605								0
RRR	2-1609								0
RRR	2-1610	E. coli							1
RRR	2-1632	E. coli		H. sapiens				P. abyssi	3
RRR	2-1647							P. abyssi	1
RRR	2-1648							P. abyssi	1
RRR	2-1649							P. abyssi	1
RRR	2-1683	E. coli						P. abyssi	2
RRR	2-1684	E. coli						P. abyssi	2
RRR	2-1696	E. coli	D. melanogaster	H. sapiens	P. solitarium	A. thaliana	S. cerevisiae	P. abyssi	7
RRR	2-1751	E. coli	D. melanogaster	H. sapiens	P. solitarium	A. thaliana	S. cerevisiae	P. abyssi	7
RRR	2-1752	E. coli	D. melanogaster	H. sapiens	P. solitarium	A. thaliana	S. cerevisiae	P. abyssi	7
RRR	2-1753	E. coli	D. melanogaster	H. sapiens	P. solitarium	A. thaliana	S. cerevisiae	P. abyssi	7
RRR	2-1754	E. coli						P. abyssi	2
RRR	2-1771	E. coli	D. melanogaster	H. sapiens					3
RRR	2-1793	E. coli						P. abyssi	2
RRR	2-1803	E. coli		H. sapiens	P. solitarium	A. thaliana	S. cerevisiae	P. abyssi	6
RRR	2-1817	E. coli	D. melanogaster	H. sapiens	P. solitarium	A. thaliana	S. cerevisiae	P. abyssi	7
RRR	2-1826	E. coli						P. abyssi	2
RRR	2-1827	E. coli						P. abyssi	2
RRR	2-1836	E. coli						P. abyssi	2
RRR	2-1837	E. coli	D. melanogaster	H. sapiens	P. solitarium	A. thaliana	S. cerevisiae	P. abyssi	7
RRR	2-1851	E. coli	D. melanogaster	H. sapiens	P. solitarium	A. thaliana	S. cerevisiae	P. abyssi	7
RRR	2-1852	E. coli	D. melanogaster	H. sapiens	P. solitarium	A. thaliana	S. cerevisiae	P. abyssi	7
RRR	2-1853	E. coli	D. melanogaster	H. sapiens	P. solitarium	A. thaliana	S. cerevisiae	P. abyssi	7
RRR	2-1854	E. coli	D. melanogaster	H. sapiens	P. solitarium	A. thaliana	S. cerevisiae	P. abyssi	7
RRR	2-1863	E. coli	D. melanogaster	H. sapiens	P. solitarium	A. thaliana	S. cerevisiae	P. abyssi	7
RRR	2-1884	E. coli	D. melanogaster	H. sapiens	P. solitarium	A. thaliana	S. cerevisiae	P. abyssi	7
RRR	2-1885	E. coli	D. melanogaster	H. sapiens	P. solitarium	A. thaliana	S. cerevisiae	P. abyssi	7
RRR	2-1886	E. coli			P. solitarium	A. thaliana		P. abyssi	4
RRR	2-1887	E. coli			P. solitarium	A. thaliana		P. abyssi	4
RRR	2-1888	E. coli			P. solitarium	A. thaliana		P. abyssi	4
RRR	2-1889	E. coli	D. melanogaster	H. sapiens	P. solitarium	A. thaliana	S. cerevisiae	P. abyssi	7
RRR	2-1890	E. coli	D. melanogaster	H. sapiens	P. solitarium	A. thaliana	S. cerevisiae	P. abyssi	7
RRR	2-1891		D. melanogaster	H. sapiens	P. solitarium	A. thaliana	S. cerevisiae	P. abyssi	6
RRR	2-1892							P. abyssi	1
RRR	2-1937							P. abyssi	1
RRR	2-1973	E. coli						P. abyssi	2
RRR	2-1974	E. coli	D. melanogaster	H. sapiens	P. solitarium	A. thaliana	S. cerevisiae	P. abyssi	7
RRR	2-1975	E. coli	D. melanogaster	H. sapiens	P. solitarium	A. thaliana	S. cerevisiae	P. abyssi	7
RRR	2-1981							P. abyssi	1
RRR	2-1997	E. coli					S. cerevisiae	P. abyssi	3
RRR	2-1998	E. coli					S. cerevisiae	P. abyssi	3
RRR	2-1999	E. coli					S. cerevisiae	P. abyssi	3
RRR	2-2000						S. cerevisiae	P. abyssi	2
RRR	2-2001							P. abyssi	1
RRR	2-2043		D. melanogaster	H. sapiens	P. solitarium	A. thaliana	S. cerevisiae	P. abyssi	6
RRR	2-2049		D. melanogaster	H. sapiens	P. solitarium	A. thaliana	S. cerevisiae	P. abyssi	6
RRR	2-2074								0
RRR	2-2079	E. coli		H. sapiens				P. abyssi	3
RRR	2-2080	E. coli	D. melanogaster	H. sapiens	P. solitarium	A. thaliana	S. cerevisiae	P. abyssi	7
RRR	2-2090	E. coli		H. sapiens	P. solitarium	A. thaliana	S. cerevisiae	P. abyssi	6
RRR	2-2118	E. coli	D. melanogaster	H. sapiens	P. solitarium	A. thaliana	S. cerevisiae	P. abyssi	7
RRR	2-2119	E. coli	D. melanogaster	H. sapiens	P. solitarium	A. thaliana	S. cerevisiae	P. abyssi	7
RRR	2-2159	E. coli	D. melanogaster	H. sapiens	P. solitarium	A. thaliana	S. cerevisiae	P. abyssi	7
RRR	2-2193	E. coli						P. abyssi	2
RRR	2-2194	E. coli						P. abyssi	2
RRR	2-2203	E. coli	D. melanogaster	H. sapiens	P. solitarium	A. thaliana	S. cerevisiae	P. abyssi	7
RRR	2-2220	E. coli	D. melanogaster	H. sapiens	P. solitarium	A. thaliana	S. cerevisiae		6
RRR	2-2242	E. coli	D. melanogaster	H. sapiens	P. solitarium	A. thaliana	S. cerevisiae	P. abyssi	7
RRR	2-2243	E. coli	D. melanogaster	H. sapiens	P. solitarium	A. thaliana	S. cerevisiae	P. abyssi	7
RRR	2-2247	E. coli	D. melanogaster	H. sapiens	P. solitarium	A. thaliana	S. cerevisiae		6
RRR	2-2248	E. coli	D. melanogaster	H. sapiens	P. solitarium	A. thaliana	S. cerevisiae		6
RRR	2-2249	E. coli	D. melanogaster	H. sapiens	P. solitarium	A. thaliana	S. cerevisiae	P. abyssi	7
RRR	2-2250	E. coli	D. melanogaster	H. sapiens	P. solitarium	A. thaliana	S. cerevisiae	P. abyssi	7
RRR	2-2251	E. coli	D. melanogaster	H. sapiens	P. solitarium	A. thaliana	S. cerevisiae	P. abyssi	7
RRR	2-2260	E. coli						P. abyssi	2
RRR	2-2261		D. melanogaster	H. sapiens	P. solitarium	A. thaliana	S. cerevisiae	P. abyssi	6
RRR	2-2284	E. coli							1
RRR	2-2310	E. coli	D. melanogaster	H. sapiens	P. solitarium	A. thaliana	S. cerevisiae	P. abyssi	7
RRR	2-2314	E. coli	D. melanogaster	H. sapiens	P. solitarium	A. thaliana	S. cerevisiae	P. abyssi	7
RRR	2-2315	E. coli	D. melanogaster	H. sapiens	P. solitarium	A. thaliana	S. cerevisiae	P. abyssi	7
RRR	2-2316	E. coli	D. melanogaster	H. sapiens	P. solitarium	A. thaliana	S. cerevisiae	P. abyssi	7
RRR	2-2324	E. coli	D. melanogaster					P. abyssi	3
RRR	2-2325	E. coli						P. abyssi	2
RRR	2-2330								0
RRR	2-2347	E. coli						P. abyssi	2
RRR	2-2348	E. coli		H. sapiens				P. abyssi	3
RRR	2-2359	E. coli	D. melanogaster	H. sapiens	P. solitarium	A. thaliana	S. cerevisiae	P. abyssi	7
RRR	2-2360	E. coli	D. melanogaster	H. sapiens	P. solitarium	A. thaliana	S. cerevisiae	P. abyssi	7
RRR	2-2411							P. abyssi	1
RRR	2-2412					A. thaliana		P. abyssi	2
RRR	2-2413		D. melanogaster	H. sapiens		A. thaliana	S. cerevisiae	P. abyssi	5
RRR	2-2414		D. melanogaster	H. sapiens	P. solitarium	A. thaliana	S. cerevisiae	P. abyssi	6
RRR	2-2415	E. coli	D. melanogaster	H. sapiens	P. solitarium	A. thaliana	S. cerevisiae	P. abyssi	7
RRR	2-2429	E. coli	D. melanogaster	H. sapiens	P. solitarium	A. thaliana	S. cerevisiae	P. abyssi	7
RRR	2-2442	E. coli	D. melanogaster	H. sapiens	P. solitarium	A. thaliana	S. cerevisiae	P. abyssi	7
RRR	2-2443	E. coli	D. melanogaster	H. sapiens	P. solitarium	A. thaliana	S. cerevisiae	P. abyssi	7
RRR	2-2459	E. coli	D. melanogaster	H. sapiens	P. solitarium	A. thaliana	S. cerevisiae	P. abyssi	7
RRR	2-2460	E. coli			P. solitarium	A. thaliana		P. abyssi	4
RRR	2-2461	E. coli			P. solitarium	A. thaliana		P. abyssi	4
RRR	2-2462	E. coli			P. solitarium	A. thaliana		P. abyssi	4
RRR	2-2469	E. coli	D. melanogaster					P. abyssi	3
RRR	2-2470	E. coli	D. melanogaster					P. abyssi	3
RRR	2-2471	E. coli	D. melanogaster	H. sapiens	P. solitarium	A. thaliana	S. cerevisiae	P. abyssi	7
RRR	2-2479	E. coli							1
RRR	2-2480	E. coli	D. melanogaster	H. sapiens	P. solitarium	A. thaliana	S. cerevisiae	P. abyssi	7
RRR	2-2481	E. coli	D. melanogaster	H. sapiens	P. solitarium	A. thaliana	S. cerevisiae	P. abyssi	7
RRR	2-2491			H. sapiens				P. abyssi	2
RRR	2-2500	E. coli	D. melanogaster	H. sapiens	P. solitarium	A. thaliana	S. cerevisiae	P. abyssi	7
RRR	2-2501		D. melanogaster	H. sapiens	P. solitarium	A. thaliana	S. cerevisiae	P. abyssi	6
RRR	2-2502		D. melanogaster	H. sapiens	P. solitarium	A. thaliana	S. cerevisiae	P. abyssi	6
RRR	2-2513		D. melanogaster	H. sapiens	P. solitarium	A. thaliana	S. cerevisiae	P. abyssi	6
RRR	2-2514		D. melanogaster	H. sapiens	P. solitarium	A. thaliana	S. cerevisiae	P. abyssi	6
[truncated: 658 more rows]

## Sheet: 4
Short fragments	N-Sf	Species							N-sp
YYRR	1-13	E. coli						P. abyssi	2
YYRR	1-49	E. coli		H. sapiens		A. thaliana	S. cerevisiae	P. abyssi	5
YYRR	1-63	E. coli						P. abyssi	2
YYRR	1-154	E. coli			P. solitarium	A. thaliana	S. cerevisiae	P. abyssi	5
YYRR	1-213							P. abyssi	1
YYRR	1-235	E. coli	D. melanogaster	H. sapiens	P. solitarium	A. thaliana	S. cerevisiae	P. abyssi	7
YYRR	1-243							P. abyssi	1
YYRR	1-262							P. abyssi	1
YYRR	1-313	E. coli	D. melanogaster	H. sapiens	P. solitarium	A. thaliana	S. cerevisiae	P. abyssi	7
YYRR	1-485	E. coli	D. melanogaster	H. sapiens	P. solitarium	A. thaliana	S. cerevisiae		6
YYRR	1-531	E. coli						P. abyssi	2
YYRR	1-557								0
YYRR	1-586	E. coli						P. abyssi	2
YYRR	1-614								0
YYRR	1-620	E. coli						P. abyssi	2
YYRR	1-648							P. abyssi	1
YYRR	1-675							P. abyssi	1
YYRR	1-687	E. coli						P. abyssi	2
YYRR	1-707	E. coli			P. solitarium			P. abyssi	3
YYRR	1-718	E. coli						P. abyssi	2
YYRR	1-756	E. coli	D. melanogaster	H. sapiens	P. solitarium	A. thaliana	S. cerevisiae	P. abyssi	7
YYRR	1-794		D. melanogaster	H. sapiens	P. solitarium	A. thaliana	S. cerevisiae	P. abyssi	6
YYRR	1-801		D. melanogaster		P. solitarium	A. thaliana	S. cerevisiae	P. abyssi	5
YYRR	1-828	E. coli							1
YYRR	1-842	E. coli	D. melanogaster	H. sapiens		A. thaliana	S. cerevisiae	P. abyssi	6
YYRR	1-855	E. coli						P. abyssi	2
YYRR	1-876	E. coli	D. melanogaster	H. sapiens	P. solitarium	A. thaliana	S. cerevisiae	P. abyssi	7
YYRR	1-883	E. coli	D. melanogaster	H. sapiens	P. solitarium	A. thaliana	S. cerevisiae	P. abyssi	7
YYRR	1-892	E. coli	D. melanogaster	H. sapiens	P. solitarium	A. thaliana	S. cerevisiae	P. abyssi	7
YYRR	1-929	E. coli	D. melanogaster	H. sapiens	P. solitarium	A. thaliana	S. cerevisiae	P. abyssi	7
YYRR	1-957		D. melanogaster		P. solitarium	A. thaliana	S. cerevisiae	P. abyssi	5
YYRR	1-1041	E. coli	D. melanogaster	H. sapiens	P. solitarium	A. thaliana	S. cerevisiae	P. abyssi	7
YYRR	1-1066	E. coli	D. melanogaster	H. sapiens	P. solitarium	A. thaliana	S. cerevisiae	P. abyssi	7
YYRR	1-1097		D. melanogaster	H. sapiens	P. solitarium	A. thaliana	S. cerevisiae	P. abyssi	6
YYRR	1-1104	E. coli						P. abyssi	2
YYRR	1-1133		D. melanogaster	H. sapiens	P. solitarium	A. thaliana	S. cerevisiae	P. abyssi	6
YYRR	1-1145	E. coli			P. solitarium		S. cerevisiae	P. abyssi	4
YYRR	1-1157	E. coli			P. solitarium		S. cerevisiae	P. abyssi	4
YYRR	1-1184							P. abyssi	1
YYRR	1-1203		D. melanogaster		P. solitarium	A. thaliana	S. cerevisiae	P. abyssi	5
YYRR	1-1228			H. sapiens	P. solitarium				2
YYRR	1-1262								0
YYRR	1-1282							P. abyssi	1
YYRR	1-1287	E. coli						P. abyssi	2
YYRR	1-1320	E. coli	D. melanogaster					P. abyssi	3
YYRR	1-1451							P. abyssi	1
YYRR	1-1513	E. coli							1
YYRR	2-33	E. coli						P. abyssi	2
YYRR	2-46							P. abyssi	1
YYRR	2-114	E. coli						P. abyssi	2
YYRR	2-186								0
YYRR	2-194	E. coli						P. abyssi	2
YYRR	2-204		D. melanogaster	H. sapiens	P. solitarium	A. thaliana	S. cerevisiae	P. abyssi	6
YYRR	2-211								0
YYRR	2-343							P. abyssi	1
YYRR	2-353	E. coli			P. solitarium	A. thaliana	S. cerevisiae	P. abyssi	5
YYRR	2-454				P. solitarium			P. abyssi	2
YYRR	2-471	E. coli	D. melanogaster	H. sapiens	P. solitarium	A. thaliana	S. cerevisiae	P. abyssi	7
YYRR	2-477	E. coli	D. melanogaster	H. sapiens	P. solitarium	A. thaliana	S. cerevisiae	P. abyssi	7
YYRR	2-494	E. coli	D. melanogaster	H. sapiens	P. solitarium	A. thaliana	S. cerevisiae	P. abyssi	7
YYRR	2-505	E. coli						P. abyssi	2
YYRR	2-560	E. coli			P. solitarium	A. thaliana		P. abyssi	4
YYRR	2-672		D. melanogaster	H. sapiens	P. solitarium	A. thaliana	S. cerevisiae	P. abyssi	6
YYRR	2-684	E. coli	D. melanogaster	H. sapiens	P. solitarium	A. thaliana	S. cerevisiae		6
YYRR	2-710	E. coli						P. abyssi	2
YYRR	2-775					A. thaliana	S. cerevisiae		2
YYRR	2-807	E. coli	D. melanogaster	H. sapiens	P. solitarium	A. thaliana	S. cerevisiae	P. abyssi	7
YYRR	2-813							P. abyssi	1
YYRR	2-843		D. melanogaster	H. sapiens	P. solitarium	A. thaliana	S. cerevisiae		5
YYRR	2-854	E. coli							1
YYRR	2-922	E. coli	D. melanogaster	H. sapiens	P. solitarium	A. thaliana	S. cerevisiae	P. abyssi	7
YYRR	2-926	E. coli	D. melanogaster	H. sapiens	P. solitarium	A. thaliana	S. cerevisiae	P. abyssi	7
YYRR	2-932							P. abyssi	1
YYRR	2-942	E. coli	D. melanogaster	H. sapiens	P. solitarium	A. thaliana	S. cerevisiae	P. abyssi	7
YYRR	2-952	E. coli	D. melanogaster	H. sapiens	P. solitarium	A. thaliana	S. cerevisiae	P. abyssi	7
YYRR	2-963	E. coli							1
YYRR	2-969								0
YYRR	2-1004							P. abyssi	1
YYRR	2-1044		D. melanogaster	H. sapiens	P. solitarium	A. thaliana	S. cerevisiae	P. abyssi	6
YYRR	2-1051		D. melanogaster	H. sapiens	P. solitarium	A. thaliana	S. cerevisiae	P. abyssi	6
YYRR	2-1082								0
YYRR	2-1109							P. abyssi	1
YYRR	2-1125	E. coli						P. abyssi	2
YYRR	2-1137	E. coli		H. sapiens	P. solitarium		S. cerevisiae	P. abyssi	5
YYRR	2-1146		D. melanogaster	H. sapiens	P. solitarium	A. thaliana			4
YYRR	2-1157	E. coli				A. thaliana		P. abyssi	3
YYRR	2-1205	E. coli							1
YYRR	2-1210	E. coli						P. abyssi	2
YYRR	2-1227	E. coli	D. melanogaster	H. sapiens	P. solitarium	A. thaliana	S. cerevisiae	P. abyssi	7
YYRR	2-1253	E. coli	D. melanogaster	H. sapiens	P. solitarium	A. thaliana	S. cerevisiae	P. abyssi	7
YYRR	2-1268			H. sapiens	P. solitarium	A. thaliana	S. cerevisiae	P. abyssi	5
YYRR	2-1298	E. coli						P. abyssi	2
YYRR	2-1382	E. coli						P. abyssi	2
YYRR	2-1397	E. coli	D. melanogaster	H. sapiens	P. solitarium	A. thaliana	S. cerevisiae		6
YYRR	2-1438	E. coli	D. melanogaster	H. sapiens	P. solitarium	A. thaliana	S. cerevisiae	P. abyssi	7
YYRR	2-1481		D. melanogaster	H. sapiens	P. solitarium	A. thaliana	S. cerevisiae	P. abyssi	6
YYRR	2-1485	E. coli	D. melanogaster	H. sapiens	P. solitarium	A. thaliana	S. cerevisiae	P. abyssi	7
YYRR	2-1492	E. coli	D. melanogaster	H. sapiens	P. solitarium	A. thaliana	S. cerevisiae	P. abyssi	7
YYRR	2-1534	E. coli			P. solitarium	A. thaliana	S. cerevisiae	P. abyssi	5
YYRR	2-1603								0
YYRR	2-1630	E. coli			P. solitarium	A. thaliana	S. cerevisiae	P. abyssi	5
YYRR	2-1796	E. coli						P. abyssi	2
YYRR	2-1824	E. coli						P. abyssi	2
YYRR	2-1858		D. melanogaster	H. sapiens	P. solitarium	A. thaliana	S. cerevisiae	P. abyssi	6
YYRR	2-1882	E. coli	D. melanogaster	H. sapiens	P. solitarium	A. thaliana	S. cerevisiae	P. abyssi	7
YYRR	2-2016							P. abyssi	1
YYRR	2-2027	E. coli	D. melanogaster	H. sapiens	P. solitarium	A. thaliana	S. cerevisiae	P. abyssi	7
YYRR	2-2085	E. coli						P. abyssi	2
YYRR	2-2116	E. coli	D. melanogaster	H. sapiens	P. solitarium	A. thaliana	S. cerevisiae	P. abyssi	7
YYRR	2-2137	E. coli						P. abyssi	2
YYRR	2-2148	E. coli						P. abyssi	2
YYRR	2-2198	E. coli	D. melanogaster	H. sapiens	P. solitarium	A. thaliana	S. cerevisiae	P. abyssi	7
YYRR	2-2215							P. abyssi	1
YYRR	2-2227							P. abyssi	1
YYRR	2-2282	E. coli							1
YYRR	2-2322	E. coli	D. melanogaster					P. abyssi	3
YYRR	2-2328								0
YYRR	2-2387	E. coli						P. abyssi	2
YYRR	2-2436	E. coli	D. melanogaster	H. sapiens	P. solitarium	A. thaliana	S. cerevisiae	P. abyssi	7
YYRR	2-2440	E. coli	D. melanogaster	H. sapiens	P. solitarium	A. thaliana	S. cerevisiae	P. abyssi	7
YYRR	2-2477								0
YYRR	2-2489		D. melanogaster	H. sapiens	P. solitarium	A. thaliana		P. abyssi	5
YYRR	2-2536	E. coli	D. melanogaster	H. sapiens	P. solitarium	A. thaliana	S. cerevisiae	P. abyssi	7
YYRR	2-2576								0
YYRR	2-2582							P. abyssi	1
YYRR	2-2638	E. coli						P. abyssi	2
YYRR	2-2675	E. coli						P. abyssi	2
YYRR	2-2696	E. coli	D. melanogaster	H. sapiens	P. solitarium	A. thaliana	S. cerevisiae		6
YYRR	2-2702	E. coli	D. melanogaster	H. sapiens	P. solitarium	A. thaliana	S. cerevisiae	P. abyssi	7
YYRR	2-2717	E. coli						P. abyssi	2
YYRR	2-2735	E. coli	D. melanogaster	H. sapiens		A. thaliana		P. abyssi	5
YYRR	2-2758	E. coli		H. sapiens	P. solitarium	A. thaliana	S. cerevisiae	P. abyssi	6
YYRR	2-2775	E. coli	D. melanogaster	H. sapiens	P. solitarium	A. thaliana	S. cerevisiae	P. abyssi	7
YYRR	2-2781	E. coli	D. melanogaster	H. sapiens	P. solitarium	A. thaliana	S. cerevisiae	P. abyssi	7
YYRR	2-2801	E. coli	D. melanogaster	H. sapiens	P. solitarium	A. thaliana	S. cerevisiae	P. abyssi	7
YYRR	2-2832	E. coli						P. abyssi	2
YYRR	2-2849	E. coli		H. sapiens	P. solitarium	A. thaliana	S. cerevisiae	P. abyssi	6
YYRR	2-2880	E. coli		H. sapiens	P. solitarium	A. thaliana	S. cerevisiae	P. abyssi	6
YYRR	2-2912							P. abyssi	1
YYRR	2-2942	E. coli	D. melanogaster	H. sapiens	P. solitarium	A. thaliana	S. cerevisiae	P. abyssi	7
YYRR	2-2952	E. coli	D. melanogaster	H. sapiens	P. solitarium	A. thaliana	S. cerevisiae	P. abyssi	7
YYRR	2-3009								0
YYRR	2-3020				P. solitarium	A. thaliana	S. cerevisiae		3
YYRR	2-3025	E. coli						P. abyssi	2
YYRR	2-3067							P. abyssi	1
YYRR	2-3081	E. coli		H. sapiens		A. thaliana		P. abyssi	4
YYRR	5-4	E. coli	D. melanogaster	H. sapiens	P. solitarium	A. thaliana	S. cerevisiae		6
YYRR	5-42	E. coli						P. abyssi	2
YYRR	5-55							P. abyssi	1
YYRR	5-64							P. abyssi	1
YRRY	1-14	E. coli						P. abyssi	2
YRRY	1-87	E. coli	D. melanogaster	H. sapiens	P. solitarium	A. thaliana	S. cerevisiae	P. abyssi	7
YRRY	1-102	E. coli	D. melanogaster	H. sapiens	P. solitarium	A. thaliana	S. cerevisiae	P. abyssi	7
YRRY	1-113							P. abyssi	1
YRRY	1-135	E. coli						P. abyssi	2
YRRY	1-244		D. melanogaster	H. sapiens		A. thaliana	S. cerevisiae	P. abyssi	5
YRRY	1-252	E. coli			P. solitarium	A. thaliana	S. cerevisiae	P. abyssi	5
YRRY	1-255	E. coli			P. solitarium	A. thaliana	S. cerevisiae	P. abyssi	5
YRRY	1-271	E. coli	D. melanogaster		P. solitarium	A. thaliana	S. cerevisiae		5
YRRY	1-343	E. coli	D. melanogaster	H. sapiens	P. solitarium	A. thaliana	S. cerevisiae	P. abyssi	7
YRRY	1-363	E. coli			P. solitarium	A. thaliana	S. cerevisiae	P. abyssi	5
YRRY	1-486	E. coli	D. melanogaster	H. sapiens	P. solitarium	A. thaliana	S. cerevisiae	P. abyssi	7
YRRY	1-495	E. coli	D. melanogaster	H. sapiens	P. solitarium	A. thaliana	S. cerevisiae	P. abyssi	7
YRRY	1-498	E. coli	D. melanogaster	H. sapiens	P. solitarium	A. thaliana	S. cerevisiae	P. abyssi	7
YRRY	1-553	E. coli							1
YRRY	1-558								0
YRRY	1-582							P. abyssi	1
YRRY	1-587	E. coli						P. abyssi	2
YRRY	1-670							P. abyssi	1
YRRY	1-719	E. coli						P. abyssi	2
YRRY	1-769	E. coli	D. melanogaster	H. sapiens	P. solitarium	A. thaliana	S. cerevisiae	P. abyssi	7
YRRY	1-785	E. coli	D. melanogaster	H. sapiens		A. thaliana			4
YRRY	1-823		D. melanogaster		P. solitarium	A. thaliana	S. cerevisiae	P. abyssi	5
YRRY	1-865	E. coli	D. melanogaster	H. sapiens	P. solitarium	A. thaliana	S. cerevisiae	P. abyssi	7
YRRY	1-893	E. coli	D. melanogaster	H. sapiens	P. solitarium	A. thaliana	S. cerevisiae	P. abyssi	7
YRRY	1-925	E. coli	D. melanogaster	H. sapiens	P. solitarium	A. thaliana	S. cerevisiae	P. abyssi	7
YRRY	1-930	E. coli	D. melanogaster	H. sapiens	P. solitarium	A. thaliana	S. cerevisiae	P. abyssi	7
YRRY	1-940	E. coli	D. melanogaster	H. sapiens	P. solitarium	A. thaliana	S. cerevisiae	P. abyssi	7
YRRY	1-1032	E. coli	D. melanogaster	H. sapiens	P. solitarium	A. thaliana	S. cerevisiae	P. abyssi	7
YRRY	1-1042	E. coli	D. melanogaster	H. sapiens	P. solitarium	A. thaliana	S. cerevisiae	P. abyssi	7
YRRY	1-1076	E. coli	D. melanogaster	H. sapiens	P. solitarium	A. thaliana	S. cerevisiae	P. abyssi	7
YRRY	1-1098			H. sapiens	P. solitarium	A. thaliana		P. abyssi	4
YRRY	1-1152								0
YRRY	1-1174	E. coli	D. melanogaster	H. sapiens	P. solitarium	A. thaliana	S. cerevisiae	P. abyssi	7
YRRY	1-1185							P. abyssi	1
YRRY	1-1190	E. coli							1
YRRY	1-1222	E. coli	D. melanogaster					P. abyssi	3
YRRY	1-1225	E. coli		H. sapiens	P. solitarium	A. thaliana	S. cerevisiae		5
YRRY	1-1234		D. melanogaster	H. sapiens	P. solitarium	A. thaliana	S. cerevisiae	P. abyssi	6
YRRY	1-1263			H. sapiens		A. thaliana	S. cerevisiae	P. abyssi	4
YRRY	1-1283	E. coli		H. sapiens	P. solitarium	A. thaliana		P. abyssi	5
YRRY	1-1302	E. coli		H. sapiens	P. solitarium	A. thaliana	S. cerevisiae	P. abyssi	6
YRRY	1-1333	E. coli							1
YRRY	1-1484	E. coli	D. melanogaster	H. sapiens		A. thaliana	S. cerevisiae	P. abyssi	6
YRRY	1-1492	E. coli						P. abyssi	2
YRRY	1-1510	E. coli						P. abyssi	2
YRRY	2-22	E. coli						P. abyssi	2
YRRY	2-34	E. coli						P. abyssi	2
YRRY	2-47	E. coli						P. abyssi	2
YRRY	2-59							P. abyssi	1
YRRY	2-69	E. coli						P. abyssi	2
YRRY	2-205		D. melanogaster	H. sapiens	P. solitarium	A. thaliana	S. cerevisiae	P. abyssi	6
YRRY	2-233							P. abyssi	1
YRRY	2-245	E. coli	D. melanogaster	H. sapiens	P. solitarium	A. thaliana	S. cerevisiae		6
YRRY	2-248	E. coli	D. melanogaster	H. sapiens	P. solitarium	A. thaliana	S. cerevisiae		6
YRRY	2-376	E. coli						P. abyssi	2
YRRY	2-379	E. coli						P. abyssi	2
YRRY	2-495	E. coli	D. melanogaster	H. sapiens	P. solitarium	A. thaliana	S. cerevisiae	P. abyssi	7
YRRY	2-498	E. coli	D. melanogaster	H. sapiens	P. solitarium	A. thaliana	S. cerevisiae	P. abyssi	7
YRRY	2-506	E. coli						P. abyssi	2
YRRY	2-923	E. coli	D. melanogaster	H. sapiens	P. solitarium	A. thaliana	S. cerevisiae	P. abyssi	7
YRRY	2-939	E. coli	D. melanogaster	H. sapiens	P. solitarium	A. thaliana	S. cerevisiae	P. abyssi	7
YRRY	2-943	E. coli	D. melanogaster	H. sapiens	P. solitarium	A. thaliana	S. cerevisiae	P. abyssi	7
YRRY	2-970		D. melanogaster	H. sapiens	P. solitarium	A. thaliana	S. cerevisiae	P. abyssi	6
YRRY	2-1121	E. coli						P. abyssi	2
YRRY	2-1194	E. coli	D. melanogaster	H. sapiens	P. solitarium	A. thaliana	S. cerevisiae	P. abyssi	7
YRRY	2-1206	E. coli							1
YRRY	2-1217	E. coli						P. abyssi	2
YRRY	2-1239	E. coli	D. melanogaster	H. sapiens	P. solitarium	A. thaliana	S. cerevisiae	P. abyssi	7
YRRY	2-1242	E. coli	D. melanogaster	H. sapiens	P. solitarium	A. thaliana	S. cerevisiae	P. abyssi	7
YRRY	2-1325								0
YRRY	2-1379				P. solitarium		S. cerevisiae		2
YRRY	2-1398	E. coli	D. melanogaster	H. sapiens	P. solitarium	A. thaliana	S. cerevisiae		6
YRRY	2-1407	E. coli	D. melanogaster	H. sapiens	P. solitarium	A. thaliana	S. cerevisiae	P. abyssi	7
YRRY	2-1482		D. melanogaster	H. sapiens	P. solitarium	A. thaliana	S. cerevisiae	P. abyssi	6
YRRY	2-1486	E. coli	D. melanogaster	H. sapiens	P. solitarium	A. thaliana	S. cerevisiae	P. abyssi	7
YRRY	2-1535	E. coli			P. solitarium			P. abyssi	3
YRRY	2-1586							P. abyssi	1
YRRY	2-1797	E. coli						P. abyssi	2
YRRY	2-1859		D. melanogaster	H. sapiens	P. solitarium	A. thaliana	S. cerevisiae	P. abyssi	6
YRRY	2-1867	E. coli						P. abyssi	2
YRRY	2-1877	E. coli	D. melanogaster	H. sapiens	P. solitarium	A. thaliana	S. cerevisiae	P. abyssi	7
YRRY	2-1943							P. abyssi	1
YRRY	2-1961	E. coli	D. melanogaster	H. sapiens	P. solitarium	A. thaliana	S. cerevisiae	P. abyssi	7
YRRY	2-2017	E. coli	D. melanogaster	H. sapiens	P. solitarium	A. thaliana	S. cerevisiae	P. abyssi	7
YRRY	2-2028	E. coli	D. melanogaster	H. sapiens	P. solitarium	A. thaliana	S. cerevisiae	P. abyssi	7
YRRY	2-2086	E. coli						P. abyssi	2
YRRY	2-2093	E. coli	D. melanogaster	H. sapiens	P. solitarium	A. thaliana	S. cerevisiae	P. abyssi	7
YRRY	2-2102	E. coli	D. melanogaster	H. sapiens	P. solitarium	A. thaliana	S. cerevisiae	P. abyssi	7
YRRY	2-2108	E. coli	D. melanogaster	H. sapiens	P. solitarium	A. thaliana	S. cerevisiae	P. abyssi	7
YRRY	2-2122	E. coli	D. melanogaster	H. sapiens	P. solitarium	A. thaliana	S. cerevisiae	P. abyssi	7
YRRY	2-2149	E. coli	D. melanogaster	H. sapiens	P. solitarium	A. thaliana	S. cerevisiae	P. abyssi	7
YRRY	2-2167	E. coli	D. melanogaster			A. thaliana	S. cerevisiae	P. abyssi	5
YRRY	2-2199	E. coli	D. melanogaster	H. sapiens	P. solitarium	A. thaliana	S. cerevisiae	P. abyssi	7
YRRY	2-2216							P. abyssi	1
YRRY	2-2238	E. coli	D. melanogaster	H. sapiens	P. solitarium	A. thaliana	S. cerevisiae	P. abyssi	7
YRRY	2-2272	E. coli	D. melanogaster	H. sapiens	P. solitarium	A. thaliana	S. cerevisiae	P. abyssi	7
YRRY	2-2290					A. thaliana		P. abyssi	2
YRRY	2-2304							P. abyssi	1
YRRY	2-2343								0
YRRY	2-2355		D. melanogaster	H. sapiens			S. cerevisiae		3
YRRY	2-2388	E. coli						P. abyssi	2
YRRY	2-2418	E. coli		H. sapiens				P. abyssi	3
YRRY	2-2432	E. coli						P. abyssi	2
YRRY	2-2437	E. coli	D. melanogaster	H. sapiens	P. solitarium	A. thaliana	S. cerevisiae	P. abyssi	7
YRRY	2-2446	E. coli	D. melanogaster	H. sapiens	P. solitarium	A. thaliana	S. cerevisiae	P. abyssi	7
YRRY	2-2537	E. coli	D. melanogaster	H. sapiens	P. solitarium	A. thaliana	S. cerevisiae	P. abyssi	7
YRRY	2-2583	E. coli						P. abyssi	2
YRRY	2-2620	E. coli						P. abyssi	2
YRRY	2-2645	E. coli	D. melanogaster	H. sapiens	P. solitarium	A. thaliana	S. cerevisiae	P. abyssi	7
YRRY	2-2676	E. coli	D. melanogaster	H. sapiens	P. solitarium	A. thaliana	S. cerevisiae	P. abyssi	7
YRRY	2-2684								0
YRRY	2-2697	E. coli	D. melanogaster	H. sapiens	P. solitarium	A. thaliana	S. cerevisiae		6
YRRY	2-2703	E. coli	D. melanogaster	H. sapiens	P. solitarium	A. thaliana	S. cerevisiae	P. abyssi	7
YRRY	2-2797	E. coli							1
YRRY	2-2802	E. coli	D. melanogaster	H. sapiens	P. solitarium	A. thaliana	S. cerevisiae		6
YRRY	2-2850	E. coli	D. melanogaster	H. sapiens	P. solitarium	A. thaliana	S. cerevisiae	P. abyssi	7
YRRY	2-2881	E. coli	D. melanogaster	H. sapiens	P. solitarium	A. thaliana	S. cerevisiae	P. abyssi	7
YRRY	2-2917	E. coli						P. abyssi	2
YRRY	2-3026	E. coli						P. abyssi	2
YRRY	2-3068							P. abyssi	1
YRRY	2-3082	E. coli		H. sapiens		A. thaliana		P. abyssi	4
YRRY	5-5	E. coli	D. melanogaster	H. sapiens	P. solitarium	A. thaliana	S. cerevisiae	P. abyssi	7
YRRY	5-8	E. coli						P. abyssi	2
YRRY	5-14	E. coli			P. solitarium			P. abyssi	3
YRRY	5-65	E. coli						P. abyssi	2
RRYY	1-15	E. coli						P. abyssi	2
RRYY	1-61	E. coli						P. abyssi	2
RRYY	1-114							P. abyssi	1
RRYY	1-136	E. coli						P. abyssi	2
RRYY	1-152	E. coli		H. sapiens				P. abyssi	3
RRYY	1-256	E. coli			P. solitarium	A. thaliana	S. cerevisiae	P. abyssi	5
RRYY	1-526	E. coli	D. melanogaster	H. sapiens	P. solitarium	A. thaliana	S. cerevisiae		6
RRYY	1-554	E. coli							1
RRYY	1-583	E. coli						P. abyssi	2
RRYY	1-736		D. melanogaster	H. sapiens	P. solitarium	A. thaliana	S. cerevisiae	P. abyssi	6
RRYY	1-754	E. coli	D. melanogaster	H. sapiens	P. solitarium	A. thaliana	S. cerevisiae	P. abyssi	7
RRYY	1-770	E. coli	D. melanogaster	H. sapiens	P. solitarium	A. thaliana	S. cerevisiae	P. abyssi	7
RRYY	1-776		D. melanogaster	H. sapiens	P. solitarium	A. thaliana	S. cerevisiae	P. abyssi	6
RRYY	1-866	E. coli	D. melanogaster	H. sapiens	P. solitarium	A. thaliana	S. cerevisiae	P. abyssi	7
RRYY	1-874	E. coli	D. melanogaster	H. sapiens		A. thaliana	S. cerevisiae	P. abyssi	6
RRYY	1-880	E. coli	D. melanogaster	H. sapiens	P. solitarium	A. thaliana	S. cerevisiae	P. abyssi	7
RRYY	1-890	E. coli	D. melanogaster	H. sapiens	P. solitarium	A. thaliana	S. cerevisiae	P. abyssi	7
RRYY	1-926	E. coli	D. melanogaster	H. sapiens	P. solitarium	A. thaliana	S. cerevisiae	P. abyssi	7
RRYY	1-931	E. coli	D. melanogaster	H. sapiens	P. solitarium	A. thaliana	S. cerevisiae	P. abyssi	7
RRYY	1-950	E. coli		H. sapiens				P. abyssi	3
RRYY	1-980			H. sapiens	P. solitarium	A. thaliana	S. cerevisiae	P. abyssi	5
RRYY	1-1033	E. coli	D. melanogaster	H. sapiens	P. solitarium	A. thaliana	S. cerevisiae	P. abyssi	7
RRYY	1-1043	E. coli	D. melanogaster	H. sapiens	P. solitarium	A. thaliana	S. cerevisiae	P. abyssi	7
RRYY	1-1069	E. coli							1
RRYY	1-1086	E. coli	D. melanogaster	H. sapiens	P. solitarium	A. thaliana	S. cerevisiae	P. abyssi	7
RRYY	1-1099			H. sapiens	P. solitarium	A. thaliana		P. abyssi	4
RRYY	1-1140	E. coli			P. solitarium	A. thaliana	S. cerevisiae	P. abyssi	5
RRYY	1-1182	E. coli	D. melanogaster	H. sapiens	P. solitarium	A. thaliana	S. cerevisiae	P. abyssi	7
RRYY	1-1191	E. coli							1
RRYY	1-1206	E. coli	D. melanogaster	H. sapiens	P. solitarium	A. thaliana	S. cerevisiae	P. abyssi	7
RRYY	1-1226			H. sapiens	P. solitarium				2
RRYY	1-1239				P. solitarium	A. thaliana	S. cerevisiae		3
RRYY	1-1260								0
RRYY	1-1264	E. coli		H. sapiens	P. solitarium	A. thaliana	S. cerevisiae	P. abyssi	6
RRYY	1-1278				P. solitarium				1
RRYY	1-1284	E. coli						P. abyssi	2
RRYY	1-1297		D. melanogaster	H. sapiens				P. abyssi	3
RRYY	1-1303	E. coli	D. melanogaster	H. sapiens	P. solitarium	A. thaliana	S. cerevisiae	P. abyssi	7
RRYY	1-1318	E. coli						P. abyssi	2
RRYY	1-1324	E. coli	D. melanogaster	H. sapiens	P. solitarium	A. thaliana	S. cerevisiae	P. abyssi	7
RRYY	1-1420		D. melanogaster	H. sapiens	P. solitarium		S. cerevisiae	P. abyssi	5
RRYY	1-1449							P. abyssi	1
RRYY	1-1479	E. coli	D. melanogaster	H. sapiens		A. thaliana	S. cerevisiae	P. abyssi	6
RRYY	1-1493	E. coli						P. abyssi	2
RRYY	1-1511	E. coli						P. abyssi	2
RRYY	1-1516	E. coli	D. melanogaster	H. sapiens	P. solitarium	A. thaliana	S. cerevisiae	P. abyssi	7
RRYY	2-44								0
RRYY	2-64							P. abyssi	1
RRYY	2-74							P. abyssi	1
RRYY	2-109	E. coli						P. abyssi	2
RRYY	2-183	E. coli		H. sapiens					2
RRYY	2-192	E. coli	D. melanogaster	H. sapiens	P. solitarium	A. thaliana	S. cerevisiae	P. abyssi	7
RRYY	2-273					A. thaliana		P. abyssi	2
RRYY	2-317								0
RRYY	2-341							P. abyssi	1
RRYY	2-380	E. coli			P. solitarium		S. cerevisiae	P. abyssi	4
RRYY	2-451								0
RRYY	2-492	E. coli	D. melanogaster	H. sapiens	P. solitarium	A. thaliana	S. cerevisiae	P. abyssi	7
RRYY	2-503	E. coli						P. abyssi	2
RRYY	2-557	E. coli						P. abyssi	2
RRYY	2-564	E. coli	D. melanogaster	H. sapiens	P. solitarium	A. thaliana	S. cerevisiae	P. abyssi	7
RRYY	2-588							P. abyssi	1
RRYY	2-682	E. coli	D. melanogaster	H. sapiens	P. solitarium	A. thaliana	S. cerevisiae		6
RRYY	2-708	E. coli						P. abyssi	2
RRYY	2-729	E. coli	D. melanogaster					P. abyssi	3
RRYY	2-790	E. coli					S. cerevisiae	P. abyssi	3
RRYY	2-804	E. coli	D. melanogaster	H. sapiens	P. solitarium	A. thaliana	S. cerevisiae	P. abyssi	7
RRYY	2-811	E. coli						P. abyssi	2
RRYY	2-841		D. melanogaster	H. sapiens	P. solitarium	A. thaliana	S. cerevisiae	P. abyssi	6
RRYY	2-852								0
RRYY	2-863			H. sapiens	P. solitarium	A. thaliana	S. cerevisiae	P. abyssi	5
RRYY	2-869	E. coli							1
RRYY	2-924	E. coli	D. melanogaster	H. sapiens	P. solitarium	A. thaliana	S. cerevisiae	P. abyssi	7
RRYY	2-929	E. coli	D. melanogaster	H. sapiens	P. solitarium	A. thaliana	S. cerevisiae		6
RRYY	2-940	E. coli	D. melanogaster	H. sapiens	P. solitarium	A. thaliana	S. cerevisiae	P. abyssi	7
RRYY	2-944	E. coli	D. melanogaster	H. sapiens	P. solitarium	A. thaliana	S. cerevisiae	P. abyssi	7
RRYY	2-971		D. melanogaster	H. sapiens	P. solitarium	A. thaliana		P. abyssi	5
RRYY	2-1047	E. coli	D. melanogaster	H. sapiens	P. solitarium	A. thaliana	S. cerevisiae	P. abyssi	7
RRYY	2-1099							P. abyssi	1
RRYY	2-1122	E. coli	D. melanogaster	H. sapiens	P. solitarium	A. thaliana	S. cerevisiae	P. abyssi	7
RRYY	2-1128	E. coli						P. abyssi	2
RRYY	2-1135	E. coli		H. sapiens	P. solitarium	A. thaliana	S. cerevisiae	P. abyssi	6
RRYY	2-1141	E. coli						P. abyssi	2
RRYY	2-1203								0
RRYY	2-1207	E. coli						P. abyssi	2
RRYY	2-1218	E. coli						P. abyssi	2
RRYY	2-1243	E. coli	D. melanogaster	H. sapiens	P. solitarium	A. thaliana	S. cerevisiae	P. abyssi	7
RRYY	2-1283	E. coli						P. abyssi	2
RRYY	2-1359						S. cerevisiae	P. abyssi	2
RRYY	2-1380				P. solitarium		S. cerevisiae		2
RRYY	2-1479		D. melanogaster	H. sapiens	P. solitarium	A. thaliana	S. cerevisiae	P. abyssi	6
RRYY	2-1483	E. coli	D. melanogaster	H. sapiens	P. solitarium	A. thaliana	S. cerevisiae	P. abyssi	7
RRYY	2-1532	E. coli	D. melanogaster	H. sapiens	P. solitarium	A. thaliana	S. cerevisiae	P. abyssi	7
RRYY	2-1601								0
RRYY	2-1726							P. abyssi	1
RRYY	2-1794	E. coli			P. solitarium	A. thaliana	S. cerevisiae	P. abyssi	5
RRYY	2-1841	E. coli						P. abyssi	2
RRYY	2-1855	E. coli						P. abyssi	2
RRYY	2-1878	E. coli	D. melanogaster	H. sapiens	P. solitarium	A. thaliana	S. cerevisiae	P. abyssi	7
RRYY	2-1938	E. coli						P. abyssi	2
RRYY	2-1962	E. coli	D. melanogaster	H. sapiens	P. solitarium	A. thaliana	S. cerevisiae	P. abyssi	7
RRYY	2-1992							P. abyssi	1
RRYY	2-2014							P. abyssi	1
RRYY	2-2103	E. coli	D. melanogaster	H. sapiens	P. solitarium	A. thaliana	S. cerevisiae	P. abyssi	7
RRYY	2-2150	E. coli						P. abyssi	2
RRYY	2-2195	E. coli						P. abyssi	2
RRYY	2-2252	E. coli	D. melanogaster	H. sapiens	P. solitarium	A. thaliana	S. cerevisiae	P. abyssi	7
RRYY	2-2262		D. melanogaster	H. sapiens	P. solitarium	A. thaliana	S. cerevisiae	P. abyssi	6
RRYY	2-2273	E. coli	D. melanogaster	H. sapiens	P. solitarium	A. thaliana	S. cerevisiae	P. abyssi	7
RRYY	2-2291					A. thaliana			1
RRYY	2-2326							P. abyssi	1
RRYY	2-2389							P. abyssi	1
RRYY	2-2433	E. coli	D. melanogaster	H. sapiens	P. solitarium	A. thaliana	S. cerevisiae	P. abyssi	7
RRYY	2-2438	E. coli	D. melanogaster	H. sapiens	P. solitarium	A. thaliana	S. cerevisiae	P. abyssi	7
RRYY	2-2482	E. coli	D. melanogaster					P. abyssi	3
RRYY	2-2503		D. melanogaster	H. sapiens	P. solitarium	A. thaliana	S. cerevisiae	P. abyssi	6
RRYY	2-2533	E. coli	D. melanogaster					P. abyssi	3
RRYY	2-2538	E. coli	D. melanogaster	H. sapiens	P. solitarium	A. thaliana	S. cerevisiae	P. abyssi	7
RRYY	2-2574		D. melanogaster						1
RRYY	2-2579		D. melanogaster	H. sapiens	P. solitarium	A. thaliana	S. cerevisiae	P. abyssi	6
RRYY	2-2610	E. coli				A. thaliana	S. cerevisiae		3
RRYY	2-2631		D. melanogaster	H. sapiens	P. solitarium	A. thaliana	S. cerevisiae	P. abyssi	6
RRYY	2-2667	E. coli						P. abyssi	2
RRYY	2-2685							P. abyssi	1
RRYY	2-2704	E. coli	D. melanogaster	H. sapiens	P. solitarium	A. thaliana	S. cerevisiae	P. abyssi	7
RRYY	2-2745	E. coli	D. melanogaster	H. sapiens	P. solitarium	A. thaliana	S. cerevisiae		6
RRYY	2-2773	E. coli	D. melanogaster	H. sapiens	P. solitarium	A. thaliana	S. cerevisiae	P. abyssi	7
RRYY	2-2778	E. coli	D. melanogaster	H. sapiens	P. solitarium	A. thaliana	S. cerevisiae	P. abyssi	7
RRYY	2-2798	E. coli							1
RRYY	2-2803	E. coli	D. melanogaster	H. sapiens	P. solitarium	A. thaliana	S. cerevisiae		6
RRYY	2-2875		D. melanogaster					P. abyssi	2
RRYY	2-2890	E. coli					S. cerevisiae	P. abyssi	3
RRYY	2-2918	E. coli		H. sapiens	P. solitarium	A. thaliana	S. cerevisiae	P. abyssi	6
RRYY	2-2962	E. coli							1
RRYY	2-3023							P. abyssi	1
RRYY	2-3069	E. coli						P. abyssi	2
RRYY	2-3094	E. coli							1
RRYY	5-9	E. coli						P. abyssi	2
RRYY	5-53							P. abyssi	1
RRYY	5-58							P. abyssi	1
RYYY	1-16							P. abyssi	1
RYYY	1-115							P. abyssi	1
RYYY	1-119	E. coli						P. abyssi	2
RYYY	1-137							P. abyssi	1
RYYY	1-211							P. abyssi	1
RYYY	1-257	E. coli		H. sapiens	P. solitarium	A. thaliana	S. cerevisiae	P. abyssi	6
RYYY	1-544		D. melanogaster	H. sapiens	P. solitarium	A. thaliana	S. cerevisiae		5
RYYY	1-555	E. coli							1
RYYY	1-564							P. abyssi	1
RYYY	1-584	E. coli						P. abyssi	2
RYYY	1-644	E. coli			P. solitarium	A. thaliana	S. cerevisiae	P. abyssi	5
RYYY	1-762	E. coli						P. abyssi	2
RYYY	1-771	E. coli	D. melanogaster	H. sapiens	P. solitarium	A. thaliana	S. cerevisiae	P. abyssi	7
RYYY	1-853	E. coli						P. abyssi	2
RYYY	1-881	E. coli	D. melanogaster	H. sapiens	P. solitarium	A. thaliana	S. cerevisiae	P. abyssi	7
RYYY	1-927	E. coli	D. melanogaster	H. sapiens	P. solitarium	A. thaliana	S. cerevisiae	P. abyssi	7
RYYY	1-951	E. coli		H. sapiens				P. abyssi	3
RYYY	1-1044	E. coli	D. melanogaster					P. abyssi	3
RYYY	1-1060		D. melanogaster	H. sapiens	P. solitarium	A. thaliana	S. cerevisiae	P. abyssi	6
RYYY	1-1087	E. coli	D. melanogaster	H. sapiens	P. solitarium	A. thaliana	S. cerevisiae	P. abyssi	7
RYYY	1-1130	E. coli						P. abyssi	2
RYYY	1-1192	E. coli							1
RYYY	1-1265	E. coli		H. sapiens	P. solitarium	A. thaliana	S. cerevisiae	P. abyssi	6
RYYY	1-1279								0
RYYY	1-1285	E. coli						P. abyssi	2
RYYY	1-1304	E. coli						P. abyssi	2
RYYY	1-1308							P. abyssi	1
RYYY	1-1365	E. coli	D. melanogaster	H. sapiens	P. solitarium	A. thaliana	S. cerevisiae	P. abyssi	7
RYYY	1-1387	E. coli	D. melanogaster	H. sapiens	P. solitarium	A. thaliana	S. cerevisiae	P. abyssi	7
RYYY	1-1421		D. melanogaster	H. sapiens	P. solitarium		S. cerevisiae	P. abyssi	5
RYYY	1-1520	E. coli							1
RYYY	2-75							P. abyssi	1
RYYY	2-102								0
RYYY	2-110	E. coli						P. abyssi	2
RYYY	2-150								0
RYYY	2-184		D. melanogaster	H. sapiens	P. solitarium	A. thaliana	S. cerevisiae		5
RYYY	2-201	E. coli						P. abyssi	2
RYYY	2-209	E. coli						P. abyssi	2
RYYY	2-381	E. coli			P. solitarium		S. cerevisiae	P. abyssi	4
RYYY	2-452								0
RYYY	2-533	E. coli	D. melanogaster	H. sapiens	P. solitarium	A. thaliana	S. cerevisiae	P. abyssi	7
RYYY	2-558	E. coli			P. solitarium	A. thaliana		P. abyssi	4
RYYY	2-589							P. abyssi	1
RYYY	2-773	E. coli				A. thaliana	S. cerevisiae		3
RYYY	2-805	E. coli	D. melanogaster	H. sapiens	P. solitarium	A. thaliana	S. cerevisiae	P. abyssi	7
RYYY	2-864			H. sapiens	P. solitarium	A. thaliana	S. cerevisiae	P. abyssi	5
RYYY	2-930								0
RYYY	2-945	E. coli	D. melanogaster	H. sapiens	P. solitarium	A. thaliana	S. cerevisiae	P. abyssi	7
RYYY	2-972	E. coli						P. abyssi	2
RYYY	2-1038								0
RYYY	2-1048		D. melanogaster	H. sapiens	P. solitarium	A. thaliana	S. cerevisiae	P. abyssi	6
RYYY	2-1100								0
RYYY	2-1123	E. coli						P. abyssi	2
RYYY	2-1142	E. coli						P. abyssi	2
RYYY	2-1208	E. coli						P. abyssi	2
RYYY	2-1222		D. melanogaster	H. sapiens	P. solitarium	A. thaliana	S. cerevisiae	P. abyssi	6
RYYY	2-1244	E. coli	D. melanogaster	H. sapiens	P. solitarium	A. thaliana	S. cerevisiae	P. abyssi	7
RYYY	2-1342								0
RYYY	2-1428			H. sapiens	P. solitarium	A. thaliana	S. cerevisiae	P. abyssi	5
RYYY	2-1539	E. coli	D. melanogaster	H. sapiens	P. solitarium	A. thaliana	S. cerevisiae	P. abyssi	7
RYYY	2-1628	E. coli	D. melanogaster			A. thaliana			3
RYYY	2-1842	E. coli						P. abyssi	2
RYYY	2-1856							P. abyssi	1
RYYY	2-1879	E. coli	D. melanogaster	H. sapiens	P. solitarium	A. thaliana	S. cerevisiae	P. abyssi	7
RYYY	2-1896							P. abyssi	1
RYYY	2-1966	E. coli	D. melanogaster	H. sapiens	P. solitarium	A. thaliana	S. cerevisiae	P. abyssi	7
RYYY	2-1993							P. abyssi	1
RYYY	2-2021	E. coli						P. abyssi	2
RYYY	2-2025	E. coli	D. melanogaster	H. sapiens	P. solitarium	A. thaliana	S. cerevisiae	P. abyssi	7
RYYY	2-2151	E. coli						P. abyssi	2
RYYY	2-2183	E. coli	D. melanogaster	H. sapiens	P. solitarium	A. thaliana	S. cerevisiae	P. abyssi	7
RYYY	2-2196	E. coli	D. melanogaster	H. sapiens	P. solitarium	A. thaliana	S. cerevisiae	P. abyssi	7
RYYY	2-2233	E. coli						P. abyssi	2
RYYY	2-2253	E. coli	D. melanogaster	H. sapiens	P. solitarium	A. thaliana	S. cerevisiae	P. abyssi	7
RYYY	2-2263		D. melanogaster	H. sapiens	P. solitarium	A. thaliana	S. cerevisiae	P. abyssi	6
RYYY	2-2274	E. coli	D. melanogaster	H. sapiens	P. solitarium	A. thaliana	S. cerevisiae	P. abyssi	7
RYYY	2-2390		D. melanogaster			A. thaliana	S. cerevisiae	P. abyssi	4
RYYY	2-2434	E. coli	D. melanogaster	H. sapiens	P. solitarium	A. thaliana	S. cerevisiae	P. abyssi	7
RYYY	2-2452		D. melanogaster	H. sapiens	P. solitarium	A. thaliana	S. cerevisiae	P. abyssi	6
RYYY	2-2475		D. melanogaster	H. sapiens	P. solitarium	A. thaliana	S. cerevisiae	P. abyssi	6
RYYY	2-2487		D. melanogaster	H. sapiens	P. solitarium	A. thaliana	S. cerevisiae	P. abyssi	6
RYYY	2-2534	E. coli	D. melanogaster	H. sapiens	P. solitarium	A. thaliana		P. abyssi	6
RYYY	2-2580		D. melanogaster	H. sapiens	P. solitarium	A. thaliana	S. cerevisiae	P. abyssi	6
RYYY	2-2635	E. coli						P. abyssi	2
RYYY	2-2668	E. coli	D. melanogaster	H. sapiens	P. solitarium	A. thaliana	S. cerevisiae	P. abyssi	7
RYYY	2-2686	E. coli						P. abyssi	2
RYYY	2-2693	E. coli						P. abyssi	2
RYYY	2-2705	E. coli	D. melanogaster	H. sapiens	P. solitarium	A. thaliana	S. cerevisiae	P. abyssi	7
RYYY	2-2714	E. coli			P. solitarium			P. abyssi	3
RYYY	2-2749	E. coli	D. melanogaster	H. sapiens	P. solitarium	A. thaliana	S. cerevisiae	P. abyssi	7
RYYY	2-2753		D. melanogaster	H. sapiens	P. solitarium	A. thaliana	S. cerevisiae	P. abyssi	6
RYYY	2-2779	E. coli	D. melanogaster	H. sapiens	P. solitarium	A. thaliana	S. cerevisiae	P. abyssi	7
RYYY	2-2799	E. coli							1
RYYY	2-2804	E. coli	D. melanogaster	H. sapiens	P. solitarium	A. thaliana	S. cerevisiae		6
RYYY	2-2810	E. coli						P. abyssi	2
RYYY	2-2830							P. abyssi	1
RYYY	2-2845	E. coli						P. abyssi	2
RYYY	2-2876							P. abyssi	1
RYYY	2-2894							P. abyssi	1
RYYY	2-2924		D. melanogaster	H. sapiens	P. solitarium		S. cerevisiae		4
RYYY	2-2950	E. coli						P. abyssi	2
RYYY	2-3065							P. abyssi	1
RYYY	2-3095	E. coli							1
RYYY	5-29	E. coli						P. abyssi	2
RYYY	5-39							P. abyssi	1
RYYY	5-59							P. abyssi	1
YYYY	1-17							P. abyssi	1
YYYY	1-120							P. abyssi	1
YYYY	1-121							P. abyssi	1
YYYY	1-138							P. abyssi	1
YYYY	1-331	E. coli						P. abyssi	2
YYYY	1-357							P. abyssi	1
YYYY	1-358							P. abyssi	1
YYYY	1-427	E. coli						P. abyssi	2
YYYY	1-428	E. coli						P. abyssi	2
YYYY	1-645	E. coli				A. thaliana		P. abyssi	3
YYYY	1-646							P. abyssi	1
YYYY	1-952	E. coli		H. sapiens				P. abyssi	3
YYYY	1-1131		D. melanogaster	H. sapiens	P. solitarium	A. thaliana	S. cerevisiae	P. abyssi	6
YYYY	1-1201		D. melanogaster		P. solitarium	A. thaliana	S. cerevisiae	P. abyssi	5
YYYY	1-1266	E. coli			P. solitarium	A. thaliana	S. cerevisiae	P. abyssi	5
YYYY	1-1280							P. abyssi	1
YYYY	1-1309			H. sapiens					1
YYYY	1-1310	E. coli		H. sapiens					2
YYYY	1-1366	E. coli	D. melanogaster	H. sapiens	P. solitarium	A. thaliana	S. cerevisiae	P. abyssi	7
YYYY	1-1367	E. coli	D. melanogaster	H. sapiens	P. solitarium	A. thaliana	S. cerevisiae	P. abyssi	7
YYYY	1-1374	E. coli	D. melanogaster	H. sapiens	P. solitarium	A. thaliana	S. cerevisiae	P. abyssi	7
YYYY	1-1422		D. melanogaster	H. sapiens	P. solitarium		S. cerevisiae		4
YYYY	1-1521	E. coli							1
YYYY	1-1522	E. coli							1
YYYY	1-1523	E. coli							1
YYYY	2-97								0
YYYY	2-111	E. coli						P. abyssi	2
YYYY	2-112	E. coli						P. abyssi	2
YYYY	2-202							P. abyssi	1
YYYY	2-382	E. coli			P. solitarium		S. cerevisiae	P. abyssi	4
YYYY	2-415			H. sapiens					1
YYYY	2-468	E. coli						P. abyssi	2
YYYY	2-469	E. coli						P. abyssi	2
YYYY	2-534	E. coli	D. melanogaster	H. sapiens	P. solitarium	A. thaliana	S. cerevisiae	P. abyssi	7
YYYY	2-670	E. coli	D. melanogaster	H. sapiens	P. solitarium	A. thaliana	S. cerevisiae	P. abyssi	7
YYYY	2-946	E. coli	D. melanogaster	H. sapiens	P. solitarium	A. thaliana	S. cerevisiae	P. abyssi	7
YYYY	2-947	E. coli	D. melanogaster	H. sapiens	P. solitarium	A. thaliana	S. cerevisiae	P. abyssi	7
YYYY	2-948	E. coli	D. melanogaster	H. sapiens	P. solitarium	A. thaliana			5
YYYY	2-949	E. coli	D. melanogaster	H. sapiens	P. solitarium	A. thaliana			5
YYYY	2-950	E. coli	D. melanogaster	H. sapiens	P. solitarium	A. thaliana			5
YYYY	2-973	E. coli						P. abyssi	2
YYYY	2-1049		D. melanogaster	H. sapiens	P. solitarium	A. thaliana	S. cerevisiae	P. abyssi	6
YYYY	2-1101								0
YYYY	2-1143	E. coli						P. abyssi	2
YYYY	2-1144								0
YYYY	2-1223							P. abyssi	1
YYYY	2-1224							P. abyssi	1
YYYY	2-1225							P. abyssi	1
YYYY	2-1429			H. sapiens	P. solitarium	A. thaliana	S. cerevisiae	P. abyssi	5
YYYY	2-1453	E. coli	D. melanogaster	H. sapiens	P. solitarium	A. thaliana	S. cerevisiae	P. abyssi	7
YYYY	2-1454	E. coli							1
YYYY	2-1540	E. coli	D. melanogaster	H. sapiens	P. solitarium	A. thaliana	S. cerevisiae	P. abyssi	7
YYYY	2-1541	E. coli		H. sapiens	P. solitarium			P. abyssi	4
YYYY	2-1880	E. coli	D. melanogaster	H. sapiens	P. solitarium	A. thaliana	S. cerevisiae	P. abyssi	7
YYYY	2-2114	E. coli	D. melanogaster	H. sapiens	P. solitarium	A. thaliana	S. cerevisiae	P. abyssi	7
YYYY	2-2132	E. coli	D. melanogaster	H. sapiens	P. solitarium	A. thaliana	S. cerevisiae	P. abyssi	7
YYYY	2-2184	E. coli	D. melanogaster	H. sapiens	P. solitarium	A. thaliana	S. cerevisiae	P. abyssi	7
YYYY	2-2254	E. coli	D. melanogaster	H. sapiens	P. solitarium	A. thaliana	S. cerevisiae	P. abyssi	7
YYYY	2-2264	E. coli						P. abyssi	2
YYYY	2-2391							P. abyssi	1
YYYY	2-2453	E. coli	D. melanogaster					P. abyssi	3
YYYY	2-2454	E. coli	D. melanogaster					P. abyssi	3
YYYY	2-2597	E. coli		H. sapiens			S. cerevisiae		3
YYYY	2-2636	E. coli						P. abyssi	2
YYYY	2-2694	E. coli	D. melanogaster	H. sapiens	P. solitarium	A. thaliana	S. cerevisiae	P. abyssi	7
YYYY	2-2715	E. coli			P. solitarium			P. abyssi	3
YYYY	2-2805	E. coli	D. melanogaster	H. sapiens	P. solitarium	A. thaliana	S. cerevisiae		6
YYYY	2-2806	E. coli							1
YYYY	2-2846	E. coli						P. abyssi	2
YYYY	2-2847	E. coli						P. abyssi	2
YYYY	2-2877							P. abyssi	1
YYYY	2-2878							P. abyssi	1
YYYY	2-2968	E. coli						P. abyssi	2
YYYY	2-3096								0
YYYY	2-3097								0
YYYY	2-3098								0
YYYY	2-3099								0
YYYY	2-3100							P. abyssi	1
YYYY	5-35	E. coli						P. abyssi	2
YYYY	5-40							P. abyssi	1
YYYR	1-18							P. abyssi	1
YYYR	1-116							P. abyssi	1
YYYR	1-139							P. abyssi	1
YYYR	1-205								0
YYYR	1-212							P. abyssi	1
YYYR	1-258	E. coli		H. sapiens	P. solitarium	A. thaliana	S. cerevisiae	P. abyssi	6
YYYR	1-332	E. coli	D. melanogaster	H. sapiens	P. solitarium	A. thaliana	S. cerevisiae	P. abyssi	7
YYYR	1-359							P. abyssi	1
YYYR	1-429	E. coli							1
YYYR	1-545		D. melanogaster	H. sapiens	P. solitarium	A. thaliana	S. cerevisiae		5
YYYR	1-556	E. coli							1
YYYR	1-578							P. abyssi	1
YYYR	1-585	E. coli						P. abyssi	2
YYYR	1-647							P. abyssi	1
YYYR	1-717		D. melanogaster	H. sapiens	P. solitarium	A. thaliana	S. cerevisiae	P. abyssi	6
YYYR	1-854	E. coli						P. abyssi	2
YYYR	1-882	E. coli	D. melanogaster	H. sapiens	P. solitarium	A. thaliana	S. cerevisiae	P. abyssi	7
YYYR	1-928	E. coli	D. melanogaster	H. sapiens	P. solitarium	A. thaliana	S. cerevisiae	P. abyssi	7
YYYR	1-953	E. coli	D. melanogaster	H. sapiens	P. solitarium	A. thaliana	S. cerevisiae	P. abyssi	7
YYYR	1-1045	E. coli	D. melanogaster					P. abyssi	3
YYYR	1-1096							P. abyssi	1
YYYR	1-1132		D. melanogaster	H. sapiens	P. solitarium	A. thaliana	S. cerevisiae	P. abyssi	6
YYYR	1-1202		D. melanogaster		P. solitarium	A. thaliana	S. cerevisiae	P. abyssi	5
YYYR	1-1281							P. abyssi	1
YYYR	1-1286	E. coli						P. abyssi	2
YYYR	1-1305	E. coli						P. abyssi	2
YYYR	1-1311	E. coli		H. sapiens					2
YYYR	1-1368	E. coli	D. melanogaster	H. sapiens	P. solitarium	A. thaliana	S. cerevisiae	P. abyssi	7
YYYR	1-1375	E. coli	D. melanogaster	H. sapiens	P. solitarium	A. thaliana	S. cerevisiae	P. abyssi	7
YYYR	1-1388	E. coli	D. melanogaster	H. sapiens	P. solitarium	A. thaliana	S. cerevisiae	P. abyssi	7
YYYR	2-32	E. coli						P. abyssi	2
YYYR	2-98								0
YYYR	2-113	E. coli						P. abyssi	2
YYYR	2-127	E. coli						P. abyssi	2
YYYR	2-185			H. sapiens	P. solitarium	A. thaliana	S. cerevisiae		4
YYYR	2-203							P. abyssi	1
YYYR	2-210							P. abyssi	1
YYYR	2-334								0
YYYR	2-352	E. coli			P. solitarium	A. thaliana	S. cerevisiae		4
YYYR	2-383	E. coli			P. solitarium	A. thaliana	S. cerevisiae	P. abyssi	5
YYYR	2-453								0
YYYR	2-470	E. coli	D. melanogaster	H. sapiens	P. solitarium	A. thaliana	S. cerevisiae	P. abyssi	7
YYYR	2-535	E. coli	D. melanogaster	H. sapiens	P. solitarium	A. thaliana	S. cerevisiae	P. abyssi	7
YYYR	2-559	E. coli			P. solitarium	A. thaliana		P. abyssi	4
YYYR	2-671	E. coli	D. melanogaster	H. sapiens	P. solitarium	A. thaliana	S. cerevisiae	P. abyssi	7
YYYR	2-774					A. thaliana	S. cerevisiae		2
YYYR	2-806	E. coli	D. melanogaster	H. sapiens	P. solitarium	A. thaliana	S. cerevisiae	P. abyssi	7
YYYR	2-865			H. sapiens	P. solitarium	A. thaliana	S. cerevisiae	P. abyssi	5
YYYR	2-931								0
YYYR	2-951	E. coli	D. melanogaster	H. sapiens	P. solitarium	A. thaliana			5
YYYR	2-962	E. coli							1
YYYR	2-974	E. coli							1
YYYR	2-1050		D. melanogaster	H. sapiens	P. solitarium	A. thaliana	S. cerevisiae	P. abyssi	6
YYYR	2-1102	E. coli							1
YYYR	2-1124	E. coli						P. abyssi	2
YYYR	2-1145		D. melanogaster	H. sapiens	P. solitarium	A. thaliana			4
YYYR	2-1209	E. coli						P. abyssi	2
YYYR	2-1226	E. coli						P. abyssi	2
YYYR	2-1245	E. coli	D. melanogaster	H. sapiens	P. solitarium	A. thaliana	S. cerevisiae	P. abyssi	7
YYYR	2-1491	E. coli	D. melanogaster	H. sapiens	P. solitarium	A. thaliana	S. cerevisiae	P. abyssi	7
YYYR	2-1542	E. coli		H. sapiens	P. solitarium			P. abyssi	4
YYYR	2-1625								0
YYYR	2-1629	E. coli			P. solitarium	A. thaliana	S. cerevisiae		4
YYYR	2-1857							P. abyssi	1
YYYR	2-1873		D. melanogaster	H. sapiens	P. solitarium	A. thaliana	S. cerevisiae	P. abyssi	6
YYYR	2-1881	E. coli	D. melanogaster	H. sapiens	P. solitarium	A. thaliana	S. cerevisiae	P. abyssi	7
YYYR	2-1967	E. coli	D. melanogaster	H. sapiens	P. solitarium	A. thaliana	S. cerevisiae	P. abyssi	7
YYYR	2-2022	E. coli	D. melanogaster	H. sapiens	P. solitarium	A. thaliana	S. cerevisiae	P. abyssi	7
YYYR	2-2026	E. coli	D. melanogaster	H. sapiens	P. solitarium	A. thaliana	S. cerevisiae	P. abyssi	7
YYYR	2-2115	E. coli	D. melanogaster	H. sapiens	P. solitarium	A. thaliana	S. cerevisiae	P. abyssi	7
YYYR	2-2133	E. coli	D. melanogaster	H. sapiens	P. solitarium	A. thaliana	S. cerevisiae	P. abyssi	7
YYYR	2-2152	E. coli						P. abyssi	2
YYYR	2-2197	E. coli	D. melanogaster	H. sapiens	P. solitarium	A. thaliana	S. cerevisiae	P. abyssi	7
YYYR	2-2255	E. coli		H. sapiens	P. solitarium	A. thaliana	S. cerevisiae	P. abyssi	6
YYYR	2-2265	E. coli						P. abyssi	2
YYYR	2-2275	E. coli	D. melanogaster	H. sapiens	P. solitarium	A. thaliana	S. cerevisiae	P. abyssi	7
YYYR	2-2435	E. coli	D. melanogaster	H. sapiens	P. solitarium	A. thaliana	S. cerevisiae	P. abyssi	7
YYYR	2-2476								0
YYYR	2-2488		D. melanogaster	H. sapiens	P. solitarium	A. thaliana	S. cerevisiae	P. abyssi	6
YYYR	2-2535	E. coli	D. melanogaster	H. sapiens	P. solitarium	A. thaliana	S. cerevisiae	P. abyssi	7
YYYR	2-2581		D. melanogaster		P. solitarium	A. thaliana	S. cerevisiae	P. abyssi	5
YYYR	2-2637	E. coli						P. abyssi	2
YYYR	2-2669	E. coli	D. melanogaster	H. sapiens	P. solitarium	A. thaliana	S. cerevisiae	P. abyssi	7
YYYR	2-2687	E. coli	D. melanogaster	H. sapiens	P. solitarium	A. thaliana	S. cerevisiae	P. abyssi	7
YYYR	2-2695	E. coli	D. melanogaster	H. sapiens	P. solitarium	A. thaliana	S. cerevisiae	P. abyssi	7
YYYR	2-2716	E. coli						P. abyssi	2
YYYR	2-2750	E. coli	D. melanogaster	H. sapiens	P. solitarium	A. thaliana	S. cerevisiae	P. abyssi	7
YYYR	2-2754		D. melanogaster	H. sapiens	P. solitarium	A. thaliana	S. cerevisiae	P. abyssi	6
YYYR	2-2780	E. coli	D. melanogaster	H. sapiens	P. solitarium	A. thaliana	S. cerevisiae	P. abyssi	7
YYYR	2-2800	E. coli							1
YYYR	2-2807	E. coli							1
YYYR	2-2811	E. coli	D. melanogaster	H. sapiens	P. solitarium	A. thaliana	S. cerevisiae	P. abyssi	7
YYYR	2-2831							P. abyssi	1
YYYR	2-2848	E. coli		H. sapiens	P. solitarium	A. thaliana	S. cerevisiae	P. abyssi	6
YYYR	2-2879			H. sapiens	P. solitarium			P. abyssi	3
YYYR	2-2951	E. coli	D. melanogaster	H. sapiens	P. solitarium	A. thaliana	S. cerevisiae	P. abyssi	7
YYYR	2-2969	E. coli						P. abyssi	2
YYYR	2-3066							P. abyssi	1
YYYR	5-30	E. coli						P. abyssi	2
YYYR	5-36	E. coli						P. abyssi	2
YYYR	5-41							P. abyssi	1
YRRR	1-50			H. sapiens	P. solitarium	A. thaliana	S. cerevisiae	P. abyssi	5
YRRR	1-59	E. coli						P. abyssi	2
YRRR	1-64	E. coli						P. abyssi	2
YRRR	1-90	E. coli						P. abyssi	2
YRRR	1-129								0
YRRR	1-214							P. abyssi	1
YRRR	1-220		D. melanogaster	H. sapiens	P. solitarium	A. thaliana	S. cerevisiae	P. abyssi	6
YRRR	1-247	E. coli			P. solitarium	A. thaliana	S. cerevisiae	P. abyssi	5
YRRR	1-263							P. abyssi	1
YRRR	1-287	E. coli					S. cerevisiae	P. abyssi	3
YRRR	1-314	E. coli	D. melanogaster	H. sapiens	P. solitarium	A. thaliana	S. cerevisiae	P. abyssi	7
YRRR	1-336	E. coli						P. abyssi	2
YRRR	1-381							P. abyssi	1
YRRR	1-463							P. abyssi	1
YRRR	1-512	E. coli						P. abyssi	2
YRRR	1-532	E. coli						P. abyssi	2
YRRR	1-538	E. coli	D. melanogaster	H. sapiens	P. solitarium	A. thaliana	S. cerevisiae	P. abyssi	7
YRRR	1-572	E. coli	D. melanogaster		P. solitarium	A. thaliana	S. cerevisiae	P. abyssi	6
YRRR	1-615	E. coli							1
YRRR	1-621	E. coli						P. abyssi	2
YRRR	1-654			H. sapiens	P. solitarium	A. thaliana	S. cerevisiae	P. abyssi	5
YRRR	1-660	E. coli	D. melanogaster	H. sapiens	P. solitarium	A. thaliana	S. cerevisiae	P. abyssi	7
YRRR	1-676							P. abyssi	1
YRRR	1-694	E. coli	D. melanogaster	H. sapiens	P. solitarium	A. thaliana	S. cerevisiae	P. abyssi	7
YRRR	1-708	E. coli						P. abyssi	2
YRRR	1-725							P. abyssi	1
YRRR	1-732	E. coli	D. melanogaster	H. sapiens	P. solitarium	A. thaliana	S. cerevisiae	P. abyssi	7
YRRR	1-747	E. coli	D. melanogaster	H. sapiens	P. solitarium	A. thaliana	S. cerevisiae	P. abyssi	7
YRRR	1-757	E. coli	D. melanogaster	H. sapiens	P. solitarium	A. thaliana	S. cerevisiae	P. abyssi	7
YRRR	1-781	E. coli	D. melanogaster	H. sapiens	P. solitarium	A. thaliana	S. cerevisiae	P. abyssi	7
YRRR	1-795				P. solitarium	A. thaliana	S. cerevisiae	P. abyssi	4
YRRR	1-802		D. melanogaster		P. solitarium		S. cerevisiae	P. abyssi	4
YRRR	1-829	E. coli							1
YRRR	1-856	E. coli						P. abyssi	2
YRRR	1-871	E. coli	D. melanogaster	H. sapiens	P. solitarium	A. thaliana	S. cerevisiae	P. abyssi	7
YRRR	1-877	E. coli	D. melanogaster	H. sapiens	P. solitarium	A. thaliana	S. cerevisiae	P. abyssi	7
YRRR	1-884	E. coli	D. melanogaster	H. sapiens	P. solitarium	A. thaliana	S. cerevisiae	P. abyssi	7
YRRR	1-896	E. coli	D. melanogaster	H. sapiens	P. solitarium	A. thaliana	S. cerevisiae	P. abyssi	7
YRRR	1-909	E. coli						P. abyssi	2
YRRR	1-916	E. coli	D. melanogaster	H. sapiens	P. solitarium	A. thaliana	S. cerevisiae	P. abyssi	7
YRRR	1-958		D. melanogaster		P. solitarium	A. thaliana	S. cerevisiae	P. abyssi	5
YRRR	1-1054	E. coli						P. abyssi	2
YRRR	1-1067	E. coli						P. abyssi	2
YRRR	1-1079	E. coli	D. melanogaster	H. sapiens	P. solitarium	A. thaliana	S. cerevisiae	P. abyssi	7
YRRR	1-1134		D. melanogaster	H. sapiens	P. solitarium	A. thaliana	S. cerevisiae	P. abyssi	6
YRRR	1-1158	E. coli						P. abyssi	2
YRRR	1-1180	E. coli	D. melanogaster	H. sapiens	P. solitarium	A. thaliana	S. cerevisiae	P. abyssi	7
YRRR	1-1204		D. melanogaster		P. solitarium	A. thaliana	S. cerevisiae	P. abyssi	5
YRRR	1-1237				P. solitarium	A. thaliana	S. cerevisiae	P. abyssi	4
YRRR	1-1271	E. coli	D. melanogaster	H. sapiens			S. cerevisiae	P. abyssi	5
YRRR	1-1358	E. coli						P. abyssi	2
YRRR	1-1417		D. melanogaster	H. sapiens	P. solitarium	A. thaliana	S. cerevisiae	P. abyssi	6
YRRR	1-1452							P. abyssi	1
YRRR	1-1458							P. abyssi	1
YRRR	1-1487	E. coli	D. melanogaster	H. sapiens	P. solitarium	A. thaliana	S. cerevisiae	P. abyssi	7
YRRR	1-1514	E. coli							1
YRRR	2-25	E. coli						P. abyssi	2
YRRR	2-50	E. coli						P. abyssi	2
YRRR	2-62							P. abyssi	1
YRRR	2-72	E. coli						P. abyssi	2
YRRR	2-115	E. coli						P. abyssi	2
YRRR	2-119	E. coli						P. abyssi	2
YRRR	2-187							P. abyssi	1
YRRR	2-195	E. coli						P. abyssi	2
YRRR	2-212			H. sapiens	P. solitarium	A. thaliana	S. cerevisiae		4
YRRR	2-227							P. abyssi	1
YRRR	2-241							P. abyssi	1
YRRR	2-251	E. coli	D. melanogaster	H. sapiens	P. solitarium	A. thaliana	S. cerevisiae		6
YRRR	2-255	E. coli	D. melanogaster	H. sapiens	P. solitarium	A. thaliana	S. cerevisiae	P. abyssi	7
YRRR	2-271	E. coli						P. abyssi	2
YRRR	2-314								0
YRRR	2-344							P. abyssi	1
YRRR	2-354	E. coli			P. solitarium	A. thaliana	S. cerevisiae	P. abyssi	5
YRRR	2-387		D. melanogaster					P. abyssi	2
YRRR	2-391	E. coli							1
YRRR	2-447							P. abyssi	1
YRRR	2-455	E. coli	D. melanogaster	H. sapiens	P. solitarium	A. thaliana	S. cerevisiae	P. abyssi	7
YRRR	2-478	E. coli	D. melanogaster	H. sapiens	P. solitarium	A. thaliana	S. cerevisiae	P. abyssi	7
YRRR	2-501	E. coli	D. melanogaster		P. solitarium	A. thaliana	S. cerevisiae	P. abyssi	6
YRRR	2-514	E. coli	D. melanogaster	H. sapiens	P. solitarium	A. thaliana		P. abyssi	6
YRRR	2-525	E. coli	D. melanogaster	H. sapiens		A. thaliana	S. cerevisiae	P. abyssi	6
YRRR	2-561	E. coli	D. melanogaster	H. sapiens	P. solitarium	A. thaliana	S. cerevisiae	P. abyssi	7
YRRR	2-577	E. coli						P. abyssi	2
YRRR	2-673		D. melanogaster	H. sapiens	P. solitarium	A. thaliana	S. cerevisiae	P. abyssi	6
YRRR	2-680	E. coli	D. melanogaster	H. sapiens	P. solitarium	A. thaliana	S. cerevisiae	P. abyssi	7
YRRR	2-705	E. coli	D. melanogaster					P. abyssi	3
YRRR	2-711							P. abyssi	1
YRRR	2-726								0
YRRR	2-737						S. cerevisiae		1
YRRR	2-776				P. solitarium	A. thaliana	S. cerevisiae	P. abyssi	4
YRRR	2-795	E. coli							1
YRRR	2-808	E. coli	D. melanogaster	H. sapiens	P. solitarium	A. thaliana	S. cerevisiae	P. abyssi	7
YRRR	2-814								0
YRRR	2-833	E. coli	D. melanogaster	H. sapiens	P. solitarium	A. thaliana	S. cerevisiae	P. abyssi	7
YRRR	2-838	E. coli	D. melanogaster	H. sapiens	P. solitarium	A. thaliana	S. cerevisiae	P. abyssi	7
YRRR	2-844		D. melanogaster	H. sapiens	P. solitarium	A. thaliana	S. cerevisiae		5
YRRR	2-849								0
YRRR	2-855								0
YRRR	2-859	E. coli	D. melanogaster	H. sapiens	P. solitarium	A. thaliana	S. cerevisiae	P. abyssi	7
YRRR	2-885		D. melanogaster	H. sapiens	P. solitarium	A. thaliana	S. cerevisiae		5
YRRR	2-909	E. coli	D. melanogaster	H. sapiens		A. thaliana	S. cerevisiae	P. abyssi	6
YRRR	2-915	E. coli	D. melanogaster	H. sapiens	P. solitarium	A. thaliana	S. cerevisiae	P. abyssi	7
YRRR	2-927	E. coli	D. melanogaster	H. sapiens	P. solitarium	A. thaliana	S. cerevisiae	P. abyssi	7
YRRR	2-953	E. coli	D. melanogaster	H. sapiens	P. solitarium	A. thaliana	S. cerevisiae	P. abyssi	7
YRRR	2-964	E. coli							1
YRRR	2-997	E. coli	D. melanogaster	H. sapiens	P. solitarium	A. thaliana	S. cerevisiae	P. abyssi	7
YRRR	2-1045	E. coli	D. melanogaster	H. sapiens	P. solitarium	A. thaliana	S. cerevisiae	P. abyssi	7
YRRR	2-1052	E. coli	D. melanogaster	H. sapiens	P. solitarium	A. thaliana	S. cerevisiae	P. abyssi	7
YRRR	2-1069							P. abyssi	1
YRRR	2-1076	E. coli			P. solitarium		S. cerevisiae		3
YRRR	2-1083								0
YRRR	2-1097		D. melanogaster	H. sapiens	P. solitarium	A. thaliana	S. cerevisiae	P. abyssi	6
YRRR	2-1110							P. abyssi	1
YRRR	2-1126	E. coli						P. abyssi	2
YRRR	2-1138	E. coli		H. sapiens	P. solitarium		S. cerevisiae	P. abyssi	5
YRRR	2-1147		D. melanogaster		P. solitarium				2
YRRR	2-1158	E. coli						P. abyssi	2
YRRR	2-1171		D. melanogaster			A. thaliana	S. cerevisiae	P. abyssi	4
YRRR	2-1211	E. coli	D. melanogaster	H. sapiens	P. solitarium	A. thaliana	S. cerevisiae	P. abyssi	7
YRRR	2-1228	E. coli	D. melanogaster	H. sapiens	P. solitarium	A. thaliana	S. cerevisiae	P. abyssi	7
YRRR	2-1254	E. coli	D. melanogaster	H. sapiens	P. solitarium	A. thaliana	S. cerevisiae	P. abyssi	7
YRRR	2-1269			H. sapiens	P. solitarium	A. thaliana	S. cerevisiae	P. abyssi	5
YRRR	2-1280	E. coli						P. abyssi	2
YRRR	2-1307								0
YRRR	2-1328	E. coli	D. melanogaster	H. sapiens	P. solitarium	A. thaliana	S. cerevisiae	P. abyssi	7
YRRR	2-1364	E. coli	D. melanogaster	H. sapiens	P. solitarium	A. thaliana	S. cerevisiae	P. abyssi	7
YRRR	2-1374	E. coli	D. melanogaster	H. sapiens	P. solitarium			P. abyssi	5
YRRR	2-1383	E. coli							1
YRRR	2-1389								0
YRRR	2-1423	E. coli	D. melanogaster	H. sapiens	P. solitarium	A. thaliana	S. cerevisiae	P. abyssi	7
YRRR	2-1439	E. coli	D. melanogaster	H. sapiens	P. solitarium	A. thaliana	S. cerevisiae	P. abyssi	7
YRRR	2-1447	E. coli							1
YRRR	2-1493	E. coli	D. melanogaster	H. sapiens	P. solitarium	A. thaliana	S. cerevisiae		6
YRRR	2-1498	E. coli							1
YRRR	2-1530	E. coli		H. sapiens	P. solitarium			P. abyssi	4
YRRR	2-1599							P. abyssi	1
YRRR	2-1604								0
YRRR	2-1608								0
YRRR	2-1631	E. coli		H. sapiens				P. abyssi	3
YRRR	2-1802	E. coli		H. sapiens	P. solitarium	A. thaliana	S. cerevisiae	P. abyssi	6
YRRR	2-1825	E. coli						P. abyssi	2
YRRR	2-1835	E. coli						P. abyssi	2
YRRR	2-1862	E. coli	D. melanogaster	H. sapiens	P. solitarium	A. thaliana	S. cerevisiae	P. abyssi	7
YRRR	2-1883	E. coli	D. melanogaster	H. sapiens	P. solitarium	A. thaliana	S. cerevisiae	P. abyssi	7
YRRR	2-1972	E. coli						P. abyssi	2
YRRR	2-1980							P. abyssi	1
YRRR	2-2073								0
YRRR	2-2078	E. coli						P. abyssi	2
YRRR	2-2089	E. coli		H. sapiens	P. solitarium	A. thaliana	S. cerevisiae	P. abyssi	6
YRRR	2-2117	E. coli	D. melanogaster	H. sapiens	P. solitarium	A. thaliana	S. cerevisiae	P. abyssi	7
YRRR	2-2158	E. coli	D. melanogaster	H. sapiens	P. solitarium	A. thaliana	S. cerevisiae	P. abyssi	7
YRRR	2-2202	E. coli	D. melanogaster	H. sapiens	P. solitarium	A. thaliana	S. cerevisiae	P. abyssi	7
YRRR	2-2219	E. coli							1
YRRR	2-2241	E. coli	D. melanogaster	H. sapiens	P. solitarium	A. thaliana	S. cerevisiae	P. abyssi	7
YRRR	2-2259	E. coli						P. abyssi	2
YRRR	2-2283	E. coli							1
YRRR	2-2309	E. coli	D. melanogaster	H. sapiens	P. solitarium	A. thaliana	S. cerevisiae	P. abyssi	7
YRRR	2-2313	E. coli	D. melanogaster	H. sapiens	P. solitarium	A. thaliana	S. cerevisiae	P. abyssi	7
YRRR	2-2323	E. coli	D. melanogaster					P. abyssi	3
YRRR	2-2329								0
YRRR	2-2346	E. coli						P. abyssi	2
YRRR	2-2358	E. coli	D. melanogaster	H. sapiens	P. solitarium	A. thaliana	S. cerevisiae	P. abyssi	7
YRRR	2-2428	E. coli	D. melanogaster	H. sapiens	P. solitarium	A. thaliana	S. cerevisiae	P. abyssi	7
YRRR	2-2441	E. coli	D. melanogaster	H. sapiens	P. solitarium	A. thaliana	S. cerevisiae	P. abyssi	7
YRRR	2-2468	E. coli	D. melanogaster					P. abyssi	3
YRRR	2-2478	E. coli							1
YRRR	2-2490			H. sapiens				P. abyssi	2
YRRR	2-2499	E. coli	D. melanogaster	H. sapiens	P. solitarium	A. thaliana	S. cerevisiae	P. abyssi	7
YRRR	2-2512		D. melanogaster	H. sapiens	P. solitarium	A. thaliana	S. cerevisiae	P. abyssi	6
YRRR	2-2519							P. abyssi	1
YRRR	2-2555								0
YRRR	2-2564	E. coli	D. melanogaster						2
YRRR	2-2570	E. coli	D. melanogaster	H. sapiens	P. solitarium	A. thaliana	S. cerevisiae	P. abyssi	7
YRRR	2-2577								0
YRRR	2-2639	E. coli	D. melanogaster	H. sapiens	P. solitarium	A. thaliana	S. cerevisiae	P. abyssi	7
YRRR	2-2648	E. coli						P. abyssi	2
YRRR	2-2663	E. coli	D. melanogaster	H. sapiens	P. solitarium	A. thaliana	S. cerevisiae	P. abyssi	7
YRRR	2-2736	E. coli	D. melanogaster	H. sapiens		A. thaliana	S. cerevisiae	P. abyssi	6
YRRR	2-2759	E. coli						P. abyssi	2
YRRR	2-2771	E. coli	D. melanogaster	H. sapiens	P. solitarium	A. thaliana	S. cerevisiae	P. abyssi	7
YRRR	2-2776	E. coli	D. melanogaster	H. sapiens	P. solitarium	A. thaliana	S. cerevisiae	P. abyssi	7
YRRR	2-2782	E. coli	D. melanogaster	H. sapiens	P. solitarium	A. thaliana	S. cerevisiae	P. abyssi	7
YRRR	2-2792	E. coli	D. melanogaster	H. sapiens	P. solitarium	A. thaliana	S. cerevisiae	P. abyssi	7
YRRR	2-2833	E. coli						P. abyssi	2
YRRR	2-2855	E. coli	D. melanogaster	H. sapiens	P. solitarium	A. thaliana	S. cerevisiae	P. abyssi	7
YRRR	2-2913							P. abyssi	1
YRRR	2-2936	E. coli						P. abyssi	2
YRRR	2-2943	E. coli	D. melanogaster	H. sapiens	P. solitarium	A. thaliana	S. cerevisiae	P. abyssi	7
YRRR	2-2953	E. coli	D. melanogaster	H. sapiens	P. solitarium	A. thaliana	S. cerevisiae	P. abyssi	7
YRRR	2-2959	E. coli						P. abyssi	2
YRRR	2-3021				P. solitarium	A. thaliana	S. cerevisiae		3
YRRR	2-3029	E. coli						P. abyssi	2
YRRR	2-3034	E. coli						P. abyssi	2
YRRR	2-3042	E. coli	D. melanogaster		P. solitarium	A. thaliana	S. cerevisiae	P. abyssi	6
YRRR	5-43	E. coli						P. abyssi	2
YRRR	5-49	E. coli						P. abyssi	2
YRRR	5-56							P. abyssi	1
YRRR	5-100								0
YRRR	5-109	E. coli							1
YRYR	1-57	E. coli	D. melanogaster	H. sapiens	P. solitarium	A. thaliana		P. abyssi	6
YRYR	1-105		D. melanogaster	H. sapiens	P. solitarium	A. thaliana	S. cerevisiae	P. abyssi	6
YRYR	1-107		D. melanogaster	H. sapiens	P. solitarium	A. thaliana	S. cerevisiae		5
YRYR	1-226								0
YRYR	1-269		D. melanogaster		P. solitarium				2
YRYR	1-334	E. coli						P. abyssi	2
YRYR	1-361	E. coli						P. abyssi	2
YRYR	1-431								0
YRYR	1-493	E. coli	D. melanogaster	H. sapiens	P. solitarium	A. thaliana	S. cerevisiae	P. abyssi	7
YRYR	1-547	E. coli	D. melanogaster	H. sapiens	P. solitarium	A. thaliana	S. cerevisiae	P. abyssi	7
YRYR	1-570	E. coli	D. melanogaster		P. solitarium	A. thaliana	S. cerevisiae		5
YRYR	1-580							P. abyssi	1
YRYR	1-600	E. coli							1
YRYR	1-779	E. coli	D. melanogaster	H. sapiens	P. solitarium	A. thaliana	S. cerevisiae	P. abyssi	7
YRYR	1-863	E. coli	D. melanogaster	H. sapiens	P. solitarium	A. thaliana	S. cerevisiae	P. abyssi	7
YRYR	1-869	E. coli	D. melanogaster	H. sapiens	P. solitarium	A. thaliana	S. cerevisiae	P. abyssi	7
YRYR	1-923	E. coli	D. melanogaster	H. sapiens	P. solitarium	A. thaliana	S. cerevisiae	P. abyssi	7
YRYR	1-1028	E. coli	D. melanogaster	H. sapiens	P. solitarium	A. thaliana	S. cerevisiae	P. abyssi	7
YRYR	1-1030	E. coli	D. melanogaster	H. sapiens	P. solitarium	A. thaliana	S. cerevisiae	P. abyssi	7
YRYR	1-1047	E. coli	D. melanogaster					P. abyssi	3
YRYR	1-1052	E. coli						P. abyssi	2
YRYR	1-1209	E. coli	D. melanogaster	H. sapiens	P. solitarium	A. thaliana	S. cerevisiae	P. abyssi	7
YRYR	1-1211	E. coli	D. melanogaster	H. sapiens	P. solitarium	A. thaliana	S. cerevisiae	P. abyssi	7
YRYR	1-1213	E. coli	D. melanogaster	H. sapiens	P. solitarium	A. thaliana	S. cerevisiae	P. abyssi	7
YRYR	1-1220	E. coli	D. melanogaster	H. sapiens	P. solitarium	A. thaliana	S. cerevisiae	P. abyssi	7
YRYR	1-1300	E. coli		H. sapiens	P. solitarium	A. thaliana	S. cerevisiae	P. abyssi	6
YRYR	1-1337	E. coli	D. melanogaster	H. sapiens	P. solitarium	A. thaliana	S. cerevisiae	P. abyssi	7
YRYR	1-1362	E. coli	D. melanogaster		P. solitarium	A. thaliana	S. cerevisiae	P. abyssi	6
YRYR	1-1377	E. coli	D. melanogaster	H. sapiens	P. solitarium	A. thaliana	S. cerevisiae	P. abyssi	7
YRYR	1-1379	E. coli	D. melanogaster	H. sapiens	P. solitarium	A. thaliana	S. cerevisiae	P. abyssi	7
YRYR	1-1381	E. coli	D. melanogaster	H. sapiens	P. solitarium	A. thaliana	S. cerevisiae	P. abyssi	7
YRYR	1-1482	E. coli	D. melanogaster	H. sapiens		A. thaliana	S. cerevisiae	P. abyssi	6
YRYR	1-1496	E. coli	D. melanogaster	H. sapiens	P. solitarium	A. thaliana	S. cerevisiae	P. abyssi	7
YRYR	1-1508	E. coli	D. melanogaster	H. sapiens	P. solitarium	A. thaliana	S. cerevisiae	P. abyssi	7
YRYR	2-57	E. coli						P. abyssi	2
YRYR	2-67	E. coli						P. abyssi	2
YRYR	2-87							P. abyssi	1
YRYR	2-385	E. coli					S. cerevisiae	P. abyssi	3
YRYR	2-426								0
YRYR	2-445								0
YRYR	2-512	E. coli	D. melanogaster	H. sapiens	P. solitarium	A. thaliana		P. abyssi	6
YRYR	2-575	E. coli							1
YRYR	2-700	E. coli						P. abyssi	2
YRYR	2-732							P. abyssi	1
YRYR	2-793	E. coli						P. abyssi	2
YRYR	2-883		D. melanogaster	H. sapiens	P. solitarium	A. thaliana	S. cerevisiae	P. abyssi	6
YRYR	2-1088								0
YRYR	2-1235		D. melanogaster	H. sapiens	P. solitarium	A. thaliana	S. cerevisiae	P. abyssi	6
YRYR	2-1237	E. coli	D. melanogaster	H. sapiens	P. solitarium	A. thaliana	S. cerevisiae	P. abyssi	7
YRYR	2-1362	E. coli	D. melanogaster	H. sapiens	P. solitarium	A. thaliana	S. cerevisiae	P. abyssi	7
YRYR	2-1544	E. coli			P. solitarium			P. abyssi	3
YRYR	2-1635	E. coli						P. abyssi	2
YRYR	2-1637	E. coli						P. abyssi	2
YRYR	2-1785	E. coli	D. melanogaster	H. sapiens	P. solitarium	A. thaliana	S. cerevisiae	P. abyssi	7
YRYR	2-1800	E. coli						P. abyssi	2
YRYR	2-1875	E. coli	D. melanogaster	H. sapiens	P. solitarium	A. thaliana	S. cerevisiae	P. abyssi	7
YRYR	2-1941							P. abyssi	1
YRYR	2-1978	E. coli					S. cerevisiae	P. abyssi	3
YRYR	2-2106	E. coli	D. melanogaster	H. sapiens	P. solitarium	A. thaliana	S. cerevisiae	P. abyssi	7
YRYR	2-2154	E. coli	D. melanogaster	H. sapiens	P. solitarium	A. thaliana	S. cerevisiae	P. abyssi	7
YRYR	2-2156	E. coli	D. melanogaster	H. sapiens	P. solitarium	A. thaliana	S. cerevisiae	P. abyssi	7
YRYR	2-2165	E. coli						P. abyssi	2
YRYR	2-2257	E. coli						P. abyssi	2
YRYR	2-2270	E. coli						P. abyssi	2
YRYR	2-2288							P. abyssi	1
YRYR	2-2300	E. coli						P. abyssi	2
YRYR	2-2302	E. coli	D. melanogaster	H. sapiens	P. solitarium	A. thaliana	S. cerevisiae	P. abyssi	7
YRYR	2-2307							P. abyssi	1
YRYR	2-2510		D. melanogaster	H. sapiens	P. solitarium	A. thaliana		P. abyssi	5
YRYR	2-2517	E. coli						P. abyssi	2
YRYR	2-2657								0
YRYR	2-2671	E. coli	D. melanogaster	H. sapiens	P. solitarium	A. thaliana	S. cerevisiae	P. abyssi	7
YRYR	2-2682								0
YRYR	2-2769	E. coli	D. melanogaster	H. sapiens	P. solitarium	A. thaliana	S. cerevisiae	P. abyssi	7
YRYR	2-2790	E. coli	D. melanogaster	H. sapiens	P. solitarium	A. thaliana	S. cerevisiae	P. abyssi	7
YRYR	2-2853	E. coli	D. melanogaster	H. sapiens	P. solitarium	A. thaliana	S. cerevisiae	P. abyssi	7
YRYR	2-2884		D. melanogaster	H. sapiens					2
YRYR	2-3040	E. coli	D. melanogaster	H. sapiens	P. solitarium	A. thaliana	S. cerevisiae	P. abyssi	7
YRYR	5-12	E. coli		H. sapiens	P. solitarium	A. thaliana	S. cerevisiae	P. abyssi	6
YRYR	5-98	E. coli		H. sapiens					2
RYRR	1-58	E. coli	D. melanogaster	H. sapiens	P. solitarium	A. thaliana		P. abyssi	6
RYRR	1-89	E. coli	D. melanogaster	H. sapiens	P. solitarium	A. thaliana	S. cerevisiae	P. abyssi	7
RYRR	1-93	E. coli						P. abyssi	2
RYRR	1-101	E. coli						P. abyssi	2
RYRR	1-108								0
RYRR	1-134	E. coli						P. abyssi	2
RYRR	1-164	E. coli						P. abyssi	2
RYRR	1-219							P. abyssi	1
RYRR	1-246	E. coli	D. melanogaster	H. sapiens		A. thaliana	S. cerevisiae	P. abyssi	6
RYRR	1-251	E. coli			P. solitarium	A. thaliana	S. cerevisiae	P. abyssi	5
RYRR	1-254	E. coli			P. solitarium	A. thaliana	S. cerevisiae	P. abyssi	5
RYRR	1-270	E. coli	D. melanogaster		P. solitarium	A. thaliana			4
RYRR	1-335	E. coli						P. abyssi	2
RYRR	1-342	E. coli	D. melanogaster	H. sapiens	P. solitarium	A. thaliana	S. cerevisiae	P. abyssi	7
RYRR	1-345	E. coli	D. melanogaster	H. sapiens	P. solitarium	A. thaliana	S. cerevisiae	P. abyssi	7
RYRR	1-362	E. coli						P. abyssi	2
RYRR	1-369								0
RYRR	1-380							P. abyssi	1
RYRR	1-432								0
RYRR	1-445							P. abyssi	1
RYRR	1-462				P. solitarium		S. cerevisiae	P. abyssi	3
RYRR	1-494	E. coli	D. melanogaster	H. sapiens	P. solitarium	A. thaliana	S. cerevisiae	P. abyssi	7
RYRR	1-497	E. coli	D. melanogaster	H. sapiens	P. solitarium	A. thaliana	S. cerevisiae	P. abyssi	7
RYRR	1-548	E. coli	D. melanogaster	H. sapiens	P. solitarium	A. thaliana	S. cerevisiae	P. abyssi	7
RYRR	1-560							P. abyssi	1
RYRR	1-571	E. coli	D. melanogaster		P. solitarium	A. thaliana	S. cerevisiae	P. abyssi	6
RYRR	1-581							P. abyssi	1
RYRR	1-653	E. coli						P. abyssi	2
RYRR	1-659	E. coli	D. melanogaster	H. sapiens	P. solitarium	A. thaliana	S. cerevisiae	P. abyssi	7
RYRR	1-693	E. coli	D. melanogaster	H. sapiens	P. solitarium	A. thaliana	S. cerevisiae	P. abyssi	7
RYRR	1-731	E. coli	D. melanogaster	H. sapiens	P. solitarium	A. thaliana	S. cerevisiae		6
RYRR	1-746	E. coli						P. abyssi	2
RYRR	1-768	E. coli		H. sapiens	P. solitarium		S. cerevisiae	P. abyssi	5
RYRR	1-780	E. coli	D. melanogaster	H. sapiens	P. solitarium	A. thaliana	S. cerevisiae	P. abyssi	7
RYRR	1-784	E. coli	D. melanogaster	H. sapiens		A. thaliana			4
RYRR	1-864	E. coli	D. melanogaster	H. sapiens	P. solitarium	A. thaliana	S. cerevisiae	P. abyssi	7
RYRR	1-870	E. coli	D. melanogaster	H. sapiens	P. solitarium	A. thaliana	S. cerevisiae	P. abyssi	7
RYRR	1-895	E. coli	D. melanogaster	H. sapiens	P. solitarium	A. thaliana	S. cerevisiae	P. abyssi	7
RYRR	1-908	E. coli						P. abyssi	2
RYRR	1-915	E. coli	D. melanogaster	H. sapiens	P. solitarium	A. thaliana	S. cerevisiae	P. abyssi	7
RYRR	1-924	E. coli	D. melanogaster	H. sapiens	P. solitarium	A. thaliana	S. cerevisiae	P. abyssi	7
RYRR	1-975				P. solitarium	A. thaliana	S. cerevisiae	P. abyssi	4
RYRR	1-1031	E. coli	D. melanogaster	H. sapiens	P. solitarium	A. thaliana	S. cerevisiae	P. abyssi	7
RYRR	1-1053	E. coli	D. melanogaster	H. sapiens	P. solitarium	A. thaliana	S. cerevisiae	P. abyssi	7
RYRR	1-1075	E. coli	D. melanogaster	H. sapiens	P. solitarium		S. cerevisiae	P. abyssi	6
RYRR	1-1078	E. coli	D. melanogaster	H. sapiens	P. solitarium	A. thaliana	S. cerevisiae	P. abyssi	7
RYRR	1-1151	E. coli						P. abyssi	2
RYRR	1-1173	E. coli	D. melanogaster	H. sapiens	P. solitarium	A. thaliana	S. cerevisiae	P. abyssi	7
RYRR	1-1189	E. coli							1
RYRR	1-1221	E. coli	D. melanogaster					P. abyssi	3
RYRR	1-1224	E. coli	D. melanogaster					P. abyssi	3
RYRR	1-1233	E. coli						P. abyssi	2
RYRR	1-1236				P. solitarium	A. thaliana	S. cerevisiae	P. abyssi	4
RYRR	1-1301	E. coli		H. sapiens	P. solitarium	A. thaliana	S. cerevisiae	P. abyssi	6
RYRR	1-1332	E. coli	D. melanogaster	H. sapiens	P. solitarium	A. thaliana	S. cerevisiae		6
RYRR	1-1466	E. coli						P. abyssi	2
RYRR	1-1483	E. coli	D. melanogaster	H. sapiens		A. thaliana	S. cerevisiae	P. abyssi	6
RYRR	1-1486	E. coli	D. melanogaster	H. sapiens	P. solitarium	A. thaliana	S. cerevisiae	P. abyssi	7
RYRR	1-1491	E. coli						P. abyssi	2
RYRR	1-1497	E. coli	D. melanogaster	H. sapiens	P. solitarium	A. thaliana	S. cerevisiae	P. abyssi	7
RYRR	1-1509	E. coli	D. melanogaster	H. sapiens	P. solitarium	A. thaliana	S. cerevisiae	P. abyssi	7
RYRR	2-24	E. coli						P. abyssi	2
RYRR	2-49	E. coli						P. abyssi	2
RYRR	2-58							P. abyssi	1
RYRR	2-61							P. abyssi	1
RYRR	2-68	E. coli						P. abyssi	2
RYRR	2-71	E. coli						P. abyssi	2
RYRR	2-92							P. abyssi	1
RYRR	2-118	E. coli						P. abyssi	2
RYRR	2-226							P. abyssi	1
RYRR	2-232							P. abyssi	1
RYRR	2-244	E. coli	D. melanogaster	H. sapiens	P. solitarium	A. thaliana	S. cerevisiae	P. abyssi	7
RYRR	2-247	E. coli	D. melanogaster	H. sapiens	P. solitarium	A. thaliana	S. cerevisiae		6
RYRR	2-250	E. coli	D. melanogaster	H. sapiens	P. solitarium	A. thaliana	S. cerevisiae	P. abyssi	7
RYRR	2-254	E. coli	D. melanogaster	H. sapiens	P. solitarium	A. thaliana	S. cerevisiae		6
RYRR	2-313								0
RYRR	2-375	E. coli			P. solitarium	A. thaliana	S. cerevisiae	P. abyssi	5
RYRR	2-378	E. coli						P. abyssi	2
RYRR	2-386			H. sapiens				P. abyssi	2
RYRR	2-390	E. coli	D. melanogaster		P. solitarium				3
RYRR	2-446							P. abyssi	1
RYRR	2-497	E. coli	D. melanogaster	H. sapiens	P. solitarium	A. thaliana	S. cerevisiae	P. abyssi	7
RYRR	2-500	E. coli	D. melanogaster		P. solitarium	A. thaliana	S. cerevisiae	P. abyssi	6
RYRR	2-513	E. coli	D. melanogaster	H. sapiens	P. solitarium	A. thaliana	S. cerevisiae	P. abyssi	7
RYRR	2-576	E. coli						P. abyssi	2
RYRR	2-679	E. coli	D. melanogaster	H. sapiens	P. solitarium	A. thaliana	S. cerevisiae	P. abyssi	7
RYRR	2-701	E. coli						P. abyssi	2
RYRR	2-736								0
RYRR	2-742				P. solitarium				1
RYRR	2-794	E. coli						P. abyssi	2
RYRR	2-817	E. coli	D. melanogaster	H. sapiens	P. solitarium	A. thaliana	S. cerevisiae		6
RYRR	2-837			H. sapiens	P. solitarium	A. thaliana	S. cerevisiae	P. abyssi	5
RYRR	2-858		D. melanogaster	H. sapiens	P. solitarium	A. thaliana	S. cerevisiae	P. abyssi	6
RYRR	2-884		D. melanogaster	H. sapiens	P. solitarium	A. thaliana	S. cerevisiae	P. abyssi	6
RYRR	2-897	E. coli						P. abyssi	2
RYRR	2-914	E. coli	D. melanogaster	H. sapiens	P. solitarium	A. thaliana	S. cerevisiae	P. abyssi	7
RYRR	2-938	E. coli	D. melanogaster	H. sapiens	P. solitarium	A. thaliana	S. cerevisiae	P. abyssi	7
RYRR	2-957								0
RYRR	2-996	E. coli	D. melanogaster	H. sapiens	P. solitarium	A. thaliana	S. cerevisiae	P. abyssi	7
RYRR	2-1089	E. coli	D. melanogaster	H. sapiens	P. solitarium	A. thaliana	S. cerevisiae		6
RYRR	2-1120	E. coli						P. abyssi	2
RYRR	2-1193	E. coli	D. melanogaster	H. sapiens	P. solitarium	A. thaliana	S. cerevisiae	P. abyssi	7
RYRR	2-1216	E. coli						P. abyssi	2
RYRR	2-1238	E. coli	D. melanogaster	H. sapiens	P. solitarium	A. thaliana	S. cerevisiae	P. abyssi	7
RYRR	2-1241	E. coli	D. melanogaster	H. sapiens	P. solitarium	A. thaliana	S. cerevisiae	P. abyssi	7
RYRR	2-1324								0
RYRR	2-1327	E. coli	D. melanogaster	H. sapiens	P. solitarium	A. thaliana	S. cerevisiae	P. abyssi	7
RYRR	2-1363	E. coli	D. melanogaster	H. sapiens	P. solitarium	A. thaliana	S. cerevisiae	P. abyssi	7
RYRR	2-1373		D. melanogaster	H. sapiens	P. solitarium			P. abyssi	4
RYRR	2-1388								0
RYRR	2-1406	E. coli	D. melanogaster	H. sapiens	P. solitarium	A. thaliana	S. cerevisiae	P. abyssi	7
RYRR	2-1422	E. coli	D. melanogaster	H. sapiens	P. solitarium	A. thaliana	S. cerevisiae	P. abyssi	7
RYRR	2-1460							P. abyssi	1
RYRR	2-1497	E. coli							1
RYRR	2-1529	E. coli			P. solitarium			P. abyssi	3
RYRR	2-1567	E. coli	D. melanogaster	H. sapiens	P. solitarium	A. thaliana	S. cerevisiae	P. abyssi	7
RYRR	2-1598							P. abyssi	1
RYRR	2-1607								0
RYRR	2-1638	E. coli						P. abyssi	2
RYRR	2-1801	E. coli		H. sapiens			S. cerevisiae	P. abyssi	4
RYRR	2-1834								0
RYRR	2-1861	E. coli	D. melanogaster	H. sapiens	P. solitarium	A. thaliana	S. cerevisiae	P. abyssi	7
RYRR	2-1876	E. coli	D. melanogaster	H. sapiens	P. solitarium	A. thaliana	S. cerevisiae	P. abyssi	7
RYRR	2-1942							P. abyssi	1
RYRR	2-1945							P. abyssi	1
RYRR	2-1979	E. coli					S. cerevisiae	P. abyssi	3
RYRR	2-2009								0
RYRR	2-2088	E. coli		H. sapiens	P. solitarium	A. thaliana	S. cerevisiae	P. abyssi	6
RYRR	2-2092	E. coli	D. melanogaster	H. sapiens	P. solitarium	A. thaliana	S. cerevisiae	P. abyssi	7
RYRR	2-2095	E. coli	D. melanogaster	H. sapiens	P. solitarium	A. thaliana	S. cerevisiae	P. abyssi	7
RYRR	2-2101	E. coli	D. melanogaster	H. sapiens	P. solitarium	A. thaliana	S. cerevisiae	P. abyssi	7
RYRR	2-2107	E. coli	D. melanogaster	H. sapiens	P. solitarium	A. thaliana	S. cerevisiae	P. abyssi	7
RYRR	2-2121	E. coli	D. melanogaster	H. sapiens	P. solitarium	A. thaliana	S. cerevisiae	P. abyssi	7
RYRR	2-2157	E. coli	D. melanogaster	H. sapiens	P. solitarium	A. thaliana	S. cerevisiae	P. abyssi	7
RYRR	2-2166	E. coli						P. abyssi	2
RYRR	2-2169	E. coli	D. melanogaster	H. sapiens		A. thaliana	S. cerevisiae	P. abyssi	6
RYRR	2-2201	E. coli	D. melanogaster	H. sapiens	P. solitarium	A. thaliana	S. cerevisiae	P. abyssi	7
RYRR	2-2218	E. coli							1
RYRR	2-2240	E. coli	D. melanogaster	H. sapiens	P. solitarium	A. thaliana	S. cerevisiae	P. abyssi	7
RYRR	2-2258	E. coli						P. abyssi	2
RYRR	2-2271	E. coli						P. abyssi	2
RYRR	2-2289					A. thaliana		P. abyssi	2
RYRR	2-2303	E. coli	D. melanogaster	H. sapiens	P. solitarium	A. thaliana	S. cerevisiae	P. abyssi	7
RYRR	2-2308	E. coli	D. melanogaster	H. sapiens	P. solitarium	A. thaliana	S. cerevisiae	P. abyssi	7
RYRR	2-2312	E. coli	D. melanogaster	H. sapiens	P. solitarium	A. thaliana	S. cerevisiae	P. abyssi	7
RYRR	2-2342								0
RYRR	2-2345	E. coli						P. abyssi	2
RYRR	2-2357		D. melanogaster	H. sapiens		A. thaliana	S. cerevisiae	P. abyssi	5
RYRR	2-2417	E. coli		H. sapiens				P. abyssi	3
RYRR	2-2427	E. coli	D. melanogaster	H. sapiens	P. solitarium	A. thaliana	S. cerevisiae	P. abyssi	7
RYRR	2-2431	E. coli						P. abyssi	2
RYRR	2-2445	E. coli	D. melanogaster	H. sapiens	P. solitarium	A. thaliana	S. cerevisiae	P. abyssi	7
RYRR	2-2511		D. melanogaster	H. sapiens	P. solitarium	A. thaliana	S. cerevisiae	P. abyssi	6
RYRR	2-2518	E. coli						P. abyssi	2
RYRR	2-2569	E. coli	D. melanogaster	H. sapiens	P. solitarium	A. thaliana	S. cerevisiae		6
RYRR	2-2585	E. coli		H. sapiens				P. abyssi	3
RYRR	2-2622	E. coli						P. abyssi	2
RYRR	2-2644	E. coli	D. melanogaster	H. sapiens	P. solitarium	A. thaliana	S. cerevisiae	P. abyssi	7
RYRR	2-2647	E. coli						P. abyssi	2
RYRR	2-2683								0
RYRR	2-2770	E. coli	D. melanogaster	H. sapiens	P. solitarium	A. thaliana	S. cerevisiae	P. abyssi	7
RYRR	2-2791	E. coli	D. melanogaster	H. sapiens	P. solitarium	A. thaliana	S. cerevisiae	P. abyssi	7
RYRR	2-2796	E. coli	D. melanogaster	H. sapiens	P. solitarium	A. thaliana	S. cerevisiae	P. abyssi	7
RYRR	2-2854	E. coli	D. melanogaster	H. sapiens	P. solitarium	A. thaliana	S. cerevisiae	P. abyssi	7
RYRR	2-2916	E. coli						P. abyssi	2
RYRR	2-2935	E. coli			P. solitarium			P. abyssi	3
RYRR	2-3028	E. coli				A. thaliana	S. cerevisiae	P. abyssi	4
RYRR	2-3041	E. coli	D. melanogaster		P. solitarium	A. thaliana	S. cerevisiae	P. abyssi	6
RYRR	2-3058	E. coli							1
RYRR	2-3084								0
RYRR	5-7	E. coli						P. abyssi	2
RYRR	5-13	E. coli			P. solitarium			P. abyssi	3
RYRR	5-99			H. sapiens					1
RRRY	1-60	E. coli						P. abyssi	2
RRRY	1-91	E. coli						P. abyssi	2
RRRY	1-132	E. coli						P. abyssi	2
RRRY	1-249	E. coli			P. solitarium	A. thaliana	S. cerevisiae	P. abyssi	5
RRRY	1-316	E. coli						P. abyssi	2
RRRY	1-373	E. coli							1
RRRY	1-513	E. coli						P. abyssi	2
RRRY	1-533	E. coli						P. abyssi	2
RRRY	1-540	E. coli	D. melanogaster					P. abyssi	3
RRRY	1-606							P. abyssi	1
RRRY	1-616	E. coli			P. solitarium				2
RRRY	1-657		D. melanogaster	H. sapiens	P. solitarium	A. thaliana	S. cerevisiae	P. abyssi	6
RRRY	1-662	E. coli	D. melanogaster	H. sapiens	P. solitarium	A. thaliana	S. cerevisiae	P. abyssi	7
RRRY	1-697	E. coli	D. melanogaster	H. sapiens	P. solitarium	A. thaliana	S. cerevisiae	P. abyssi	7
RRRY	1-735	E. coli	D. melanogaster	H. sapiens	P. solitarium	A. thaliana	S. cerevisiae	P. abyssi	7
RRRY	1-744	E. coli						P. abyssi	2
RRRY	1-748	E. coli						P. abyssi	2
RRRY	1-753	E. coli						P. abyssi	2
RRRY	1-758	E. coli	D. melanogaster	H. sapiens	P. solitarium	A. thaliana	S. cerevisiae	P. abyssi	7
RRRY	1-782	E. coli	D. melanogaster	H. sapiens	P. solitarium	A. thaliana	S. cerevisiae		6
RRRY	1-796							P. abyssi	1
RRRY	1-831	E. coli							1
RRRY	1-860	E. coli	D. melanogaster	H. sapiens	P. solitarium	A. thaliana	S. cerevisiae	P. abyssi	7
RRRY	1-873	E. coli	D. melanogaster	H. sapiens		A. thaliana	S. cerevisiae	P. abyssi	6
RRRY	1-879	E. coli	D. melanogaster	H. sapiens	P. solitarium	A. thaliana	S. cerevisiae	P. abyssi	7
RRRY	1-889	E. coli	D. melanogaster	H. sapiens	P. solitarium	A. thaliana	S. cerevisiae	P. abyssi	7
RRRY	1-918	E. coli	D. melanogaster	H. sapiens	P. solitarium	A. thaliana	S. cerevisiae	P. abyssi	7
RRRY	1-949	E. coli		H. sapiens				P. abyssi	3
RRRY	1-973							P. abyssi	1
RRRY	1-1022	E. coli							1
RRRY	1-1056	E. coli						P. abyssi	2
RRRY	1-1068	E. coli						P. abyssi	2
RRRY	1-1080	E. coli	D. melanogaster	H. sapiens	P. solitarium	A. thaliana	S. cerevisiae	P. abyssi	7
RRRY	1-1139	E. coli	D. melanogaster	H. sapiens	P. solitarium	A. thaliana	S. cerevisiae	P. abyssi	7
RRRY	1-1171	E. coli			P. solitarium	A. thaliana	S. cerevisiae	P. abyssi	5
RRRY	1-1181	E. coli	D. melanogaster	H. sapiens	P. solitarium	A. thaliana	S. cerevisiae	P. abyssi	7
RRRY	1-1205	E. coli	D. melanogaster	H. sapiens	P. solitarium	A. thaliana	S. cerevisiae	P. abyssi	7
RRRY	1-1238				P. solitarium	A. thaliana	S. cerevisiae	P. abyssi	4
RRRY	1-1259	E. coli							1
RRRY	1-1296		D. melanogaster	H. sapiens				P. abyssi	3
RRRY	1-1317	E. coli						P. abyssi	2
RRRY	1-1403	E. coli						P. abyssi	2
RRRY	1-1419	E. coli	D. melanogaster	H. sapiens	P. solitarium	A. thaliana	S. cerevisiae	P. abyssi	7
RRRY	1-1448							P. abyssi	1
RRRY	1-1473	E. coli							1
RRRY	1-1478	E. coli	D. melanogaster	H. sapiens		A. thaliana	S. cerevisiae	P. abyssi	6
RRRY	1-1489	E. coli	D. melanogaster	H. sapiens	P. solitarium	A. thaliana	S. cerevisiae	P. abyssi	7
RRRY	1-1515	E. coli	D. melanogaster	H. sapiens	P. solitarium	A. thaliana	S. cerevisiae		6
RRRY	2-26	E. coli						P. abyssi	2
RRRY	2-43								0
RRRY	2-54	E. coli						P. abyssi	2
RRRY	2-63							P. abyssi	1
RRRY	2-73	E. coli						P. abyssi	2
RRRY	2-108							P. abyssi	1
RRRY	2-116	E. coli						P. abyssi	2
RRRY	2-182	E. coli						P. abyssi	2
RRRY	2-191	E. coli	D. melanogaster	H. sapiens	P. solitarium	A. thaliana	S. cerevisiae	P. abyssi	7
RRRY	2-197	E. coli	D. melanogaster	H. sapiens	P. solitarium	A. thaliana	S. cerevisiae	P. abyssi	7
RRRY	2-224							P. abyssi	1
RRRY	2-230							P. abyssi	1
RRRY	2-242							P. abyssi	1
RRRY	2-252	E. coli	D. melanogaster	H. sapiens	P. solitarium	A. thaliana	S. cerevisiae		6
RRRY	2-272							P. abyssi	1
RRRY	2-316								0
RRRY	2-373	E. coli			P. solitarium	A. thaliana	S. cerevisiae	P. abyssi	5
RRRY	2-388		D. melanogaster					P. abyssi	2
RRRY	2-420	E. coli	D. melanogaster	H. sapiens	P. solitarium	A. thaliana	S. cerevisiae	P. abyssi	7
RRRY	2-450	E. coli							1
RRRY	2-479	E. coli	D. melanogaster	H. sapiens	P. solitarium	A. thaliana	S. cerevisiae	P. abyssi	7
RRRY	2-502	E. coli	D. melanogaster		P. solitarium	A. thaliana	S. cerevisiae	P. abyssi	6
RRRY	2-546	E. coli	D. melanogaster	H. sapiens	P. solitarium	A. thaliana	S. cerevisiae	P. abyssi	7
RRRY	2-556	E. coli		H. sapiens				P. abyssi	3
RRRY	2-563	E. coli	D. melanogaster	H. sapiens	P. solitarium	A. thaliana	S. cerevisiae	P. abyssi	7
RRRY	2-578	E. coli	D. melanogaster	H. sapiens					3
RRRY	2-655							P. abyssi	1
RRRY	2-681	E. coli	D. melanogaster	H. sapiens	P. solitarium	A. thaliana	S. cerevisiae		6
RRRY	2-707	E. coli						P. abyssi	2
RRRY	2-728	E. coli							1
RRRY	2-740								0
RRRY	2-782	E. coli	D. melanogaster	H. sapiens	P. solitarium	A. thaliana	S. cerevisiae		6
RRRY	2-803	E. coli						P. abyssi	2
RRRY	2-810	E. coli						P. abyssi	2
RRRY	2-815								0
RRRY	2-835			H. sapiens	P. solitarium	A. thaliana	S. cerevisiae	P. abyssi	5
RRRY	2-840		D. melanogaster	H. sapiens	P. solitarium	A. thaliana	S. cerevisiae	P. abyssi	6
RRRY	2-851								0
RRRY	2-856							P. abyssi	1
RRRY	2-862			H. sapiens	P. solitarium	A. thaliana	S. cerevisiae	P. abyssi	5
RRRY	2-895	E. coli							1
RRRY	2-912	E. coli	D. melanogaster	H. sapiens		A. thaliana	S. cerevisiae	P. abyssi	6
RRRY	2-917								0
RRRY	2-928	E. coli	D. melanogaster	H. sapiens	P. solitarium	A. thaliana	S. cerevisiae		6
RRRY	2-955		D. melanogaster	H. sapiens	P. solitarium	A. thaliana	S. cerevisiae		5
RRRY	2-994	E. coli			P. solitarium	A. thaliana	S. cerevisiae	P. abyssi	5
RRRY	2-999	E. coli	D. melanogaster	H. sapiens	P. solitarium	A. thaliana	S. cerevisiae	P. abyssi	7
RRRY	2-1046	E. coli	D. melanogaster	H. sapiens	P. solitarium	A. thaliana	S. cerevisiae	P. abyssi	7
RRRY	2-1053	E. coli	D. melanogaster	H. sapiens	P. solitarium	A. thaliana	S. cerevisiae	P. abyssi	7
RRRY	2-1098		D. melanogaster	H. sapiens	P. solitarium	A. thaliana	S. cerevisiae	P. abyssi	6
RRRY	2-1118	E. coli						P. abyssi	2
RRRY	2-1127	E. coli						P. abyssi	2
RRRY	2-1140	E. coli		H. sapiens	P. solitarium		S. cerevisiae	P. abyssi	5
RRRY	2-1148	E. coli	D. melanogaster		P. solitarium		S. cerevisiae	P. abyssi	5
RRRY	2-1159	E. coli						P. abyssi	2
RRRY	2-1175		D. melanogaster	H. sapiens	P. solitarium	A. thaliana	S. cerevisiae	P. abyssi	6
RRRY	2-1191	E. coli	D. melanogaster	H. sapiens		A. thaliana	S. cerevisiae	P. abyssi	6
RRRY	2-1202							P. abyssi	1
RRRY	2-1214	E. coli	D. melanogaster	H. sapiens	P. solitarium	A. thaliana	S. cerevisiae	P. abyssi	7
RRRY	2-1232		D. melanogaster	H. sapiens	P. solitarium	A. thaliana	S. cerevisiae	P. abyssi	6
RRRY	2-1272	E. coli	D. melanogaster	H. sapiens	P. solitarium	A. thaliana	S. cerevisiae	P. abyssi	7
RRRY	2-1282	E. coli						P. abyssi	2
RRRY	2-1333	E. coli		H. sapiens				P. abyssi	3
RRRY	2-1353							P. abyssi	1
RRRY	2-1358						S. cerevisiae	P. abyssi	2
RRRY	2-1386	E. coli		H. sapiens					2
RRRY	2-1392	E. coli	D. melanogaster	H. sapiens	P. solitarium	A. thaliana	S. cerevisiae	P. abyssi	7
RRRY	2-1420	E. coli	D. melanogaster	H. sapiens	P. solitarium	A. thaliana	S. cerevisiae	P. abyssi	7
RRRY	2-1478	E. coli	D. melanogaster	H. sapiens	P. solitarium	A. thaliana	S. cerevisiae	P. abyssi	7
RRRY	2-1495	E. coli							1
RRRY	2-1511	E. coli							1
RRRY	2-1531	E. coli		H. sapiens	P. solitarium			P. abyssi	4
RRRY	2-1596							P. abyssi	1
RRRY	2-1600							P. abyssi	1
RRRY	2-1605								0
RRRY	2-1632	E. coli						P. abyssi	2
RRRY	2-1649							P. abyssi	1
RRRY	2-1793	E. coli						P. abyssi	2
RRRY	2-1803	E. coli		H. sapiens	P. solitarium	A. thaliana	S. cerevisiae	P. abyssi	6
RRRY	2-1827	E. coli						P. abyssi	2
RRRY	2-1854	E. coli						P. abyssi	2
RRRY	2-1892							P. abyssi	1
RRRY	2-1937							P. abyssi	1
RRRY	2-1975	E. coli	D. melanogaster	H. sapiens	P. solitarium	A. thaliana	S. cerevisiae	P. abyssi	7
RRRY	2-1981							P. abyssi	1
RRRY	2-2080	E. coli	D. melanogaster	H. sapiens	P. solitarium	A. thaliana	S. cerevisiae	P. abyssi	7
RRRY	2-2090	E. coli		H. sapiens	P. solitarium	A. thaliana	S. cerevisiae	P. abyssi	6
RRRY	2-2119	E. coli	D. melanogaster	H. sapiens	P. solitarium	A. thaliana	S. cerevisiae	P. abyssi	7
RRRY	2-2194	E. coli						P. abyssi	2
RRRY	2-2251	E. coli	D. melanogaster	H. sapiens	P. solitarium	A. thaliana	S. cerevisiae	P. abyssi	7
RRRY	2-2261		D. melanogaster	H. sapiens	P. solitarium	A. thaliana	S. cerevisiae	P. abyssi	6
RRRY	2-2310	E. coli	D. melanogaster	H. sapiens	P. solitarium	A. thaliana	S. cerevisiae	P. abyssi	7
RRRY	2-2316					A. thaliana	S. cerevisiae		2
RRRY	2-2325	E. coli						P. abyssi	2
RRRY	2-2360	E. coli	D. melanogaster	H. sapiens	P. solitarium	A. thaliana	S. cerevisiae	P. abyssi	7
RRRY	2-2415	E. coli	D. melanogaster	H. sapiens	P. solitarium	A. thaliana	S. cerevisiae	P. abyssi	7
RRRY	2-2429	E. coli						P. abyssi	2
RRRY	2-2443	E. coli	D. melanogaster	H. sapiens	P. solitarium	A. thaliana	S. cerevisiae	P. abyssi	7
RRRY	2-2462	E. coli			P. solitarium	A. thaliana		P. abyssi	4
RRRY	2-2471		D. melanogaster	H. sapiens	P. solitarium	A. thaliana	S. cerevisiae	P. abyssi	6
RRRY	2-2481	E. coli	D. melanogaster	H. sapiens	P. solitarium	A. thaliana		P. abyssi	6
RRRY	2-2491							P. abyssi	1
RRRY	2-2502		D. melanogaster	H. sapiens	P. solitarium	A. thaliana	S. cerevisiae	P. abyssi	6
RRRY	2-2514		D. melanogaster	H. sapiens	P. solitarium	A. thaliana	S. cerevisiae	P. abyssi	6
RRRY	2-2522		D. melanogaster	H. sapiens	P. solitarium	A. thaliana	S. cerevisiae	P. abyssi	6
RRRY	2-2528	E. coli		H. sapiens	P. solitarium	A. thaliana	S. cerevisiae	P. abyssi	6
RRRY	2-2573	E. coli	D. melanogaster	H. sapiens	P. solitarium	A. thaliana	S. cerevisiae		6
RRRY	2-2578			H. sapiens					1
RRRY	2-2609	E. coli		H. sapiens		A. thaliana	S. cerevisiae		4
RRRY	2-2630		D. melanogaster	H. sapiens	P. solitarium	A. thaliana	S. cerevisiae	P. abyssi	6
RRRY	2-2642	E. coli	D. melanogaster	H. sapiens	P. solitarium	A. thaliana	S. cerevisiae	P. abyssi	7
RRRY	2-2666	E. coli						P. abyssi	2
RRRY	2-2739	E. coli			P. solitarium			P. abyssi	3
RRRY	2-2744		D. melanogaster	H. sapiens	P. solitarium	A. thaliana	S. cerevisiae		5
RRRY	2-2772	E. coli	D. melanogaster	H. sapiens	P. solitarium	A. thaliana	S. cerevisiae	P. abyssi	7
RRRY	2-2777	E. coli	D. melanogaster	H. sapiens	P. solitarium	A. thaliana	S. cerevisiae	P. abyssi	7
RRRY	2-2784	E. coli							1
RRRY	2-2794	E. coli	D. melanogaster	H. sapiens	P. solitarium	A. thaliana	S. cerevisiae	P. abyssi	7
RRRY	2-2819	E. coli						P. abyssi	2
RRRY	2-2866	E. coli						P. abyssi	2
RRRY	2-2874		D. melanogaster	H. sapiens	P. solitarium		S. cerevisiae		4
RRRY	2-2914							P. abyssi	1
RRRY	2-2933	E. coli							1
RRRY	2-2946	E. coli						P. abyssi	2
RRRY	2-2954	E. coli		H. sapiens	P. solitarium	A. thaliana	S. cerevisiae		5
RRRY	2-2961	E. coli						P. abyssi	2
RRRY	2-2978							P. abyssi	1
RRRY	2-3022				P. solitarium	A. thaliana	S. cerevisiae		3
RRRY	2-3037							P. abyssi	1
RRRY	2-3043	E. coli	D. melanogaster		P. solitarium	A. thaliana	S. cerevisiae	P. abyssi	6
RRRY	5-44	E. coli						P. abyssi	2
RRRY	5-52	E. coli						P. abyssi	2
RRRY	5-57	E. coli						P. abyssi	2
RYYR	1-62	E. coli						P. abyssi	2
RYYR	1-153	E. coli			P. solitarium	A. thaliana	S. cerevisiae	P. abyssi	5
RYYR	1-177							P. abyssi	1
RYYR	1-234	E. coli	D. melanogaster	H. sapiens	P. solitarium	A. thaliana	S. cerevisiae	P. abyssi	7
RYYR	1-242							P. abyssi	1
RYYR	1-261		D. melanogaster	H. sapiens		A. thaliana	S. cerevisiae	P. abyssi	5
RYYR	1-312	E. coli						P. abyssi	2
RYYR	1-484	E. coli	D. melanogaster	H. sapiens	P. solitarium	A. thaliana	S. cerevisiae		6
RYYR	1-491	E. coli	D. melanogaster	H. sapiens	P. solitarium	A. thaliana	S. cerevisiae	P. abyssi	7
RYYR	1-527	E. coli	D. melanogaster	H. sapiens	P. solitarium	A. thaliana	S. cerevisiae	P. abyssi	7
RYYR	1-530	E. coli	D. melanogaster	H. sapiens	P. solitarium	A. thaliana	S. cerevisiae	P. abyssi	7
RYYR	1-610	E. coli						P. abyssi	2
RYYR	1-613								0
RYYR	1-686	E. coli						P. abyssi	2
RYYR	1-755	E. coli	D. melanogaster	H. sapiens	P. solitarium	A. thaliana	S. cerevisiae	P. abyssi	7
RYYR	1-777	E. coli	D. melanogaster	H. sapiens	P. solitarium	A. thaliana	S. cerevisiae	P. abyssi	7
RYYR	1-793		D. melanogaster	H. sapiens	P. solitarium	A. thaliana	S. cerevisiae	P. abyssi	6
RYYR	1-800		D. melanogaster		P. solitarium	A. thaliana	S. cerevisiae	P. abyssi	5
RYYR	1-827							P. abyssi	1
RYYR	1-841	E. coli	D. melanogaster	H. sapiens	P. solitarium	A. thaliana	S. cerevisiae	P. abyssi	7
RYYR	1-867	E. coli	D. melanogaster	H. sapiens	P. solitarium	A. thaliana	S. cerevisiae	P. abyssi	7
RYYR	1-875	E. coli	D. melanogaster	H. sapiens		A. thaliana	S. cerevisiae	P. abyssi	6
RYYR	1-891	E. coli	D. melanogaster	H. sapiens	P. solitarium	A. thaliana	S. cerevisiae	P. abyssi	7
RYYR	1-956		D. melanogaster		P. solitarium	A. thaliana	S. cerevisiae	P. abyssi	5
RYYR	1-1034	E. coli	D. melanogaster	H. sapiens	P. solitarium	A. thaliana	S. cerevisiae	P. abyssi	7
RYYR	1-1037	E. coli						P. abyssi	2
RYYR	1-1040	E. coli						P. abyssi	2
RYYR	1-1050	E. coli						P. abyssi	2
RYYR	1-1065	E. coli	D. melanogaster	H. sapiens	P. solitarium	A. thaliana			5
RYYR	1-1100	E. coli		H. sapiens	P. solitarium	A. thaliana		P. abyssi	5
RYYR	1-1103	E. coli						P. abyssi	2
RYYR	1-1141	E. coli			P. solitarium	A. thaliana	S. cerevisiae	P. abyssi	5
RYYR	1-1144	E. coli			P. solitarium		S. cerevisiae	P. abyssi	4
RYYR	1-1183	E. coli						P. abyssi	2
RYYR	1-1207	E. coli	D. melanogaster	H. sapiens	P. solitarium	A. thaliana	S. cerevisiae	P. abyssi	7
RYYR	1-1218	E. coli	D. melanogaster	H. sapiens	P. solitarium	A. thaliana	S. cerevisiae	P. abyssi	7
RYYR	1-1227			H. sapiens	P. solitarium				2
RYYR	1-1240								0
RYYR	1-1261								0
RYYR	1-1298		D. melanogaster	H. sapiens	P. solitarium	A. thaliana	S. cerevisiae	P. abyssi	6
RYYR	1-1319	E. coli						P. abyssi	2
RYYR	1-1342	E. coli	D. melanogaster	H. sapiens	P. solitarium	A. thaliana	S. cerevisiae	P. abyssi	7
RYYR	1-1384	E. coli	D. melanogaster	H. sapiens	P. solitarium	A. thaliana	S. cerevisiae	P. abyssi	7
RYYR	1-1391	E. coli	D. melanogaster	H. sapiens	P. solitarium	A. thaliana	S. cerevisiae	P. abyssi	7
RYYR	1-1396	E. coli							1
RYYR	1-1450							P. abyssi	1
RYYR	1-1480	E. coli	D. melanogaster	H. sapiens		A. thaliana	S. cerevisiae	P. abyssi	6
RYYR	1-1494	E. coli						P. abyssi	2
RYYR	1-1512	E. coli							1
RYYR	1-1517	E. coli	D. melanogaster	H. sapiens		A. thaliana	S. cerevisiae	P. abyssi	6
RYYR	2-45							P. abyssi	1
RYYR	2-65							P. abyssi	1
RYYR	2-193	E. coli						P. abyssi	2
RYYR	2-274							P. abyssi	1
RYYR	2-342							P. abyssi	1
RYYR	2-424							P. abyssi	1
RYYR	2-463	E. coli						P. abyssi	2
RYYR	2-493	E. coli	D. melanogaster	H. sapiens	P. solitarium	A. thaliana	S. cerevisiae	P. abyssi	7
RYYR	2-504	E. coli						P. abyssi	2
RYYR	2-510	E. coli	D. melanogaster	H. sapiens	P. solitarium	A. thaliana		P. abyssi	6
RYYR	2-565	E. coli	D. melanogaster	H. sapiens	P. solitarium	A. thaliana	S. cerevisiae	P. abyssi	7
RYYR	2-683	E. coli	D. melanogaster	H. sapiens	P. solitarium	A. thaliana	S. cerevisiae		6
RYYR	2-709	E. coli						P. abyssi	2
RYYR	2-730	E. coli	D. melanogaster					P. abyssi	3
RYYR	2-791	E. coli					S. cerevisiae	P. abyssi	3
RYYR	2-812							P. abyssi	1
RYYR	2-842		D. melanogaster	H. sapiens	P. solitarium	A. thaliana	S. cerevisiae		5
RYYR	2-853	E. coli							1
RYYR	2-921	E. coli	D. melanogaster	H. sapiens	P. solitarium	A. thaliana	S. cerevisiae	P. abyssi	7
RYYR	2-925	E. coli	D. melanogaster	H. sapiens	P. solitarium	A. thaliana	S. cerevisiae	P. abyssi	7
RYYR	2-941	E. coli	D. melanogaster	H. sapiens	P. solitarium	A. thaliana	S. cerevisiae	P. abyssi	7
RYYR	2-1003	E. coli						P. abyssi	2
RYYR	2-1129	E. coli						P. abyssi	2
RYYR	2-1136	E. coli	D. melanogaster	H. sapiens	P. solitarium	A. thaliana	S. cerevisiae	P. abyssi	7
RYYR	2-1156	E. coli				A. thaliana		P. abyssi	3
RYYR	2-1204	E. coli							1
RYYR	2-1219	E. coli						P. abyssi	2
RYYR	2-1252	E. coli	D. melanogaster	H. sapiens	P. solitarium	A. thaliana	S. cerevisiae	P. abyssi	7
RYYR	2-1294				P. solitarium		S. cerevisiae	P. abyssi	3
RYYR	2-1297	E. coli						P. abyssi	2
RYYR	2-1360	E. coli					S. cerevisiae	P. abyssi	3
RYYR	2-1381	E. coli	D. melanogaster	H. sapiens		A. thaliana		P. abyssi	5
RYYR	2-1437	E. coli	D. melanogaster	H. sapiens	P. solitarium	A. thaliana	S. cerevisiae	P. abyssi	7
RYYR	2-1480		D. melanogaster	H. sapiens	P. solitarium	A. thaliana	S. cerevisiae	P. abyssi	6
RYYR	2-1484	E. coli	D. melanogaster	H. sapiens	P. solitarium	A. thaliana	S. cerevisiae	P. abyssi	7
RYYR	2-1533	E. coli			P. solitarium	A. thaliana	S. cerevisiae	P. abyssi	5
RYYR	2-1547				P. solitarium	A. thaliana		P. abyssi	3
RYYR	2-1602								0
RYYR	2-1615					A. thaliana	S. cerevisiae		2
RYYR	2-1788		D. melanogaster				S. cerevisiae	P. abyssi	3
RYYR	2-1795	E. coli			P. solitarium	A. thaliana	S. cerevisiae	P. abyssi	5
RYYR	2-1939	E. coli						P. abyssi	2
RYYR	2-1963	E. coli	D. melanogaster	H. sapiens	P. solitarium	A. thaliana	S. cerevisiae	P. abyssi	7
RYYR	2-2015							P. abyssi	1
RYYR	2-2104	E. coli	D. melanogaster	H. sapiens	P. solitarium	A. thaliana	S. cerevisiae	P. abyssi	7
RYYR	2-2136	E. coli	D. melanogaster	H. sapiens	P. solitarium	A. thaliana	S. cerevisiae	P. abyssi	7
RYYR	2-2180	E. coli	D. melanogaster	H. sapiens	P. solitarium	A. thaliana	S. cerevisiae	P. abyssi	7
RYYR	2-2226							P. abyssi	1
RYYR	2-2268	E. coli						P. abyssi	2
RYYR	2-2281	E. coli					S. cerevisiae	P. abyssi	3
RYYR	2-2327								0
RYYR	2-2364	E. coli	D. melanogaster	H. sapiens	P. solitarium	A. thaliana	S. cerevisiae	P. abyssi	7
RYYR	2-2439	E. coli	D. melanogaster	H. sapiens	P. solitarium	A. thaliana	S. cerevisiae	P. abyssi	7
RYYR	2-2508							P. abyssi	1
RYYR	2-2539	E. coli						P. abyssi	2
RYYR	2-2575								0
RYYR	2-2632		D. melanogaster	H. sapiens	P. solitarium	A. thaliana	S. cerevisiae	P. abyssi	6
RYYR	2-2655								0
RYYR	2-2674	E. coli						P. abyssi	2
RYYR	2-2701	E. coli	D. melanogaster	H. sapiens	P. solitarium	A. thaliana	S. cerevisiae	P. abyssi	7
RYYR	2-2746	E. coli	D. melanogaster	H. sapiens	P. solitarium	A. thaliana	S. cerevisiae		6
RYYR	2-2757			H. sapiens	P. solitarium	A. thaliana	S. cerevisiae	P. abyssi	5
RYYR	2-2774	E. coli	D. melanogaster	H. sapiens	P. solitarium	A. thaliana	S. cerevisiae	P. abyssi	7
RYYR	2-2788	E. coli	D. melanogaster	H. sapiens	P. solitarium	A. thaliana	S. cerevisiae	P. abyssi	7
RYYR	2-2814	E. coli	D. melanogaster	H. sapiens	P. solitarium	A. thaliana	S. cerevisiae	P. abyssi	7
RYYR	2-2891	E. coli			P. solitarium		S. cerevisiae	P. abyssi	4
RYYR	2-2908	E. coli					S. cerevisiae	P. abyssi	3
RYYR	2-2911						S. cerevisiae	P. abyssi	2
RYYR	2-2919	E. coli	D. melanogaster	H. sapiens	P. solitarium	A. thaliana	S. cerevisiae	P. abyssi	7
RYYR	2-2941	E. coli		H. sapiens	P. solitarium	A. thaliana	S. cerevisiae		5
RYYR	2-3024	E. coli						P. abyssi	2
RYYR	2-3074	E. coli						P. abyssi	2
RYYR	2-3080	E. coli		H. sapiens					2
RYYR	5-10	E. coli						P. abyssi	2
RYYR	5-54							P. abyssi	1
RYYR	5-115	E. coli							1
RRRR	1-80								0
RRRR	1-130	E. coli						P. abyssi	2
RRRR	1-131	E. coli						P. abyssi	2
RRRR	1-144	E. coli						P. abyssi	2
RRRR	1-197							P. abyssi	1
RRRR	1-198	E. coli						P. abyssi	2
RRRR	1-215							P. abyssi	1
RRRR	1-248	E. coli			P. solitarium	A. thaliana	S. cerevisiae	P. abyssi	5
RRRR	1-288	E. coli					S. cerevisiae	P. abyssi	3
RRRR	1-289	E. coli	D. melanogaster	H. sapiens	P. solitarium	A. thaliana	S. cerevisiae	P. abyssi	7
RRRR	1-315	E. coli	D. melanogaster	H. sapiens	P. solitarium	A. thaliana	S. cerevisiae	P. abyssi	7
RRRR	1-337	E. coli	D. melanogaster	H. sapiens	P. solitarium	A. thaliana	S. cerevisiae	P. abyssi	7
RRRR	1-382							P. abyssi	1
RRRR	1-539	E. coli	D. melanogaster	H. sapiens	P. solitarium	A. thaliana	S. cerevisiae	P. abyssi	7
RRRR	1-573	E. coli	D. melanogaster	H. sapiens	P. solitarium	A. thaliana	S. cerevisiae	P. abyssi	7
RRRR	1-605							P. abyssi	1
RRRR	1-622							P. abyssi	1
RRRR	1-630			H. sapiens	P. solitarium			P. abyssi	3
RRRR	1-631	E. coli	D. melanogaster	H. sapiens	P. solitarium	A. thaliana	S. cerevisiae	P. abyssi	7
RRRR	1-632	E. coli	D. melanogaster	H. sapiens	P. solitarium	A. thaliana	S. cerevisiae	P. abyssi	7
RRRR	1-655		D. melanogaster	H. sapiens	P. solitarium	A. thaliana	S. cerevisiae	P. abyssi	6
RRRR	1-656		D. melanogaster	H. sapiens	P. solitarium	A. thaliana	S. cerevisiae	P. abyssi	6
RRRR	1-661	E. coli	D. melanogaster	H. sapiens	P. solitarium	A. thaliana	S. cerevisiae	P. abyssi	7
RRRR	1-677							P. abyssi	1
RRRR	1-678	E. coli			P. solitarium	A. thaliana		P. abyssi	4
RRRR	1-679	E. coli			P. solitarium	A. thaliana	S. cerevisiae	P. abyssi	5
RRRR	1-680	E. coli	D. melanogaster	H. sapiens	P. solitarium	A. thaliana	S. cerevisiae	P. abyssi	7
RRRR	1-695	E. coli	D. melanogaster	H. sapiens	P. solitarium	A. thaliana	S. cerevisiae	P. abyssi	7
RRRR	1-696	E. coli	D. melanogaster	H. sapiens	P. solitarium	A. thaliana	S. cerevisiae	P. abyssi	7
RRRR	1-726							P. abyssi	1
RRRR	1-733	E. coli	D. melanogaster	H. sapiens	P. solitarium	A. thaliana	S. cerevisiae	P. abyssi	7
RRRR	1-734	E. coli	D. melanogaster	H. sapiens	P. solitarium	A. thaliana	S. cerevisiae	P. abyssi	7
RRRR	1-741	E. coli	D. melanogaster	H. sapiens	P. solitarium	A. thaliana	S. cerevisiae	P. abyssi	7
RRRR	1-742	E. coli			P. solitarium		S. cerevisiae	P. abyssi	4
RRRR	1-743	E. coli						P. abyssi	2
RRRR	1-803				P. solitarium				1
RRRR	1-804				P. solitarium				1
RRRR	1-830	E. coli							1
RRRR	1-857	E. coli	D. melanogaster	H. sapiens	P. solitarium	A. thaliana	S. cerevisiae	P. abyssi	7
RRRR	1-858	E. coli	D. melanogaster	H. sapiens	P. solitarium	A. thaliana	S. cerevisiae	P. abyssi	7
RRRR	1-859	E. coli	D. melanogaster	H. sapiens	P. solitarium	A. thaliana	S. cerevisiae	P. abyssi	7
RRRR	1-872	E. coli	D. melanogaster	H. sapiens		A. thaliana	S. cerevisiae	P. abyssi	6
RRRR	1-878	E. coli	D. melanogaster	H. sapiens	P. solitarium	A. thaliana	S. cerevisiae	P. abyssi	7
RRRR	1-885		D. melanogaster	H. sapiens	P. solitarium	A. thaliana	S. cerevisiae	P. abyssi	6
RRRR	1-886		D. melanogaster	H. sapiens	P. solitarium	A. thaliana	S. cerevisiae	P. abyssi	6
RRRR	1-887		D. melanogaster	H. sapiens	P. solitarium	A. thaliana	S. cerevisiae	P. abyssi	6
RRRR	1-888		D. melanogaster	H. sapiens	P. solitarium	A. thaliana	S. cerevisiae	P. abyssi	6
RRRR	1-897	E. coli	D. melanogaster	H. sapiens	P. solitarium	A. thaliana	S. cerevisiae	P. abyssi	7
RRRR	1-898	E. coli	D. melanogaster	H. sapiens	P. solitarium	A. thaliana	S. cerevisiae	P. abyssi	7
RRRR	1-917	E. coli	D. melanogaster	H. sapiens	P. solitarium	A. thaliana	S. cerevisiae	P. abyssi	7
RRRR	1-947	E. coli	D. melanogaster	H. sapiens	P. solitarium	A. thaliana	S. cerevisiae	P. abyssi	7
RRRR	1-948	E. coli	D. melanogaster	H. sapiens	P. solitarium	A. thaliana	S. cerevisiae	P. abyssi	7
RRRR	1-959							P. abyssi	1
RRRR	1-989	E. coli						P. abyssi	2
RRRR	1-990							P. abyssi	1
RRRR	1-991								0
RRRR	1-1055	E. coli						P. abyssi	2
RRRR	1-1135	E. coli		H. sapiens	P. solitarium	A. thaliana	S. cerevisiae	P. abyssi	6
RRRR	1-1136	E. coli		H. sapiens	P. solitarium	A. thaliana	S. cerevisiae	P. abyssi	6
RRRR	1-1137	E. coli		H. sapiens	P. solitarium	A. thaliana	S. cerevisiae	P. abyssi	6
RRRR	1-1138	E. coli		H. sapiens	P. solitarium	A. thaliana	S. cerevisiae	P. abyssi	6
RRRR	1-1159	E. coli						P. abyssi	2
RRRR	1-1160	E. coli				A. thaliana		P. abyssi	3
RRRR	1-1161	E. coli				A. thaliana		P. abyssi	3
RRRR	1-1162	E. coli			P. solitarium	A. thaliana	S. cerevisiae	P. abyssi	5
RRRR	1-1163	E. coli			P. solitarium	A. thaliana	S. cerevisiae	P. abyssi	5
RRRR	1-1164	E. coli	D. melanogaster	H. sapiens				P. abyssi	4
RRRR	1-1253	E. coli	D. melanogaster		P. solitarium		S. cerevisiae	P. abyssi	5
RRRR	1-1258							P. abyssi	1
RRRR	1-1294	E. coli		H. sapiens					2
RRRR	1-1295			H. sapiens					1
RRRR	1-1316	E. coli						P. abyssi	2
RRRR	1-1418	E. coli	D. melanogaster	H. sapiens	P. solitarium	A. thaliana	S. cerevisiae	P. abyssi	7
RRRR	1-1446								0
RRRR	1-1447								0
RRRR	1-1472	E. coli				A. thaliana		P. abyssi	3
RRRR	1-1488	E. coli	D. melanogaster	H. sapiens	P. solitarium	A. thaliana	S. cerevisiae	P. abyssi	7
RRRR	1-1502	E. coli						P. abyssi	2
RRRR	2-41								0
RRRR	2-42	E. coli							1
RRRR	2-51	E. coli						P. abyssi	2
RRRR	2-52	E. coli						P. abyssi	2
RRRR	2-53	E. coli						P. abyssi	2
RRRR	2-80								0
RRRR	2-81								0
RRRR	2-82								0
RRRR	2-107							P. abyssi	1
RRRR	2-120	E. coli						P. abyssi	2
RRRR	2-173								0
RRRR	2-174								0
RRRR	2-175							P. abyssi	1
RRRR	2-180							P. abyssi	1
RRRR	2-181							P. abyssi	1
RRRR	2-188	E. coli						P. abyssi	2
RRRR	2-189	E. coli						P. abyssi	2
RRRR	2-190	E. coli						P. abyssi	2
RRRR	2-196	E. coli						P. abyssi	2
RRRR	2-215		D. melanogaster	H. sapiens	P. solitarium	A. thaliana	S. cerevisiae		5
RRRR	2-214	E. coli	D. melanogaster	H. sapiens	P. solitarium	A. thaliana	S. cerevisiae		6
RRRR	2-215		D. melanogaster	H. sapiens	P. solitarium	A. thaliana	S. cerevisiae		5
RRRR	2-216	E. coli	D. melanogaster	H. sapiens	P. solitarium	A. thaliana	S. cerevisiae	P. abyssi	7
RRRR	2-217	E. coli	D. melanogaster	H. sapiens	P. solitarium	A. thaliana	S. cerevisiae	P. abyssi	7
RRRR	2-218	E. coli	D. melanogaster	H. sapiens	P. solitarium	A. thaliana	S. cerevisiae	P. abyssi	7
RRRR	2-219	E. coli	D. melanogaster	H. sapiens	P. solitarium	A. thaliana	S. cerevisiae	P. abyssi	7
RRRR	2-220	E. coli	D. melanogaster	H. sapiens	P. solitarium	A. thaliana	S. cerevisiae	P. abyssi	7
RRRR	2-221	E. coli	D. melanogaster	H. sapiens	P. solitarium	A. thaliana	S. cerevisiae	P. abyssi	7
RRRR	2-222	E. coli	D. melanogaster	H. sapiens	P. solitarium	A. thaliana	S. cerevisiae	P. abyssi	7
RRRR	2-223							P. abyssi	1
RRRR	2-228							P. abyssi	1
RRRR	2-229							P. abyssi	1
RRRR	2-256		D. melanogaster		P. solitarium		S. cerevisiae	P. abyssi	4
RRRR	2-257		D. melanogaster		P. solitarium			P. abyssi	3
RRRR	2-265			H. sapiens	P. solitarium	A. thaliana	S. cerevisiae		4
RRRR	2-315								0
RRRR	2-355	E. coli			P. solitarium	A. thaliana	S. cerevisiae	P. abyssi	5
RRRR	2-356	E. coli				A. thaliana			2
RRRR	2-357	E. coli				A. thaliana			2
RRRR	2-358	E. coli				A. thaliana			2
RRRR	2-370				P. solitarium	A. thaliana	S. cerevisiae	P. abyssi	4
RRRR	2-371				P. solitarium	A. thaliana	S. cerevisiae	P. abyssi	4
RRRR	2-372	E. coli			P. solitarium	A. thaliana	S. cerevisiae	P. abyssi	5
RRRR	2-392	E. coli							1
RRRR	2-393	E. coli					S. cerevisiae		2
RRRR	2-399								0
RRRR	2-448							P. abyssi	1
RRRR	2-449							P. abyssi	1
RRRR	2-456	E. coli						P. abyssi	2
RRRR	2-457	E. coli						P. abyssi	2
RRRR	2-458	E. coli						P. abyssi	2
RRRR	2-515	E. coli	D. melanogaster	H. sapiens	P. solitarium	A. thaliana		P. abyssi	6
RRRR	2-516	E. coli	D. melanogaster	H. sapiens	P. solitarium			P. abyssi	5
RRRR	2-517	E. coli	D. melanogaster	H. sapiens	P. solitarium			P. abyssi	5
RRRR	2-518	E. coli	D. melanogaster	H. sapiens	P. solitarium		S. cerevisiae	P. abyssi	6
RRRR	2-519	E. coli	D. melanogaster	H. sapiens	P. solitarium		S. cerevisiae	P. abyssi	6
RRRR	2-520	E. coli	D. melanogaster	H. sapiens	P. solitarium	A. thaliana	S. cerevisiae	P. abyssi	7
RRRR	2-526	E. coli	D. melanogaster	H. sapiens		A. thaliana	S. cerevisiae	P. abyssi	6
RRRR	2-527	E. coli	D. melanogaster	H. sapiens		A. thaliana	S. cerevisiae	P. abyssi	6
RRRR	2-528	E. coli	D. melanogaster	H. sapiens	P. solitarium	A. thaliana	S. cerevisiae	P. abyssi	7
RRRR	2-541	E. coli		H. sapiens	P. solitarium	A. thaliana	S. cerevisiae	P. abyssi	6
RRRR	2-542	E. coli		H. sapiens	P. solitarium	A. thaliana	S. cerevisiae	P. abyssi	6
RRRR	2-543	E. coli	D. melanogaster	H. sapiens	P. solitarium	A. thaliana	S. cerevisiae	P. abyssi	7
RRRR	2-544	E. coli	D. melanogaster	H. sapiens	P. solitarium	A. thaliana	S. cerevisiae	P. abyssi	7
RRRR	2-545	E. coli	D. melanogaster	H. sapiens	P. solitarium	A. thaliana	S. cerevisiae	P. abyssi	7
RRRR	2-555	E. coli		H. sapiens				P. abyssi	3
RRRR	2-562	E. coli	D. melanogaster	H. sapiens	P. solitarium	A. thaliana	S. cerevisiae	P. abyssi	7
RRRR	2-674		D. melanogaster	H. sapiens	P. solitarium	A. thaliana	S. cerevisiae	P. abyssi	6
RRRR	2-706	E. coli						P. abyssi	2
RRRR	2-727	E. coli							1
RRRR	2-738	E. coli						P. abyssi	2
RRRR	2-739					A. thaliana			1
RRRR	2-781				P. solitarium		S. cerevisiae		2
RRRR	2-809	E. coli	D. melanogaster	H. sapiens	P. solitarium	A. thaliana	S. cerevisiae	P. abyssi	7
RRRR	2-834			H. sapiens	P. solitarium	A. thaliana	S. cerevisiae	P. abyssi	5
RRRR	2-839	E. coli	D. melanogaster	H. sapiens	P. solitarium	A. thaliana	S. cerevisiae	P. abyssi	7
RRRR	2-850								0
RRRR	2-860	E. coli	D. melanogaster	H. sapiens	P. solitarium	A. thaliana	S. cerevisiae	P. abyssi	7
RRRR	2-861	E. coli	D. melanogaster	H. sapiens	P. solitarium	A. thaliana	S. cerevisiae	P. abyssi	7
RRRR	2-910	E. coli	D. melanogaster	H. sapiens		A. thaliana	S. cerevisiae	P. abyssi	6
RRRR	2-911	E. coli	D. melanogaster	H. sapiens		A. thaliana	S. cerevisiae	P. abyssi	6
RRRR	2-916	E. coli	D. melanogaster	H. sapiens	P. solitarium	A. thaliana	S. cerevisiae	P. abyssi	7
RRRR	2-954	E. coli	D. melanogaster	H. sapiens	P. solitarium	A. thaliana	S. cerevisiae		6
RRRR	2-993	E. coli						P. abyssi	2
RRRR	2-998	E. coli	D. melanogaster	H. sapiens	P. solitarium	A. thaliana	S. cerevisiae	P. abyssi	7
RRRR	2-1070								0
RRRR	2-1077	E. coli			P. solitarium		S. cerevisiae	P. abyssi	4
RRRR	2-1078	E. coli			P. solitarium	A. thaliana	S. cerevisiae	P. abyssi	5
RRRR	2-1111	E. coli						P. abyssi	2
RRRR	2-1112	E. coli						P. abyssi	2
RRRR	2-1113	E. coli						P. abyssi	2
RRRR	2-1114	E. coli						P. abyssi	2
RRRR	2-1115	E. coli						P. abyssi	2
RRRR	2-1116	E. coli	D. melanogaster	H. sapiens	P. solitarium	A. thaliana	S. cerevisiae	P. abyssi	7
RRRR	2-1117	E. coli						P. abyssi	2
RRRR	2-1139	E. coli		H. sapiens	P. solitarium		S. cerevisiae	P. abyssi	5
RRRR	2-1172		D. melanogaster	H. sapiens	P. solitarium	A. thaliana	S. cerevisiae	P. abyssi	6
RRRR	2-1173		D. melanogaster	H. sapiens	P. solitarium	A. thaliana	S. cerevisiae	P. abyssi	6
RRRR	2-1174		D. melanogaster	H. sapiens	P. solitarium	A. thaliana	S. cerevisiae	P. abyssi	6
RRRR	2-1199	E. coli						P. abyssi	2
RRRR	2-1200							P. abyssi	1
RRRR	2-1201							P. abyssi	1
RRRR	2-1212	E. coli	D. melanogaster	H. sapiens	P. solitarium	A. thaliana	S. cerevisiae	P. abyssi	7
RRRR	2-1213	E. coli	D. melanogaster	H. sapiens	P. solitarium	A. thaliana	S. cerevisiae	P. abyssi	7
RRRR	2-1229	E. coli	D. melanogaster	H. sapiens	P. solitarium	A. thaliana	S. cerevisiae	P. abyssi	7
RRRR	2-1230	E. coli	D. melanogaster	H. sapiens	P. solitarium	A. thaliana	S. cerevisiae	P. abyssi	7
RRRR	2-1231	E. coli	D. melanogaster	H. sapiens	P. solitarium	A. thaliana	S. cerevisiae	P. abyssi	7
RRRR	2-1270	E. coli		H. sapiens	P. solitarium	A. thaliana	S. cerevisiae	P. abyssi	6
RRRR	2-1271	E. coli	D. melanogaster	H. sapiens	P. solitarium	A. thaliana	S. cerevisiae	P. abyssi	7
RRRR	2-1281	E. coli						P. abyssi	2
RRRR	2-1329	E. coli	D. melanogaster	H. sapiens	P. solitarium	A. thaliana			5
RRRR	2-1330	E. coli	D. melanogaster	H. sapiens	P. solitarium	A. thaliana			5
RRRR	2-1331	E. coli	D. melanogaster	H. sapiens	P. solitarium	A. thaliana			5
RRRR	2-1332	E. coli	D. melanogaster	H. sapiens	P. solitarium	A. thaliana			5
RRRR	2-1352	E. coli	D. melanogaster	H. sapiens		A. thaliana	S. cerevisiae	P. abyssi	6
RRRR	2-1365	E. coli						P. abyssi	2
RRRR	2-1384	E. coli							1
RRRR	2-1385	E. coli							1
RRRR	2-1390								0
RRRR	2-1391								0
RRRR	2-1414								0
RRRR	2-1424	E. coli	D. melanogaster	H. sapiens	P. solitarium	A. thaliana	S. cerevisiae	P. abyssi	7
RRRR	2-1448	E. coli	D. melanogaster	H. sapiens		A. thaliana	S. cerevisiae		5
RRRR	2-1477	E. coli							1
RRRR	2-1494	E. coli		H. sapiens	P. solitarium	A. thaliana	S. cerevisiae		5
RRRR	2-1595							P. abyssi	1
RRRR	2-1609								0
RRRR	2-1647							P. abyssi	1
RRRR	2-1648							P. abyssi	1
RRRR	2-1683	E. coli						P. abyssi	2
RRRR	2-1751	E. coli	D. melanogaster	H. sapiens	P. solitarium	A. thaliana	S. cerevisiae	P. abyssi	7
RRRR	2-1752	E. coli	D. melanogaster	H. sapiens	P. solitarium	A. thaliana	S. cerevisiae	P. abyssi	7
RRRR	2-1753	E. coli						P. abyssi	2
RRRR	2-1826	E. coli						P. abyssi	2
RRRR	2-1836	E. coli						P. abyssi	2
RRRR	2-1851	E. coli	D. melanogaster	H. sapiens	P. solitarium	A. thaliana	S. cerevisiae	P. abyssi	7
RRRR	2-1852	E. coli	D. melanogaster	H. sapiens	P. solitarium	A. thaliana	S. cerevisiae	P. abyssi	7
RRRR	2-1853	E. coli	D. melanogaster	H. sapiens	P. solitarium	A. thaliana	S. cerevisiae	P. abyssi	7
RRRR	2-1884	E. coli	D. melanogaster	H. sapiens	P. solitarium	A. thaliana	S. cerevisiae	P. abyssi	7
RRRR	2-1885	E. coli			P. solitarium	A. thaliana		P. abyssi	4
RRRR	2-1886	E. coli			P. solitarium	A. thaliana		P. abyssi	4
RRRR	2-1887	E. coli			P. solitarium	A. thaliana		P. abyssi	4
RRRR	2-1888	E. coli			P. solitarium	A. thaliana		P. abyssi	4
RRRR	2-1889	E. coli	D. melanogaster	H. sapiens	P. solitarium	A. thaliana	S. cerevisiae	P. abyssi	7
RRRR	2-1890		D. melanogaster	H. sapiens	P. solitarium	A. thaliana	S. cerevisiae	P. abyssi	6
RRRR	2-1891							P. abyssi	1
RRRR	2-1973	E. coli						P. abyssi	2
RRRR	2-1974	E. coli	D. melanogaster	H. sapiens	P. solitarium	A. thaliana	S. cerevisiae	P. abyssi	7
RRRR	2-1997	E. coli					S. cerevisiae	P. abyssi	3
RRRR	2-1998	E. coli					S. cerevisiae	P. abyssi	3
RRRR	2-1999						S. cerevisiae	P. abyssi	2
RRRR	2-2000							P. abyssi	1
RRRR	2-2079	E. coli		H. sapiens				P. abyssi	3
RRRR	2-2118	E. coli	D. melanogaster	H. sapiens	P. solitarium	A. thaliana	S. cerevisiae	P. abyssi	7
RRRR	2-2193	E. coli						P. abyssi	2
RRRR	2-2242	E. coli	D. melanogaster	H. sapiens	P. solitarium	A. thaliana	S. cerevisiae	P. abyssi	7
RRRR	2-2247	E. coli	D. melanogaster	H. sapiens	P. solitarium	A. thaliana	S. cerevisiae		6
RRRR	2-2248	E. coli	D. melanogaster	H. sapiens	P. solitarium	A. thaliana	S. cerevisiae		6
RRRR	2-2249	E. coli	D. melanogaster	H. sapiens	P. solitarium	A. thaliana	S. cerevisiae	P. abyssi	7
RRRR	2-2250	E. coli	D. melanogaster	H. sapiens	P. solitarium	A. thaliana	S. cerevisiae	P. abyssi	7
RRRR	2-2260							P. abyssi	1
RRRR	2-2314	E. coli	D. melanogaster	H. sapiens	P. solitarium	A. thaliana	S. cerevisiae	P. abyssi	7
RRRR	2-2315	E. coli	D. melanogaster	H. sapiens	P. solitarium	A. thaliana	S. cerevisiae	P. abyssi	7
RRRR	2-2324	E. coli						P. abyssi	2
RRRR	2-2347	E. coli						P. abyssi	2
RRRR	2-2359	E. coli	D. melanogaster	H. sapiens	P. solitarium	A. thaliana	S. cerevisiae	P. abyssi	7
RRRR	2-2411							P. abyssi	1
RRRR	2-2412					A. thaliana		P. abyssi	2
RRRR	2-2413		D. melanogaster	H. sapiens		A. thaliana	S. cerevisiae	P. abyssi	5
RRRR	2-2414		D. melanogaster	H. sapiens	P. solitarium	A. thaliana	S. cerevisiae	P. abyssi	6
RRRR	2-2442	E. coli	D. melanogaster	H. sapiens	P. solitarium	A. thaliana	S. cerevisiae	P. abyssi	7
RRRR	2-2459	E. coli			P. solitarium	A. thaliana		P. abyssi	4
RRRR	2-2460	E. coli			P. solitarium	A. thaliana		P. abyssi	4
RRRR	2-2461	E. coli			P. solitarium	A. thaliana		P. abyssi	4
RRRR	2-2469	E. coli	D. melanogaster					P. abyssi	3
RRRR	2-2470	E. coli	D. melanogaster					P. abyssi	3
RRRR	2-2479	E. coli							1
RRRR	2-2480	E. coli	D. melanogaster	H. sapiens	P. solitarium	A. thaliana	S. cerevisiae	P. abyssi	7
RRRR	2-2500		D. melanogaster	H. sapiens	P. solitarium	A. thaliana	S. cerevisiae	P. abyssi	6
RRRR	2-2501		D. melanogaster	H. sapiens	P. solitarium	A. thaliana	S. cerevisiae	P. abyssi	6
RRRR	2-2513		D. melanogaster	H. sapiens	P. solitarium	A. thaliana	S. cerevisiae	P. abyssi	6
RRRR	2-2520		D. melanogaster	H. sapiens	P. solitarium	A. thaliana	S. cerevisiae	P. abyssi	6
RRRR	2-2521		D. melanogaster	H. sapiens	P. solitarium	A. thaliana	S. cerevisiae	P. abyssi	6
RRRR	2-2571	E. coli	D. melanogaster	H. sapiens	P. solitarium	A. thaliana	S. cerevisiae	P. abyssi	7
RRRR	2-2572	E. coli	D. melanogaster	H. sapiens	P. solitarium	A. thaliana	S. cerevisiae	P. abyssi	7
RRRR	2-2608	E. coli				A. thaliana	S. cerevisiae	P. abyssi	4
RRRR	2-2628	E. coli	D. melanogaster	H. sapiens	P. solitarium	A. thaliana	S. cerevisiae	P. abyssi	7
RRRR	2-2629	E. coli	D. melanogaster	H. sapiens	P. solitarium	A. thaliana	S. cerevisiae	P. abyssi	7
RRRR	2-2640	E. coli	D. melanogaster	H. sapiens	P. solitarium	A. thaliana	S. cerevisiae	P. abyssi	7
RRRR	2-2641	E. coli	D. melanogaster	H. sapiens	P. solitarium	A. thaliana	S. cerevisiae	P. abyssi	7
RRRR	2-2664	E. coli						P. abyssi	2
RRRR	2-2665	E. coli						P. abyssi	2
RRRR	2-2727		D. melanogaster	H. sapiens		A. thaliana	S. cerevisiae		4
RRRR	2-2728								0
RRRR	2-2737	E. coli			P. solitarium			P. abyssi	3
RRRR	2-2738	E. coli			P. solitarium			P. abyssi	3
RRRR	2-2760	E. coli						P. abyssi	2
RRRR	2-2783	E. coli							1
RRRR	2-2793	E. coli	D. melanogaster	H. sapiens	P. solitarium	A. thaliana	S. cerevisiae	P. abyssi	7
RRRR	2-2834	E. coli						P. abyssi	2
RRRR	2-2835	E. coli						P. abyssi	2
RRRR	2-2836	E. coli						P. abyssi	2
RRRR	2-2837	E. coli						P. abyssi	2
RRRR	2-2856	E. coli	D. melanogaster	H. sapiens	P. solitarium	A. thaliana	S. cerevisiae	P. abyssi	7
RRRR	2-2857	E. coli	D. melanogaster	H. sapiens	P. solitarium	A. thaliana	S. cerevisiae	P. abyssi	7
RRRR	2-2858	E. coli	D. melanogaster	H. sapiens	P. solitarium	A. thaliana	S. cerevisiae	P. abyssi	7
RRRR	2-2859	E. coli	D. melanogaster	H. sapiens	P. solitarium	A. thaliana	S. cerevisiae	P. abyssi	7
RRRR	2-2903			H. sapiens		A. thaliana			2
RRRR	2-2944	E. coli						P. abyssi	2
RRRR	2-2945	E. coli						P. abyssi	2
RRRR	2-2960	E. coli						P. abyssi	2
RRRR	2-3002	E. coli	D. melanogaster				S. cerevisiae	P. abyssi	4
RRRR	2-3035							P. abyssi	1
RRRR	2-3036							P. abyssi	1
RRRR	5-21		D. melanogaster	H. sapiens	P. solitarium	A. thaliana	S. cerevisiae	P. abyssi	6
RRRR	5-22		D. melanogaster	H. sapiens	P. solitarium	A. thaliana	S. cerevisiae		5
RRRR	5-23								0
RRRR	5-50	E. coli						P. abyssi	2
RRRR	5-51	E. coli						P. abyssi	2
RRRR	5-101							P. abyssi	1
RRRR	5-102							P. abyssi	1
RRRR	5-103	E. coli						P. abyssi	2
RRYR	1-88	E. coli	D. melanogaster	H. sapiens	P. solitarium	A. thaliana	S. cerevisiae	P. abyssi	7
RRYR	1-92	E. coli						P. abyssi	2
RRYR	1-100	E. coli						P. abyssi	2
RRYR	1-103	E. coli	D. melanogaster	H. sapiens	P. solitarium	A. thaliana	S. cerevisiae	P. abyssi	7
RRYR	1-133	E. coli						P. abyssi	2
RRYR	1-163								0
RRYR	1-245	E. coli	D. melanogaster	H. sapiens		A. thaliana	S. cerevisiae	P. abyssi	6
RRYR	1-250	E. coli			P. solitarium	A. thaliana	S. cerevisiae	P. abyssi	5
RRYR	1-253	E. coli			P. solitarium	A. thaliana	S. cerevisiae	P. abyssi	5
RRYR	1-317	E. coli						P. abyssi	2
RRYR	1-344	E. coli	D. melanogaster	H. sapiens	P. solitarium	A. thaliana	S. cerevisiae	P. abyssi	7
RRYR	1-364	E. coli						P. abyssi	2
RRYR	1-379	E. coli						P. abyssi	2
RRYR	1-496	E. coli	D. melanogaster	H. sapiens	P. solitarium	A. thaliana	S. cerevisiae	P. abyssi	7
RRYR	1-499	E. coli						P. abyssi	2
RRYR	1-514	E. coli	D. melanogaster	H. sapiens	P. solitarium	A. thaliana	S. cerevisiae	P. abyssi	7
RRYR	1-541	E. coli	D. melanogaster					P. abyssi	3
RRYR	1-559								0
RRYR	1-607	E. coli						P. abyssi	2
RRYR	1-658	E. coli	D. melanogaster	H. sapiens	P. solitarium	A. thaliana	S. cerevisiae	P. abyssi	7
RRYR	1-692	E. coli	D. melanogaster	H. sapiens				P. abyssi	4
RRYR	1-698	E. coli	D. melanogaster	H. sapiens		A. thaliana	S. cerevisiae	P. abyssi	6
RRYR	1-720	E. coli						P. abyssi	2
RRYR	1-745	E. coli						P. abyssi	2
RRYR	1-759	E. coli	D. melanogaster	H. sapiens	P. solitarium	A. thaliana	S. cerevisiae	P. abyssi	7
RRYR	1-767	E. coli						P. abyssi	2
RRYR	1-783	E. coli	D. melanogaster	H. sapiens		A. thaliana			4
RRYR	1-786	E. coli	D. melanogaster	H. sapiens		A. thaliana		P. abyssi	5
RRYR	1-797							P. abyssi	1
RRYR	1-824			H. sapiens	P. solitarium	A. thaliana	S. cerevisiae	P. abyssi	5
RRYR	1-861	E. coli	D. melanogaster	H. sapiens	P. solitarium	A. thaliana	S. cerevisiae	P. abyssi	7
RRYR	1-894	E. coli	D. melanogaster	H. sapiens	P. solitarium	A. thaliana	S. cerevisiae	P. abyssi	7
RRYR	1-914	E. coli	D. melanogaster	H. sapiens	P. solitarium	A. thaliana	S. cerevisiae	P. abyssi	7
RRYR	1-941	E. coli	D. melanogaster	H. sapiens	P. solitarium	A. thaliana	S. cerevisiae	P. abyssi	7
RRYR	1-966	E. coli	D. melanogaster	H. sapiens	P. solitarium	A. thaliana	S. cerevisiae	P. abyssi	7
RRYR	1-974							P. abyssi	1
RRYR	1-1011							P. abyssi	1
RRYR	1-1023	E. coli	D. melanogaster	H. sapiens	P. solitarium	A. thaliana	S. cerevisiae		6
RRYR	1-1057	E. coli						P. abyssi	2
RRYR	1-1074		D. melanogaster	H. sapiens	P. solitarium		S. cerevisiae	P. abyssi	5
RRYR	1-1077	E. coli	D. melanogaster	H. sapiens	P. solitarium	A. thaliana	S. cerevisiae	P. abyssi	7
RRYR	1-1081	E. coli	D. melanogaster	H. sapiens	P. solitarium	A. thaliana	S. cerevisiae	P. abyssi	7
RRYR	1-1150	E. coli						P. abyssi	2
RRYR	1-1172	E. coli			P. solitarium	A. thaliana	S. cerevisiae	P. abyssi	5
RRYR	1-1175	E. coli	D. melanogaster	H. sapiens	P. solitarium	A. thaliana	S. cerevisiae	P. abyssi	7
RRYR	1-1223	E. coli	D. melanogaster					P. abyssi	3
RRYR	1-1235		D. melanogaster	H. sapiens	P. solitarium	A. thaliana	S. cerevisiae	P. abyssi	6
RRYR	1-1331	E. coli	D. melanogaster	H. sapiens	P. solitarium	A. thaliana	S. cerevisiae	P. abyssi	7
RRYR	1-1485	E. coli	D. melanogaster	H. sapiens	P. solitarium	A. thaliana	S. cerevisiae	P. abyssi	7
RRYR	1-1490	E. coli						P. abyssi	2
RRYR	2-23	E. coli						P. abyssi	2
RRYR	2-27	E. coli						P. abyssi	2
RRYR	2-48	E. coli						P. abyssi	2
RRYR	2-55	E. coli						P. abyssi	2
RRYR	2-60							P. abyssi	1
RRYR	2-70	E. coli						P. abyssi	2
RRYR	2-117	E. coli						P. abyssi	2
RRYR	2-198	E. coli	D. melanogaster	H. sapiens	P. solitarium	A. thaliana	S. cerevisiae	P. abyssi	7
RRYR	2-206	E. coli			P. solitarium	A. thaliana	S. cerevisiae	P. abyssi	5
RRYR	2-225							P. abyssi	1
RRYR	2-231							P. abyssi	1
RRYR	2-243	E. coli	D. melanogaster	H. sapiens	P. solitarium	A. thaliana	S. cerevisiae	P. abyssi	7
RRYR	2-246	E. coli	D. melanogaster	H. sapiens	P. solitarium	A. thaliana	S. cerevisiae		6
RRYR	2-249	E. coli	D. melanogaster	H. sapiens	P. solitarium	A. thaliana	S. cerevisiae	P. abyssi	7
RRYR	2-253	E. coli	D. melanogaster	H. sapiens	P. solitarium	A. thaliana	S. cerevisiae		6
RRYR	2-374	E. coli		H. sapiens	P. solitarium	A. thaliana	S. cerevisiae	P. abyssi	6
RRYR	2-377	E. coli						P. abyssi	2
RRYR	2-389		D. melanogaster					P. abyssi	2
RRYR	2-421	E. coli						P. abyssi	2
RRYR	2-480	E. coli	D. melanogaster	H. sapiens	P. solitarium	A. thaliana	S. cerevisiae	P. abyssi	7
RRYR	2-496	E. coli	D. melanogaster	H. sapiens	P. solitarium	A. thaliana	S. cerevisiae	P. abyssi	7
RRYR	2-499	E. coli	D. melanogaster		P. solitarium	A. thaliana	S. cerevisiae	P. abyssi	6
RRYR	2-507	E. coli	D. melanogaster	H. sapiens	P. solitarium	A. thaliana	S. cerevisiae	P. abyssi	7
RRYR	2-547	E. coli					S. cerevisiae	P. abyssi	3
RRYR	2-741				P. solitarium				1
RRYR	2-783	E. coli							1
RRYR	2-816	E. coli	D. melanogaster	H. sapiens	P. solitarium	A. thaliana	S. cerevisiae		6
RRYR	2-836			H. sapiens	P. solitarium	A. thaliana	S. cerevisiae	P. abyssi	5
RRYR	2-857		D. melanogaster	H. sapiens	P. solitarium	A. thaliana	S. cerevisiae	P. abyssi	6
RRYR	2-896	E. coli							1
RRYR	2-913	E. coli	D. melanogaster	H. sapiens	P. solitarium	A. thaliana	S. cerevisiae	P. abyssi	7
RRYR	2-918								0
RRYR	2-937	E. coli	D. melanogaster	H. sapiens	P. solitarium	A. thaliana	S. cerevisiae	P. abyssi	7
RRYR	2-956								0
RRYR	2-995	E. coli	D. melanogaster	H. sapiens	P. solitarium	A. thaliana	S. cerevisiae	P. abyssi	7
RRYR	2-1119	E. coli						P. abyssi	2
RRYR	2-1149				P. solitarium		S. cerevisiae	P. abyssi	3
RRYR	2-1160	E. coli						P. abyssi	2
RRYR	2-1176	E. coli	D. melanogaster	H. sapiens	P. solitarium	A. thaliana	S. cerevisiae	P. abyssi	7
RRYR	2-1192	E. coli	D. melanogaster	H. sapiens	P. solitarium	A. thaliana	S. cerevisiae	P. abyssi	7
RRYR	2-1215	E. coli						P. abyssi	2
RRYR	2-1233		D. melanogaster	H. sapiens	P. solitarium	A. thaliana	S. cerevisiae	P. abyssi	6
RRYR	2-1240	E. coli	D. melanogaster	H. sapiens	P. solitarium	A. thaliana	S. cerevisiae	P. abyssi	7
RRYR	2-1273	E. coli	D. melanogaster	H. sapiens	P. solitarium	A. thaliana	S. cerevisiae	P. abyssi	7
RRYR	2-1326	E. coli	D. melanogaster	H. sapiens	P. solitarium	A. thaliana	S. cerevisiae	P. abyssi	7
RRYR	2-1334	E. coli						P. abyssi	2
RRYR	2-1387	E. coli	D. melanogaster	H. sapiens	P. solitarium		S. cerevisiae		5
RRYR	2-1399	E. coli	D. melanogaster	H. sapiens	P. solitarium	A. thaliana	S. cerevisiae		6
RRYR	2-1405	E. coli	D. melanogaster	H. sapiens	P. solitarium	A. thaliana	S. cerevisiae	P. abyssi	7
RRYR	2-1421	E. coli	D. melanogaster	H. sapiens	P. solitarium	A. thaliana	S. cerevisiae	P. abyssi	7
RRYR	2-1459							P. abyssi	1
RRYR	2-1496	E. coli							1
RRYR	2-1528	E. coli			P. solitarium			P. abyssi	3
RRYR	2-1536	E. coli			P. solitarium			P. abyssi	3
RRYR	2-1566		D. melanogaster	H. sapiens	P. solitarium	A. thaliana	S. cerevisiae	P. abyssi	6
RRYR	2-1597							P. abyssi	1
RRYR	2-1606								0
RRYR	2-1633	E. coli						P. abyssi	2
RRYR	2-1650							P. abyssi	1
RRYR	2-1798	E. coli						P. abyssi	2
RRYR	2-1804	E. coli						P. abyssi	2
RRYR	2-1828	E. coli		H. sapiens				P. abyssi	3
RRYR	2-1833								0
RRYR	2-1860	E. coli	D. melanogaster	H. sapiens	P. solitarium	A. thaliana	S. cerevisiae	P. abyssi	7
RRYR	2-1893							P. abyssi	1
RRYR	2-1944							P. abyssi	1
RRYR	2-1976	E. coli	D. melanogaster	H. sapiens	P. solitarium	A. thaliana	S. cerevisiae	P. abyssi	7
RRYR	2-2018	E. coli						P. abyssi	2
RRYR	2-2029	E. coli	D. melanogaster	H. sapiens	P. solitarium	A. thaliana	S. cerevisiae	P. abyssi	7
RRYR	2-2087	E. coli		H. sapiens	P. solitarium	A. thaliana	S. cerevisiae	P. abyssi	6
RRYR	2-2091	E. coli	D. melanogaster	H. sapiens	P. solitarium	A. thaliana	S. cerevisiae	P. abyssi	7
RRYR	2-2094	E. coli	D. melanogaster	H. sapiens	P. solitarium	A. thaliana	S. cerevisiae	P. abyssi	7
RRYR	2-2120	E. coli	D. melanogaster	H. sapiens	P. solitarium	A. thaliana	S. cerevisiae	P. abyssi	7
RRYR	2-2123	E. coli						P. abyssi	2
RRYR	2-2163	E. coli						P. abyssi	2
RRYR	2-2168	E. coli	D. melanogaster	H. sapiens		A. thaliana	S. cerevisiae	P. abyssi	6
RRYR	2-2200	E. coli	D. melanogaster	H. sapiens	P. solitarium	A. thaliana	S. cerevisiae	P. abyssi	7
RRYR	2-2217							P. abyssi	1
RRYR	2-2239	E. coli	D. melanogaster	H. sapiens	P. solitarium	A. thaliana	S. cerevisiae	P. abyssi	7
RRYR	2-2305							P. abyssi	1
RRYR	2-2311	E. coli	D. melanogaster	H. sapiens	P. solitarium	A. thaliana	S. cerevisiae	P. abyssi	7
RRYR	2-2344							P. abyssi	1
RRYR	2-2356		D. melanogaster	H. sapiens		A. thaliana	S. cerevisiae		4
RRYR	2-2361	E. coli	D. melanogaster	H. sapiens	P. solitarium	A. thaliana	S. cerevisiae	P. abyssi	7
RRYR	2-2416	E. coli	D. melanogaster	H. sapiens	P. solitarium	A. thaliana	S. cerevisiae	P. abyssi	7
RRYR	2-2419	E. coli		H. sapiens				P. abyssi	3
RRYR	2-2426	E. coli	D. melanogaster	H. sapiens	P. solitarium	A. thaliana	S. cerevisiae	P. abyssi	7
RRYR	2-2430	E. coli						P. abyssi	2
RRYR	2-2444	E. coli	D. melanogaster	H. sapiens	P. solitarium	A. thaliana	S. cerevisiae	P. abyssi	7
RRYR	2-2463	E. coli	D. melanogaster	H. sapiens	P. solitarium	A. thaliana	S. cerevisiae	P. abyssi	7
RRYR	2-2472		D. melanogaster	H. sapiens	P. solitarium	A. thaliana	S. cerevisiae	P. abyssi	6
RRYR	2-2515	E. coli	D. melanogaster	H. sapiens	P. solitarium	A. thaliana	S. cerevisiae	P. abyssi	7
RRYR	2-2523	E. coli	D. melanogaster	H. sapiens	P. solitarium	A. thaliana	S. cerevisiae	P. abyssi	7
RRYR	2-2568		D. melanogaster						1
RRYR	2-2584	E. coli						P. abyssi	2
RRYR	2-2621	E. coli						P. abyssi	2
RRYR	2-2643	E. coli	D. melanogaster	H. sapiens	P. solitarium	A. thaliana	S. cerevisiae	P. abyssi	7
RRYR	2-2646	E. coli						P. abyssi	2
RRYR	2-2698	E. coli	D. melanogaster	H. sapiens	P. solitarium	A. thaliana	S. cerevisiae		6
RRYR	2-2785	E. coli							1
RRYR	2-2795	E. coli	D. melanogaster	H. sapiens	P. solitarium	A. thaliana	S. cerevisiae	P. abyssi	7
RRYR	2-2820	E. coli	D. melanogaster	H. sapiens	P. solitarium			P. abyssi	5
RRYR	2-2851	E. coli	D. melanogaster	H. sapiens	P. solitarium	A. thaliana	S. cerevisiae	P. abyssi	7
RRYR	2-2867	E. coli						P. abyssi	2
RRYR	2-2882	E. coli	D. melanogaster	H. sapiens	P. solitarium				4
RRYR	2-2915	E. coli						P. abyssi	2
RRYR	2-2934	E. coli						P. abyssi	2
RRYR	2-2947	E. coli						P. abyssi	2
RRYR	2-3027	E. coli						P. abyssi	2
RRYR	2-3038							P. abyssi	1
RRYR	2-3044	E. coli	D. melanogaster		P. solitarium	A. thaliana	S. cerevisiae	P. abyssi	6
RRYR	2-3057	E. coli							1
RRYR	2-3083								0
RRYR	5-6	E. coli						P. abyssi	2
RRYR	5-15	E. coli			P. solitarium			P. abyssi	3
RRYR	5-66	E. coli						P. abyssi	2
RRYR	5-75	E. coli							1
RYRY	1-104	E. coli	D. melanogaster	H. sapiens	P. solitarium	A. thaliana	S. cerevisiae	P. abyssi	7
RYRY	1-106		D. melanogaster	H. sapiens	P. solitarium	A. thaliana	S. cerevisiae	P. abyssi	6
RYRY	1-482	E. coli	D. melanogaster	H. sapiens	P. solitarium	A. thaliana	S. cerevisiae		6
RYRY	1-500	E. coli						P. abyssi	2
RYRY	1-542	E. coli	D. melanogaster						2
RYRY	1-608	E. coli						P. abyssi	2
RYRY	1-760	E. coli	D. melanogaster	H. sapiens	P. solitarium	A. thaliana	S. cerevisiae	P. abyssi	7
RYRY	1-798							P. abyssi	1
RYRY	1-825				P. solitarium	A. thaliana	S. cerevisiae	P. abyssi	4
RYRY	1-839	E. coli							1
RYRY	1-862	E. coli	D. melanogaster	H. sapiens	P. solitarium	A. thaliana	S. cerevisiae	P. abyssi	7
RYRY	1-942	E. coli	D. melanogaster	H. sapiens	P. solitarium	A. thaliana	S. cerevisiae	P. abyssi	7
RYRY	1-1029	E. coli	D. melanogaster	H. sapiens	P. solitarium	A. thaliana	S. cerevisiae	P. abyssi	7
RYRY	1-1048	E. coli						P. abyssi	2
RYRY	1-1058	E. coli						P. abyssi	2
RYRY	1-1210	E. coli	D. melanogaster	H. sapiens	P. solitarium	A. thaliana	S. cerevisiae	P. abyssi	7
RYRY	1-1212	E. coli	D. melanogaster	H. sapiens	P. solitarium	A. thaliana	S. cerevisiae	P. abyssi	7
RYRY	1-1363	E. coli	D. melanogaster		P. solitarium	A. thaliana	S. cerevisiae	P. abyssi	6
RYRY	1-1378	E. coli	D. melanogaster	H. sapiens	P. solitarium	A. thaliana	S. cerevisiae	P. abyssi	7
RYRY	1-1380	E. coli	D. melanogaster	H. sapiens	P. solitarium	A. thaliana	S. cerevisiae	P. abyssi	7
RYRY	1-1382	E. coli	D. melanogaster	H. sapiens	P. solitarium	A. thaliana	S. cerevisiae	P. abyssi	7
RYRY	2-56	E. coli						P. abyssi	2
RYRY	2-199	E. coli	D. melanogaster	H. sapiens	P. solitarium	A. thaliana	S. cerevisiae	P. abyssi	7
RYRY	2-207	E. coli						P. abyssi	2
RYRY	2-422							P. abyssi	1
RYRY	2-481	E. coli	D. melanogaster	H. sapiens	P. solitarium	A. thaliana	S. cerevisiae	P. abyssi	7
RYRY	2-508	E. coli	D. melanogaster	H. sapiens	P. solitarium	A. thaliana	S. cerevisiae	P. abyssi	7
RYRY	2-919								0
RYRY	2-1150				P. solitarium		S. cerevisiae	P. abyssi	3
RYRY	2-1177	E. coli	D. melanogaster	H. sapiens	P. solitarium	A. thaliana	S. cerevisiae	P. abyssi	7
RYRY	2-1234		D. melanogaster	H. sapiens	P. solitarium	A. thaliana	S. cerevisiae	P. abyssi	6
RYRY	2-1236	E. coli	D. melanogaster	H. sapiens	P. solitarium	A. thaliana	S. cerevisiae	P. abyssi	7
RYRY	2-1335	E. coli						P. abyssi	2
RYRY	2-1537	E. coli			P. solitarium			P. abyssi	3
RYRY	2-1545	E. coli			P. solitarium			P. abyssi	3
RYRY	2-1634	E. coli						P. abyssi	2
RYRY	2-1636	E. coli						P. abyssi	2
RYRY	2-1786	E. coli	D. melanogaster	H. sapiens	P. solitarium	A. thaliana	S. cerevisiae	P. abyssi	7
RYRY	2-1799	E. coli						P. abyssi	2
RYRY	2-1894	E. coli						P. abyssi	2
RYRY	2-1977	E. coli					S. cerevisiae	P. abyssi	3
RYRY	2-2005	E. coli	D. melanogaster	H. sapiens	P. solitarium	A. thaliana	S. cerevisiae		6
RYRY	2-2019	E. coli						P. abyssi	2
RYRY	2-2030	E. coli	D. melanogaster	H. sapiens	P. solitarium	A. thaliana	S. cerevisiae	P. abyssi	7
RYRY	2-2155	E. coli	D. melanogaster	H. sapiens	P. solitarium	A. thaliana	S. cerevisiae	P. abyssi	7
RYRY	2-2164	E. coli						P. abyssi	2
RYRY	2-2299	E. coli						P. abyssi	2
RYRY	2-2301	E. coli	D. melanogaster	H. sapiens	P. solitarium	A. thaliana	S. cerevisiae	P. abyssi	7
RYRY	2-2306							P. abyssi	1
RYRY	2-2362	E. coli	D. melanogaster	H. sapiens	P. solitarium	A. thaliana	S. cerevisiae	P. abyssi	7
RYRY	2-2473		D. melanogaster	H. sapiens	P. solitarium	A. thaliana	S. cerevisiae	P. abyssi	6
RYRY	2-2516	E. coli						P. abyssi	2
RYRY	2-2672	E. coli						P. abyssi	2
RYRY	2-2699	E. coli	D. melanogaster	H. sapiens	P. solitarium	A. thaliana	S. cerevisiae		6
RYRY	2-2768	E. coli	D. melanogaster	H. sapiens	P. solitarium	A. thaliana	S. cerevisiae	P. abyssi	7
RYRY	2-2786	E. coli							1
RYRY	2-2821	E. coli		H. sapiens				P. abyssi	3
RYRY	2-2852	E. coli	D. melanogaster	H. sapiens	P. solitarium	A. thaliana	S. cerevisiae	P. abyssi	7
RYRY	2-2883	E. coli	D. melanogaster	H. sapiens	P. solitarium				4
RYRY	2-2885			H. sapiens					1
RYRY	2-2948	E. coli						P. abyssi	2
RYRY	2-3039	E. coli						P. abyssi	2
RYRY	2-3045	E. coli							1
RYRY	2-3063	E. coli							1
RYRY	5-67	E. coli							1
YYRY	1-117	E. coli						P. abyssi	2
YYRY	1-225								0
YYRY	1-259	E. coli	D. melanogaster	H. sapiens		A. thaliana	S. cerevisiae	P. abyssi	6
YYRY	1-268		D. melanogaster		P. solitarium				2
YYRY	1-333	E. coli						P. abyssi	2
[truncated: 280 more rows]

## Sheet: 5
Short fragments	N-Sf	Species							N-sp
YYRRY	1-13	E. coli						P. abyssi	2
YYRRY	1-243							P. abyssi	1
YYRRY	1-485	E. coli	D. melanogaster	H. sapiens	P. solitarium	A. thaliana	S. cerevisiae		6
YYRRY	1-557								0
YYRRY	1-586	E. coli						P. abyssi	2
YYRRY	1-718	E. coli						P. abyssi	2
YYRRY	1-892	E. coli	D. melanogaster	H. sapiens	P. solitarium	A. thaliana	S. cerevisiae	P. abyssi	7
YYRRY	1-929	E. coli	D. melanogaster	H. sapiens	P. solitarium	A. thaliana	S. cerevisiae	P. abyssi	7
YYRRY	1-1041	E. coli	D. melanogaster	H. sapiens	P. solitarium	A. thaliana	S. cerevisiae	P. abyssi	7
YYRRY	1-1097			H. sapiens	P. solitarium	A. thaliana		P. abyssi	4
YYRRY	1-1184							P. abyssi	1
YYRRY	1-1262								0
YYRRY	1-1282							P. abyssi	1
YYRRY	2-33	E. coli						P. abyssi	2
YYRRY	2-46							P. abyssi	1
YYRRY	2-204		D. melanogaster	H. sapiens	P. solitarium	A. thaliana	S. cerevisiae	P. abyssi	6
YYRRY	2-494	E. coli	D. melanogaster	H. sapiens	P. solitarium	A. thaliana	S. cerevisiae	P. abyssi	7
YYRRY	2-505	E. coli						P. abyssi	2
YYRRY	2-922	E. coli	D. melanogaster	H. sapiens	P. solitarium	A. thaliana	S. cerevisiae	P. abyssi	7
YYRRY	2-942	E. coli	D. melanogaster	H. sapiens	P. solitarium	A. thaliana	S. cerevisiae	P. abyssi	7
YYRRY	2-969								0
YYRRY	2-1205	E. coli							1
YYRRY	2-1397	E. coli	D. melanogaster	H. sapiens	P. solitarium	A. thaliana	S. cerevisiae		6
YYRRY	2-1481		D. melanogaster	H. sapiens	P. solitarium	A. thaliana	S. cerevisiae	P. abyssi	6
YYRRY	2-1485	E. coli	D. melanogaster	H. sapiens	P. solitarium	A. thaliana	S. cerevisiae	P. abyssi	7
YYRRY	2-1534	E. coli			P. solitarium			P. abyssi	3
YYRRY	2-1796	E. coli						P. abyssi	2
YYRRY	2-1858		D. melanogaster	H. sapiens	P. solitarium	A. thaliana	S. cerevisiae	P. abyssi	6
YYRRY	2-2016							P. abyssi	1
YYRRY	2-2027	E. coli	D. melanogaster	H. sapiens	P. solitarium	A. thaliana	S. cerevisiae	P. abyssi	7
YYRRY	2-2085	E. coli						P. abyssi	2
YYRRY	2-2148	E. coli						P. abyssi	2
YYRRY	2-2198	E. coli	D. melanogaster	H. sapiens	P. solitarium	A. thaliana	S. cerevisiae	P. abyssi	7
YYRRY	2-2215							P. abyssi	1
YYRRY	2-2387	E. coli						P. abyssi	2
YYRRY	2-2436	E. coli	D. melanogaster	H. sapiens	P. solitarium	A. thaliana	S. cerevisiae	P. abyssi	7
YYRRY	2-2536	E. coli	D. melanogaster	H. sapiens	P. solitarium	A. thaliana	S. cerevisiae	P. abyssi	7
YYRRY	2-2582							P. abyssi	1
YYRRY	2-2675	E. coli						P. abyssi	2
YYRRY	2-2696	E. coli	D. melanogaster	H. sapiens	P. solitarium	A. thaliana	S. cerevisiae		6
YYRRY	2-2702	E. coli	D. melanogaster	H. sapiens	P. solitarium	A. thaliana	S. cerevisiae	P. abyssi	7
YYRRY	2-2801	E. coli	D. melanogaster	H. sapiens	P. solitarium	A. thaliana	S. cerevisiae		6
YYRRY	2-2849	E. coli		H. sapiens	P. solitarium	A. thaliana	S. cerevisiae	P. abyssi	6
YYRRY	2-2880	E. coli		H. sapiens	P. solitarium	A. thaliana	S. cerevisiae	P. abyssi	6
YYRRY	2-3025	E. coli						P. abyssi	2
YYRRY	2-3067							P. abyssi	1
YYRRY	2-3081	E. coli		H. sapiens		A. thaliana		P. abyssi	4
YYRRY	5-4	E. coli	D. melanogaster	H. sapiens	P. solitarium	A. thaliana	S. cerevisiae		6
YYRRY	5-64							P. abyssi	1
YRRYY	1-14	E. coli						P. abyssi	2
YRRYY	1-113							P. abyssi	1
YRRYY	1-135	E. coli						P. abyssi	2
YRRYY	1-255	E. coli			P. solitarium	A. thaliana	S. cerevisiae	P. abyssi	5
YRRYY	1-553	E. coli							1
YRRYY	1-582							P. abyssi	1
YRRYY	1-769	E. coli	D. melanogaster	H. sapiens	P. solitarium	A. thaliana	S. cerevisiae	P. abyssi	7
YRRYY	1-865	E. coli	D. melanogaster	H. sapiens	P. solitarium	A. thaliana	S. cerevisiae	P. abyssi	7
YRRYY	1-925	E. coli	D. melanogaster	H. sapiens	P. solitarium	A. thaliana	S. cerevisiae	P. abyssi	7
YRRYY	1-930	E. coli	D. melanogaster	H. sapiens	P. solitarium	A. thaliana	S. cerevisiae	P. abyssi	7
YRRYY	1-1032	E. coli	D. melanogaster	H. sapiens	P. solitarium	A. thaliana	S. cerevisiae	P. abyssi	7
[truncated: 1,883 more rows]

## Sheet: 6
Short fragments	N-Sf	Species							N-sp
[truncated: 1,640 more rows]

## Sheet: 7
Short fragments	N-Sf	Species							N-sp
[truncated: 1,391 more rows]

[truncated: 8 more sheets: 8, 9, 10, 11, 12, 13, 14, 15]
