# Supplementary material for: Reconstruction of the rRNA Sequences of LUCA, with Bioinformatic Implication of the Local Similarities Shared by Them
Source: Biology (Basel). 2022 May 29;11(6):837. doi: 10.3390/biology11060837 (PMC9219793; doi:10.3390/biology11060837)
Supplement: Supplementary file 1 [file biology-11-00837-s001.zip › Table S7.xlsx]

## Sheet: Table S6
Supplementary Table 7

## Sheet: 2
Short fragments	N-Sf	Species							N-sp
UU	1-3							P. abyssi	1
UU	1-13	E. coli						P. abyssi	2
UU	1-243							P. abyssi	1
UU	1-428	E. coli						P. abyssi	2
UU	1-429	E. coli						P. abyssi	2
UU	1-430							P. abyssi	1
UU	1-528	E. coli	D. melanogaster	H. sapiens	P. solitarium	A. thaliana	S. cerevisiae	P. abyssi	7
UU	1-556	E. coli							1
UU	1-557	E. coli							1
UU	1-620	E. coli						P. abyssi	2
UU	1-756	E. coli						P. abyssi	2
UU	1-801		D. melanogaster		P. solitarium				2
UU	1-842	E. coli						P. abyssi	2
UU	1-892	E. coli	D. melanogaster	H. sapiens	P. solitarium	A. thaliana	S. cerevisiae	P. abyssi	7
UU	1-928	E. coli						P. abyssi	2
UU	1-929	E. coli	D. melanogaster	H. sapiens	P. solitarium	A. thaliana	S. cerevisiae	P. abyssi	7
UU	1-933	E. coli	D. melanogaster	H. sapiens	P. solitarium	A. thaliana	S. cerevisiae	P. abyssi	7
UU	1-1066	E. coli	D. melanogaster	H. sapiens	P. solitarium	A. thaliana	S. cerevisiae	P. abyssi	7
UU	1-1101	E. coli						P. abyssi	2
UU	1-1241					A. thaliana			1
UU	1-1286		D. melanogaster					P. abyssi	2
UU	1-1292	E. coli							1
UU	1-1376	E. coli	D. melanogaster	H. sapiens	P. solitarium	A. thaliana	S. cerevisiae	P. abyssi	7
UU	2-98								0
UU	2-99	E. coli							1
UU	2-311	E. coli			P. solitarium			P. abyssi	3
UU	2-338								0
UU	2-415								0
UU	2-469								0
UU	2-574								0
UU	2-670	E. coli							1
UU	2-671	E. coli							1
UU	2-672	E. coli	D. melanogaster	H. sapiens	P. solitarium	A. thaliana	S. cerevisiae	P. abyssi	7
UU	2-692	E. coli	D. melanogaster					P. abyssi	3
UU	2-718							P. abyssi	1
UU	2-946	E. coli	D. melanogaster	H. sapiens	P. solitarium	A. thaliana	S. cerevisiae	P. abyssi	7
UU	2-1205	E. coli							1
UU	2-1210	E. coli						P. abyssi	2
UU	2-1226	E. coli						P. abyssi	2
UU	2-1227	E. coli						P. abyssi	2
UU	2-1344								0
UU	2-1453	E. coli	D. melanogaster	H. sapiens	P. solitarium	A. thaliana	S. cerevisiae	P. abyssi	7
UU	2-1466	E. coli							1
UU	2-1481		D. melanogaster		P. solitarium	A. thaliana	S. cerevisiae	P. abyssi	5
UU	2-1534	E. coli	D. melanogaster	H. sapiens	P. solitarium	A. thaliana	S. cerevisiae	P. abyssi	7
UU	2-1540	E. coli	D. melanogaster		P. solitarium	A. thaliana	S. cerevisiae	P. abyssi	6
UU	2-1728							P. abyssi	1
UU	2-1881	E. coli	D. melanogaster	H. sapiens	P. solitarium	A. thaliana	S. cerevisiae	P. abyssi	7
UU	2-1967	E. coli		H. sapiens	P. solitarium	A. thaliana		P. abyssi	5
UU	2-1968	E. coli		H. sapiens	P. solitarium	A. thaliana		P. abyssi	5
UU	2-2134	E. coli						P. abyssi	2
UU	2-2265	E. coli	D. melanogaster	H. sapiens	P. solitarium	A. thaliana	S. cerevisiae	P. abyssi	7
UU	2-2266	E. coli						P. abyssi	2
UU	2-2282				P. solitarium	A. thaliana	S. cerevisiae	P. abyssi	4
UU	2-2293								0
UU	2-2322	E. coli	D. melanogaster						2
UU	2-2371	E. coli			P. solitarium	A. thaliana			3
UU	2-2435	E. coli	D. melanogaster	H. sapiens	P. solitarium	A. thaliana	S. cerevisiae	P. abyssi	7
UU	2-2436	E. coli	D. melanogaster	H. sapiens	P. solitarium	A. thaliana	S. cerevisiae	P. abyssi	7
UU	2-2687	E. coli	D. melanogaster	H. sapiens	P. solitarium	A. thaliana	S. cerevisiae		6
UU	2-2688	E. coli	D. melanogaster	H. sapiens	P. solitarium	A. thaliana	S. cerevisiae	P. abyssi	7
UU	2-2750	E. coli	D. melanogaster	H. sapiens	P. solitarium	A. thaliana	S. cerevisiae	P. abyssi	7
UU	2-2758	E. coli						P. abyssi	2
UU	2-2780	E. coli	D. melanogaster	H. sapiens	P. solitarium	A. thaliana	S. cerevisiae	P. abyssi	7
UU	2-2800	E. coli							1
UU	2-2892	E. coli	D. melanogaster	H. sapiens		A. thaliana		P. abyssi	5
UU	2-2987							P. abyssi	1
UU	2-3025	E. coli						P. abyssi	2
UU	2-3066	E. coli							1
UU	2-3097	E. coli							1
UU	2-3098								0
UU	5-1								0
UU	5-40							P. abyssi	1
UU	5-55							P. abyssi	1
UG	1-14	E. coli				A. thaliana		P. abyssi	3
UG	1-20	E. coli						P. abyssi	2
UG	1-57	E. coli						P. abyssi	2
UG	1-109	E. coli	D. melanogaster	H. sapiens	P. solitarium	A. thaliana	S. cerevisiae		6
UG	1-214								0
UG	1-220	E. coli						P. abyssi	2
UG	1-226								0
UG	1-244		D. melanogaster	H. sapiens		A. thaliana	S. cerevisiae	P. abyssi	5
UG	1-247	E. coli						P. abyssi	2
UG	1-271								0
UG	1-287	E. coli						P. abyssi	2
UG	1-314	E. coli	D. melanogaster	H. sapiens	P. solitarium	A. thaliana	S. cerevisiae	P. abyssi	7
UG	1-366	E. coli						P. abyssi	2
UG	1-396	E. coli						P. abyssi	2
UG	1-431								0
UG	1-483	E. coli	D. melanogaster	H. sapiens	P. solitarium	A. thaliana	S. cerevisiae	P. abyssi	7
UG	1-532	E. coli	D. melanogaster	H. sapiens	P. solitarium	A. thaliana	S. cerevisiae	P. abyssi	7
UG	1-558	E. coli							1
UG	1-570	E. coli							1
UG	1-572	E. coli	D. melanogaster		P. solitarium	A. thaliana	S. cerevisiae		5
UG	1-600	E. coli	D. melanogaster						2
UG	1-612	E. coli						P. abyssi	2
UG	1-621	E. coli						P. abyssi	2
UG	1-660	E. coli	D. melanogaster	H. sapiens	P. solitarium	A. thaliana	S. cerevisiae	P. abyssi	7
UG	1-725							P. abyssi	1
UG	1-788	E. coli	D. melanogaster	H. sapiens	P. solitarium	A. thaliana	S. cerevisiae	P. abyssi	7
UG	1-799							P. abyssi	1
UG	1-802		D. melanogaster		P. solitarium				2
UG	1-826							P. abyssi	1
UG	1-856	E. coli						P. abyssi	2
UG	1-893	E. coli	D. melanogaster	H. sapiens	P. solitarium	A. thaliana	S. cerevisiae	P. abyssi	7
UG	1-916	E. coli	D. melanogaster	H. sapiens	P. solitarium	A. thaliana	S. cerevisiae	P. abyssi	7
UG	1-923	E. coli	D. melanogaster	H. sapiens	P. solitarium	A. thaliana	S. cerevisiae	P. abyssi	7
UG	1-976				P. solitarium			P. abyssi	2
UG	1-1025	E. coli	D. melanogaster	H. sapiens	P. solitarium	A. thaliana	S. cerevisiae		6
UG	1-1028	E. coli	D. melanogaster	H. sapiens	P. solitarium	A. thaliana	S. cerevisiae	P. abyssi	7
UG	1-1032	E. coli	D. melanogaster	H. sapiens	P. solitarium	A. thaliana	S. cerevisiae	P. abyssi	7
UG	1-1049	E. coli	D. melanogaster	H. sapiens	P. solitarium	A. thaliana	S. cerevisiae		6
UG	1-1054	E. coli	D. melanogaster		P. solitarium		S. cerevisiae	P. abyssi	5
UG	1-1059	E. coli	D. melanogaster	H. sapiens	P. solitarium	A. thaliana	S. cerevisiae		6
UG	1-1102	E. coli						P. abyssi	2
UG	1-1143	E. coli						P. abyssi	2
UG	1-1190	E. coli	D. melanogaster	H. sapiens	P. solitarium	A. thaliana	S. cerevisiae	P. abyssi	7
UG	1-1204		D. melanogaster		P. solitarium	A. thaliana	S. cerevisiae		4
UG	1-1225	E. coli	D. melanogaster	H. sapiens	P. solitarium	A. thaliana	S. cerevisiae	P. abyssi	7
UG	1-1237							P. abyssi	1
UG	1-1242								0
UG	1-1300	E. coli	D. melanogaster	H. sapiens	P. solitarium	A. thaliana	S. cerevisiae	P. abyssi	7
UG	1-1358	E. coli							1
UG	1-1377	E. coli	D. melanogaster	H. sapiens	P. solitarium	A. thaliana	S. cerevisiae	P. abyssi	7
UG	1-1458	E. coli	D. melanogaster						2
UG	1-1508	E. coli	D. melanogaster	H. sapiens	P. solitarium	A. thaliana	S. cerevisiae		6
UG	1-1514	E. coli							1
UG	2-22								0
UG	2-25	E. coli						P. abyssi	2
UG	2-29	E. coli						P. abyssi	2
UG	2-50	E. coli							1
UG	2-59	E. coli						P. abyssi	2
UG	2-67	E. coli						P. abyssi	2
UG	2-100								0
UG	2-119	E. coli						P. abyssi	2
UG	2-195	E. coli						P. abyssi	2
UG	2-336								0
UG	2-354	E. coli			P. solitarium	A. thaliana	S. cerevisiae	P. abyssi	5
UG	2-376	E. coli		H. sapiens	P. solitarium	A. thaliana	S. cerevisiae	P. abyssi	6
UG	2-455	E. coli	D. melanogaster				S. cerevisiae	P. abyssi	4
UG	2-514	E. coli	D. melanogaster		P. solitarium		S. cerevisiae	P. abyssi	5
UG	2-525		D. melanogaster	H. sapiens	P. solitarium	A. thaliana	S. cerevisiae	P. abyssi	6
UG	2-549	E. coli					S. cerevisiae	P. abyssi	3
UG	2-561	E. coli	D. melanogaster	H. sapiens	P. solitarium	A. thaliana	S. cerevisiae	P. abyssi	7
UG	2-571								0
UG	2-673	E. coli	D. melanogaster	H. sapiens	P. solitarium	A. thaliana	S. cerevisiae	P. abyssi	7
UG	2-696		D. melanogaster				S. cerevisiae		2
UG	2-700	E. coli			P. solitarium	A. thaliana	S. cerevisiae		4
UG	2-702							P. abyssi	1
UG	2-776				P. solitarium		S. cerevisiae		2
UG	2-829	E. coli	D. melanogaster	H. sapiens	P. solitarium	A. thaliana	S. cerevisiae		6
UG	2-838	E. coli	D. melanogaster		P. solitarium		S. cerevisiae	P. abyssi	5
UG	2-859	E. coli	D. melanogaster	H. sapiens	P. solitarium	A. thaliana	S. cerevisiae	P. abyssi	7
UG	2-875							P. abyssi	1
UG	2-883	E. coli	D. melanogaster	H. sapiens	P. solitarium	A. thaliana	S. cerevisiae	P. abyssi	7
UG	2-898	E. coli				A. thaliana		P. abyssi	3
UG	2-903	E. coli	D. melanogaster	H. sapiens	P. solitarium	A. thaliana	S. cerevisiae		6
UG	2-915	E. coli						P. abyssi	2
UG	2-920								0
UG	2-943	E. coli	D. melanogaster	H. sapiens	P. solitarium	A. thaliana	S. cerevisiae	P. abyssi	7
UG	2-1005	E. coli	D. melanogaster	H. sapiens	P. solitarium	A. thaliana	S. cerevisiae	P. abyssi	7
UG	2-1009							P. abyssi	1
UG	2-1151				P. solitarium	A. thaliana		P. abyssi	3
UG	2-1162	E. coli						P. abyssi	2
UG	2-1206	E. coli							1
UG	2-1235		D. melanogaster	H. sapiens	P. solitarium	A. thaliana	S. cerevisiae	P. abyssi	6
UG	2-1275	E. coli	D. melanogaster	H. sapiens	P. solitarium	A. thaliana	S. cerevisiae	P. abyssi	7
UG	2-1325								0
UG	2-1341	E. coli		H. sapiens					2
UG	2-1374	E. coli	D. melanogaster	H. sapiens	P. solitarium			P. abyssi	5
UG	2-1389	E. coli		H. sapiens	P. solitarium	A. thaliana	S. cerevisiae		5
UG	2-1423	E. coli	D. melanogaster		P. solitarium	A. thaliana	S. cerevisiae	P. abyssi	6
UG	2-1544	E. coli			P. solitarium				2
UG	2-1586							P. abyssi	1
UG	2-1734								0
UG	2-1781								0
UG	2-1806	E. coli						P. abyssi	2
UG	2-1895		D. melanogaster	H. sapiens	P. solitarium	A. thaliana	S. cerevisiae	P. abyssi	6
UG	2-1908	E. coli							1
UG	2-1946							P. abyssi	1
UG	2-1965	E. coli	D. melanogaster	H. sapiens	P. solitarium	A. thaliana	S. cerevisiae	P. abyssi	7
UG	2-1988	E. coli	D. melanogaster						2
UG	2-2006		D. melanogaster	H. sapiens	P. solitarium	A. thaliana	S. cerevisiae	P. abyssi	6
UG	2-2017	E. coli	D. melanogaster	H. sapiens	P. solitarium	A. thaliana	S. cerevisiae		6
UG	2-2024	E. coli	D. melanogaster	H. sapiens	P. solitarium	A. thaliana	S. cerevisiae	P. abyssi	7
UG	2-2031	E. coli	D. melanogaster	H. sapiens	P. solitarium	A. thaliana	S. cerevisiae	P. abyssi	7
UG	2-2135	E. coli						P. abyssi	2
UG	2-2182	E. coli	D. melanogaster	H. sapiens	P. solitarium	A. thaliana	S. cerevisiae	P. abyssi	7
UG	2-2202	E. coli							1
UG	2-2219	E. coli							1
UG	2-2259	E. coli						P. abyssi	2
UG	2-2270							P. abyssi	1
UG	2-2277	E. coli	D. melanogaster	H. sapiens	P. solitarium		S. cerevisiae	P. abyssi	6
UG	2-2283	E. coli	D. melanogaster		P. solitarium	A. thaliana	S. cerevisiae	P. abyssi	6
UG	2-2290	E. coli			P. solitarium	A. thaliana			3
UG	2-2296								0
UG	2-2300	E. coli						P. abyssi	2
UG	2-2302	E. coli	D. melanogaster	H. sapiens	P. solitarium	A. thaliana	S. cerevisiae		6
UG	2-2313	E. coli	D. melanogaster	H. sapiens	P. solitarium	A. thaliana	S. cerevisiae		6
UG	2-2323	E. coli							1
UG	2-2343								0
UG	2-2346	E. coli	D. melanogaster					P. abyssi	3
UG	2-2358	E. coli	D. melanogaster	H. sapiens	P. solitarium	A. thaliana	S. cerevisiae	P. abyssi	7
UG	2-2428	E. coli		H. sapiens	P. solitarium	A. thaliana	S. cerevisiae	P. abyssi	6
UG	2-2437	E. coli	D. melanogaster	H. sapiens	P. solitarium	A. thaliana	S. cerevisiae	P. abyssi	7
UG	2-2441	E. coli	D. melanogaster	H. sapiens	P. solitarium	A. thaliana	S. cerevisiae	P. abyssi	7
UG	2-2517	E. coli						P. abyssi	2
UG	2-2537	E. coli	D. melanogaster	H. sapiens	P. solitarium	A. thaliana	S. cerevisiae	P. abyssi	7
UG	2-2541	E. coli						P. abyssi	2
UG	2-2604	E. coli							1
UG	2-2689	E. coli	D. melanogaster	H. sapiens	P. solitarium	A. thaliana	S. cerevisiae	P. abyssi	7
UG	2-2700	E. coli	D. melanogaster	H. sapiens	P. solitarium	A. thaliana	S. cerevisiae	P. abyssi	7
UG	2-2718	E. coli						P. abyssi	2
UG	2-2724	E. coli			P. solitarium			P. abyssi	3
UG	2-2748	E. coli	D. melanogaster	H. sapiens	P. solitarium	A. thaliana	S. cerevisiae	P. abyssi	7
UG	2-2776	E. coli	D. melanogaster	H. sapiens	P. solitarium	A. thaliana	S. cerevisiae	P. abyssi	7
UG	2-2792	E. coli	D. melanogaster	H. sapiens	P. solitarium	A. thaliana	S. cerevisiae	P. abyssi	7
UG	2-2816			H. sapiens	P. solitarium	A. thaliana	S. cerevisiae		4
UG	2-2833	E. coli						P. abyssi	2
UG	2-2844	E. coli					S. cerevisiae	P. abyssi	3
UG	2-2869	E. coli							1
UG	2-2881	E. coli	D. melanogaster	H. sapiens	P. solitarium	A. thaliana	S. cerevisiae	P. abyssi	7
UG	2-2884	E. coli		H. sapiens					2
UG	2-2893	E. coli	D. melanogaster	H. sapiens	P. solitarium	A. thaliana	S. cerevisiae	P. abyssi	7
UG	2-2943	E. coli	D. melanogaster	H. sapiens	P. solitarium	A. thaliana	S. cerevisiae	P. abyssi	7
UG	2-3026	E. coli						P. abyssi	2
UG	2-3040	E. coli	D. melanogaster		P. solitarium	A. thaliana	S. cerevisiae	P. abyssi	6
UG	2-3064								0
UG	5-100	E. coli							1
GA	1-15	E. coli				A. thaliana		P. abyssi	3
GA	1-65	E. coli							1
GA	1-91								0
GA	1-133	E. coli						P. abyssi	2
GA	1-144	E. coli		H. sapiens	P. solitarium	A. thaliana	S. cerevisiae	P. abyssi	6
GA	1-163		D. melanogaster						1
GA	1-197		D. melanogaster	H. sapiens	P. solitarium	A. thaliana	S. cerevisiae	P. abyssi	6
GA	1-272	E. coli						P. abyssi	2
GA	1-288	E. coli						P. abyssi	2
GA	1-290	E. coli						P. abyssi	2
GA	1-296	E. coli	D. melanogaster	H. sapiens		A. thaliana	S. cerevisiae	P. abyssi	6
GA	1-315	E. coli	D. melanogaster	H. sapiens	P. solitarium	A. thaliana	S. cerevisiae	P. abyssi	7
GA	1-317	E. coli	D. melanogaster	H. sapiens	P. solitarium	A. thaliana	S. cerevisiae	P. abyssi	7
GA	1-353	E. coli						P. abyssi	2
GA	1-371							P. abyssi	1
GA	1-379	E. coli	D. melanogaster	H. sapiens	P. solitarium	A. thaliana	S. cerevisiae	P. abyssi	7
GA	1-387		D. melanogaster	H. sapiens	P. solitarium	A. thaliana	S. cerevisiae	P. abyssi	6
GA	1-460	E. coli		H. sapiens	P. solitarium	A. thaliana	S. cerevisiae	P. abyssi	6
GA	1-573	E. coli						P. abyssi	2
GA	1-607	E. coli						P. abyssi	2
GA	1-630			H. sapiens				P. abyssi	2
GA	1-632	E. coli	D. melanogaster					P. abyssi	3
GA	1-661	E. coli	D. melanogaster	H. sapiens	P. solitarium	A. thaliana	S. cerevisiae	P. abyssi	7
GA	1-679	E. coli					S. cerevisiae		2
GA	1-682	E. coli	D. melanogaster	H. sapiens	P. solitarium	A. thaliana	S. cerevisiae	P. abyssi	7
GA	1-695	E. coli	D. melanogaster	H. sapiens	P. solitarium	A. thaliana	S. cerevisiae	P. abyssi	7
GA	1-720	E. coli						P. abyssi	2
GA	1-726							P. abyssi	1
GA	1-733	E. coli	D. melanogaster	H. sapiens	P. solitarium	A. thaliana	S. cerevisiae	P. abyssi	7
GA	1-744	E. coli			P. solitarium		S. cerevisiae	P. abyssi	4
GA	1-748		D. melanogaster	H. sapiens	P. solitarium	A. thaliana	S. cerevisiae	P. abyssi	6
GA	1-754	E. coli	D. melanogaster	H. sapiens	P. solitarium	A. thaliana	S. cerevisiae	P. abyssi	7
GA	1-759	E. coli	D. melanogaster	H. sapiens	P. solitarium	A. thaliana	S. cerevisiae	P. abyssi	7
GA	1-786	E. coli	D. melanogaster	H. sapiens		A. thaliana		P. abyssi	5
GA	1-814							P. abyssi	1
GA	1-830								0
GA	1-860	E. coli		H. sapiens	P. solitarium	A. thaliana	S. cerevisiae	P. abyssi	6
GA	1-889	E. coli	D. melanogaster	H. sapiens	P. solitarium	A. thaliana	S. cerevisiae	P. abyssi	7
GA	1-918	E. coli	D. melanogaster	H. sapiens	P. solitarium	A. thaliana	S. cerevisiae	P. abyssi	7
GA	1-936	E. coli	D. melanogaster	H. sapiens	P. solitarium	A. thaliana	S. cerevisiae	P. abyssi	7
GA	1-949	E. coli				A. thaliana	S. cerevisiae	P. abyssi	4
GA	1-966	E. coli		H. sapiens	P. solitarium	A. thaliana	S. cerevisiae	P. abyssi	6
GA	1-977				P. solitarium			P. abyssi	2
GA	1-989	E. coli						P. abyssi	2
GA	1-1055	E. coli	D. melanogaster	H. sapiens	P. solitarium	A. thaliana	S. cerevisiae	P. abyssi	7
GA	1-1080	E. coli	D. melanogaster	H. sapiens	P. solitarium	A. thaliana	S. cerevisiae	P. abyssi	7
GA	1-1140	E. coli	D. melanogaster	H. sapiens	P. solitarium	A. thaliana	S. cerevisiae	P. abyssi	7
GA	1-1150	E. coli						P. abyssi	2
GA	1-1160	E. coli						P. abyssi	2
GA	1-1163	E. coli			P. solitarium	A. thaliana	S. cerevisiae	P. abyssi	5
GA	1-1175	E. coli						P. abyssi	2
GA	1-1245	E. coli						P. abyssi	2
GA	1-1294				P. solitarium	A. thaliana	S. cerevisiae		3
GA	1-1316	E. coli	D. melanogaster	H. sapiens				P. abyssi	4
GA	1-1359	E. coli						P. abyssi	2
GA	1-1418	E. coli	D. melanogaster	H. sapiens	P. solitarium	A. thaliana	S. cerevisiae	P. abyssi	7
GA	1-1453							P. abyssi	1
GA	1-1468	E. coli		H. sapiens				P. abyssi	3
GA	1-1503	E. coli	D. melanogaster	H. sapiens	P. solitarium	A. thaliana	S. cerevisiae	P. abyssi	7
GA	1-1516	E. coli	D. melanogaster	H. sapiens	P. solitarium	A. thaliana	S. cerevisiae	P. abyssi	7
GA	2-27	E. coli						P. abyssi	2
GA	2-43	E. coli							1
GA	2-48	E. coli						P. abyssi	2
GA	2-51	E. coli						P. abyssi	2
GA	2-70	E. coli						P. abyssi	2
GA	2-83							P. abyssi	1
GA	2-109	E. coli						P. abyssi	2
GA	2-116	E. coli						P. abyssi	2
GA	2-182	E. coli						P. abyssi	2
GA	2-191	E. coli	D. melanogaster	H. sapiens	P. solitarium	A. thaliana	S. cerevisiae	P. abyssi	7
GA	2-196	E. coli						P. abyssi	2
GA	2-214	E. coli	D. melanogaster	H. sapiens	P. solitarium	A. thaliana	S. cerevisiae		6
GA	2-217	E. coli	D. melanogaster	H. sapiens	P. solitarium	A. thaliana	S. cerevisiae	P. abyssi	7
GA	2-222	E. coli	D. melanogaster	H. sapiens	P. solitarium	A. thaliana	S. cerevisiae	P. abyssi	7
GA	2-234	E. coli	D. melanogaster	H. sapiens	P. solitarium	A. thaliana	S. cerevisiae	P. abyssi	7
GA	2-252	E. coli	D. melanogaster	H. sapiens	P. solitarium	A. thaliana	S. cerevisiae	P. abyssi	7
GA	2-256	E. coli	D. melanogaster	H. sapiens	P. solitarium	A. thaliana	S. cerevisiae	P. abyssi	7
GA	2-266			H. sapiens	P. solitarium	A. thaliana			3
GA	2-317								0
GA	2-345	E. coli						P. abyssi	2
GA	2-356	E. coli		H. sapiens	P. solitarium	A. thaliana	S. cerevisiae	P. abyssi	6
GA	2-371			H. sapiens	P. solitarium	A. thaliana	S. cerevisiae	P. abyssi	5
GA	2-377	E. coli			P. solitarium	A. thaliana	S. cerevisiae	P. abyssi	5
GA	2-392		D. melanogaster						1
GA	2-420	E. coli	D. melanogaster	H. sapiens	P. solitarium	A. thaliana	S. cerevisiae	P. abyssi	7
GA	2-438							P. abyssi	1
GA	2-450	E. coli						P. abyssi	2
GA	2-492	E. coli	D. melanogaster	H. sapiens	P. solitarium	A. thaliana	S. cerevisiae	P. abyssi	7
GA	2-496	E. coli	D. melanogaster	H. sapiens	P. solitarium	A. thaliana	S. cerevisiae	P. abyssi	7
GA	2-502	E. coli			P. solitarium	A. thaliana	S. cerevisiae	P. abyssi	5
GA	2-515	E. coli	D. melanogaster		P. solitarium	A. thaliana	S. cerevisiae	P. abyssi	6
GA	2-519	E. coli	D. melanogaster	H. sapiens	P. solitarium		S. cerevisiae	P. abyssi	6
GA	2-526	E. coli	D. melanogaster	H. sapiens		A. thaliana	S. cerevisiae	P. abyssi	6
GA	2-556	E. coli						P. abyssi	2
GA	2-562	E. coli	D. melanogaster	H. sapiens	P. solitarium	A. thaliana	S. cerevisiae	P. abyssi	7
GA	2-674		D. melanogaster	H. sapiens	P. solitarium	A. thaliana	S. cerevisiae	P. abyssi	6
GA	2-689	E. coli	D. melanogaster	H. sapiens	P. solitarium	A. thaliana	S. cerevisiae	P. abyssi	7
GA	2-706							P. abyssi	1
GA	2-738	E. coli						P. abyssi	2
GA	2-744	E. coli		H. sapiens				P. abyssi	3
GA	2-777			H. sapiens	P. solitarium	A. thaliana	S. cerevisiae	P. abyssi	5
GA	2-804	E. coli	D. melanogaster	H. sapiens	P. solitarium	A. thaliana	S. cerevisiae	P. abyssi	7
GA	2-809	E. coli	D. melanogaster	H. sapiens	P. solitarium	A. thaliana	S. cerevisiae	P. abyssi	7
GA	2-819	E. coli	D. melanogaster	H. sapiens	P. solitarium	A. thaliana	S. cerevisiae	P. abyssi	7
GA	2-839	E. coli	D. melanogaster	H. sapiens	P. solitarium		S. cerevisiae	P. abyssi	6
GA	2-861	E. coli	D. melanogaster	H. sapiens	P. solitarium	A. thaliana	S. cerevisiae	P. abyssi	7
GA	2-899	E. coli	D. melanogaster	H. sapiens		A. thaliana		P. abyssi	5
GA	2-916	E. coli	D. melanogaster	H. sapiens	P. solitarium	A. thaliana	S. cerevisiae	P. abyssi	7
GA	2-928		D. melanogaster	H. sapiens	P. solitarium	A. thaliana	S. cerevisiae	P. abyssi	6
GA	2-937	E. coli						P. abyssi	2
GA	2-954	E. coli	D. melanogaster	H. sapiens	P. solitarium	A. thaliana	S. cerevisiae	P. abyssi	7
GA	2-999	E. coli						P. abyssi	2
GA	2-1006		D. melanogaster	H. sapiens	P. solitarium	A. thaliana	S. cerevisiae	P. abyssi	6
GA	2-1053	E. coli						P. abyssi	2
GA	2-1071							P. abyssi	1
GA	2-1079	E. coli		H. sapiens				P. abyssi	3
GA	2-1111				P. solitarium	A. thaliana	S. cerevisiae	P. abyssi	4
GA	2-1113	E. coli						P. abyssi	2
GA	2-1117	E. coli							1
GA	2-1128	E. coli						P. abyssi	2
GA	2-1192	E. coli		H. sapiens	P. solitarium	A. thaliana	S. cerevisiae	P. abyssi	6
GA	2-1201	E. coli						P. abyssi	2
GA	2-1213	E. coli	D. melanogaster	H. sapiens	P. solitarium	A. thaliana	S. cerevisiae	P. abyssi	7
GA	2-1232	E. coli	D. melanogaster	H. sapiens	P. solitarium	A. thaliana	S. cerevisiae	P. abyssi	7
GA	2-1255	E. coli	D. melanogaster	H. sapiens	P. solitarium	A. thaliana	S. cerevisiae	P. abyssi	7
GA	2-1270	E. coli		H. sapiens	P. solitarium	A. thaliana	S. cerevisiae	P. abyssi	6
GA	2-1300	E. coli						P. abyssi	2
GA	2-1309								0
GA	2-1352	E. coli	D. melanogaster	H. sapiens			S. cerevisiae	P. abyssi	5
GA	2-1376	E. coli	D. melanogaster	H. sapiens			S. cerevisiae	P. abyssi	5
GA	2-1390								0
GA	2-1392	E. coli							1
GA	2-1424	E. coli	D. melanogaster	H. sapiens		A. thaliana	S. cerevisiae	P. abyssi	6
GA	2-1426		D. melanogaster	H. sapiens	P. solitarium	A. thaliana	S. cerevisiae	P. abyssi	6
GA	2-1440		D. melanogaster	H. sapiens	P. solitarium	A. thaliana	S. cerevisiae		5
GA	2-1499	E. coli							1
GA	2-1587	E. coli	D. melanogaster	H. sapiens	P. solitarium	A. thaliana	S. cerevisiae	P. abyssi	7
GA	2-1605							P. abyssi	1
GA	2-1683	E. coli	D. melanogaster					P. abyssi	3
GA	2-1751	E. coli	D. melanogaster	H. sapiens	P. solitarium	A. thaliana	S. cerevisiae	P. abyssi	7
GA	2-1798	E. coli						P. abyssi	2
GA	2-1817	E. coli	D. melanogaster	H. sapiens	P. solitarium	A. thaliana	S. cerevisiae	P. abyssi	7
GA	2-1838	E. coli	D. melanogaster	H. sapiens	P. solitarium	A. thaliana	S. cerevisiae		6
GA	2-1854	E. coli	D. melanogaster	H. sapiens	P. solitarium	A. thaliana	S. cerevisiae	P. abyssi	7
GA	2-1886	E. coli	D. melanogaster	H. sapiens	P. solitarium	A. thaliana	S. cerevisiae	P. abyssi	7
GA	2-1888	E. coli						P. abyssi	2
GA	2-1947							P. abyssi	1
GA	2-1962		D. melanogaster	H. sapiens	P. solitarium	A. thaliana	S. cerevisiae	P. abyssi	6
GA	2-1997	E. coli						P. abyssi	2
GA	2-2018	E. coli	D. melanogaster	H. sapiens	P. solitarium	A. thaliana	S. cerevisiae	P. abyssi	7
GA	2-2079	E. coli		H. sapiens				P. abyssi	3
GA	2-2159	E. coli	D. melanogaster	H. sapiens	P. solitarium	A. thaliana	S. cerevisiae	P. abyssi	7
GA	2-2171	E. coli	D. melanogaster	H. sapiens	P. solitarium	A. thaliana	S. cerevisiae	P. abyssi	7
GA	2-2195	E. coli							1
GA	2-2203	E. coli	D. melanogaster	H. sapiens	P. solitarium	A. thaliana	S. cerevisiae	P. abyssi	7
GA	2-2220	E. coli	D. melanogaster	H. sapiens	P. solitarium	A. thaliana	S. cerevisiae		6
GA	2-2244	E. coli						P. abyssi	2
GA	2-2247								0
GA	2-2252	E. coli	D. melanogaster	H. sapiens	P. solitarium	A. thaliana	S. cerevisiae	P. abyssi	7
GA	2-2261		D. melanogaster	H. sapiens	P. solitarium	A. thaliana	S. cerevisiae	P. abyssi	6
GA	2-2316	E. coli	D. melanogaster	H. sapiens		A. thaliana	S. cerevisiae	P. abyssi	6
GA	2-2324	E. coli						P. abyssi	2
GA	2-2348	E. coli						P. abyssi	2
GA	2-2359	E. coli	D. melanogaster	H. sapiens	P. solitarium	A. thaliana	S. cerevisiae	P. abyssi	7
GA	2-2416	E. coli	D. melanogaster	H. sapiens	P. solitarium	A. thaliana	S. cerevisiae	P. abyssi	7
GA	2-2501	E. coli	D. melanogaster	H. sapiens	P. solitarium	A. thaliana	S. cerevisiae		6
GA	2-2514		D. melanogaster	H. sapiens	P. solitarium	A. thaliana	S. cerevisiae	P. abyssi	6
GA	2-2538	E. coli	D. melanogaster	H. sapiens	P. solitarium	A. thaliana	S. cerevisiae	P. abyssi	7
GA	2-2571	E. coli		H. sapiens	P. solitarium	A. thaliana	S. cerevisiae	P. abyssi	6
GA	2-2587	E. coli	D. melanogaster	H. sapiens	P. solitarium	A. thaliana	S. cerevisiae	P. abyssi	7
GA	2-2643	E. coli	D. melanogaster	H. sapiens	P. solitarium	A. thaliana	S. cerevisiae	P. abyssi	7
GA	2-2666	E. coli						P. abyssi	2
GA	2-2677	E. coli	D. melanogaster	H. sapiens	P. solitarium	A. thaliana	S. cerevisiae	P. abyssi	7
GA	2-2698	E. coli	D. melanogaster	H. sapiens	P. solitarium	A. thaliana	S. cerevisiae		6
GA	2-2728			H. sapiens		A. thaliana	S. cerevisiae		3
GA	2-2772	E. coli	D. melanogaster	H. sapiens	P. solitarium	A. thaliana	S. cerevisiae	P. abyssi	7
GA	2-2784	E. coli	D. melanogaster	H. sapiens	P. solitarium	A. thaliana	S. cerevisiae	P. abyssi	7
GA	2-2793	E. coli	D. melanogaster	H. sapiens	P. solitarium	A. thaliana	S. cerevisiae	P. abyssi	7
GA	2-2795	E. coli	D. melanogaster	H. sapiens	P. solitarium	A. thaliana	S. cerevisiae	P. abyssi	7
GA	2-2834	E. coli	D. melanogaster			A. thaliana		P. abyssi	4
GA	2-2839							P. abyssi	1
GA	2-2856	E. coli	D. melanogaster	H. sapiens	P. solitarium	A. thaliana	S. cerevisiae	P. abyssi	7
GA	2-2858	E. coli	D. melanogaster	H. sapiens	P. solitarium	A. thaliana	S. cerevisiae	P. abyssi	7
GA	2-2861	E. coli	D. melanogaster	H. sapiens	P. solitarium	A. thaliana	S. cerevisiae	P. abyssi	7
GA	2-2934	E. coli						P. abyssi	2
GA	2-2944	E. coli	D. melanogaster	H. sapiens	P. solitarium	A. thaliana	S. cerevisiae	P. abyssi	7
GA	2-2960	E. coli		H. sapiens	P. solitarium	A. thaliana	S. cerevisiae	P. abyssi	6
GA	2-3004								0
GA	2-3015	E. coli		H. sapiens	P. solitarium	A. thaliana		P. abyssi	5
GA	2-3027	E. coli						P. abyssi	2
GA	2-3091							P. abyssi	1
GA	5-24								0
GA	5-44	E. coli						P. abyssi	2
GA	5-51	E. coli	D. melanogaster	H. sapiens	P. solitarium	A. thaliana	S. cerevisiae	P. abyssi	7
GA	5-103	E. coli							1
AU	1-16	E. coli						P. abyssi	2
AU	1-134	E. coli						P. abyssi	2
AU	1-164	E. coli	D. melanogaster					P. abyssi	3
AU	1-219	E. coli						P. abyssi	2
AU	1-234	E. coli	D. melanogaster	H. sapiens	P. solitarium	A. thaliana	S. cerevisiae	P. abyssi	7
AU	1-270								0
AU	1-365	E. coli			P. solitarium	A. thaliana	S. cerevisiae	P. abyssi	5
AU	1-462							P. abyssi	1
AU	1-500	E. coli	D. melanogaster	H. sapiens	P. solitarium	A. thaliana	S. cerevisiae	P. abyssi	7
AU	1-527	E. coli			P. solitarium			P. abyssi	3
AU	1-608	E. coli						P. abyssi	2
AU	1-664	E. coli	D. melanogaster	H. sapiens	P. solitarium	A. thaliana	S. cerevisiae	P. abyssi	7
AU	1-672				P. solitarium	A. thaliana	S. cerevisiae	P. abyssi	4
AU	1-755	E. coli	D. melanogaster	H. sapiens	P. solitarium	A. thaliana	S. cerevisiae	P. abyssi	7
AU	1-760	E. coli	D. melanogaster	H. sapiens	P. solitarium	A. thaliana	S. cerevisiae	P. abyssi	7
AU	1-787	E. coli	D. melanogaster	H. sapiens	P. solitarium	A. thaliana	S. cerevisiae	P. abyssi	7
AU	1-891	E. coli	D. melanogaster	H. sapiens	P. solitarium	A. thaliana	S. cerevisiae	P. abyssi	7
AU	1-932	E. coli	D. melanogaster	H. sapiens	P. solitarium	A. thaliana	S. cerevisiae	P. abyssi	7
AU	1-937	E. coli						P. abyssi	2
AU	1-1031	E. coli	D. melanogaster	H. sapiens	P. solitarium	A. thaliana	S. cerevisiae	P. abyssi	7
AU	1-1151	E. coli						P. abyssi	2
AU	1-1189	E. coli	D. melanogaster	H. sapiens	P. solitarium	A. thaliana	S. cerevisiae	P. abyssi	7
AU	1-1198		D. melanogaster	H. sapiens	P. solitarium	A. thaliana			4
AU	1-1224	E. coli	D. melanogaster					P. abyssi	3
AU	1-1236							P. abyssi	1
AU	1-1265				P. solitarium	A. thaliana	S. cerevisiae	P. abyssi	4
AU	1-1291	E. coli						P. abyssi	2
AU	1-1314	E. coli	D. melanogaster	H. sapiens					3
AU	1-1325	E. coli	D. melanogaster	H. sapiens	P. solitarium	A. thaliana	S. cerevisiae	P. abyssi	7
AU	1-1335	E. coli							1
AU	1-1349	E. coli						P. abyssi	2
AU	1-1517	E. coli	D. melanogaster	H. sapiens	P. solitarium	A. thaliana	S. cerevisiae	P. abyssi	7
AU	2-28	E. coli						P. abyssi	2
AU	2-49	E. coli							1
AU	2-71	E. coli						P. abyssi	2
AU	2-102								0
AU	2-110	E. coli						P. abyssi	2
AU	2-118	E. coli						P. abyssi	2
AU	2-201	E. coli	D. melanogaster	H. sapiens	P. solitarium	A. thaliana	S. cerevisiae	P. abyssi	7
AU	2-235	E. coli	D. melanogaster	H. sapiens	P. solitarium	A. thaliana	S. cerevisiae	P. abyssi	7
AU	2-378							P. abyssi	1
AU	2-441	E. coli		H. sapiens		A. thaliana	S. cerevisiae	P. abyssi	5
AU	2-452	E. coli				A. thaliana			2
AU	2-481	E. coli	D. melanogaster	H. sapiens	P. solitarium	A. thaliana	S. cerevisiae	P. abyssi	7
AU	2-497	E. coli	D. melanogaster	H. sapiens	P. solitarium	A. thaliana	S. cerevisiae	P. abyssi	7
AU	2-570								0
AU	2-919								0
AU	2-925	E. coli	D. melanogaster	H. sapiens	P. solitarium	A. thaliana	S. cerevisiae	P. abyssi	7
AU	2-938	E. coli						P. abyssi	2
AU	2-957								0
AU	2-1055	E. coli	D. melanogaster	H. sapiens	P. solitarium	A. thaliana	S. cerevisiae		6
AU	2-1222	E. coli	D. melanogaster	H. sapiens		A. thaliana	S. cerevisiae	P. abyssi	6
AU	2-1274	E. coli	D. melanogaster	H. sapiens	P. solitarium	A. thaliana	S. cerevisiae	P. abyssi	7
AU	2-1394	E. coli	D. melanogaster	H. sapiens	P. solitarium	A. thaliana	S. cerevisiae	P. abyssi	7
AU	2-1428							P. abyssi	1
AU	2-1537	E. coli			P. solitarium			P. abyssi	3
AU	2-1539	E. coli	D. melanogaster	H. sapiens	P. solitarium	A. thaliana	S. cerevisiae	P. abyssi	7
AU	2-1659	E. coli					S. cerevisiae	P. abyssi	3
AU	2-2009	E. coli			P. solitarium				2
AU	2-2107	E. coli	D. melanogaster	H. sapiens	P. solitarium	A. thaliana	S. cerevisiae	P. abyssi	7
AU	2-2129	E. coli	D. melanogaster	H. sapiens	P. solitarium	A. thaliana	S. cerevisiae	P. abyssi	7
AU	2-2212								0
AU	2-2289				P. solitarium	A. thaliana			2
AU	2-2299	E. coli							1
AU	2-2504	E. coli			P. solitarium	A. thaliana	S. cerevisiae	P. abyssi	5
AU	2-2644	E. coli	D. melanogaster	H. sapiens	P. solitarium	A. thaliana	S. cerevisiae	P. abyssi	7
AU	2-2674	E. coli						P. abyssi	2
AU	2-2699	E. coli	D. melanogaster	H. sapiens	P. solitarium	A. thaliana	S. cerevisiae		6
AU	2-2714	E. coli	D. melanogaster	H. sapiens	P. solitarium	A. thaliana	S. cerevisiae	P. abyssi	7
AU	2-2757		D. melanogaster					P. abyssi	2
AU	2-2810	E. coli						P. abyssi	2
AU	2-2908						S. cerevisiae	P. abyssi	2
AU	2-2935	E. coli	D. melanogaster	H. sapiens	P. solitarium	A. thaliana	S. cerevisiae	P. abyssi	7
AU	2-2950	E. coli						P. abyssi	2
AU	2-3028	E. coli						P. abyssi	2
AU	2-3084	E. coli						P. abyssi	2
AU	5-13							P. abyssi	1
AU	5-39	E. coli						P. abyssi	2
UC	1-17	E. coli						P. abyssi	2
UC	1-63	E. coli	D. melanogaster	H. sapiens				P. abyssi	4
UC	1-359							P. abyssi	1
UC	1-545								0
UC	1-565	E. coli						P. abyssi	2
UC	1-646	E. coli					S. cerevisiae		2
UC	1-772	E. coli			P. solitarium	A. thaliana	S. cerevisiae	P. abyssi	5
UC	1-1038	E. coli							1
UC	1-1041	E. coli						P. abyssi	2
UC	1-1046	E. coli	D. melanogaster					P. abyssi	3
UC	1-1071	E. coli	D. melanogaster	H. sapiens	P. solitarium	A. thaliana			5
UC	1-1132	E. coli						P. abyssi	2
UC	1-1184	E. coli	D. melanogaster	H. sapiens	P. solitarium	A. thaliana	S. cerevisiae	P. abyssi	7
UC	1-1266				P. solitarium	A. thaliana	S. cerevisiae	P. abyssi	4
UC	1-1280	E. coli	D. melanogaster	H. sapiens		A. thaliana	S. cerevisiae		5
UC	1-1282							P. abyssi	1
UC	1-1287							P. abyssi	1
UC	1-1306	E. coli						P. abyssi	2
UC	1-1312				P. solitarium	A. thaliana	S. cerevisiae		3
UC	1-1326	E. coli						P. abyssi	2
UC	1-1343	E. coli	D. melanogaster	H. sapiens	P. solitarium	A. thaliana	S. cerevisiae	P. abyssi	7
UC	1-1392	E. coli	D. melanogaster	H. sapiens	P. solitarium	A. thaliana	S. cerevisiae	P. abyssi	7
UC	1-1463							P. abyssi	1
UC	1-1481	E. coli	D. melanogaster	H. sapiens		A. thaliana	S. cerevisiae	P. abyssi	6
UC	1-1518	E. coli	D. melanogaster	H. sapiens	P. solitarium	A. thaliana	S. cerevisiae	P. abyssi	7
UC	1-1523	E. coli							1
UC	2-103								0
UC	2-202	E. coli						P. abyssi	2
UC	2-416								0
UC	2-442	E. coli						P. abyssi	2
UC	2-453								0
UC	2-470	E. coli	D. melanogaster	H. sapiens	P. solitarium	A. thaliana	S. cerevisiae		6
UC	2-774	E. coli							1
UC	2-792							P. abyssi	1
UC	2-926	E. coli	D. melanogaster	H. sapiens	P. solitarium	A. thaliana	S. cerevisiae	P. abyssi	7
UC	2-947	E. coli	D. melanogaster	H. sapiens		A. thaliana	S. cerevisiae	P. abyssi	6
UC	2-975	E. coli						P. abyssi	2
UC	2-1044		D. melanogaster	H. sapiens	P. solitarium	A. thaliana	S. cerevisiae	P. abyssi	6
UC	2-1050							P. abyssi	1
UC	2-1082								0
UC	2-1102	E. coli							1
UC	2-1143	E. coli							1
UC	2-1223	E. coli	D. melanogaster	H. sapiens		A. thaliana	S. cerevisiae	P. abyssi	6
UC	2-1246	E. coli	D. melanogaster	H. sapiens	P. solitarium	A. thaliana	S. cerevisiae	P. abyssi	7
UC	2-1253	E. coli						P. abyssi	2
UC	2-1382	E. coli			P. solitarium	A. thaliana			3
UC	2-1429							P. abyssi	1
UC	2-1454	E. coli		H. sapiens	P. solitarium	A. thaliana	S. cerevisiae	P. abyssi	6
UC	2-1470	E. coli						P. abyssi	2
UC	2-1485	E. coli	D. melanogaster	H. sapiens	P. solitarium	A. thaliana	S. cerevisiae	P. abyssi	7
UC	2-1541	E. coli	D. melanogaster		P. solitarium	A. thaliana	S. cerevisiae	P. abyssi	6
UC	2-1629								0
UC	2-1858		D. melanogaster	H. sapiens	P. solitarium	A. thaliana	S. cerevisiae	P. abyssi	6
UC	2-1882	E. coli	D. melanogaster	H. sapiens	P. solitarium	A. thaliana	S. cerevisiae	P. abyssi	7
UC	2-2114	E. coli	D. melanogaster	H. sapiens	P. solitarium	A. thaliana	S. cerevisiae	P. abyssi	7
UC	2-2184	E. coli	D. melanogaster	H. sapiens	P. solitarium	A. thaliana	S. cerevisiae	P. abyssi	7
UC	2-2489		D. melanogaster	H. sapiens	P. solitarium	A. thaliana	S. cerevisiae	P. abyssi	6
UC	2-2505	E. coli			P. solitarium	A. thaliana	S. cerevisiae	P. abyssi	5
UC	2-2656							P. abyssi	1
UC	2-2669								0
UC	2-2675	E. coli						P. abyssi	2
UC	2-2696	E. coli	D. melanogaster	H. sapiens	P. solitarium	A. thaliana	S. cerevisiae	P. abyssi	7
UC	2-2702	E. coli	D. melanogaster	H. sapiens	P. solitarium	A. thaliana	S. cerevisiae	P. abyssi	7
UC	2-2707	E. coli	D. melanogaster	H. sapiens	P. solitarium	A. thaliana	S. cerevisiae	P. abyssi	7
UC	2-2710	E. coli	D. melanogaster	H. sapiens	P. solitarium	A. thaliana	S. cerevisiae	P. abyssi	7
UC	2-2715	E. coli	D. melanogaster	H. sapiens	P. solitarium	A. thaliana	S. cerevisiae	P. abyssi	7
UC	2-2751	E. coli	D. melanogaster	H. sapiens	P. solitarium	A. thaliana	S. cerevisiae	P. abyssi	7
UC	2-2781								0
UC	2-2789	E. coli	D. melanogaster	H. sapiens	P. solitarium	A. thaliana	S. cerevisiae	P. abyssi	7
UC	2-2801	E. coli						P. abyssi	2
UC	2-2807								0
UC	2-2811	E. coli						P. abyssi	2
UC	2-2879							P. abyssi	1
UC	2-2895	E. coli						P. abyssi	2
UC	2-2951	E. coli	D. melanogaster	H. sapiens	P. solitarium	A. thaliana	S. cerevisiae	P. abyssi	7
UC	2-3067								0
UC	2-3101								0
UC	5-35							P. abyssi	1
UC	5-41								0
CC	1-18							P. abyssi	1
CC	1-116							P. abyssi	1
CC	1-120	E. coli			P. solitarium	A. thaliana		P. abyssi	4
CC	1-121				P. solitarium	A. thaliana		P. abyssi	3
CC	1-138							P. abyssi	1
CC	1-139							P. abyssi	1
CC	1-140							P. abyssi	1
CC	1-160	E. coli						P. abyssi	2
CC	1-231		D. melanogaster	H. sapiens	P. solitarium	A. thaliana	S. cerevisiae	P. abyssi	6
CC	1-258			H. sapiens	P. solitarium	A. thaliana	S. cerevisiae	P. abyssi	5
CC	1-259							P. abyssi	1
CC	1-262	E. coli	D. melanogaster	H. sapiens		A. thaliana	S. cerevisiae	P. abyssi	6
CC	1-325	E. coli							1
CC	1-332	E. coli						P. abyssi	2
CC	1-360							P. abyssi	1
CC	1-391	E. coli						P. abyssi	2
CC	1-485	E. coli	D. melanogaster	H. sapiens	P. solitarium	A. thaliana	S. cerevisiae		6
CC	1-492	E. coli	D. melanogaster	H. sapiens	P. solitarium	A. thaliana	S. cerevisiae	P. abyssi	7
CC	1-522							P. abyssi	1
CC	1-546							P. abyssi	1
CC	1-578	E. coli						P. abyssi	2
CC	1-647	E. coli						P. abyssi	2
CC	1-648							P. abyssi	1
CC	1-687	E. coli						P. abyssi	2
CC	1-763	E. coli	D. melanogaster	H. sapiens	P. solitarium	A. thaliana	S. cerevisiae	P. abyssi	7
CC	1-764	E. coli						P. abyssi	2
CC	1-773	E. coli						P. abyssi	2
CC	1-828	E. coli			P. solitarium	A. thaliana	S. cerevisiae	P. abyssi	5
CC	1-851	E. coli						P. abyssi	2
CC	1-854	E. coli						P. abyssi	2
CC	1-952	E. coli		H. sapiens				P. abyssi	3
CC	1-957	E. coli	D. melanogaster	H. sapiens	P. solitarium	A. thaliana	S. cerevisiae	P. abyssi	7
CC	1-982							P. abyssi	1
CC	1-1088	E. coli			P. solitarium	A. thaliana	S. cerevisiae	P. abyssi	5
CC	1-1089	E. coli						P. abyssi	2
CC	1-1104	E. coli						P. abyssi	2
CC	1-1145	E. coli						P. abyssi	2
CC	1-1157						S. cerevisiae	P. abyssi	2
CC	1-1193	E. coli	D. melanogaster	H. sapiens	P. solitarium	A. thaliana	S. cerevisiae	P. abyssi	7
CC	1-1194	E. coli						P. abyssi	2
CC	1-1201							P. abyssi	1
CC	1-1202	E. coli	D. melanogaster	H. sapiens				P. abyssi	4
CC	1-1228				P. solitarium				1
CC	1-1249							P. abyssi	1
CC	1-1267		D. melanogaster	H. sapiens				P. abyssi	3
CC	1-1268							P. abyssi	1
CC	1-1276			H. sapiens	P. solitarium			P. abyssi	3
CC	1-1309							P. abyssi	1
CC	1-1368	E. coli	D. melanogaster	H. sapiens	P. solitarium	A. thaliana	S. cerevisiae	P. abyssi	7
CC	1-1374	E. coli						P. abyssi	2
CC	1-1385	E. coli	D. melanogaster	H. sapiens	P. solitarium	A. thaliana	S. cerevisiae	P. abyssi	7
CC	1-1388	E. coli	D. melanogaster	H. sapiens	P. solitarium	A. thaliana	S. cerevisiae	P. abyssi	7
CC	1-1389	E. coli	D. melanogaster	H. sapiens	P. solitarium	A. thaliana	S. cerevisiae	P. abyssi	7
CC	1-1397	E. coli			P. solitarium	A. thaliana		P. abyssi	4
CC	1-1495	E. coli	D. melanogaster	H. sapiens	P. solitarium	A. thaliana	S. cerevisiae	P. abyssi	7
CC	1-1521	E. coli							1
CC	1-1524	E. coli							1
CC	2-46							P. abyssi	1
CC	2-76							P. abyssi	1
CC	2-104	E. coli						P. abyssi	2
CC	2-114	E. coli						P. abyssi	2
CC	2-127	E. coli						P. abyssi	2
CC	2-151								0
CC	2-152								0
CC	2-185	E. coli	D. melanogaster	H. sapiens	P. solitarium	A. thaliana	S. cerevisiae		6
CC	2-186		D. melanogaster	H. sapiens	P. solitarium	A. thaliana	S. cerevisiae		5
CC	2-210	E. coli						P. abyssi	2
CC	2-211	E. coli						P. abyssi	2
CC	2-238	E. coli		H. sapiens	P. solitarium	A. thaliana		P. abyssi	5
CC	2-275								0
CC	2-343							P. abyssi	1
CC	2-366			H. sapiens	P. solitarium	A. thaliana		P. abyssi	4
CC	2-383	E. coli		H. sapiens	P. solitarium	A. thaliana	S. cerevisiae	P. abyssi	6
CC	2-384	E. coli			P. solitarium	A. thaliana	S. cerevisiae	P. abyssi	5
CC	2-417			H. sapiens				P. abyssi	2
CC	2-425							P. abyssi	1
CC	2-471	E. coli				A. thaliana		P. abyssi	3
CC	2-494	E. coli	D. melanogaster	H. sapiens	P. solitarium	A. thaliana	S. cerevisiae	P. abyssi	7
CC	2-511	E. coli	D. melanogaster	H. sapiens	P. solitarium	A. thaliana		P. abyssi	6
CC	2-534	E. coli			P. solitarium			P. abyssi	3
CC	2-535	E. coli			P. solitarium			P. abyssi	3
CC	2-536	E. coli						P. abyssi	2
CC	2-559	E. coli						P. abyssi	2
CC	2-566	E. coli		H. sapiens				P. abyssi	3
CC	2-684		D. melanogaster	H. sapiens	P. solitarium	A. thaliana	S. cerevisiae		5
CC	2-731	E. coli						P. abyssi	2
CC	2-806	E. coli	D. melanogaster	H. sapiens	P. solitarium	A. thaliana	S. cerevisiae	P. abyssi	7
CC	2-807	E. coli	D. melanogaster	H. sapiens	P. solitarium	A. thaliana	S. cerevisiae	P. abyssi	7
CC	2-813	E. coli						P. abyssi	2
CC	2-826	E. coli						P. abyssi	2
CC	2-843			H. sapiens	P. solitarium	A. thaliana	S. cerevisiae		4
CC	2-865					A. thaliana		P. abyssi	2
CC	2-866	E. coli	D. melanogaster	H. sapiens		A. thaliana		P. abyssi	5
CC	2-871	E. coli							1
CC	2-922	E. coli	D. melanogaster					P. abyssi	3
CC	2-931	E. coli	D. melanogaster	H. sapiens		A. thaliana	S. cerevisiae		5
CC	2-932							P. abyssi	1
CC	2-950	E. coli							1
CC	2-951	E. coli							1
CC	2-952	E. coli	D. melanogaster	H. sapiens	P. solitarium	A. thaliana	S. cerevisiae	P. abyssi	7
CC	2-973	E. coli						P. abyssi	2
CC	2-1039	E. coli						P. abyssi	2
CC	2-1040							P. abyssi	1
CC	2-1051							P. abyssi	1
CC	2-1103	E. coli							1
CC	2-1124	E. coli	D. melanogaster	H. sapiens	P. solitarium	A. thaliana	S. cerevisiae	P. abyssi	7
CC	2-1125	E. coli						P. abyssi	2
CC	2-1144	E. coli						P. abyssi	2
CC	2-1145	E. coli	D. melanogaster	H. sapiens	P. solitarium	A. thaliana	S. cerevisiae	P. abyssi	7
CC	2-1220	E. coli						P. abyssi	2
CC	2-1224		D. melanogaster	H. sapiens	P. solitarium	A. thaliana	S. cerevisiae	P. abyssi	6
CC	2-1268					A. thaliana		P. abyssi	2
CC	2-1291	E. coli						P. abyssi	2
CC	2-1298	E. coli	D. melanogaster	H. sapiens		A. thaliana	S. cerevisiae	P. abyssi	6
CC	2-1361						S. cerevisiae	P. abyssi	2
CC	2-1370			H. sapiens	P. solitarium			P. abyssi	3
CC	2-1430	E. coli						P. abyssi	2
CC	2-1431	E. coli						P. abyssi	2
CC	2-1435							P. abyssi	1
CC	2-1438	E. coli		H. sapiens		A. thaliana		P. abyssi	4
CC	2-1455	E. coli		H. sapiens	P. solitarium	A. thaliana	S. cerevisiae	P. abyssi	6
CC	2-1474							P. abyssi	1
CC	2-1491	E. coli	D. melanogaster	H. sapiens	P. solitarium	A. thaliana	S. cerevisiae	P. abyssi	7
CC	2-1503	E. coli							1
CC	2-1542	E. coli	D. melanogaster	H. sapiens	P. solitarium	A. thaliana	S. cerevisiae	P. abyssi	7
CC	2-1548		D. melanogaster		P. solitarium	A. thaliana	S. cerevisiae	P. abyssi	5
CC	2-1603			H. sapiens					1
CC	2-1625	E. coli							1
CC	2-1739	E. coli			P. solitarium	A. thaliana		P. abyssi	4
CC	2-1747	E. coli						P. abyssi	2
CC	2-1784		D. melanogaster	H. sapiens				P. abyssi	3
CC	2-1789	E. coli	D. melanogaster	H. sapiens				P. abyssi	4
CC	2-1796	E. coli	D. melanogaster	H. sapiens	P. solitarium	A. thaliana	S. cerevisiae	P. abyssi	7
CC	2-1843							P. abyssi	1
CC	2-1844							P. abyssi	1
CC	2-1873							P. abyssi	1
CC	2-1874	E. coli	D. melanogaster	H. sapiens	P. solitarium	A. thaliana	S. cerevisiae	P. abyssi	7
CC	2-1897							P. abyssi	1
CC	2-1994							P. abyssi	1
CC	2-1995							P. abyssi	1
CC	2-2022	E. coli						P. abyssi	2
CC	2-2026	E. coli	D. melanogaster	H. sapiens	P. solitarium	A. thaliana	S. cerevisiae	P. abyssi	7
CC	2-2027	E. coli	D. melanogaster	H. sapiens	P. solitarium	A. thaliana	S. cerevisiae	P. abyssi	7
CC	2-2085	E. coli						P. abyssi	2
CC	2-2132	E. coli	D. melanogaster	H. sapiens	P. solitarium	A. thaliana	S. cerevisiae	P. abyssi	7
CC	2-2148	E. coli						P. abyssi	2
CC	2-2227				P. solitarium			P. abyssi	2
CC	2-2234	E. coli						P. abyssi	2
CC	2-2235	E. coli						P. abyssi	2
CC	2-2254	E. coli	D. melanogaster	H. sapiens	P. solitarium	A. thaliana	S. cerevisiae	P. abyssi	7
CC	2-2255	E. coli	D. melanogaster	H. sapiens	P. solitarium	A. thaliana	S. cerevisiae	P. abyssi	7
CC	2-2256	E. coli						P. abyssi	2
CC	2-2328			H. sapiens				P. abyssi	2
CC	2-2365	E. coli	D. melanogaster	H. sapiens	P. solitarium	A. thaliana	S. cerevisiae	P. abyssi	7
CC	2-2368	E. coli						P. abyssi	2
CC	2-2391							P. abyssi	1
CC	2-2392							P. abyssi	1
CC	2-2453	E. coli		H. sapiens				P. abyssi	3
CC	2-2456	E. coli						P. abyssi	2
CC	2-2476							P. abyssi	1
CC	2-2477		D. melanogaster	H. sapiens	P. solitarium	A. thaliana	S. cerevisiae	P. abyssi	6
CC	2-2509			H. sapiens				P. abyssi	2
CC	2-2576								0
CC	2-2590	E. coli	D. melanogaster	H. sapiens	P. solitarium	A. thaliana	S. cerevisiae	P. abyssi	7
CC	2-2599								0
CC	2-2612	E. coli							1
CC	2-2636		D. melanogaster	H. sapiens	P. solitarium	A. thaliana	S. cerevisiae	P. abyssi	6
CC	2-2637							P. abyssi	1
CC	2-2638	E. coli							1
CC	2-2670							P. abyssi	1
CC	2-2694	E. coli						P. abyssi	2
CC	2-2716	E. coli			P. solitarium			P. abyssi	3
CC	2-2735	E. coli	D. melanogaster	H. sapiens		A. thaliana		P. abyssi	5
CC	2-2754	E. coli	D. melanogaster	H. sapiens	P. solitarium	A. thaliana	S. cerevisiae	P. abyssi	7
CC	2-2755		D. melanogaster	H. sapiens	P. solitarium	A. thaliana	S. cerevisiae	P. abyssi	6
CC	2-2877		D. melanogaster					P. abyssi	2
CC	2-2888							P. abyssi	1
CC	2-2896							P. abyssi	1
CC	2-2926		D. melanogaster				S. cerevisiae		2
CC	2-2964		D. melanogaster	H. sapiens	P. solitarium	A. thaliana	S. cerevisiae		5
CC	2-2968	E. coli		H. sapiens				P. abyssi	3
CC	2-2969	E. coli		H. sapiens				P. abyssi	3
CC	2-2970	E. coli						P. abyssi	2
CC	2-2984	E. coli		H. sapiens	P. solitarium		S. cerevisiae	P. abyssi	5
CC	2-3020							P. abyssi	1
CC	2-3071		D. melanogaster			A. thaliana			2
CC	2-3075	E. coli						P. abyssi	2
CC	5-30	E. coli						P. abyssi	2
CC	5-31							P. abyssi	1
CC	5-36	E. coli							1
CC	5-37	E. coli							1
CC	5-42	E. coli							1
CC	5-60							P. abyssi	1
CC	5-61							P. abyssi	1
CC	5-64					A. thaliana	S. cerevisiae	P. abyssi	3
CC	5-119	E. coli							1
CU	1-19							P. abyssi	1
CU	1-49	E. coli						P. abyssi	2
CU	1-117	E. coli						P. abyssi	2
CU	1-154	E. coli						P. abyssi	2
CU	1-225								0
CU	1-268								0
CU	1-313	E. coli	D. melanogaster	H. sapiens	P. solitarium	A. thaliana	S. cerevisiae	P. abyssi	7
CU	1-333	E. coli	D. melanogaster					P. abyssi	3
CU	1-427	E. coli	D. melanogaster	H. sapiens	P. solitarium			P. abyssi	5
CU	1-585	E. coli						P. abyssi	2
CU	1-611	E. coli						P. abyssi	2
CU	1-645								0
CU	1-703								0
CU	1-707	E. coli			P. solitarium			P. abyssi	3
CU	1-738								0
CU	1-794	E. coli	D. melanogaster				S. cerevisiae	P. abyssi	4
CU	1-855	E. coli						P. abyssi	2
CU	1-876		D. melanogaster	H. sapiens	P. solitarium	A. thaliana	S. cerevisiae	P. abyssi	6
CU	1-882	E. coli	D. melanogaster	H. sapiens	P. solitarium	A. thaliana	S. cerevisiae	P. abyssi	7
CU	1-953	E. coli	D. melanogaster	H. sapiens	P. solitarium	A. thaliana	S. cerevisiae	P. abyssi	7
CU	1-1045	E. coli						P. abyssi	2
CU	1-1131	E. coli						P. abyssi	2
CU	1-1133							P. abyssi	1
CU	1-1142	E. coli			P. solitarium	A. thaliana	S. cerevisiae	P. abyssi	5
CU	1-1203		D. melanogaster		P. solitarium	A. thaliana	S. cerevisiae		4
CU	1-1208	E. coli	D. melanogaster	H. sapiens				P. abyssi	4
CU	1-1219	E. coli	D. melanogaster	H. sapiens	P. solitarium	A. thaliana	S. cerevisiae	P. abyssi	7
CU	1-1262								0
CU	1-1281							P. abyssi	1
CU	1-1299	E. coli	D. melanogaster					P. abyssi	3
CU	1-1305	E. coli	D. melanogaster					P. abyssi	3
CU	1-1329	E. coli			P. solitarium	A. thaliana	S. cerevisiae	P. abyssi	5
CU	1-1375	E. coli						P. abyssi	2
CU	1-1507	E. coli	D. melanogaster	H. sapiens	P. solitarium	A. thaliana	S. cerevisiae	P. abyssi	7
CU	1-1513							P. abyssi	1
CU	1-1522	E. coli							1
CU	1-1525	E. coli							1
CU	2-32							P. abyssi	1
CU	2-66	E. coli						P. abyssi	2
CU	2-97								0
CU	2-203	E. coli						P. abyssi	2
CU	2-353	E. coli	D. melanogaster			A. thaliana		P. abyssi	4
CU	2-454							P. abyssi	1
CU	2-468							P. abyssi	1
CU	2-477	E. coli	D. melanogaster	H. sapiens	P. solitarium	A. thaliana	S. cerevisiae	P. abyssi	7
CU	2-484	E. coli			P. solitarium				2
CU	2-505							P. abyssi	1
CU	2-560	E. coli						P. abyssi	2
CU	2-699	E. coli		H. sapiens					2
CU	2-775	E. coli							1
CU	2-822	E. coli	D. melanogaster	H. sapiens	P. solitarium	A. thaliana	S. cerevisiae	P. abyssi	7
CU	2-892							P. abyssi	1
CU	2-902			H. sapiens					1
CU	2-942	E. coli	D. melanogaster	H. sapiens	P. solitarium	A. thaliana	S. cerevisiae	P. abyssi	7
CU	2-969								0
CU	2-974	E. coli						P. abyssi	2
CU	2-1004	E. coli						P. abyssi	2
CU	2-1049	E. coli	D. melanogaster	H. sapiens	P. solitarium	A. thaliana	S. cerevisiae	P. abyssi	7
CU	2-1101								0
CU	2-1146				P. solitarium				1
CU	2-1157		D. melanogaster	H. sapiens	P. solitarium	A. thaliana	S. cerevisiae	P. abyssi	6
CU	2-1188							P. abyssi	1
CU	2-1209	E. coli						P. abyssi	2
CU	2-1225							P. abyssi	1
CU	2-1245	E. coli	D. melanogaster	H. sapiens	P. solitarium	A. thaliana	S. cerevisiae	P. abyssi	7
CU	2-1285	E. coli	D. melanogaster	H. sapiens	P. solitarium	A. thaliana	S. cerevisiae	P. abyssi	7
CU	2-1295				P. solitarium				1
CU	2-1340	E. coli		H. sapiens					2
CU	2-1456	E. coli							1
CU	2-1492	E. coli	D. melanogaster	H. sapiens	P. solitarium	A. thaliana	S. cerevisiae	P. abyssi	7
CU	2-1543	E. coli			P. solitarium				2
CU	2-1630							P. abyssi	1
CU	2-1824		D. melanogaster	H. sapiens	P. solitarium	A. thaliana	S. cerevisiae	P. abyssi	6
CU	2-1880	E. coli	D. melanogaster	H. sapiens	P. solitarium	A. thaliana	S. cerevisiae	P. abyssi	7
CU	2-1964	E. coli	D. melanogaster	H. sapiens	P. solitarium	A. thaliana	S. cerevisiae	P. abyssi	7
CU	2-1987								0
CU	2-2016								0
CU	2-2023	E. coli	D. melanogaster	H. sapiens	P. solitarium	A. thaliana	S. cerevisiae	P. abyssi	7
CU	2-2105	E. coli	D. melanogaster	H. sapiens	P. solitarium	A. thaliana	S. cerevisiae	P. abyssi	7
CU	2-2133	E. coli	D. melanogaster	H. sapiens	P. solitarium	A. thaliana	S. cerevisiae	P. abyssi	7
CU	2-2181	E. coli	D. melanogaster	H. sapiens	P. solitarium	A. thaliana	S. cerevisiae	P. abyssi	7
CU	2-2264	E. coli	D. melanogaster	H. sapiens	P. solitarium	A. thaliana	S. cerevisiae	P. abyssi	7
CU	2-2269	E. coli	D. melanogaster	H. sapiens	P. solitarium	A. thaliana	S. cerevisiae	P. abyssi	7
CU	2-2370	E. coli	D. melanogaster	H. sapiens	P. solitarium	A. thaliana			5
CU	2-2387	E. coli	D. melanogaster					P. abyssi	3
CU	2-2440	E. coli	D. melanogaster	H. sapiens	P. solitarium	A. thaliana	S. cerevisiae	P. abyssi	7
CU	2-2488	E. coli	D. melanogaster	H. sapiens	P. solitarium	A. thaliana	S. cerevisiae	P. abyssi	7
CU	2-2540	E. coli						P. abyssi	2
CU	2-2695	E. coli						P. abyssi	2
CU	2-2706	E. coli	D. melanogaster	H. sapiens	P. solitarium	A. thaliana	S. cerevisiae	P. abyssi	7
CU	2-2717	E. coli			P. solitarium			P. abyssi	3
CU	2-2747	E. coli							1
CU	2-2775	E. coli	D. melanogaster	H. sapiens	P. solitarium	A. thaliana	S. cerevisiae	P. abyssi	7
CU	2-2808	E. coli						P. abyssi	2
CU	2-2815		D. melanogaster	H. sapiens	P. solitarium	A. thaliana	S. cerevisiae		5
CU	2-2878							P. abyssi	1
CU	2-2880	E. coli						P. abyssi	2
CU	2-2920	E. coli	D. melanogaster	H. sapiens	P. solitarium	A. thaliana	S. cerevisiae	P. abyssi	7
CU	2-2942	E. coli	D. melanogaster	H. sapiens		A. thaliana	S. cerevisiae	P. abyssi	6
CU	2-2952	E. coli	D. melanogaster	H. sapiens	P. solitarium	A. thaliana	S. cerevisiae	P. abyssi	7
CU	2-3081	E. coli							1
CU	2-3096	E. coli							1
AG	1-26	E. coli						P. abyssi	2
AG	1-52							P. abyssi	1
AG	1-61	E. coli						P. abyssi	2
AG	1-100	E. coli						P. abyssi	2
AG	1-166							P. abyssi	1
AG	1-200	E. coli						P. abyssi	2
AG	1-237	E. coli						P. abyssi	2
AG	1-265	E. coli						P. abyssi	2
AG	1-279	E. coli							1
AG	1-289	E. coli	D. melanogaster	H. sapiens	P. solitarium	A. thaliana	S. cerevisiae	P. abyssi	7
AG	1-291	E. coli						P. abyssi	2
AG	1-316	E. coli	D. melanogaster	H. sapiens	P. solitarium	A. thaliana	S. cerevisiae	P. abyssi	7
AG	1-344	E. coli	D. melanogaster	H. sapiens	P. solitarium	A. thaliana	S. cerevisiae	P. abyssi	7
AG	1-347	E. coli	D. melanogaster	H. sapiens	P. solitarium	A. thaliana	S. cerevisiae	P. abyssi	7
AG	1-374	E. coli			P. solitarium				2
AG	1-465	E. coli						P. abyssi	2
AG	1-487	E. coli	D. melanogaster	H. sapiens	P. solitarium	A. thaliana	S. cerevisiae	P. abyssi	7
AG	1-514	E. coli	D. melanogaster	H. sapiens		A. thaliana	S. cerevisiae	P. abyssi	6
AG	1-541	E. coli						P. abyssi	2
AG	1-550	E. coli	D. melanogaster	H. sapiens	P. solitarium	A. thaliana	S. cerevisiae	P. abyssi	7
AG	1-616								0
AG	1-631	E. coli	D. melanogaster	H. sapiens		A. thaliana	S. cerevisiae	P. abyssi	6
AG	1-633	E. coli						P. abyssi	2
AG	1-638								0
AG	1-655	E. coli	D. melanogaster	H. sapiens	P. solitarium	A. thaliana	S. cerevisiae	P. abyssi	7
AG	1-680	E. coli							1
AG	1-689							P. abyssi	1
AG	1-697	E. coli						P. abyssi	2
AG	1-727	E. coli						P. abyssi	2
AG	1-736	E. coli	D. melanogaster	H. sapiens	P. solitarium	A. thaliana	S. cerevisiae		6
AG	1-745	E. coli						P. abyssi	2
AG	1-758	E. coli	D. melanogaster	H. sapiens	P. solitarium	A. thaliana	S. cerevisiae	P. abyssi	7
AG	1-770	E. coli	D. melanogaster	H. sapiens	P. solitarium	A. thaliana	S. cerevisiae	P. abyssi	7
AG	1-776								0
AG	1-796		D. melanogaster		P. solitarium	A. thaliana	S. cerevisiae	P. abyssi	5
AG	1-824		D. melanogaster		P. solitarium				2
AG	1-832	E. coli						P. abyssi	2
AG	1-861	E. coli	D. melanogaster	H. sapiens	P. solitarium	A. thaliana	S. cerevisiae	P. abyssi	7
AG	1-873	E. coli			P. solitarium	A. thaliana	S. cerevisiae	P. abyssi	5
AG	1-887		D. melanogaster	H. sapiens	P. solitarium	A. thaliana	S. cerevisiae	P. abyssi	6
AG	1-911	E. coli	D. melanogaster	H. sapiens	P. solitarium	A. thaliana	S. cerevisiae	P. abyssi	7
AG	1-919	E. coli	D. melanogaster	H. sapiens	P. solitarium	A. thaliana	S. cerevisiae	P. abyssi	7
AG	1-959		D. melanogaster		P. solitarium	A. thaliana	S. cerevisiae		4
AG	1-1022	E. coli						P. abyssi	2
AG	1-1043	E. coli	D. melanogaster	H. sapiens	P. solitarium	A. thaliana	S. cerevisiae	P. abyssi	7
AG	1-1056							P. abyssi	1
AG	1-1069	E. coli						P. abyssi	2
AG	1-1081	E. coli						P. abyssi	2
AG	1-1099							P. abyssi	1
AG	1-1106	E. coli						P. abyssi	2
AG	1-1135			H. sapiens	P. solitarium	A. thaliana	S. cerevisiae		4
AG	1-1161	E. coli				A. thaliana		P. abyssi	3
AG	1-1165	E. coli	D. melanogaster	H. sapiens	P. solitarium	A. thaliana	S. cerevisiae	P. abyssi	7
AG	1-1186							P. abyssi	1
AG	1-1254	E. coli	D. melanogaster				S. cerevisiae	P. abyssi	4
AG	1-1260	E. coli						P. abyssi	2
AG	1-1284	E. coli						P. abyssi	2
AG	1-1318	E. coli						P. abyssi	2
AG	1-1331	E. coli	D. melanogaster	H. sapiens	P. solitarium	A. thaliana	S. cerevisiae	P. abyssi	7
AG	1-1404	E. coli						P. abyssi	2
AG	1-1479	E. coli	D. melanogaster	H. sapiens		A. thaliana	S. cerevisiae	P. abyssi	6
AG	1-1489	E. coli	D. melanogaster	H. sapiens	P. solitarium	A. thaliana	S. cerevisiae	P. abyssi	7
AG	1-1493							P. abyssi	1
AG	1-1499	E. coli	D. melanogaster	H. sapiens	P. solitarium	A. thaliana	S. cerevisiae	P. abyssi	7
AG	2-41								0
AG	2-44	E. coli							1
AG	2-53	E. coli						P. abyssi	2
AG	2-64							P. abyssi	1
AG	2-74	E. coli						P. abyssi	2
AG	2-84	E. coli						P. abyssi	2
AG	2-206	E. coli		H. sapiens				P. abyssi	3
AG	2-215	E. coli	D. melanogaster	H. sapiens	P. solitarium	A. thaliana	S. cerevisiae	P. abyssi	7
AG	2-221	E. coli	D. melanogaster	H. sapiens	P. solitarium	A. thaliana	S. cerevisiae	P. abyssi	7
AG	2-225							P. abyssi	1
AG	2-231							P. abyssi	1
AG	2-243	E. coli	D. melanogaster	H. sapiens	P. solitarium	A. thaliana	S. cerevisiae	P. abyssi	7
AG	2-246	E. coli	D. melanogaster					P. abyssi	3
AG	2-253	E. coli	D. melanogaster	H. sapiens	P. solitarium	A. thaliana	S. cerevisiae		6
AG	2-259							P. abyssi	1
AG	2-265			H. sapiens	P. solitarium	A. thaliana			3
AG	2-267	E. coli	D. melanogaster	H. sapiens	P. solitarium	A. thaliana	S. cerevisiae	P. abyssi	7
AG	2-341	E. coli						P. abyssi	2
AG	2-359	E. coli				A. thaliana			2
AG	2-370				P. solitarium	A. thaliana	S. cerevisiae	P. abyssi	4
AG	2-372	E. coli			P. solitarium	A. thaliana	S. cerevisiae	P. abyssi	5
AG	2-380	E. coli		H. sapiens	P. solitarium	A. thaliana		P. abyssi	5
AG	2-388		D. melanogaster	H. sapiens				P. abyssi	3
AG	2-421	E. coli	D. melanogaster	H. sapiens	P. solitarium	A. thaliana	S. cerevisiae	P. abyssi	7
AG	2-499	E. coli	D. melanogaster	H. sapiens	P. solitarium	A. thaliana	S. cerevisiae	P. abyssi	7
AG	2-507	E. coli	D. melanogaster	H. sapiens	P. solitarium	A. thaliana	S. cerevisiae	P. abyssi	7
AG	2-516	E. coli	D. melanogaster	H. sapiens	P. solitarium	A. thaliana		P. abyssi	6
AG	2-522	E. coli	D. melanogaster	H. sapiens	P. solitarium	A. thaliana	S. cerevisiae	P. abyssi	7
AG	2-530	E. coli	D. melanogaster	H. sapiens	P. solitarium	A. thaliana	S. cerevisiae	P. abyssi	7
AG	2-542	E. coli						P. abyssi	2
AG	2-555	E. coli	D. melanogaster	H. sapiens	P. solitarium	A. thaliana	S. cerevisiae	P. abyssi	7
AG	2-582	E. coli							1
AG	2-676								0
AG	2-690		D. melanogaster	H. sapiens	P. solitarium	A. thaliana	S. cerevisiae	P. abyssi	6
AG	2-707	E. coli						P. abyssi	2
AG	2-713							P. abyssi	1
AG	2-729	E. coli						P. abyssi	2
AG	2-741								0
AG	2-781						S. cerevisiae	P. abyssi	2
AG	2-790	E. coli					S. cerevisiae	P. abyssi	3
AG	2-796	E. coli							1
AG	2-803	E. coli						P. abyssi	2
AG	2-834	E. coli	D. melanogaster	H. sapiens	P. solitarium		S. cerevisiae	P. abyssi	6
AG	2-841	E. coli	D. melanogaster	H. sapiens		A. thaliana	S. cerevisiae	P. abyssi	6
AG	2-862	E. coli		H. sapiens	P. solitarium		S. cerevisiae	P. abyssi	5
AG	2-910		D. melanogaster	H. sapiens	P. solitarium	A. thaliana	S. cerevisiae	P. abyssi	6
AG	2-940	E. coli	D. melanogaster	H. sapiens	P. solitarium	A. thaliana	S. cerevisiae	P. abyssi	7
AG	2-959								0
AG	2-971		D. melanogaster	H. sapiens	P. solitarium	A. thaliana	S. cerevisiae		5
AG	2-998	E. coli						P. abyssi	2
AG	2-1000	E. coli	D. melanogaster	H. sapiens	P. solitarium	A. thaliana	S. cerevisiae	P. abyssi	7
AG	2-1028							P. abyssi	1
AG	2-1070							P. abyssi	1
AG	2-1080	E. coli						P. abyssi	2
AG	2-1099		D. melanogaster	H. sapiens	P. solitarium	A. thaliana	S. cerevisiae	P. abyssi	6
AG	2-1112	E. coli						P. abyssi	2
AG	2-1114	E. coli						P. abyssi	2
AG	2-1127	E. coli						P. abyssi	2
AG	2-1140	E. coli		H. sapiens			S. cerevisiae	P. abyssi	4
AG	2-1160	E. coli						P. abyssi	2
AG	2-1174					A. thaliana		P. abyssi	2
AG	2-1191	E. coli		H. sapiens		A. thaliana	S. cerevisiae	P. abyssi	5
AG	2-1195	E. coli	D. melanogaster	H. sapiens	P. solitarium	A. thaliana	S. cerevisiae	P. abyssi	7
AG	2-1202							P. abyssi	1
AG	2-1212	E. coli						P. abyssi	2
AG	2-1215	E. coli	D. melanogaster	H. sapiens	P. solitarium	A. thaliana	S. cerevisiae	P. abyssi	7
AG	2-1218	E. coli						P. abyssi	2
AG	2-1231	E. coli						P. abyssi	2
AG	2-1233		D. melanogaster	H. sapiens	P. solitarium	A. thaliana	S. cerevisiae	P. abyssi	6
AG	2-1243	E. coli						P. abyssi	2
AG	2-1256	E. coli						P. abyssi	2
AG	2-1329	E. coli	D. melanogaster	H. sapiens	P. solitarium	A. thaliana	S. cerevisiae	P. abyssi	7
AG	2-1354	E. coli	D. melanogaster	H. sapiens	P. solitarium		S. cerevisiae	P. abyssi	6
AG	2-1366	E. coli	D. melanogaster		P. solitarium	A. thaliana	S. cerevisiae	P. abyssi	6
AG	2-1391								0
AG	2-1405	E. coli	D. melanogaster	H. sapiens	P. solitarium	A. thaliana	S. cerevisiae	P. abyssi	7
AG	2-1408		D. melanogaster	H. sapiens	P. solitarium	A. thaliana	S. cerevisiae	P. abyssi	6
AG	2-1416							P. abyssi	1
AG	2-1425		D. melanogaster	H. sapiens		A. thaliana	S. cerevisiae	P. abyssi	5
AG	2-1443	E. coli				A. thaliana			2
AG	2-1449	E. coli	D. melanogaster	H. sapiens				P. abyssi	4
AG	2-1477	E. coli							1
AG	2-1483	E. coli	D. melanogaster	H. sapiens	P. solitarium	A. thaliana	S. cerevisiae	P. abyssi	7
AG	2-1495	E. coli	D. melanogaster	H. sapiens	P. solitarium	A. thaliana	S. cerevisiae		6
AG	2-1500	E. coli							1
AG	2-1531	E. coli			P. solitarium				2
AG	2-1600							P. abyssi	1
AG	2-1606								0
AG	2-1633	E. coli						P. abyssi	2
AG	2-1684	E. coli				A. thaliana		P. abyssi	3
AG	2-1697	E. coli							1
AG	2-1755	E. coli						P. abyssi	2
AG	2-1803	E. coli		H. sapiens	P. solitarium	A. thaliana	S. cerevisiae	P. abyssi	6
AG	2-1818	E. coli						P. abyssi	2
AG	2-1827	E. coli						P. abyssi	2
AG	2-1868		D. melanogaster		P. solitarium		S. cerevisiae		3
AG	2-1887	E. coli						P. abyssi	2
AG	2-1890	E. coli	D. melanogaster	H. sapiens	P. solitarium	A. thaliana	S. cerevisiae	P. abyssi	7
AG	2-1944	E. coli						P. abyssi	2
AG	2-1981	E. coli	D. melanogaster	H. sapiens	P. solitarium	A. thaliana	S. cerevisiae	P. abyssi	7
AG	2-2000	E. coli	D. melanogaster					P. abyssi	3
AG	2-2011								0
AG	2-2029		D. melanogaster	H. sapiens	P. solitarium	A. thaliana	S. cerevisiae	P. abyssi	6
AG	2-2081	E. coli	D. melanogaster	H. sapiens	P. solitarium	A. thaliana	S. cerevisiae	P. abyssi	7
AG	2-2119	E. coli	D. melanogaster	H. sapiens	P. solitarium	A. thaliana	S. cerevisiae	P. abyssi	7
AG	2-2123	E. coli	D. melanogaster	H. sapiens	P. solitarium	A. thaliana	S. cerevisiae	P. abyssi	7
AG	2-2239		D. melanogaster	H. sapiens	P. solitarium	A. thaliana	S. cerevisiae		5
AG	2-2251	E. coli	D. melanogaster	H. sapiens	P. solitarium	A. thaliana	S. cerevisiae	P. abyssi	7
AG	2-2262		D. melanogaster	H. sapiens	P. solitarium	A. thaliana	S. cerevisiae	P. abyssi	6
AG	2-2273	E. coli		H. sapiens	P. solitarium	A. thaliana	S. cerevisiae	P. abyssi	6
AG	2-2305	E. coli	D. melanogaster	H. sapiens	P. solitarium	A. thaliana	S. cerevisiae	P. abyssi	7
AG	2-2310	E. coli						P. abyssi	2
AG	2-2317	E. coli	D. melanogaster	H. sapiens	P. solitarium	A. thaliana	S. cerevisiae	P. abyssi	7
AG	2-2326	E. coli						P. abyssi	2
AG	2-2349	E. coli						P. abyssi	2
AG	2-2419	E. coli		H. sapiens				P. abyssi	3
AG	2-2433	E. coli	D. melanogaster	H. sapiens	P. solitarium	A. thaliana	S. cerevisiae	P. abyssi	7
AG	2-2462					A. thaliana		P. abyssi	2
AG	2-2481	E. coli	D. melanogaster	H. sapiens	P. solitarium	A. thaliana	S. cerevisiae	P. abyssi	7
AG	2-2491		D. melanogaster	H. sapiens				P. abyssi	3
AG	2-2513		D. melanogaster		P. solitarium		S. cerevisiae	P. abyssi	4
AG	2-2515	E. coli	D. melanogaster	H. sapiens				P. abyssi	4
AG	2-2529	E. coli		H. sapiens	P. solitarium	A. thaliana	S. cerevisiae	P. abyssi	6
AG	2-2557								0
AG	2-2565	E. coli	D. melanogaster					P. abyssi	3
AG	2-2574	E. coli	D. melanogaster	H. sapiens	P. solitarium	A. thaliana	S. cerevisiae	P. abyssi	7
AG	2-2584	E. coli						P. abyssi	2
AG	2-2615							P. abyssi	1
AG	2-2631	E. coli	D. melanogaster	H. sapiens	P. solitarium	A. thaliana	S. cerevisiae	P. abyssi	7
AG	2-2649	E. coli						P. abyssi	2
AG	2-2665	E. coli	D. melanogaster	H. sapiens	P. solitarium	A. thaliana	S. cerevisiae	P. abyssi	7
AG	2-2667	E. coli						P. abyssi	2
AG	2-2727	E. coli		H. sapiens	P. solitarium	A. thaliana	S. cerevisiae	P. abyssi	6
AG	2-2730	E. coli						P. abyssi	2
AG	2-2738	E. coli	D. melanogaster	H. sapiens		A. thaliana	S. cerevisiae	P. abyssi	6
AG	2-2762	E. coli						P. abyssi	2
AG	2-2773	E. coli	D. melanogaster	H. sapiens	P. solitarium	A. thaliana	S. cerevisiae	P. abyssi	7
AG	2-2783	E. coli	D. melanogaster	H. sapiens	P. solitarium	A. thaliana	S. cerevisiae	P. abyssi	7
AG	2-2794	E. coli	D. melanogaster	H. sapiens	P. solitarium	A. thaliana	S. cerevisiae	P. abyssi	7
AG	2-2798	E. coli	D. melanogaster	H. sapiens	P. solitarium	A. thaliana	S. cerevisiae	P. abyssi	7
AG	2-2835	E. coli						P. abyssi	2
AG	2-2851	E. coli	D. melanogaster	H. sapiens	P. solitarium	A. thaliana	S. cerevisiae	P. abyssi	7
AG	2-2857	E. coli	D. melanogaster	H. sapiens	P. solitarium	A. thaliana	S. cerevisiae	P. abyssi	7
AG	2-2859	E. coli	D. melanogaster	H. sapiens	P. solitarium	A. thaliana	S. cerevisiae	P. abyssi	7
AG	2-2903								0
AG	2-2918	E. coli		H. sapiens	P. solitarium	A. thaliana	S. cerevisiae	P. abyssi	6
AG	2-2938	E. coli						P. abyssi	2
AG	2-2947	E. coli							1
AG	2-2955	E. coli	D. melanogaster	H. sapiens		A. thaliana	S. cerevisiae	P. abyssi	6
AG	2-2962							P. abyssi	1
AG	2-2978	E. coli		H. sapiens		A. thaliana		P. abyssi	4
AG	2-3003	E. coli	D. melanogaster				S. cerevisiae	P. abyssi	4
AG	2-3014	E. coli		H. sapiens	P. solitarium	A. thaliana		P. abyssi	5
AG	2-3030	E. coli							1
AG	2-3044	E. coli	D. melanogaster		P. solitarium	A. thaliana	S. cerevisiae	P. abyssi	6
AG	2-3069	E. coli						P. abyssi	2
AG	2-3086								0
AG	2-3092							P. abyssi	1
AG	5-15	E. coli						P. abyssi	2
AG	5-53	E. coli						P. abyssi	2
AG	5-58		D. melanogaster	H. sapiens	P. solitarium	A. thaliana	S. cerevisiae	P. abyssi	6
AG	5-66	E. coli						P. abyssi	2
AG	5-121	E. coli							1
GG	1-27							P. abyssi	1
GG	1-42	E. coli						P. abyssi	2
GG	1-69	E. coli		H. sapiens				P. abyssi	3
GG	1-81								0
GG	1-82								0
GG	1-88	E. coli	D. melanogaster	H. sapiens	P. solitarium		S. cerevisiae	P. abyssi	6
GG	1-95	E. coli						P. abyssi	2
GG	1-110	E. coli							1
GG	1-130	E. coli			P. solitarium	A. thaliana		P. abyssi	4
GG	1-131	E. coli						P. abyssi	2
GG	1-132	E. coli						P. abyssi	2
GG	1-150							P. abyssi	1
GG	1-152							P. abyssi	1
GG	1-185								0
GG	1-217	E. coli						P. abyssi	2
GG	1-221							P. abyssi	1
GG	1-222							P. abyssi	1
GG	1-245	E. coli	D. melanogaster	H. sapiens		A. thaliana	S. cerevisiae	P. abyssi	6
GG	1-248	E. coli						P. abyssi	2
GG	1-249	E. coli			P. solitarium	A. thaliana	S. cerevisiae	P. abyssi	5
GG	1-250	E. coli			P. solitarium			P. abyssi	3
GG	1-256	E. coli	D. melanogaster		P. solitarium	A. thaliana	S. cerevisiae	P. abyssi	6
GG	1-276		D. melanogaster	H. sapiens	P. solitarium	A. thaliana	S. cerevisiae	P. abyssi	6
GG	1-309	E. coli							1
GG	1-337	E. coli	D. melanogaster	H. sapiens	P. solitarium	A. thaliana	S. cerevisiae	P. abyssi	7
GG	1-338	E. coli						P. abyssi	2
GG	1-382							P. abyssi	1
GG	1-400								0
GG	1-434							P. abyssi	1
GG	1-472	E. coli	D. melanogaster	H. sapiens	P. solitarium	A. thaliana	S. cerevisiae	P. abyssi	7
GG	1-496	E. coli	D. melanogaster	H. sapiens	P. solitarium	A. thaliana	S. cerevisiae	P. abyssi	7
GG	1-508	E. coli						P. abyssi	2
GG	1-533	E. coli						P. abyssi	2
GG	1-534	E. coli						P. abyssi	2
GG	1-554	E. coli		H. sapiens	P. solitarium			P. abyssi	4
GG	1-559								0
GG	1-583	E. coli						P. abyssi	2
GG	1-595							P. abyssi	1
GG	1-605							P. abyssi	1
GG	1-606							P. abyssi	1
GG	1-617								0
GG	1-628							P. abyssi	1
GG	1-634	E. coli						P. abyssi	2
GG	1-641		D. melanogaster	H. sapiens	P. solitarium	A. thaliana	S. cerevisiae	P. abyssi	6
GG	1-650	E. coli						P. abyssi	2
GG	1-656							P. abyssi	1
GG	1-657							P. abyssi	1
GG	1-658	E. coli	D. melanogaster	H. sapiens	P. solitarium	A. thaliana	S. cerevisiae	P. abyssi	7
GG	1-677							P. abyssi	1
GG	1-678	E. coli						P. abyssi	2
GG	1-681	E. coli						P. abyssi	2
GG	1-692	E. coli						P. abyssi	2
GG	1-698	E. coli						P. abyssi	2
GG	1-728	E. coli						P. abyssi	2
GG	1-741	E. coli			P. solitarium	A. thaliana	S. cerevisiae	P. abyssi	5
GG	1-742	E. coli			P. solitarium	A. thaliana	S. cerevisiae	P. abyssi	5
GG	1-743	E. coli	D. melanogaster	H. sapiens	P. solitarium	A. thaliana	S. cerevisiae	P. abyssi	7
GG	1-753	E. coli						P. abyssi	2
GG	1-767	E. coli						P. abyssi	2
GG	1-797	E. coli			P. solitarium	A. thaliana	S. cerevisiae	P. abyssi	5
GG	1-803		D. melanogaster		P. solitarium		S. cerevisiae	P. abyssi	4
GG	1-804		D. melanogaster	H. sapiens	P. solitarium		S. cerevisiae	P. abyssi	5
GG	1-805								0
GG	1-806					A. thaliana			1
GG	1-857	E. coli	D. melanogaster	H. sapiens	P. solitarium	A. thaliana	S. cerevisiae	P. abyssi	7
GG	1-858	E. coli	D. melanogaster	H. sapiens	P. solitarium	A. thaliana	S. cerevisiae	P. abyssi	7
GG	1-859	E. coli		H. sapiens	P. solitarium	A. thaliana	S. cerevisiae	P. abyssi	6
GG	1-866	E. coli	D. melanogaster	H. sapiens	P. solitarium	A. thaliana	S. cerevisiae	P. abyssi	7
GG	1-874	E. coli				A. thaliana	S. cerevisiae	P. abyssi	4
GG	1-888		D. melanogaster	H. sapiens	P. solitarium	A. thaliana	S. cerevisiae	P. abyssi	6
GG	1-897	E. coli	D. melanogaster	H. sapiens	P. solitarium	A. thaliana	S. cerevisiae	P. abyssi	7
GG	1-898	E. coli						P. abyssi	2
GG	1-899	E. coli						P. abyssi	2
GG	1-900	E. coli						P. abyssi	2
GG	1-914	E. coli						P. abyssi	2
GG	1-917	E. coli	D. melanogaster	H. sapiens	P. solitarium	A. thaliana	S. cerevisiae	P. abyssi	7
GG	1-926	E. coli	D. melanogaster	H. sapiens	P. solitarium	A. thaliana	S. cerevisiae	P. abyssi	7
GG	1-960	E. coli	D. melanogaster	H. sapiens	P. solitarium	A. thaliana	S. cerevisiae	P. abyssi	7
GG	1-961							P. abyssi	1
GG	1-993								0
GG	1-1023	E. coli	D. melanogaster	H. sapiens	P. solitarium	A. thaliana	S. cerevisiae	P. abyssi	7
GG	1-1033	E. coli	D. melanogaster	H. sapiens	P. solitarium	A. thaliana	S. cerevisiae	P. abyssi	7
GG	1-1074							P. abyssi	1
GG	1-1136							P. abyssi	1
GG	1-1137	E. coli						P. abyssi	2
GG	1-1147			H. sapiens	P. solitarium		S. cerevisiae	P. abyssi	4
GG	1-1159	E. coli						P. abyssi	2
GG	1-1162	E. coli			P. solitarium	A. thaliana	S. cerevisiae	P. abyssi	5
GG	1-1166	E. coli						P. abyssi	2
GG	1-1171	E. coli						P. abyssi	2
GG	1-1191	E. coli							1
GG	1-1205	E. coli	D. melanogaster	H. sapiens	P. solitarium	A. thaliana	S. cerevisiae	P. abyssi	7
GG	1-1206	E. coli	D. melanogaster	H. sapiens	P. solitarium	A. thaliana	S. cerevisiae	P. abyssi	7
GG	1-1226	E. coli			P. solitarium			P. abyssi	3
GG	1-1230			H. sapiens	P. solitarium			P. abyssi	3
GG	1-1238							P. abyssi	1
GG	1-1239							P. abyssi	1
GG	1-1255							P. abyssi	1
GG	1-1278				P. solitarium				1
GG	1-1289	E. coli	D. melanogaster	H. sapiens	P. solitarium	A. thaliana	S. cerevisiae	P. abyssi	7
GG	1-1297							P. abyssi	1
GG	1-1322	E. coli	D. melanogaster	H. sapiens	P. solitarium	A. thaliana	S. cerevisiae	P. abyssi	7
GG	1-1356	E. coli						P. abyssi	2
GG	1-1408	E. coli						P. abyssi	2
GG	1-1409							P. abyssi	1
GG	1-1446			H. sapiens		A. thaliana	S. cerevisiae		3
GG	1-1447			H. sapiens		A. thaliana	S. cerevisiae		3
GG	1-1448							P. abyssi	1
GG	1-1449				P. solitarium			P. abyssi	2
GG	1-1459				P. solitarium				1
GG	1-1460							P. abyssi	1
GG	1-1472	E. coli						P. abyssi	2
GG	1-1473	E. coli						P. abyssi	2
GG	1-1474	E. coli			P. solitarium	A. thaliana		P. abyssi	4
GG	1-1490	E. coli	D. melanogaster	H. sapiens	P. solitarium	A. thaliana	S. cerevisiae	P. abyssi	7
GG	1-1502	E. coli						P. abyssi	2
GG	1-1511	E. coli	D. melanogaster	H. sapiens		A. thaliana	S. cerevisiae	P. abyssi	6
GG	1-1515	E. coli	D. melanogaster	H. sapiens	P. solitarium	A. thaliana	S. cerevisiae		6
GG	2-23	E. coli						P. abyssi	2
GG	2-26	E. coli						P. abyssi	2
GG	2-35	E. coli						P. abyssi	2
GG	2-42							P. abyssi	1
GG	2-54	E. coli						P. abyssi	2
GG	2-60							P. abyssi	1
GG	2-80	E. coli						P. abyssi	2
GG	2-81								0
GG	2-82								0
GG	2-107							P. abyssi	1
GG	2-108							P. abyssi	1
GG	2-120	E. coli						P. abyssi	2
GG	2-121	E. coli						P. abyssi	2
GG	2-174								0
GG	2-175				P. solitarium	A. thaliana	S. cerevisiae	P. abyssi	4
GG	2-180			H. sapiens	P. solitarium			P. abyssi	3
GG	2-181							P. abyssi	1
GG	2-188	E. coli						P. abyssi	2
GG	2-189	E. coli						P. abyssi	2
GG	2-190	E. coli						P. abyssi	2
GG	2-213		D. melanogaster	H. sapiens	P. solitarium	A. thaliana	S. cerevisiae		5
GG	2-216	E. coli	D. melanogaster	H. sapiens	P. solitarium	A. thaliana	S. cerevisiae	P. abyssi	7
GG	2-249	E. coli	D. melanogaster	H. sapiens	P. solitarium	A. thaliana	S. cerevisiae	P. abyssi	7
GG	2-262	E. coli		H. sapiens	P. solitarium	A. thaliana		P. abyssi	5
GG	2-307							P. abyssi	1
GG	2-316								0
GG	2-355	E. coli			P. solitarium	A. thaliana	S. cerevisiae	P. abyssi	5
GG	2-360	E. coli				A. thaliana			2
GG	2-373	E. coli			P. solitarium	A. thaliana	S. cerevisiae	P. abyssi	5
GG	2-374	E. coli		H. sapiens	P. solitarium	A. thaliana	S. cerevisiae	P. abyssi	6
GG	2-389							P. abyssi	1
GG	2-409			H. sapiens					1
GG	2-412							P. abyssi	1
GG	2-448							P. abyssi	1
GG	2-449							P. abyssi	1
GG	2-456	E. coli	D. melanogaster	H. sapiens	P. solitarium	A. thaliana	S. cerevisiae	P. abyssi	7
GG	2-457	E. coli	D. melanogaster	H. sapiens	P. solitarium	A. thaliana	S. cerevisiae	P. abyssi	7
GG	2-460	E. coli	D. melanogaster	H. sapiens	P. solitarium	A. thaliana	S. cerevisiae	P. abyssi	7
GG	2-517	E. coli	D. melanogaster	H. sapiens	P. solitarium	A. thaliana		P. abyssi	6
GG	2-518	E. coli	D. melanogaster	H. sapiens	P. solitarium		S. cerevisiae	P. abyssi	6
GG	2-543	E. coli						P. abyssi	2
GG	2-544	E. coli						P. abyssi	2
GG	2-545	E. coli						P. abyssi	2
GG	2-655							P. abyssi	1
GG	2-656							P. abyssi	1
GG	2-703							P. abyssi	1
GG	2-708	E. coli						P. abyssi	2
GG	2-782	E. coli							1
GG	2-783	E. coli							1
GG	2-797	E. coli			P. solitarium	A. thaliana	S. cerevisiae		4
GG	2-815							P. abyssi	1
GG	2-816	E. coli	D. melanogaster	H. sapiens		A. thaliana	S. cerevisiae		5
GG	2-830	E. coli		H. sapiens				P. abyssi	3
GG	2-835	E. coli	D. melanogaster	H. sapiens	P. solitarium	A. thaliana	S. cerevisiae	P. abyssi	7
GG	2-836			H. sapiens	P. solitarium	A. thaliana	S. cerevisiae	P. abyssi	5
GG	2-845								0
GG	2-846	E. coli	D. melanogaster						2
GG	2-856							P. abyssi	1
GG	2-857			H. sapiens	P. solitarium	A. thaliana	S. cerevisiae		4
GG	2-860	E. coli	D. melanogaster	H. sapiens	P. solitarium	A. thaliana	S. cerevisiae	P. abyssi	7
GG	2-863	E. coli		H. sapiens	P. solitarium		S. cerevisiae	P. abyssi	5
GG	2-895	E. coli							1
GG	2-906	E. coli						P. abyssi	2
GG	2-911	E. coli	D. melanogaster	H. sapiens		A. thaliana	S. cerevisiae	P. abyssi	6
GG	2-912	E. coli	D. melanogaster	H. sapiens		A. thaliana	S. cerevisiae	P. abyssi	6
GG	2-913	E. coli	D. melanogaster	H. sapiens	P. solitarium	A. thaliana	S. cerevisiae	P. abyssi	7
GG	2-934	E. coli						P. abyssi	2
GG	2-944	E. coli	D. melanogaster	H. sapiens	P. solitarium	A. thaliana	S. cerevisiae	P. abyssi	7
GG	2-993	E. coli						P. abyssi	2
GG	2-994	E. coli			P. solitarium	A. thaliana		P. abyssi	4
GG	2-995	E. coli	D. melanogaster	H. sapiens	P. solitarium	A. thaliana	S. cerevisiae	P. abyssi	7
GG	2-1011	E. coli						P. abyssi	2
GG	2-1019	E. coli				A. thaliana		P. abyssi	3
GG	2-1077	E. coli			P. solitarium			P. abyssi	3
GG	2-1078	E. coli						P. abyssi	2
GG	2-1091	E. coli	D. melanogaster	H. sapiens	P. solitarium	A. thaliana	S. cerevisiae		6
GG	2-1115	E. coli						P. abyssi	2
GG	2-1116	E. coli	D. melanogaster	H. sapiens	P. solitarium	A. thaliana	S. cerevisiae	P. abyssi	7
GG	2-1141	E. coli		H. sapiens		A. thaliana	S. cerevisiae	P. abyssi	5
GG	2-1175					A. thaliana		P. abyssi	2
GG	2-1200	E. coli						P. abyssi	2
GG	2-1203		D. melanogaster	H. sapiens	P. solitarium	A. thaliana	S. cerevisiae	P. abyssi	6
GG	2-1207	E. coli						P. abyssi	2
GG	2-1281	E. coli	D. melanogaster	H. sapiens	P. solitarium	A. thaliana	S. cerevisiae	P. abyssi	7
GG	2-1282	E. coli						P. abyssi	2
GG	2-1283	E. coli						P. abyssi	2
GG	2-1308	E. coli						P. abyssi	2
GG	2-1326	E. coli						P. abyssi	2
GG	2-1330	E. coli	D. melanogaster	H. sapiens	P. solitarium	A. thaliana	S. cerevisiae	P. abyssi	7
GG	2-1331	E. coli							1
GG	2-1332	E. coli							1
GG	2-1358							P. abyssi	1
GG	2-1367	E. coli						P. abyssi	2
GG	2-1375	E. coli	D. melanogaster	H. sapiens				P. abyssi	4
GG	2-1384							P. abyssi	1
GG	2-1399		D. melanogaster	H. sapiens	P. solitarium	A. thaliana	S. cerevisiae		5
GG	2-1420	E. coli						P. abyssi	2
GG	2-1421	E. coli						P. abyssi	2
GG	2-1450	E. coli	D. melanogaster	H. sapiens				P. abyssi	4
GG	2-1459							P. abyssi	1
GG	2-1478	E. coli		H. sapiens	P. solitarium	A. thaliana	S. cerevisiae	P. abyssi	6
GG	2-1479	E. coli		H. sapiens	P. solitarium	A. thaliana	S. cerevisiae	P. abyssi	6
GG	2-1487		D. melanogaster	H. sapiens				P. abyssi	3
GG	2-1496	E. coli							1
GG	2-1518							P. abyssi	1
GG	2-1524	E. coli	D. melanogaster	H. sapiens	P. solitarium	A. thaliana	S. cerevisiae	P. abyssi	7
GG	2-1532	E. coli	D. melanogaster	H. sapiens	P. solitarium	A. thaliana	S. cerevisiae	P. abyssi	7
GG	2-1596	E. coli						P. abyssi	2
GG	2-1601							P. abyssi	1
GG	2-1610	E. coli						P. abyssi	2
GG	2-1611	E. coli							1
GG	2-1647							P. abyssi	1
GG	2-1648							P. abyssi	1
GG	2-1722							P. abyssi	1
GG	2-1731								0
GG	2-1763							P. abyssi	1
GG	2-1804	E. coli	D. melanogaster	H. sapiens	P. solitarium	A. thaliana	S. cerevisiae	P. abyssi	7
GG	2-1813	E. coli						P. abyssi	2
GG	2-1828	E. coli		H. sapiens		A. thaliana		P. abyssi	4
GG	2-1853	E. coli	D. melanogaster	H. sapiens	P. solitarium	A. thaliana	S. cerevisiae	P. abyssi	7
GG	2-1860	E. coli	D. melanogaster	H. sapiens	P. solitarium	A. thaliana	S. cerevisiae	P. abyssi	7
GG	2-1884	E. coli	D. melanogaster	H. sapiens	P. solitarium	A. thaliana	S. cerevisiae	P. abyssi	7
GG	2-1885	E. coli	D. melanogaster	H. sapiens	P. solitarium	A. thaliana	S. cerevisiae	P. abyssi	7
GG	2-1891	E. coli	D. melanogaster	H. sapiens	P. solitarium	A. thaliana	S. cerevisiae	P. abyssi	7
GG	2-1892							P. abyssi	1
GG	2-1893							P. abyssi	1
GG	2-1938							P. abyssi	1
GG	2-1953		D. melanogaster	H. sapiens	P. solitarium	A. thaliana	S. cerevisiae	P. abyssi	6
GG	2-1982							P. abyssi	1
GG	2-2001							P. abyssi	1
GG	2-2002							P. abyssi	1
GG	2-2014							P. abyssi	1
GG	2-2035	E. coli						P. abyssi	2
GG	2-2050	E. coli						P. abyssi	2
GG	2-2087	E. coli	D. melanogaster	H. sapiens	P. solitarium	A. thaliana	S. cerevisiae	P. abyssi	7
GG	2-2094	E. coli	D. melanogaster	H. sapiens	P. solitarium	A. thaliana	S. cerevisiae	P. abyssi	7
GG	2-2097	E. coli	D. melanogaster	H. sapiens	P. solitarium	A. thaliana	S. cerevisiae	P. abyssi	7
GG	2-2120	E. coli	D. melanogaster	H. sapiens	P. solitarium	A. thaliana	S. cerevisiae	P. abyssi	7
GG	2-2139	E. coli						P. abyssi	2
GG	2-2163	E. coli	D. melanogaster	H. sapiens	P. solitarium	A. thaliana	S. cerevisiae	P. abyssi	7
GG	2-2193							P. abyssi	1
GG	2-2194							P. abyssi	1
GG	2-2200							P. abyssi	1
GG	2-2217				P. solitarium			P. abyssi	2
GG	2-2243		D. melanogaster	H. sapiens	P. solitarium	A. thaliana	S. cerevisiae	P. abyssi	6
GG	2-2260							P. abyssi	1
GG	2-2284								0
GG	2-2285								0
GG	2-2291							P. abyssi	1
GG	2-2311	E. coli						P. abyssi	2
GG	2-2314	E. coli	D. melanogaster	H. sapiens	P. solitarium	A. thaliana	S. cerevisiae	P. abyssi	7
GG	2-2315	E. coli	D. melanogaster	H. sapiens		A. thaliana	S. cerevisiae	P. abyssi	6
GG	2-2331	E. coli						P. abyssi	2
GG	2-2344							P. abyssi	1
GG	2-2347	E. coli	D. melanogaster					P. abyssi	3
GG	2-2413			H. sapiens				P. abyssi	2
GG	2-2414			H. sapiens				P. abyssi	2
GG	2-2415	E. coli	D. melanogaster	H. sapiens		A. thaliana		P. abyssi	5
GG	2-2426	E. coli	D. melanogaster	H. sapiens	P. solitarium	A. thaliana	S. cerevisiae	P. abyssi	7
GG	2-2429	E. coli		H. sapiens	P. solitarium	A. thaliana	S. cerevisiae	P. abyssi	6
GG	2-2430	E. coli	D. melanogaster	H. sapiens	P. solitarium	A. thaliana	S. cerevisiae	P. abyssi	7
GG	2-2442	E. coli	D. melanogaster	H. sapiens	P. solitarium	A. thaliana	S. cerevisiae	P. abyssi	7
GG	2-2443	E. coli	D. melanogaster	H. sapiens	P. solitarium	A. thaliana	S. cerevisiae	P. abyssi	7
GG	2-2444	E. coli	D. melanogaster	H. sapiens	P. solitarium	A. thaliana	S. cerevisiae	P. abyssi	7
GG	2-2447	E. coli	D. melanogaster	H. sapiens	P. solitarium	A. thaliana	S. cerevisiae	P. abyssi	7
GG	2-2463			H. sapiens				P. abyssi	2
GG	2-2472	E. coli	D. melanogaster	H. sapiens	P. solitarium	A. thaliana		P. abyssi	6
GG	2-2482	E. coli	D. melanogaster	H. sapiens			S. cerevisiae	P. abyssi	5
GG	2-2492			H. sapiens				P. abyssi	2
GG	2-2496	E. coli	D. melanogaster	H. sapiens				P. abyssi	4
GG	2-2523	E. coli	D. melanogaster	H. sapiens	P. solitarium	A. thaliana	S. cerevisiae	P. abyssi	7
GG	2-2568								0
GG	2-2578	E. coli		H. sapiens					2
GG	2-2579		D. melanogaster	H. sapiens	P. solitarium	A. thaliana	S. cerevisiae	P. abyssi	6
GG	2-2605	E. coli						P. abyssi	2
GG	2-2609	E. coli						P. abyssi	2
GG	2-2610	E. coli					S. cerevisiae	P. abyssi	3
GG	2-2616							P. abyssi	1
GG	2-2640	E. coli						P. abyssi	2
GG	2-2641	E. coli	D. melanogaster	H. sapiens	P. solitarium	A. thaliana	S. cerevisiae	P. abyssi	7
GG	2-2642	E. coli	D. melanogaster	H. sapiens	P. solitarium	A. thaliana	S. cerevisiae	P. abyssi	7
GG	2-2685							P. abyssi	1
GG	2-2704	E. coli	D. melanogaster	H. sapiens	P. solitarium	A. thaliana	S. cerevisiae	P. abyssi	7
GG	2-2719	E. coli						P. abyssi	2
GG	2-2739	E. coli						P. abyssi	2
GG	2-2740	E. coli						P. abyssi	2
GG	2-2744		D. melanogaster	H. sapiens	P. solitarium	A. thaliana	S. cerevisiae	P. abyssi	6
GG	2-2745	E. coli						P. abyssi	2
GG	2-2765	E. coli	D. melanogaster	H. sapiens	P. solitarium	A. thaliana	S. cerevisiae	P. abyssi	7
GG	2-2777	E. coli	D. melanogaster	H. sapiens	P. solitarium	A. thaliana	S. cerevisiae	P. abyssi	7
GG	2-2778	E. coli	D. melanogaster	H. sapiens	P. solitarium	A. thaliana	S. cerevisiae	P. abyssi	7
GG	2-2803	E. coli						P. abyssi	2
GG	2-2819	E. coli						P. abyssi	2
GG	2-2820	E. coli						P. abyssi	2
GG	2-2826	E. coli						P. abyssi	2
GG	2-2836	E. coli						P. abyssi	2
GG	2-2837	E. coli		H. sapiens				P. abyssi	3
GG	2-2838	E. coli						P. abyssi	2
GG	2-2860	E. coli	D. melanogaster	H. sapiens	P. solitarium	A. thaliana	S. cerevisiae	P. abyssi	7
GG	2-2874		D. melanogaster				S. cerevisiae		2
GG	2-2882	E. coli	D. melanogaster	H. sapiens	P. solitarium	A. thaliana	S. cerevisiae	P. abyssi	7
GG	2-2904							P. abyssi	1
GG	2-2905	E. coli			P. solitarium			P. abyssi	3
GG	2-2914							P. abyssi	1
GG	2-2915	E. coli						P. abyssi	2
GG	2-2933								0
GG	2-2979			H. sapiens		A. thaliana		P. abyssi	3
GG	2-3011							P. abyssi	1
GG	2-3023							P. abyssi	1
GG	2-3031	E. coli						P. abyssi	2
GG	2-3035	E. coli	D. melanogaster	H. sapiens	P. solitarium	A. thaliana	S. cerevisiae	P. abyssi	7
GG	2-3038								0
GG	2-3094	E. coli							1
GG	5-6	E. coli	D. melanogaster	H. sapiens	P. solitarium	A. thaliana	S. cerevisiae	P. abyssi	7
GG	5-9	E. coli						P. abyssi	2
GG	5-21							P. abyssi	1
GG	5-22							P. abyssi	1
GG	5-23	E. coli						P. abyssi	2
GG	5-50							P. abyssi	1
GG	5-101			H. sapiens					1
GG	5-102								0
GG	5-111	E. coli						P. abyssi	2
UA	1-50	E. coli	D. melanogaster	H. sapiens	P. solitarium	A. thaliana	S. cerevisiae	P. abyssi	7
UA	1-102	E. coli	D. melanogaster	H. sapiens	P. solitarium	A. thaliana	S. cerevisiae	P. abyssi	7
UA	1-113							P. abyssi	1
UA	1-118							P. abyssi	1
UA	1-135	E. coli					S. cerevisiae	P. abyssi	3
UA	1-155	E. coli						P. abyssi	2
UA	1-158	E. coli			P. solitarium				2
UA	1-165	E. coli						P. abyssi	2
UA	1-240	E. coli						P. abyssi	2
UA	1-252	E. coli			P. solitarium	A. thaliana	S. cerevisiae	P. abyssi	5
UA	1-269								0
UA	1-334	E. coli	D. melanogaster					P. abyssi	3
UA	1-463							P. abyssi	1
UA	1-498	E. coli	D. melanogaster	H. sapiens	P. solitarium	A. thaliana	S. cerevisiae	P. abyssi	7
UA	1-501	E. coli						P. abyssi	2
UA	1-519	E. coli							1
UA	1-529	E. coli						P. abyssi	2
UA	1-538	E. coli	D. melanogaster	H. sapiens	P. solitarium	A. thaliana	S. cerevisiae	P. abyssi	7
UA	1-549		D. melanogaster	H. sapiens	P. solitarium	A. thaliana	S. cerevisiae	P. abyssi	6
UA	1-561	E. coli						P. abyssi	2
UA	1-609	E. coli						P. abyssi	2
UA	1-654	E. coli		H. sapiens				P. abyssi	3
UA	1-757	E. coli						P. abyssi	2
UA	1-761	E. coli	D. melanogaster	H. sapiens	P. solitarium	A. thaliana	S. cerevisiae	P. abyssi	7
UA	1-769	E. coli	D. melanogaster	H. sapiens	P. solitarium	A. thaliana	S. cerevisiae	P. abyssi	7
UA	1-781	E. coli	D. melanogaster	H. sapiens	P. solitarium	A. thaliana	S. cerevisiae	P. abyssi	7
UA	1-795		D. melanogaster				S. cerevisiae	P. abyssi	3
UA	1-843	E. coli						P. abyssi	2
UA	1-863	E. coli	D. melanogaster	H. sapiens	P. solitarium	A. thaliana	S. cerevisiae	P. abyssi	7
UA	1-930	E. coli	D. melanogaster	H. sapiens	P. solitarium	A. thaliana	S. cerevisiae	P. abyssi	7
UA	1-1067	E. coli	D. melanogaster	H. sapiens	P. solitarium	A. thaliana	S. cerevisiae	P. abyssi	7
UA	1-1076		D. melanogaster	H. sapiens	P. solitarium	A. thaliana	S. cerevisiae	P. abyssi	6
UA	1-1098		D. melanogaster	H. sapiens	P. solitarium	A. thaliana	S. cerevisiae		5
UA	1-1134		D. melanogaster	H. sapiens	P. solitarium	A. thaliana	S. cerevisiae		5
UA	1-1152	E. coli						P. abyssi	2
UA	1-1209	E. coli						P. abyssi	2
UA	1-1220	E. coli	D. melanogaster	H. sapiens	P. solitarium	A. thaliana	S. cerevisiae	P. abyssi	7
UA	1-1263		D. melanogaster	H. sapiens		A. thaliana	S. cerevisiae	P. abyssi	5
UA	1-1333	E. coli	D. melanogaster	H. sapiens	P. solitarium	A. thaliana	S. cerevisiae	P. abyssi	7
UA	1-1362	E. coli	D. melanogaster	H. sapiens	P. solitarium	A. thaliana	S. cerevisiae	P. abyssi	7
UA	1-1484	E. coli	D. melanogaster	H. sapiens		A. thaliana	S. cerevisiae	P. abyssi	6
UA	1-1492	E. coli						P. abyssi	2
UA	1-1498	E. coli	D. melanogaster	H. sapiens	P. solitarium	A. thaliana	S. cerevisiae	P. abyssi	7
UA	2-72	E. coli						P. abyssi	2
UA	2-208	E. coli			P. solitarium	A. thaliana	S. cerevisiae	P. abyssi	5
UA	2-245	E. coli	D. melanogaster	H. sapiens	P. solitarium	A. thaliana	S. cerevisiae	P. abyssi	7
UA	2-379							P. abyssi	1
UA	2-387	E. coli	D. melanogaster	H. sapiens				P. abyssi	4
UA	2-423	E. coli						P. abyssi	2
UA	2-478	E. coli	D. melanogaster	H. sapiens	P. solitarium	A. thaliana	S. cerevisiae	P. abyssi	7
UA	2-482	E. coli	D. melanogaster	H. sapiens	P. solitarium	A. thaliana	S. cerevisiae	P. abyssi	7
UA	2-498	E. coli	D. melanogaster	H. sapiens	P. solitarium	A. thaliana	S. cerevisiae	P. abyssi	7
UA	2-506							P. abyssi	1
UA	2-509	E. coli	D. melanogaster	H. sapiens	P. solitarium	A. thaliana	S. cerevisiae	P. abyssi	7
UA	2-575	E. coli							1
UA	2-711	E. coli	D. melanogaster					P. abyssi	3
UA	2-734							P. abyssi	1
UA	2-823	E. coli	D. melanogaster	H. sapiens	P. solitarium	A. thaliana	S. cerevisiae	P. abyssi	7
UA	2-849	E. coli							1
UA	2-909		D. melanogaster	H. sapiens	P. solitarium	A. thaliana	S. cerevisiae	P. abyssi	6
UA	2-939	E. coli	D. melanogaster	H. sapiens	P. solitarium	A. thaliana	S. cerevisiae	P. abyssi	7
UA	2-958								0
UA	2-964	E. coli							1
UA	2-970		D. melanogaster	H. sapiens	P. solitarium	A. thaliana	S. cerevisiae		5
UA	2-997	E. coli	D. melanogaster	H. sapiens	P. solitarium	A. thaliana	S. cerevisiae	P. abyssi	7
UA	2-1069							P. abyssi	1
UA	2-1097	E. coli	D. melanogaster	H. sapiens	P. solitarium	A. thaliana	S. cerevisiae	P. abyssi	7
UA	2-1138	E. coli	D. melanogaster	H. sapiens	P. solitarium	A. thaliana	S. cerevisiae	P. abyssi	7
UA	2-1147				P. solitarium				1
UA	2-1158	E. coli				A. thaliana		P. abyssi	3
UA	2-1211	E. coli						P. abyssi	2
UA	2-1228	E. coli	D. melanogaster	H. sapiens	P. solitarium	A. thaliana	S. cerevisiae	P. abyssi	7
UA	2-1239	E. coli	D. melanogaster	H. sapiens	P. solitarium	A. thaliana	S. cerevisiae	P. abyssi	7
UA	2-1296		D. melanogaster		P. solitarium		S. cerevisiae		3
UA	2-1328	E. coli	D. melanogaster	H. sapiens	P. solitarium	A. thaliana	S. cerevisiae	P. abyssi	7
UA	2-1407	E. coli	D. melanogaster	H. sapiens	P. solitarium	A. thaliana	S. cerevisiae	P. abyssi	7
UA	2-1482		D. melanogaster		P. solitarium	A. thaliana	S. cerevisiae	P. abyssi	5
UA	2-1493	E. coli	D. melanogaster			A. thaliana	S. cerevisiae	P. abyssi	5
UA	2-1535	E. coli			P. solitarium	A. thaliana	S. cerevisiae	P. abyssi	5
UA	2-1538	E. coli			P. solitarium			P. abyssi	3
UA	2-1546	E. coli						P. abyssi	2
UA	2-1599	E. coli						P. abyssi	2
UA	2-1631	E. coli			P. solitarium	A. thaliana	S. cerevisiae	P. abyssi	5
UA	2-1639	E. coli						P. abyssi	2
UA	2-1787	E. coli	D. melanogaster	H. sapiens	P. solitarium	A. thaliana	S. cerevisiae	P. abyssi	7
UA	2-1825							P. abyssi	1
UA	2-1867		D. melanogaster		P. solitarium		S. cerevisiae		3
UA	2-1877	E. coli	D. melanogaster	H. sapiens		A. thaliana	S. cerevisiae	P. abyssi	6
UA	2-1969	E. coli	D. melanogaster	H. sapiens	P. solitarium	A. thaliana	S. cerevisiae	P. abyssi	7
UA	2-2010	E. coli							1
UA	2-2089	E. coli		H. sapiens	P. solitarium	A. thaliana	S. cerevisiae	P. abyssi	6
UA	2-2102	E. coli	D. melanogaster	H. sapiens	P. solitarium	A. thaliana	S. cerevisiae	P. abyssi	7
UA	2-2106	E. coli	D. melanogaster	H. sapiens	P. solitarium	A. thaliana	S. cerevisiae	P. abyssi	7
UA	2-2117	E. coli	D. melanogaster	H. sapiens	P. solitarium	A. thaliana	S. cerevisiae	P. abyssi	7
UA	2-2122	E. coli	D. melanogaster	H. sapiens	P. solitarium	A. thaliana	S. cerevisiae	P. abyssi	7
UA	2-2142	E. coli	D. melanogaster	H. sapiens	P. solitarium	A. thaliana	S. cerevisiae	P. abyssi	7
UA	2-2167	E. coli	D. melanogaster		P. solitarium	A. thaliana	S. cerevisiae	P. abyssi	6
UA	2-2267	E. coli						P. abyssi	2
UA	2-2288								0
UA	2-2304	E. coli	D. melanogaster	H. sapiens	P. solitarium	A. thaliana	S. cerevisiae		6
UA	2-2309	E. coli	D. melanogaster	H. sapiens	P. solitarium	A. thaliana	S. cerevisiae	P. abyssi	7
UA	2-2382								0
UA	2-2388	E. coli						P. abyssi	2
UA	2-2465	E. coli	D. melanogaster	H. sapiens	P. solitarium	A. thaliana	S. cerevisiae	P. abyssi	7
UA	2-2512		D. melanogaster		P. solitarium		S. cerevisiae	P. abyssi	4
UA	2-2583	E. coli	D. melanogaster		P. solitarium	A. thaliana	S. cerevisiae	P. abyssi	6
UA	2-2634	E. coli	D. melanogaster	H. sapiens	P. solitarium	A. thaliana	S. cerevisiae	P. abyssi	7
UA	2-2645	E. coli	D. melanogaster	H. sapiens	P. solitarium	A. thaliana	S. cerevisiae	P. abyssi	7
UA	2-2759	E. coli		H. sapiens	P. solitarium		S. cerevisiae	P. abyssi	5
UA	2-2809	E. coli						P. abyssi	2
UA	2-2850	E. coli	D. melanogaster		P. solitarium	A. thaliana	S. cerevisiae	P. abyssi	6
UA	2-2853	E. coli	D. melanogaster	H. sapiens	P. solitarium	A. thaliana	S. cerevisiae	P. abyssi	7
UA	2-2886			H. sapiens				P. abyssi	2
UA	2-2917	E. coli							1
UA	2-2921	E. coli	D. melanogaster	H. sapiens	P. solitarium	A. thaliana	S. cerevisiae	P. abyssi	7
UA	2-2936	E. coli			P. solitarium			P. abyssi	3
UA	2-2953	E. coli	D. melanogaster	H. sapiens	P. solitarium	A. thaliana	S. cerevisiae	P. abyssi	7
UA	2-3029	E. coli							1
UA	2-3042	E. coli	D. melanogaster	H. sapiens	P. solitarium	A. thaliana	S. cerevisiae	P. abyssi	7
UA	2-3079	E. coli							1
UA	2-3082	E. coli	D. melanogaster						2
UA	2-3085								0
UA	5-14	E. coli						P. abyssi	2
UA	5-56							P. abyssi	1
AA	1-51	E. coli		H. sapiens	P. solitarium	A. thaliana	S. cerevisiae	P. abyssi	6
AA	1-60	E. coli							1
AA	1-92								0
AA	1-103	E. coli	D. melanogaster	H. sapiens	P. solitarium	A. thaliana	S. cerevisiae	P. abyssi	7
AA	1-114	E. coli			P. solitarium			P. abyssi	3
AA	1-136	E. coli						P. abyssi	2
AA	1-145	E. coli						P. abyssi	2
AA	1-146	E. coli						P. abyssi	2
AA	1-156	E. coli					S. cerevisiae	P. abyssi	3
AA	1-182							P. abyssi	1
AA	1-198	E. coli	D. melanogaster					P. abyssi	3
AA	1-199	E. coli						P. abyssi	2
AA	1-253	E. coli						P. abyssi	2
AA	1-264							P. abyssi	1
AA	1-354	E. coli						P. abyssi	2
AA	1-364	E. coli			P. solitarium	A. thaliana	S. cerevisiae	P. abyssi	5
AA	1-373	E. coli						P. abyssi	2
AA	1-464	E. coli	D. melanogaster		P. solitarium		S. cerevisiae	P. abyssi	5
AA	1-499	E. coli	D. melanogaster	H. sapiens	P. solitarium	A. thaliana	S. cerevisiae	P. abyssi	7
AA	1-513	E. coli							1
AA	1-539	E. coli	D. melanogaster	H. sapiens	P. solitarium	A. thaliana	S. cerevisiae	P. abyssi	7
AA	1-540	E. coli	D. melanogaster	H. sapiens	P. solitarium	A. thaliana	S. cerevisiae	P. abyssi	7
AA	1-562	E. coli						P. abyssi	2
AA	1-574	E. coli						P. abyssi	2
AA	1-575	E. coli		H. sapiens			S. cerevisiae	P. abyssi	4
AA	1-588	E. coli						P. abyssi	2
AA	1-662	E. coli	D. melanogaster	H. sapiens	P. solitarium	A. thaliana	S. cerevisiae	P. abyssi	7
AA	1-663	E. coli	D. melanogaster	H. sapiens	P. solitarium	A. thaliana	S. cerevisiae	P. abyssi	7
AA	1-696	E. coli	D. melanogaster	H. sapiens	P. solitarium	A. thaliana	S. cerevisiae	P. abyssi	7
AA	1-734	E. coli	D. melanogaster	H. sapiens	P. solitarium	A. thaliana	S. cerevisiae	P. abyssi	7
AA	1-735	E. coli	D. melanogaster	H. sapiens	P. solitarium	A. thaliana	S. cerevisiae		6
AA	1-749	E. coli	D. melanogaster	H. sapiens	P. solitarium	A. thaliana	S. cerevisiae	P. abyssi	7
AA	1-782	E. coli	D. melanogaster	H. sapiens	P. solitarium	A. thaliana	S. cerevisiae	P. abyssi	7
AA	1-783	E. coli	D. melanogaster	H. sapiens	P. solitarium	A. thaliana	S. cerevisiae	P. abyssi	7
AA	1-831								0
AA	1-836	E. coli						P. abyssi	2
AA	1-844	E. coli	D. melanogaster	H. sapiens		A. thaliana	S. cerevisiae	P. abyssi	6
AA	1-872	E. coli	D. melanogaster	H. sapiens	P. solitarium	A. thaliana	S. cerevisiae	P. abyssi	7
AA	1-879	E. coli	D. melanogaster	H. sapiens	P. solitarium	A. thaliana	S. cerevisiae	P. abyssi	7
AA	1-880	E. coli	D. melanogaster	H. sapiens	P. solitarium	A. thaliana	S. cerevisiae	P. abyssi	7
AA	1-885	E. coli	D. melanogaster	H. sapiens	P. solitarium	A. thaliana	S. cerevisiae	P. abyssi	7
AA	1-886	E. coli	D. melanogaster	H. sapiens	P. solitarium	A. thaliana	S. cerevisiae	P. abyssi	7
AA	1-890	E. coli	D. melanogaster	H. sapiens	P. solitarium	A. thaliana	S. cerevisiae	P. abyssi	7
AA	1-910	E. coli						P. abyssi	2
AA	1-931	E. coli	D. melanogaster	H. sapiens	P. solitarium	A. thaliana	S. cerevisiae	P. abyssi	7
AA	1-941	E. coli	D. melanogaster	H. sapiens	P. solitarium	A. thaliana	S. cerevisiae	P. abyssi	7
AA	1-950	E. coli	D. melanogaster	H. sapiens	P. solitarium	A. thaliana	S. cerevisiae	P. abyssi	7
AA	1-990							P. abyssi	1
AA	1-1068	E. coli	D. melanogaster	H. sapiens	P. solitarium	A. thaliana	S. cerevisiae	P. abyssi	7
AA	1-1077	E. coli	D. melanogaster	H. sapiens	P. solitarium	A. thaliana	S. cerevisiae	P. abyssi	7
AA	1-1153	E. coli					S. cerevisiae	P. abyssi	3
AA	1-1164	E. coli			P. solitarium	A. thaliana	S. cerevisiae	P. abyssi	5
AA	1-1223	E. coli	D. melanogaster					P. abyssi	3
AA	1-1235	E. coli	D. melanogaster		P. solitarium	A. thaliana		P. abyssi	5
AA	1-1253							P. abyssi	1
AA	1-1264		D. melanogaster	H. sapiens	P. solitarium	A. thaliana	S. cerevisiae	P. abyssi	6
AA	1-1272	E. coli			P. solitarium	A. thaliana		P. abyssi	4
AA	1-1273	E. coli	D. melanogaster	H. sapiens	P. solitarium	A. thaliana	S. cerevisiae	P. abyssi	7
AA	1-1303	E. coli	D. melanogaster	H. sapiens	P. solitarium	A. thaliana	S. cerevisiae	P. abyssi	7
AA	1-1317	E. coli	D. melanogaster	H. sapiens	P. solitarium	A. thaliana	S. cerevisiae	P. abyssi	7
AA	1-1324	E. coli	D. melanogaster	H. sapiens	P. solitarium	A. thaliana	S. cerevisiae	P. abyssi	7
AA	1-1334	E. coli	D. melanogaster	H. sapiens	P. solitarium	A. thaliana	S. cerevisiae		6
AA	1-1360	E. coli						P. abyssi	2
AA	1-1454				P. solitarium				1
AA	1-1478	E. coli	D. melanogaster	H. sapiens		A. thaliana	S. cerevisiae	P. abyssi	6
AA	1-1485	E. coli	D. melanogaster	H. sapiens	P. solitarium	A. thaliana	S. cerevisiae	P. abyssi	7
AA	1-1488	E. coli	D. melanogaster	H. sapiens	P. solitarium	A. thaliana	S. cerevisiae	P. abyssi	7
AA	1-1504	E. coli	D. melanogaster	H. sapiens	P. solitarium	A. thaliana	S. cerevisiae	P. abyssi	7
AA	2-5	E. coli							1
AA	2-52	E. coli						P. abyssi	2
AA	2-63	E. coli						P. abyssi	2
AA	2-73	E. coli						P. abyssi	2
AA	2-117	E. coli						P. abyssi	2
AA	2-183	E. coli						P. abyssi	2
AA	2-192	E. coli	D. melanogaster	H. sapiens	P. solitarium		S. cerevisiae	P. abyssi	6
AA	2-197	E. coli	D. melanogaster	H. sapiens	P. solitarium	A. thaliana	S. cerevisiae	P. abyssi	7
AA	2-198	E. coli						P. abyssi	2
AA	2-218	E. coli	D. melanogaster	H. sapiens	P. solitarium	A. thaliana	S. cerevisiae	P. abyssi	7
AA	2-219	E. coli	D. melanogaster	H. sapiens	P. solitarium	A. thaliana	S. cerevisiae	P. abyssi	7
AA	2-220	E. coli	D. melanogaster	H. sapiens	P. solitarium	A. thaliana	S. cerevisiae	P. abyssi	7
AA	2-223	E. coli	D. melanogaster	H. sapiens	P. solitarium	A. thaliana	S. cerevisiae	P. abyssi	7
AA	2-224	E. coli	D. melanogaster	H. sapiens	P. solitarium	A. thaliana	S. cerevisiae	P. abyssi	7
AA	2-228	E. coli	D. melanogaster	H. sapiens	P. solitarium	A. thaliana	S. cerevisiae	P. abyssi	7
AA	2-229							P. abyssi	1
AA	2-230							P. abyssi	1
AA	2-257	E. coli	D. melanogaster	H. sapiens	P. solitarium	A. thaliana	S. cerevisiae	P. abyssi	7
AA	2-258		D. melanogaster					P. abyssi	2
AA	2-272							P. abyssi	1
AA	2-273				P. solitarium		S. cerevisiae	P. abyssi	3
AA	2-346	E. coli						P. abyssi	2
AA	2-357	E. coli	D. melanogaster		P. solitarium	A. thaliana	S. cerevisiae	P. abyssi	6
AA	2-358	E. coli				A. thaliana			2
AA	2-393	E. coli							1
AA	2-394	E. coli						P. abyssi	2
AA	2-401								0
AA	2-451	E. coli	D. melanogaster	H. sapiens	P. solitarium	A. thaliana	S. cerevisiae	P. abyssi	7
AA	2-473	E. coli	D. melanogaster	H. sapiens	P. solitarium	A. thaliana	S. cerevisiae	P. abyssi	7
AA	2-479	E. coli	D. melanogaster	H. sapiens	P. solitarium	A. thaliana	S. cerevisiae	P. abyssi	7
AA	2-480	E. coli	D. melanogaster	H. sapiens	P. solitarium	A. thaliana	S. cerevisiae	P. abyssi	7
AA	2-503	E. coli	D. melanogaster	H. sapiens	P. solitarium	A. thaliana	S. cerevisiae	P. abyssi	7
AA	2-520	E. coli	D. melanogaster	H. sapiens	P. solitarium	A. thaliana	S. cerevisiae	P. abyssi	7
AA	2-521	E. coli	D. melanogaster	H. sapiens	P. solitarium	A. thaliana	S. cerevisiae	P. abyssi	7
AA	2-527	E. coli	D. melanogaster	H. sapiens		A. thaliana	S. cerevisiae	P. abyssi	6
AA	2-528	E. coli	D. melanogaster	H. sapiens	P. solitarium	A. thaliana	S. cerevisiae	P. abyssi	7
AA	2-529	E. coli	D. melanogaster	H. sapiens	P. solitarium	A. thaliana	S. cerevisiae	P. abyssi	7
AA	2-552	E. coli	D. melanogaster	H. sapiens	P. solitarium	A. thaliana	S. cerevisiae	P. abyssi	7
AA	2-563	E. coli	D. melanogaster	H. sapiens	P. solitarium	A. thaliana	S. cerevisiae	P. abyssi	7
AA	2-564	E. coli	D. melanogaster	H. sapiens	P. solitarium	A. thaliana	S. cerevisiae	P. abyssi	7
AA	2-594							P. abyssi	1
AA	2-675		D. melanogaster	H. sapiens	P. solitarium	A. thaliana	S. cerevisiae	P. abyssi	6
AA	2-712	E. coli						P. abyssi	2
AA	2-739	E. coli						P. abyssi	2
AA	2-740	E. coli						P. abyssi	2
AA	2-778	E. coli						P. abyssi	2
AA	2-810	E. coli	D. melanogaster	H. sapiens	P. solitarium	A. thaliana	S. cerevisiae	P. abyssi	7
AA	2-811	E. coli	D. melanogaster	H. sapiens	P. solitarium	A. thaliana	S. cerevisiae	P. abyssi	7
AA	2-840	E. coli	D. melanogaster	H. sapiens		A. thaliana	S. cerevisiae	P. abyssi	6
AA	2-850	E. coli	D. melanogaster	H. sapiens	P. solitarium	A. thaliana	S. cerevisiae		6
AA	2-851		D. melanogaster	H. sapiens	P. solitarium	A. thaliana	S. cerevisiae		5
AA	2-869	E. coli	D. melanogaster						2
AA	2-886	E. coli	D. melanogaster	H. sapiens	P. solitarium	A. thaliana	S. cerevisiae		6
AA	2-887	E. coli	D. melanogaster	H. sapiens	P. solitarium	A. thaliana	S. cerevisiae		6
AA	2-917	E. coli	D. melanogaster	H. sapiens	P. solitarium	A. thaliana	S. cerevisiae	P. abyssi	7
AA	2-918	E. coli	D. melanogaster	H. sapiens	P. solitarium	A. thaliana	S. cerevisiae	P. abyssi	7
AA	2-924	E. coli	D. melanogaster	H. sapiens	P. solitarium	A. thaliana	S. cerevisiae	P. abyssi	7
AA	2-955	E. coli	D. melanogaster	H. sapiens	P. solitarium	A. thaliana	S. cerevisiae	P. abyssi	7
AA	2-956	E. coli							1
AA	2-1046	E. coli	D. melanogaster	H. sapiens	P. solitarium	A. thaliana	S. cerevisiae	P. abyssi	7
AA	2-1047	E. coli	D. melanogaster	H. sapiens	P. solitarium	A. thaliana	S. cerevisiae	P. abyssi	7
AA	2-1054	E. coli	D. melanogaster	H. sapiens	P. solitarium	A. thaliana	S. cerevisiae	P. abyssi	7
AA	2-1098	E. coli	D. melanogaster	H. sapiens	P. solitarium	A. thaliana	S. cerevisiae	P. abyssi	7
AA	2-1118	E. coli							1
AA	2-1119	E. coli						P. abyssi	2
AA	2-1139	E. coli		H. sapiens	P. solitarium		S. cerevisiae	P. abyssi	5
AA	2-1148	E. coli	D. melanogaster		P. solitarium	A. thaliana		P. abyssi	5
AA	2-1159	E. coli				A. thaliana		P. abyssi	3
AA	2-1173	E. coli	D. melanogaster	H. sapiens	P. solitarium	A. thaliana	S. cerevisiae	P. abyssi	7
AA	2-1214	E. coli	D. melanogaster	H. sapiens	P. solitarium	A. thaliana	S. cerevisiae	P. abyssi	7
AA	2-1229	E. coli	D. melanogaster	H. sapiens	P. solitarium	A. thaliana	S. cerevisiae	P. abyssi	7
AA	2-1230	E. coli						P. abyssi	2
AA	2-1240	E. coli	D. melanogaster	H. sapiens	P. solitarium	A. thaliana	S. cerevisiae	P. abyssi	7
AA	2-1271	E. coli	D. melanogaster	H. sapiens	P. solitarium	A. thaliana	S. cerevisiae	P. abyssi	7
AA	2-1272		D. melanogaster	H. sapiens	P. solitarium	A. thaliana	S. cerevisiae	P. abyssi	6
AA	2-1273		D. melanogaster	H. sapiens	P. solitarium	A. thaliana	S. cerevisiae	P. abyssi	6
AA	2-1288	E. coli						P. abyssi	2
AA	2-1353	E. coli	D. melanogaster	H. sapiens		A. thaliana	S. cerevisiae	P. abyssi	6
AA	2-1393	E. coli							1
AA	2-1414								0
AA	2-1415	E. coli							1
AA	2-1441		D. melanogaster	H. sapiens	P. solitarium	A. thaliana	S. cerevisiae		5
AA	2-1448	E. coli	D. melanogaster	H. sapiens	P. solitarium	A. thaliana	S. cerevisiae		6
AA	2-1462	E. coli						P. abyssi	2
AA	2-1494	E. coli	D. melanogaster			A. thaliana	S. cerevisiae	P. abyssi	5
AA	2-1506	E. coli	D. melanogaster		P. solitarium	A. thaliana		P. abyssi	5
AA	2-1528	E. coli						P. abyssi	2
AA	2-1536	E. coli			P. solitarium	A. thaliana	S. cerevisiae	P. abyssi	5
AA	2-1632	E. coli			P. solitarium	A. thaliana	S. cerevisiae	P. abyssi	5
AA	2-1658	E. coli						P. abyssi	2
AA	2-1752	E. coli	D. melanogaster	H. sapiens	P. solitarium	A. thaliana	S. cerevisiae	P. abyssi	7
AA	2-1753	E. coli	D. melanogaster	H. sapiens	P. solitarium	A. thaliana	S. cerevisiae	P. abyssi	7
AA	2-1754	E. coli	D. melanogaster	H. sapiens	P. solitarium	A. thaliana	S. cerevisiae	P. abyssi	7
AA	2-1794	E. coli			P. solitarium	A. thaliana	S. cerevisiae	P. abyssi	5
AA	2-1826	E. coli						P. abyssi	2
AA	2-1841	E. coli	D. melanogaster	H. sapiens	P. solitarium	A. thaliana	S. cerevisiae	P. abyssi	7
AA	2-1855	E. coli	D. melanogaster	H. sapiens	P. solitarium	A. thaliana	S. cerevisiae	P. abyssi	7
AA	2-1863	E. coli	D. melanogaster	H. sapiens	P. solitarium	A. thaliana	S. cerevisiae	P. abyssi	7
AA	2-1864	E. coli	D. melanogaster		P. solitarium	A. thaliana	S. cerevisiae	P. abyssi	6
AA	2-1878	E. coli	D. melanogaster	H. sapiens	P. solitarium	A. thaliana	S. cerevisiae	P. abyssi	7
AA	2-1889	E. coli	D. melanogaster	H. sapiens	P. solitarium	A. thaliana	S. cerevisiae	P. abyssi	7
AA	2-1950				P. solitarium	A. thaliana	S. cerevisiae		3
AA	2-1973	E. coli						P. abyssi	2
AA	2-1974	E. coli	D. melanogaster	H. sapiens	P. solitarium	A. thaliana	S. cerevisiae	P. abyssi	7
AA	2-1975	E. coli	D. melanogaster	H. sapiens	P. solitarium	A. thaliana	S. cerevisiae	P. abyssi	7
AA	2-1976	E. coli	D. melanogaster	H. sapiens	P. solitarium	A. thaliana	S. cerevisiae	P. abyssi	7
AA	2-1998	E. coli						P. abyssi	2
AA	2-1999	E. coli					S. cerevisiae	P. abyssi	3
AA	2-2043	E. coli	D. melanogaster	H. sapiens	P. solitarium	A. thaliana	S. cerevisiae	P. abyssi	7
AA	2-2080	E. coli	D. melanogaster	H. sapiens	P. solitarium	A. thaliana	S. cerevisiae	P. abyssi	7
AA	2-2090	E. coli		H. sapiens	P. solitarium	A. thaliana	S. cerevisiae	P. abyssi	6
AA	2-2091	E. coli	D. melanogaster	H. sapiens	P. solitarium	A. thaliana	S. cerevisiae	P. abyssi	7
AA	2-2103	E. coli	D. melanogaster	H. sapiens	P. solitarium	A. thaliana	S. cerevisiae	P. abyssi	7
AA	2-2118	E. coli	D. melanogaster	H. sapiens	P. solitarium	A. thaliana	S. cerevisiae	P. abyssi	7
AA	2-2128	E. coli	D. melanogaster	H. sapiens	P. solitarium	A. thaliana	S. cerevisiae	P. abyssi	7
AA	2-2143	E. coli	D. melanogaster	H. sapiens	P. solitarium	A. thaliana	S. cerevisiae	P. abyssi	7
AA	2-2160	E. coli	D. melanogaster	H. sapiens	P. solitarium	A. thaliana	S. cerevisiae	P. abyssi	7
AA	2-2168	E. coli	D. melanogaster	H. sapiens		A. thaliana	S. cerevisiae	P. abyssi	6
AA	2-2204	E. coli	D. melanogaster	H. sapiens	P. solitarium	A. thaliana	S. cerevisiae	P. abyssi	7
AA	2-2221	E. coli	D. melanogaster	H. sapiens	P. solitarium	A. thaliana	S. cerevisiae		6
AA	2-2250	E. coli	D. melanogaster	H. sapiens	P. solitarium	A. thaliana	S. cerevisiae	P. abyssi	7
AA	2-2325	E. coli			P. solitarium			P. abyssi	3
AA	2-2360	E. coli	D. melanogaster	H. sapiens	P. solitarium	A. thaliana	S. cerevisiae		6
AA	2-2361	E. coli	D. melanogaster	H. sapiens	P. solitarium	A. thaliana	S. cerevisiae		6
AA	2-2389	E. coli						P. abyssi	2
AA	2-2459	E. coli	D. melanogaster	H. sapiens	P. solitarium	A. thaliana	S. cerevisiae	P. abyssi	7
AA	2-2460	E. coli	D. melanogaster	H. sapiens	P. solitarium	A. thaliana	S. cerevisiae	P. abyssi	7
AA	2-2461				P. solitarium	A. thaliana		P. abyssi	3
AA	2-2479								0
AA	2-2480	E. coli	D. melanogaster	H. sapiens	P. solitarium	A. thaliana	S. cerevisiae	P. abyssi	7
AA	2-2502		D. melanogaster	H. sapiens	P. solitarium	A. thaliana	S. cerevisiae		5
AA	2-2503		D. melanogaster	H. sapiens	P. solitarium	A. thaliana	S. cerevisiae	P. abyssi	6
AA	2-2520	E. coli	D. melanogaster	H. sapiens	P. solitarium	A. thaliana	S. cerevisiae	P. abyssi	7
AA	2-2528	E. coli		H. sapiens	P. solitarium	A. thaliana	S. cerevisiae	P. abyssi	6
AA	2-2556								0
AA	2-2572	E. coli	D. melanogaster	H. sapiens	P. solitarium	A. thaliana	S. cerevisiae	P. abyssi	7
AA	2-2573	E. coli	D. melanogaster	H. sapiens	P. solitarium	A. thaliana	S. cerevisiae	P. abyssi	7
AA	2-2628	E. coli	D. melanogaster	H. sapiens	P. solitarium	A. thaliana	S. cerevisiae	P. abyssi	7
AA	2-2629	E. coli	D. melanogaster	H. sapiens	P. solitarium	A. thaliana	S. cerevisiae	P. abyssi	7
AA	2-2630	E. coli	D. melanogaster	H. sapiens	P. solitarium	A. thaliana	S. cerevisiae	P. abyssi	7
AA	2-2646	E. coli	D. melanogaster	H. sapiens	P. solitarium	A. thaliana	S. cerevisiae	P. abyssi	7
AA	2-2664	E. coli	D. melanogaster	H. sapiens	P. solitarium	A. thaliana	S. cerevisiae		6
AA	2-2729		D. melanogaster	H. sapiens		A. thaliana	S. cerevisiae		4
AA	2-2737	E. coli	D. melanogaster	H. sapiens	P. solitarium	A. thaliana	S. cerevisiae	P. abyssi	7
AA	2-2760	E. coli		H. sapiens	P. solitarium	A. thaliana	S. cerevisiae	P. abyssi	6
AA	2-2761	E. coli						P. abyssi	2
AA	2-2785	E. coli							1
AA	2-2937	E. coli			P. solitarium			P. abyssi	3
AA	2-2945	E. coli	D. melanogaster	H. sapiens	P. solitarium	A. thaliana	S. cerevisiae	P. abyssi	7
AA	2-2946	E. coli							1
AA	2-2954	E. coli	D. melanogaster	H. sapiens	P. solitarium	A. thaliana	S. cerevisiae	P. abyssi	7
AA	2-2961	E. coli		H. sapiens	P. solitarium	A. thaliana	S. cerevisiae	P. abyssi	6
AA	2-3043	E. coli	D. melanogaster		P. solitarium	A. thaliana	S. cerevisiae	P. abyssi	6
AA	2-3083	E. coli						P. abyssi	2
AA	5-25								0
AA	5-45	E. coli						P. abyssi	2
AA	5-52	E. coli	D. melanogaster	H. sapiens	P. solitarium	A. thaliana	S. cerevisiae	P. abyssi	7
AA	5-57	E. coli						P. abyssi	2
AA	5-104								0
CA	1-55	E. coli	D. melanogaster	H. sapiens	P. solitarium	A. thaliana	S. cerevisiae	P. abyssi	7
CA	1-59	E. coli							1
CA	1-105							P. abyssi	1
CA	1-260	E. coli						P. abyssi	2
CA	1-263		D. melanogaster	H. sapiens		A. thaliana	S. cerevisiae	P. abyssi	5
CA	1-319	E. coli						P. abyssi	2
CA	1-343	E. coli	D. melanogaster	H. sapiens	P. solitarium	A. thaliana	S. cerevisiae	P. abyssi	7
CA	1-346	E. coli	D. melanogaster	H. sapiens	P. solitarium	A. thaliana	S. cerevisiae	P. abyssi	7
CA	1-363	E. coli	D. melanogaster	H. sapiens	P. solitarium	A. thaliana	S. cerevisiae	P. abyssi	7
CA	1-486	E. coli	D. melanogaster	H. sapiens	P. solitarium	A. thaliana	S. cerevisiae	P. abyssi	7
CA	1-512	E. coli							1
CA	1-685								0
CA	1-688				P. solitarium	A. thaliana		P. abyssi	3
CA	1-823		D. melanogaster		P. solitarium				2
CA	1-871	E. coli	D. melanogaster	H. sapiens	P. solitarium	A. thaliana	S. cerevisiae	P. abyssi	7
CA	1-909	E. coli						P. abyssi	2
CA	1-940	E. coli	D. melanogaster	H. sapiens	P. solitarium	A. thaliana	S. cerevisiae	P. abyssi	7
CA	1-958		D. melanogaster		P. solitarium	A. thaliana	S. cerevisiae		4
CA	1-968	E. coli	D. melanogaster	H. sapiens	P. solitarium	A. thaliana	S. cerevisiae		6
CA	1-1030	E. coli	D. melanogaster	H. sapiens	P. solitarium	A. thaliana	S. cerevisiae	P. abyssi	7
CA	1-1042	E. coli						P. abyssi	2
CA	1-1105	E. coli						P. abyssi	2
CA	1-1129							P. abyssi	1
CA	1-1185	E. coli						P. abyssi	2
CA	1-1211	E. coli	D. melanogaster	H. sapiens	P. solitarium	A. thaliana	S. cerevisiae	P. abyssi	7
CA	1-1222	E. coli	D. melanogaster	H. sapiens	P. solitarium	A. thaliana	S. cerevisiae	P. abyssi	7
CA	1-1234	E. coli	D. melanogaster	H. sapiens	P. solitarium	A. thaliana	S. cerevisiae	P. abyssi	7
CA	1-1283							P. abyssi	1
CA	1-1302	E. coli		H. sapiens		A. thaliana		P. abyssi	4
CA	1-1313	E. coli		H. sapiens					2
CA	1-1344	E. coli	D. melanogaster	H. sapiens	P. solitarium	A. thaliana	S. cerevisiae	P. abyssi	7
CA	1-1381	E. coli	D. melanogaster	H. sapiens	P. solitarium	A. thaliana	S. cerevisiae	P. abyssi	7
CA	1-1383	E. coli	D. melanogaster	H. sapiens	P. solitarium	A. thaliana	S. cerevisiae	P. abyssi	7
CA	1-1393	E. coli						P. abyssi	2
CA	1-1398	E. coli						P. abyssi	2
CA	1-1487	E. coli	D. melanogaster	H. sapiens	P. solitarium	A. thaliana	S. cerevisiae	P. abyssi	7
CA	1-1519	E. coli	D. melanogaster	H. sapiens		A. thaliana	S. cerevisiae	P. abyssi	6
CA	2-62							P. abyssi	1
CA	2-89							P. abyssi	1
CA	2-93							P. abyssi	1
CA	2-149							P. abyssi	1
CA	2-200	E. coli	D. melanogaster	H. sapiens	P. solitarium	A. thaliana	S. cerevisiae	P. abyssi	7
CA	2-227	E. coli					S. cerevisiae	P. abyssi	3
CA	2-367				P. solitarium	A. thaliana	S. cerevisiae		3
CA	2-465	E. coli							1
CA	2-472	E. coli				A. thaliana		P. abyssi	3
CA	2-795	E. coli							1
CA	2-833	E. coli	D. melanogaster	H. sapiens				P. abyssi	4
CA	2-885		D. melanogaster	H. sapiens	P. solitarium	A. thaliana	S. cerevisiae	P. abyssi	6
CA	2-923	E. coli	D. melanogaster					P. abyssi	3
CA	2-1045	E. coli	D. melanogaster	H. sapiens	P. solitarium	A. thaliana	S. cerevisiae	P. abyssi	7
CA	2-1121	E. coli						P. abyssi	2
CA	2-1126	E. coli						P. abyssi	2
CA	2-1194	E. coli	D. melanogaster	H. sapiens	P. solitarium	A. thaliana	S. cerevisiae	P. abyssi	7
CA	2-1217	E. coli						P. abyssi	2
CA	2-1221	E. coli						P. abyssi	2
CA	2-1242		D. melanogaster	H. sapiens	P. solitarium	A. thaliana	S. cerevisiae	P. abyssi	6
CA	2-1247	E. coli	D. melanogaster	H. sapiens	P. solitarium	A. thaliana	S. cerevisiae	P. abyssi	7
CA	2-1447	E. coli							1
CA	2-1461	E. coli						P. abyssi	2
CA	2-1530	E. coli			P. solitarium				2
CA	2-1549								0
CA	2-1800	E. coli						P. abyssi	2
CA	2-1802	E. coli		H. sapiens	P. solitarium	A. thaliana	S. cerevisiae	P. abyssi	6
CA	2-1862	E. coli	D. melanogaster	H. sapiens	P. solitarium	A. thaliana	S. cerevisiae	P. abyssi	7
CA	2-1943							P. abyssi	1
CA	2-1972								0
CA	2-1978	E. coli	D. melanogaster	H. sapiens		A. thaliana	S. cerevisiae	P. abyssi	6
CA	2-2028		D. melanogaster	H. sapiens	P. solitarium	A. thaliana	S. cerevisiae	P. abyssi	6
CA	2-2156	E. coli	D. melanogaster	H. sapiens	P. solitarium	A. thaliana	S. cerevisiae	P. abyssi	7
CA	2-2179			H. sapiens	P. solitarium	A. thaliana	S. cerevisiae		4
CA	2-2238			H. sapiens	P. solitarium	A. thaliana	S. cerevisiae		4
CA	2-2355		D. melanogaster				S. cerevisiae		2
CA	2-2366	E. coli	D. melanogaster	H. sapiens	P. solitarium	A. thaliana	S. cerevisiae		6
CA	2-2418	E. coli	D. melanogaster	H. sapiens	P. solitarium	A. thaliana	S. cerevisiae	P. abyssi	7
CA	2-2478								0
CA	2-2490		D. melanogaster	H. sapiens	P. solitarium	A. thaliana	S. cerevisiae	P. abyssi	6
CA	2-2519	E. coli						P. abyssi	2
CA	2-2525	E. coli	D. melanogaster	H. sapiens				P. abyssi	4
CA	2-2555		D. melanogaster	H. sapiens	P. solitarium	A. thaliana	S. cerevisiae		5
CA	2-2564	E. coli	D. melanogaster					P. abyssi	3
CA	2-2648	E. coli						P. abyssi	2
CA	2-2663	E. coli	D. melanogaster	H. sapiens	P. solitarium	A. thaliana	S. cerevisiae		6
CA	2-2671	E. coli	D. melanogaster	H. sapiens	P. solitarium	A. thaliana	S. cerevisiae	P. abyssi	7
CA	2-2673								0
CA	2-2713	E. coli						P. abyssi	2
CA	2-2736	E. coli	D. melanogaster	H. sapiens		A. thaliana		P. abyssi	5
CA	2-2756		D. melanogaster	H. sapiens		A. thaliana	S. cerevisiae	P. abyssi	5
CA	2-2782								0
CA	2-2797	E. coli	D. melanogaster	H. sapiens	P. solitarium	A. thaliana	S. cerevisiae	P. abyssi	7
CA	2-2907	E. coli	D. melanogaster	H. sapiens	P. solitarium	A. thaliana	S. cerevisiae	P. abyssi	7
CA	2-2949	E. coli						P. abyssi	2
CA	2-3068								0
CA	5-28	E. coli	D. melanogaster	H. sapiens	P. solitarium		S. cerevisiae	P. abyssi	6
CA	5-38	E. coli						P. abyssi	2
CA	5-65							P. abyssi	1
GC	1-58	E. coli						P. abyssi	2
GC	1-89	E. coli						P. abyssi	2
GC	1-153	E. coli			P. solitarium			P. abyssi	3
GC	1-168			H. sapiens				P. abyssi	2
GC	1-211	E. coli				A. thaliana	S. cerevisiae	P. abyssi	4
GC	1-227							P. abyssi	1
GC	1-257	E. coli		H. sapiens	P. solitarium	A. thaliana	S. cerevisiae	P. abyssi	6
GC	1-342	E. coli	D. melanogaster	H. sapiens	P. solitarium	A. thaliana	S. cerevisiae	P. abyssi	7
GC	1-345	E. coli	D. melanogaster	H. sapiens	P. solitarium	A. thaliana	S. cerevisiae	P. abyssi	7
GC	1-362							P. abyssi	1
GC	1-369	E. coli							1
GC	1-375	E. coli							1
GC	1-473	E. coli						P. abyssi	2
GC	1-484	E. coli	D. melanogaster	H. sapiens	P. solitarium	A. thaliana	S. cerevisiae		6
GC	1-488	E. coli	D. melanogaster	H. sapiens	P. solitarium	A. thaliana	S. cerevisiae	P. abyssi	7
GC	1-491	E. coli	D. melanogaster	H. sapiens	P. solitarium	A. thaliana	S. cerevisiae	P. abyssi	7
GC	1-494	E. coli	D. melanogaster	H. sapiens	P. solitarium	A. thaliana	S. cerevisiae	P. abyssi	7
GC	1-535	E. coli						P. abyssi	2
GC	1-542	E. coli						P. abyssi	2
GC	1-581								0
GC	1-584	E. coli						P. abyssi	2
GC	1-601	E. coli	D. melanogaster					P. abyssi	3
GC	1-618	E. coli			P. solitarium				2
GC	1-693	E. coli	D. melanogaster	H. sapiens	P. solitarium	A. thaliana	S. cerevisiae	P. abyssi	7
GC	1-699	E. coli	D. melanogaster	H. sapiens	P. solitarium	A. thaliana	S. cerevisiae	P. abyssi	7
GC	1-737	E. coli						P. abyssi	2
GC	1-746	E. coli						P. abyssi	2
GC	1-777	E. coli						P. abyssi	2
GC	1-827							P. abyssi	1
GC	1-833	E. coli							1
GC	1-839	E. coli							1
GC	1-853	E. coli						P. abyssi	2
GC	1-870	E. coli	D. melanogaster	H. sapiens	P. solitarium	A. thaliana	S. cerevisiae	P. abyssi	7
GC	1-875		D. melanogaster	H. sapiens		A. thaliana	S. cerevisiae	P. abyssi	5
GC	1-920	E. coli	D. melanogaster	H. sapiens	P. solitarium	A. thaliana	S. cerevisiae	P. abyssi	7
GC	1-944	E. coli						P. abyssi	2
GC	1-981							P. abyssi	1
GC	1-1029	E. coli	D. melanogaster	H. sapiens	P. solitarium	A. thaliana	S. cerevisiae	P. abyssi	7
GC	1-1034	E. coli	D. melanogaster	H. sapiens	P. solitarium	A. thaliana	S. cerevisiae	P. abyssi	7
GC	1-1044	E. coli						P. abyssi	2
GC	1-1082	E. coli						P. abyssi	2
GC	1-1103	E. coli						P. abyssi	2
GC	1-1144	E. coli						P. abyssi	2
GC	1-1192	E. coli							1
GC	1-1207	E. coli	D. melanogaster	H. sapiens	P. solitarium	A. thaliana	S. cerevisiae	P. abyssi	7
GC	1-1218	E. coli	D. melanogaster	H. sapiens	P. solitarium	A. thaliana	S. cerevisiae	P. abyssi	7
GC	1-1227	E. coli			P. solitarium				2
GC	1-1261	E. coli							1
GC	1-1298							P. abyssi	1
GC	1-1301	E. coli		H. sapiens		A. thaliana		P. abyssi	4
GC	1-1308							P. abyssi	1
GC	1-1338			H. sapiens	P. solitarium	A. thaliana	S. cerevisiae	P. abyssi	5
GC	1-1387	E. coli	D. melanogaster	H. sapiens	P. solitarium	A. thaliana	S. cerevisiae	P. abyssi	7
GC	1-1396								0
GC	1-1475								0
GC	1-1494							P. abyssi	1
GC	1-1509	E. coli	D. melanogaster	H. sapiens	P. solitarium	A. thaliana	S. cerevisiae		6
GC	1-1512							P. abyssi	1
GC	2-36	E. coli						P. abyssi	2
GC	2-45							P. abyssi	1
GC	2-61							P. abyssi	1
GC	2-65							P. abyssi	1
GC	2-68	E. coli						P. abyssi	2
GC	2-75	E. coli						P. abyssi	2
GC	2-88							P. abyssi	1
GC	2-92							P. abyssi	1
GC	2-226							P. abyssi	1
GC	2-232							P. abyssi	1
GC	2-247	E. coli	D. melanogaster						2
GC	2-250	E. coli	D. melanogaster	H. sapiens	P. solitarium	A. thaliana	S. cerevisiae	P. abyssi	7
GC	2-254	E. coli	D. melanogaster			A. thaliana			3
GC	2-342							P. abyssi	1
GC	2-390							P. abyssi	1
GC	2-589	E. coli						P. abyssi	2
GC	2-683								0
GC	2-730	E. coli						P. abyssi	2
GC	2-736			H. sapiens					1
GC	2-742								0
GC	2-784	E. coli	D. melanogaster	H. sapiens	P. solitarium	A. thaliana	S. cerevisiae	P. abyssi	7
GC	2-842			H. sapiens	P. solitarium	A. thaliana	S. cerevisiae		4
GC	2-864				P. solitarium	A. thaliana	S. cerevisiae	P. abyssi	4
GC	2-884		D. melanogaster	H. sapiens	P. solitarium	A. thaliana	S. cerevisiae	P. abyssi	6
GC	2-891							P. abyssi	1
GC	2-921	E. coli						P. abyssi	2
GC	2-941	E. coli	D. melanogaster	H. sapiens	P. solitarium	A. thaliana	S. cerevisiae	P. abyssi	7
GC	2-972	E. coli	D. melanogaster	H. sapiens	P. solitarium	A. thaliana	S. cerevisiae	P. abyssi	7
GC	2-1001	E. coli	D. melanogaster	H. sapiens		A. thaliana	S. cerevisiae	P. abyssi	6
GC	2-1100		D. melanogaster	H. sapiens	P. solitarium	A. thaliana	S. cerevisiae	P. abyssi	6
GC	2-1156			H. sapiens	P. solitarium	A. thaliana	S. cerevisiae	P. abyssi	5
GC	2-1196	E. coli	D. melanogaster	H. sapiens	P. solitarium	A. thaliana	S. cerevisiae	P. abyssi	7
GC	2-1208	E. coli						P. abyssi	2
GC	2-1216	E. coli						P. abyssi	2
GC	2-1219	E. coli						P. abyssi	2
GC	2-1236	E. coli						P. abyssi	2
GC	2-1244	E. coli						P. abyssi	2
GC	2-1265	E. coli	D. melanogaster	H. sapiens	P. solitarium	A. thaliana	S. cerevisiae	P. abyssi	7
GC	2-1284	E. coli	D. melanogaster	H. sapiens	P. solitarium	A. thaliana	S. cerevisiae	P. abyssi	7
GC	2-1290			H. sapiens	P. solitarium	A. thaliana	S. cerevisiae	P. abyssi	5
GC	2-1335	E. coli		H. sapiens				P. abyssi	3
GC	2-1355				P. solitarium			P. abyssi	2
GC	2-1400								0
GC	2-1409		D. melanogaster	H. sapiens	P. solitarium	A. thaliana	S. cerevisiae	P. abyssi	6
GC	2-1437	E. coli		H. sapiens	P. solitarium	A. thaliana		P. abyssi	5
GC	2-1460							P. abyssi	1
GC	2-1473							P. abyssi	1
GC	2-1497	E. coli							1
[truncated: 559 more rows]

## Sheet: 3
Short fragments	N-Sf	Species							N-sp
UUG	1-13	E. coli						P. abyssi	2
UUG	1-243							P. abyssi	1
UUG	1-430								0
UUG	1-557	E. coli							1
UUG	1-620	E. coli						P. abyssi	2
UUG	1-801		D. melanogaster		P. solitarium				2
UUG	1-892	E. coli	D. melanogaster	H. sapiens	P. solitarium	A. thaliana	S. cerevisiae	P. abyssi	7
UUG	1-1101	E. coli						P. abyssi	2
UUG	1-1241								0
UUG	1-1376	E. coli	D. melanogaster	H. sapiens	P. solitarium	A. thaliana	S. cerevisiae	P. abyssi	7
UUG	2-99								0
UUG	2-672	E. coli	D. melanogaster	H. sapiens	P. solitarium	A. thaliana	S. cerevisiae	P. abyssi	7
UUG	2-1205	E. coli							1
UUG	2-2134	E. coli						P. abyssi	2
UUG	2-2282				P. solitarium	A. thaliana	S. cerevisiae	P. abyssi	4
UUG	2-2322	E. coli							1
UUG	2-2436	E. coli	D. melanogaster	H. sapiens	P. solitarium	A. thaliana	S. cerevisiae	P. abyssi	7
UUG	2-2688	E. coli	D. melanogaster	H. sapiens	P. solitarium	A. thaliana	S. cerevisiae	P. abyssi	7
UUG	2-2892	E. coli	D. melanogaster	H. sapiens		A. thaliana		P. abyssi	5
UUG	2-3025	E. coli						P. abyssi	2
UGA	1-14	E. coli				A. thaliana		P. abyssi	3
UGA	1-271								0
UGA	1-287	E. coli						P. abyssi	2
UGA	1-314	E. coli	D. melanogaster	H. sapiens	P. solitarium	A. thaliana	S. cerevisiae	P. abyssi	7
UGA	1-572	E. coli							1
UGA	1-660	E. coli	D. melanogaster	H. sapiens	P. solitarium	A. thaliana	S. cerevisiae	P. abyssi	7
UGA	1-725							P. abyssi	1
UGA	1-976				P. solitarium			P. abyssi	2
UGA	1-1054	E. coli	D. melanogaster		P. solitarium		S. cerevisiae	P. abyssi	5
UGA	1-1358	E. coli							1
UGA	2-50	E. coli							1
UGA	2-195	E. coli						P. abyssi	2
UGA	2-376	E. coli			P. solitarium	A. thaliana	S. cerevisiae	P. abyssi	5
UGA	2-514	E. coli	D. melanogaster		P. solitarium		S. cerevisiae	P. abyssi	5
UGA	2-525		D. melanogaster	H. sapiens		A. thaliana	S. cerevisiae	P. abyssi	5
UGA	2-561	E. coli	D. melanogaster	H. sapiens	P. solitarium	A. thaliana	S. cerevisiae	P. abyssi	7
UGA	2-673		D. melanogaster	H. sapiens	P. solitarium	A. thaliana	S. cerevisiae	P. abyssi	6
UGA	2-776				P. solitarium		S. cerevisiae		2
UGA	2-838	E. coli	D. melanogaster		P. solitarium		S. cerevisiae	P. abyssi	5
UGA	2-898	E. coli				A. thaliana		P. abyssi	3
UGA	2-915	E. coli						P. abyssi	2
UGA	2-1005		D. melanogaster	H. sapiens	P. solitarium	A. thaliana	S. cerevisiae	P. abyssi	6
UGA	2-1389								0
UGA	2-1423	E. coli	D. melanogaster			A. thaliana	S. cerevisiae	P. abyssi	5
UGA	2-1586							P. abyssi	1
UGA	2-1946							P. abyssi	1
UGA	2-2017	E. coli	D. melanogaster	H. sapiens	P. solitarium	A. thaliana	S. cerevisiae		6
UGA	2-2202	E. coli							1
UGA	2-2219	E. coli							1
UGA	2-2323	E. coli							1
UGA	2-2358	E. coli	D. melanogaster	H. sapiens	P. solitarium	A. thaliana	S. cerevisiae	P. abyssi	7
UGA	2-2537	E. coli	D. melanogaster	H. sapiens	P. solitarium	A. thaliana	S. cerevisiae	P. abyssi	7
UGA	2-2792	E. coli	D. melanogaster	H. sapiens	P. solitarium	A. thaliana	S. cerevisiae	P. abyssi	7
UGA	2-2833	E. coli						P. abyssi	2
UGA	2-2943	E. coli	D. melanogaster	H. sapiens	P. solitarium	A. thaliana	S. cerevisiae	P. abyssi	7
UGA	2-3026	E. coli						P. abyssi	2
GAU	1-15	E. coli						P. abyssi	2
GAU	1-133	E. coli						P. abyssi	2
GAU	1-163		D. melanogaster						1
GAU	1-607	E. coli						P. abyssi	2
GAU	1-754	E. coli	D. melanogaster	H. sapiens	P. solitarium	A. thaliana	S. cerevisiae	P. abyssi	7
GAU	1-759	E. coli	D. melanogaster	H. sapiens	P. solitarium	A. thaliana	S. cerevisiae	P. abyssi	7
GAU	1-786	E. coli	D. melanogaster	H. sapiens		A. thaliana		P. abyssi	5
GAU	1-936	E. coli						P. abyssi	2
GAU	1-1150	E. coli						P. abyssi	2
GAU	1-1516	E. coli	D. melanogaster	H. sapiens	P. solitarium	A. thaliana	S. cerevisiae	P. abyssi	7
GAU	2-27	E. coli						P. abyssi	2
GAU	2-48	E. coli							1
GAU	2-70	E. coli						P. abyssi	2
GAU	2-109	E. coli						P. abyssi	2
GAU	2-234	E. coli	D. melanogaster	H. sapiens	P. solitarium	A. thaliana	S. cerevisiae	P. abyssi	7
GAU	2-377							P. abyssi	1
GAU	2-496	E. coli	D. melanogaster	H. sapiens	P. solitarium	A. thaliana	S. cerevisiae	P. abyssi	7
GAU	2-937	E. coli						P. abyssi	2
GAU	2-2643	E. coli	D. melanogaster	H. sapiens	P. solitarium	A. thaliana	S. cerevisiae	P. abyssi	7
GAU	2-2698	E. coli	D. melanogaster	H. sapiens	P. solitarium	A. thaliana	S. cerevisiae		6
GAU	2-2934	E. coli						P. abyssi	2
GAU	2-3027	E. coli						P. abyssi	2
AUC	1-16	E. coli						P. abyssi	2
AUC	1-1265				P. solitarium	A. thaliana	S. cerevisiae	P. abyssi	4
AUC	1-1325	E. coli						P. abyssi	2
AUC	1-1517	E. coli	D. melanogaster	H. sapiens	P. solitarium	A. thaliana	S. cerevisiae	P. abyssi	7
AUC	2-102								0
AUC	2-201	E. coli						P. abyssi	2
AUC	2-441	E. coli						P. abyssi	2
AUC	2-452								0
AUC	2-925	E. coli	D. melanogaster	H. sapiens	P. solitarium	A. thaliana	S. cerevisiae	P. abyssi	7
AUC	2-1222	E. coli	D. melanogaster	H. sapiens		A. thaliana	S. cerevisiae	P. abyssi	6
AUC	2-1428							P. abyssi	1
AUC	2-2504	E. coli			P. solitarium	A. thaliana	S. cerevisiae	P. abyssi	5
AUC	2-2674	E. coli						P. abyssi	2
AUC	2-2714	E. coli	D. melanogaster	H. sapiens	P. solitarium	A. thaliana	S. cerevisiae	P. abyssi	7
AUC	2-2810	E. coli						P. abyssi	2
AUC	2-2950	E. coli						P. abyssi	2
UCC	1-17							P. abyssi	1
UCC	1-359							P. abyssi	1
UCC	1-545								0
UCC	1-646	E. coli							1
UCC	1-772	E. coli						P. abyssi	2
UCC	1-1266							P. abyssi	1
UCC	1-1523	E. coli							1
UCC	2-103								0
UCC	2-416								0
UCC	2-470	E. coli				A. thaliana			2
UCC	2-1050							P. abyssi	1
UCC	2-1102	E. coli							1
UCC	2-1143	E. coli							1
UCC	2-1223		D. melanogaster	H. sapiens		A. thaliana	S. cerevisiae	P. abyssi	5
UCC	2-1429							P. abyssi	1
UCC	2-1454	E. coli		H. sapiens	P. solitarium	A. thaliana	S. cerevisiae	P. abyssi	6
UCC	2-1541	E. coli	D. melanogaster		P. solitarium	A. thaliana	S. cerevisiae	P. abyssi	6
UCC	2-2669								0
UCC	2-2715	E. coli			P. solitarium			P. abyssi	3
UCC	2-2895							P. abyssi	1
UCC	5-35								0
UCC	5-41								0
CCU	1-18							P. abyssi	1
CCU	1-116							P. abyssi	1
CCU	1-332	E. coli						P. abyssi	2
CCU	1-854	E. coli						P. abyssi	2
CCU	1-952	E. coli		H. sapiens				P. abyssi	3
CCU	1-1202		D. melanogaster						1
CCU	1-1374	E. coli						P. abyssi	2
CCU	1-1521	E. coli							1
CCU	1-1524	E. coli							1
CCU	2-559	E. coli						P. abyssi	2
CCU	2-973	E. coli						P. abyssi	2
CCU	2-1145				P. solitarium				1
CCU	2-1224							P. abyssi	1
CCU	2-1455	E. coli							1
CCU	2-1491	E. coli	D. melanogaster	H. sapiens	P. solitarium	A. thaliana	S. cerevisiae	P. abyssi	7
CCU	2-1542	E. coli			P. solitarium				2
CCU	2-2022	E. coli						P. abyssi	2
CCU	2-2132	E. coli	D. melanogaster	H. sapiens	P. solitarium	A. thaliana	S. cerevisiae	P. abyssi	7
CCU	2-2694	E. coli						P. abyssi	2
CCU	2-2716	E. coli			P. solitarium			P. abyssi	3
CCU	2-2877							P. abyssi	1
CUG	1-19							P. abyssi	1
CUG	1-225								0
CUG	1-313	E. coli	D. melanogaster	H. sapiens	P. solitarium	A. thaliana	S. cerevisiae	P. abyssi	7
CUG	1-611	E. coli						P. abyssi	2
CUG	1-855	E. coli						P. abyssi	2
CUG	1-1142	E. coli						P. abyssi	2
CUG	1-1203		D. melanogaster		P. solitarium	A. thaliana	S. cerevisiae		4
CUG	1-1299	E. coli	D. melanogaster					P. abyssi	3
CUG	1-1507	E. coli	D. melanogaster	H. sapiens	P. solitarium	A. thaliana	S. cerevisiae		6
CUG	1-1513								0
CUG	2-66	E. coli						P. abyssi	2
CUG	2-353	E. coli				A. thaliana		P. abyssi	3
CUG	2-454							P. abyssi	1
CUG	2-560	E. coli						P. abyssi	2
CUG	2-699	E. coli							1
CUG	2-775								0
CUG	2-902			H. sapiens					1
CUG	2-942	E. coli	D. melanogaster	H. sapiens	P. solitarium	A. thaliana	S. cerevisiae	P. abyssi	7
CUG	2-1004	E. coli						P. abyssi	2
CUG	2-1340	E. coli		H. sapiens					2
CUG	2-1543	E. coli			P. solitarium				2
CUG	2-1964	E. coli	D. melanogaster	H. sapiens	P. solitarium	A. thaliana	S. cerevisiae	P. abyssi	7
CUG	2-1987								0
CUG	2-2016								0
CUG	2-2023	E. coli	D. melanogaster	H. sapiens	P. solitarium	A. thaliana	S. cerevisiae	P. abyssi	7
CUG	2-2181	E. coli	D. melanogaster	H. sapiens	P. solitarium	A. thaliana	S. cerevisiae	P. abyssi	7
CUG	2-2269							P. abyssi	1
CUG	2-2440	E. coli	D. melanogaster	H. sapiens	P. solitarium	A. thaliana	S. cerevisiae	P. abyssi	7
CUG	2-2540	E. coli						P. abyssi	2
CUG	2-2717	E. coli						P. abyssi	2
CUG	2-2747	E. coli							1
CUG	2-2775	E. coli	D. melanogaster	H. sapiens	P. solitarium	A. thaliana	S. cerevisiae	P. abyssi	7
CUG	2-2815			H. sapiens	P. solitarium	A. thaliana	S. cerevisiae		4
CUG	2-2880	E. coli						P. abyssi	2
CUG	2-2942	E. coli	D. melanogaster	H. sapiens		A. thaliana	S. cerevisiae	P. abyssi	6
AGG	1-26							P. abyssi	1
AGG	1-616								0
AGG	1-633	E. coli						P. abyssi	2
AGG	1-655							P. abyssi	1
AGG	1-680	E. coli							1
AGG	1-697	E. coli						P. abyssi	2
AGG	1-727	E. coli						P. abyssi	2
AGG	1-796				P. solitarium	A. thaliana	S. cerevisiae	P. abyssi	4
AGG	1-873	E. coli				A. thaliana	S. cerevisiae	P. abyssi	4
AGG	1-887		D. melanogaster	H. sapiens	P. solitarium	A. thaliana	S. cerevisiae	P. abyssi	6
AGG	1-959		D. melanogaster		P. solitarium	A. thaliana	S. cerevisiae		4
AGG	1-1022	E. coli						P. abyssi	2
AGG	1-1135								0
AGG	1-1161	E. coli				A. thaliana		P. abyssi	3
AGG	1-1165	E. coli						P. abyssi	2
AGG	1-1254							P. abyssi	1
AGG	1-1489	E. coli	D. melanogaster	H. sapiens	P. solitarium	A. thaliana	S. cerevisiae	P. abyssi	7
AGG	2-41								0
AGG	2-53	E. coli						P. abyssi	2
AGG	2-215	E. coli	D. melanogaster	H. sapiens	P. solitarium	A. thaliana	S. cerevisiae	P. abyssi	7
AGG	2-359	E. coli				A. thaliana			2
AGG	2-372	E. coli			P. solitarium	A. thaliana	S. cerevisiae	P. abyssi	5
AGG	2-388							P. abyssi	1
AGG	2-516	E. coli	D. melanogaster	H. sapiens	P. solitarium	A. thaliana		P. abyssi	6
AGG	2-542	E. coli						P. abyssi	2
AGG	2-707	E. coli						P. abyssi	2
AGG	2-781								0
AGG	2-796	E. coli							1
AGG	2-834	E. coli	D. melanogaster	H. sapiens	P. solitarium		S. cerevisiae	P. abyssi	6
AGG	2-862	E. coli		H. sapiens	P. solitarium		S. cerevisiae	P. abyssi	5
AGG	2-910		D. melanogaster	H. sapiens		A. thaliana	S. cerevisiae	P. abyssi	5
AGG	2-1114	E. coli						P. abyssi	2
AGG	2-1140	E. coli		H. sapiens			S. cerevisiae	P. abyssi	4
AGG	2-1174					A. thaliana		P. abyssi	2
AGG	2-1202							P. abyssi	1
AGG	2-1329	E. coli	D. melanogaster	H. sapiens	P. solitarium	A. thaliana	S. cerevisiae	P. abyssi	7
AGG	2-1366	E. coli						P. abyssi	2
AGG	2-1449	E. coli	D. melanogaster	H. sapiens				P. abyssi	4
AGG	2-1477	E. coli							1
AGG	2-1495	E. coli							1
AGG	2-1531	E. coli			P. solitarium				2
AGG	2-1600							P. abyssi	1
AGG	2-1803	E. coli		H. sapiens	P. solitarium	A. thaliana	S. cerevisiae	P. abyssi	6
AGG	2-1827	E. coli						P. abyssi	2
AGG	2-1890	E. coli	D. melanogaster	H. sapiens	P. solitarium	A. thaliana	S. cerevisiae	P. abyssi	7
AGG	2-1981							P. abyssi	1
AGG	2-2000							P. abyssi	1
AGG	2-2119	E. coli	D. melanogaster	H. sapiens	P. solitarium	A. thaliana	S. cerevisiae	P. abyssi	7
AGG	2-2310	E. coli						P. abyssi	2
AGG	2-2462							P. abyssi	1
AGG	2-2481	E. coli	D. melanogaster	H. sapiens			S. cerevisiae	P. abyssi	5
AGG	2-2491			H. sapiens				P. abyssi	2
AGG	2-2615							P. abyssi	1
AGG	2-2738	E. coli						P. abyssi	2
AGG	2-2835	E. coli						P. abyssi	2
AGG	2-2859	E. coli	D. melanogaster	H. sapiens	P. solitarium	A. thaliana	S. cerevisiae	P. abyssi	7
AGG	2-2903								0
AGG	2-2978			H. sapiens		A. thaliana		P. abyssi	3
AGG	2-3030	E. coli							1
CUA	1-49	E. coli						P. abyssi	2
CUA	1-117							P. abyssi	1
CUA	1-154	E. coli						P. abyssi	2
CUA	1-268								0
CUA	1-333	E. coli	D. melanogaster					P. abyssi	3
CUA	1-794		D. melanogaster				S. cerevisiae	P. abyssi	3
CUA	1-1133								0
CUA	1-1208	E. coli						P. abyssi	2
CUA	1-1219	E. coli	D. melanogaster	H. sapiens	P. solitarium	A. thaliana	S. cerevisiae	P. abyssi	7
CUA	1-1262								0
CUA	2-477	E. coli	D. melanogaster	H. sapiens	P. solitarium	A. thaliana	S. cerevisiae	P. abyssi	7
CUA	2-505							P. abyssi	1
CUA	2-822	E. coli	D. melanogaster	H. sapiens	P. solitarium	A. thaliana	S. cerevisiae	P. abyssi	7
CUA	2-969								0
CUA	2-1146				P. solitarium				1
CUA	2-1157					A. thaliana		P. abyssi	2
CUA	2-1295				P. solitarium				1
CUA	2-1492	E. coli	D. melanogaster			A. thaliana	S. cerevisiae	P. abyssi	5
CUA	2-1630							P. abyssi	1
CUA	2-1824							P. abyssi	1
CUA	2-2105	E. coli	D. melanogaster	H. sapiens	P. solitarium	A. thaliana	S. cerevisiae	P. abyssi	7
CUA	2-2387	E. coli						P. abyssi	2
CUA	2-2808	E. coli						P. abyssi	2
CUA	2-2920	E. coli	D. melanogaster	H. sapiens	P. solitarium	A. thaliana	S. cerevisiae	P. abyssi	7
CUA	2-2952	E. coli	D. melanogaster	H. sapiens	P. solitarium	A. thaliana	S. cerevisiae	P. abyssi	7
CUA	2-3081	E. coli							1
UAA	1-50	E. coli		H. sapiens	P. solitarium	A. thaliana	S. cerevisiae	P. abyssi	6
UAA	1-102	E. coli	D. melanogaster	H. sapiens	P. solitarium	A. thaliana	S. cerevisiae	P. abyssi	7
UAA	1-113							P. abyssi	1
UAA	1-135	E. coli						P. abyssi	2
UAA	1-155	E. coli						P. abyssi	2
UAA	1-252	E. coli						P. abyssi	2
UAA	1-463							P. abyssi	1
UAA	1-498	E. coli	D. melanogaster	H. sapiens	P. solitarium	A. thaliana	S. cerevisiae	P. abyssi	7
UAA	1-538	E. coli	D. melanogaster	H. sapiens	P. solitarium	A. thaliana	S. cerevisiae	P. abyssi	7
UAA	1-561	E. coli						P. abyssi	2
UAA	1-781	E. coli	D. melanogaster	H. sapiens	P. solitarium	A. thaliana	S. cerevisiae	P. abyssi	7
UAA	1-843	E. coli						P. abyssi	2
UAA	1-930	E. coli	D. melanogaster	H. sapiens	P. solitarium	A. thaliana	S. cerevisiae	P. abyssi	7
UAA	1-1067	E. coli	D. melanogaster	H. sapiens	P. solitarium	A. thaliana	S. cerevisiae	P. abyssi	7
UAA	1-1076		D. melanogaster	H. sapiens	P. solitarium	A. thaliana	S. cerevisiae	P. abyssi	6
UAA	1-1152	E. coli						P. abyssi	2
UAA	1-1263		D. melanogaster	H. sapiens		A. thaliana	S. cerevisiae	P. abyssi	5
UAA	1-1333	E. coli	D. melanogaster	H. sapiens	P. solitarium	A. thaliana	S. cerevisiae		6
UAA	1-1484	E. coli	D. melanogaster	H. sapiens		A. thaliana	S. cerevisiae	P. abyssi	6
UAA	2-72	E. coli						P. abyssi	2
UAA	2-478	E. coli	D. melanogaster	H. sapiens	P. solitarium	A. thaliana	S. cerevisiae	P. abyssi	7
UAA	2-711	E. coli						P. abyssi	2
UAA	2-849	E. coli							1
UAA	2-1097	E. coli	D. melanogaster	H. sapiens	P. solitarium	A. thaliana	S. cerevisiae	P. abyssi	7
UAA	2-1138	E. coli		H. sapiens	P. solitarium		S. cerevisiae	P. abyssi	5
UAA	2-1147				P. solitarium				1
UAA	2-1158	E. coli				A. thaliana		P. abyssi	3
UAA	2-1228	E. coli	D. melanogaster	H. sapiens	P. solitarium	A. thaliana	S. cerevisiae	P. abyssi	7
UAA	2-1239	E. coli	D. melanogaster	H. sapiens	P. solitarium	A. thaliana	S. cerevisiae	P. abyssi	7
UAA	2-1493	E. coli	D. melanogaster			A. thaliana	S. cerevisiae	P. abyssi	5
UAA	2-1535	E. coli			P. solitarium	A. thaliana	S. cerevisiae	P. abyssi	5
UAA	2-1631	E. coli			P. solitarium	A. thaliana	S. cerevisiae	P. abyssi	5
UAA	2-1825							P. abyssi	1
UAA	2-1877	E. coli	D. melanogaster	H. sapiens		A. thaliana	S. cerevisiae	P. abyssi	6
UAA	2-2089	E. coli		H. sapiens	P. solitarium	A. thaliana	S. cerevisiae	P. abyssi	6
UAA	2-2102	E. coli	D. melanogaster	H. sapiens	P. solitarium	A. thaliana	S. cerevisiae	P. abyssi	7
UAA	2-2117	E. coli	D. melanogaster	H. sapiens	P. solitarium	A. thaliana	S. cerevisiae	P. abyssi	7
UAA	2-2142	E. coli	D. melanogaster	H. sapiens	P. solitarium	A. thaliana	S. cerevisiae	P. abyssi	7
UAA	2-2167	E. coli	D. melanogaster			A. thaliana	S. cerevisiae	P. abyssi	5
UAA	2-2388	E. coli						P. abyssi	2
UAA	2-2645	E. coli	D. melanogaster	H. sapiens	P. solitarium	A. thaliana	S. cerevisiae	P. abyssi	7
UAA	2-2759	E. coli		H. sapiens	P. solitarium		S. cerevisiae	P. abyssi	5
UAA	2-2936	E. coli			P. solitarium			P. abyssi	3
UAA	2-2953	E. coli	D. melanogaster	H. sapiens	P. solitarium	A. thaliana	S. cerevisiae	P. abyssi	7
UAA	2-3042	E. coli	D. melanogaster		P. solitarium	A. thaliana	S. cerevisiae	P. abyssi	6
UAA	2-3082	E. coli							1
UAA	5-56							P. abyssi	1
AAG	1-51							P. abyssi	1
AAG	1-60	E. coli							1
AAG	1-199	E. coli						P. abyssi	2
AAG	1-264							P. abyssi	1
AAG	1-373	E. coli							1
AAG	1-464	E. coli						P. abyssi	2
AAG	1-513	E. coli							1
AAG	1-540	E. coli						P. abyssi	2
AAG	1-696	E. coli						P. abyssi	2
AAG	1-735	E. coli	D. melanogaster	H. sapiens	P. solitarium	A. thaliana	S. cerevisiae		6
AAG	1-831								0
AAG	1-872	E. coli			P. solitarium	A. thaliana	S. cerevisiae	P. abyssi	5
AAG	1-886		D. melanogaster	H. sapiens	P. solitarium	A. thaliana	S. cerevisiae	P. abyssi	6
AAG	1-910	E. coli						P. abyssi	2
AAG	1-1068	E. coli						P. abyssi	2
AAG	1-1164	E. coli			P. solitarium	A. thaliana	S. cerevisiae	P. abyssi	5
AAG	1-1253							P. abyssi	1
AAG	1-1317	E. coli						P. abyssi	2
AAG	1-1478	E. coli	D. melanogaster	H. sapiens		A. thaliana	S. cerevisiae	P. abyssi	6
AAG	1-1488	E. coli	D. melanogaster	H. sapiens	P. solitarium	A. thaliana	S. cerevisiae	P. abyssi	7
AAG	2-52	E. coli						P. abyssi	2
AAG	2-63							P. abyssi	1
AAG	2-73	E. coli						P. abyssi	2
AAG	2-220	E. coli	D. melanogaster	H. sapiens	P. solitarium	A. thaliana	S. cerevisiae	P. abyssi	7
AAG	2-224							P. abyssi	1
AAG	2-230							P. abyssi	1
AAG	2-258							P. abyssi	1
AAG	2-358	E. coli				A. thaliana			2
AAG	2-521	E. coli	D. melanogaster	H. sapiens	P. solitarium	A. thaliana	S. cerevisiae	P. abyssi	7
AAG	2-529	E. coli	D. melanogaster	H. sapiens	P. solitarium	A. thaliana	S. cerevisiae	P. abyssi	7
AAG	2-675								0
AAG	2-712							P. abyssi	1
AAG	2-740								0
AAG	2-840	E. coli	D. melanogaster	H. sapiens		A. thaliana	S. cerevisiae	P. abyssi	6
AAG	2-1098		D. melanogaster	H. sapiens	P. solitarium	A. thaliana	S. cerevisiae	P. abyssi	6
AAG	2-1139	E. coli		H. sapiens			S. cerevisiae	P. abyssi	4
AAG	2-1159	E. coli						P. abyssi	2
AAG	2-1173					A. thaliana		P. abyssi	2
AAG	2-1214	E. coli	D. melanogaster	H. sapiens	P. solitarium	A. thaliana	S. cerevisiae	P. abyssi	7
AAG	2-1230	E. coli						P. abyssi	2
AAG	2-1353	E. coli	D. melanogaster	H. sapiens			S. cerevisiae	P. abyssi	5
AAG	2-1415								0
AAG	2-1448	E. coli	D. melanogaster	H. sapiens					3
AAG	2-1494	E. coli	D. melanogaster			A. thaliana	S. cerevisiae		4
AAG	2-1632	E. coli						P. abyssi	2
AAG	2-1754	E. coli						P. abyssi	2
AAG	2-1826	E. coli						P. abyssi	2
AAG	2-1889	E. coli	D. melanogaster	H. sapiens	P. solitarium	A. thaliana	S. cerevisiae	P. abyssi	7
AAG	2-1999	E. coli						P. abyssi	2
AAG	2-2080	E. coli	D. melanogaster	H. sapiens	P. solitarium	A. thaliana	S. cerevisiae	P. abyssi	7
AAG	2-2118	E. coli	D. melanogaster	H. sapiens	P. solitarium	A. thaliana	S. cerevisiae	P. abyssi	7
AAG	2-2250	E. coli	D. melanogaster	H. sapiens	P. solitarium	A. thaliana	S. cerevisiae	P. abyssi	7
AAG	2-2325	E. coli						P. abyssi	2
AAG	2-2461					A. thaliana		P. abyssi	2
AAG	2-2480	E. coli	D. melanogaster	H. sapiens	P. solitarium	A. thaliana	S. cerevisiae	P. abyssi	7
AAG	2-2528	E. coli		H. sapiens	P. solitarium	A. thaliana	S. cerevisiae	P. abyssi	6
AAG	2-2556								0
AAG	2-2573	E. coli	D. melanogaster	H. sapiens	P. solitarium	A. thaliana	S. cerevisiae	P. abyssi	7
AAG	2-2630	E. coli	D. melanogaster	H. sapiens	P. solitarium	A. thaliana	S. cerevisiae	P. abyssi	7
AAG	2-2664	E. coli	D. melanogaster	H. sapiens	P. solitarium	A. thaliana	S. cerevisiae		6
AAG	2-2729								0
AAG	2-2737	E. coli	D. melanogaster	H. sapiens		A. thaliana	S. cerevisiae	P. abyssi	6
AAG	2-2761	E. coli						P. abyssi	2
AAG	2-2937	E. coli						P. abyssi	2
AAG	2-2946	E. coli							1
AAG	2-2954	E. coli	D. melanogaster	H. sapiens		A. thaliana	S. cerevisiae	P. abyssi	6
AAG	2-2961							P. abyssi	1
AAG	2-3043	E. coli	D. melanogaster		P. solitarium	A. thaliana	S. cerevisiae	P. abyssi	6
AAG	5-52	E. coli						P. abyssi	2
AAG	5-57							P. abyssi	1
UGC	1-57	E. coli						P. abyssi	2
UGC	1-226								0
UGC	1-483	E. coli	D. melanogaster	H. sapiens	P. solitarium	A. thaliana	S. cerevisiae		6
UGC	1-600	E. coli	D. melanogaster						2
UGC	1-826							P. abyssi	1
UGC	1-1028	E. coli	D. melanogaster	H. sapiens	P. solitarium	A. thaliana	S. cerevisiae	P. abyssi	7
UGC	1-1102	E. coli						P. abyssi	2
UGC	1-1143	E. coli						P. abyssi	2
UGC	1-1300	E. coli		H. sapiens		A. thaliana		P. abyssi	4
UGC	1-1508	E. coli	D. melanogaster	H. sapiens	P. solitarium	A. thaliana	S. cerevisiae		6
UGC	2-67	E. coli						P. abyssi	2
UGC	2-883		D. melanogaster	H. sapiens	P. solitarium	A. thaliana	S. cerevisiae	P. abyssi	6
UGC	2-920								0
UGC	2-1235							P. abyssi	1
UGC	2-1895							P. abyssi	1
UGC	2-1988	E. coli							1
UGC	2-2024	E. coli	D. melanogaster	H. sapiens	P. solitarium	A. thaliana	S. cerevisiae	P. abyssi	7
UGC	2-2031	E. coli	D. melanogaster	H. sapiens	P. solitarium	A. thaliana	S. cerevisiae	P. abyssi	7
UGC	2-2517	E. coli						P. abyssi	2
GCA	1-58	E. coli							1
GCA	1-342	E. coli	D. melanogaster	H. sapiens	P. solitarium	A. thaliana	S. cerevisiae	P. abyssi	7
GCA	1-345	E. coli	D. melanogaster	H. sapiens	P. solitarium	A. thaliana	S. cerevisiae	P. abyssi	7
GCA	1-362							P. abyssi	1
GCA	1-870	E. coli	D. melanogaster	H. sapiens	P. solitarium	A. thaliana	S. cerevisiae	P. abyssi	7
GCA	1-1029	E. coli	D. melanogaster	H. sapiens	P. solitarium	A. thaliana	S. cerevisiae	P. abyssi	7
GCA	1-1301	E. coli		H. sapiens		A. thaliana		P. abyssi	4
GCA	2-61							P. abyssi	1
GCA	2-88							P. abyssi	1
GCA	2-92							P. abyssi	1
GCA	2-226							P. abyssi	1
GCA	2-884		D. melanogaster	H. sapiens	P. solitarium	A. thaliana	S. cerevisiae	P. abyssi	6
GCA	2-1216	E. coli						P. abyssi	2
GCA	2-1460							P. abyssi	1
GCA	2-1861	E. coli	D. melanogaster	H. sapiens	P. solitarium	A. thaliana	S. cerevisiae	P. abyssi	7
GCA	2-1942							P. abyssi	1
GCA	2-2155	E. coli	D. melanogaster	H. sapiens	P. solitarium	A. thaliana	S. cerevisiae	P. abyssi	7
GCA	2-2518	E. coli						P. abyssi	2
GCA	2-2524	E. coli	D. melanogaster	H. sapiens				P. abyssi	4
GCA	2-2948	E. coli						P. abyssi	2
CAA	1-59	E. coli							1
CAA	1-263							P. abyssi	1
CAA	1-363	E. coli			P. solitarium	A. thaliana	S. cerevisiae	P. abyssi	5
CAA	1-512	E. coli							1
CAA	1-871	E. coli	D. melanogaster	H. sapiens	P. solitarium	A. thaliana	S. cerevisiae	P. abyssi	7
CAA	1-909	E. coli						P. abyssi	2
CAA	1-940	E. coli	D. melanogaster	H. sapiens	P. solitarium	A. thaliana	S. cerevisiae	P. abyssi	7
CAA	1-1222	E. coli	D. melanogaster					P. abyssi	3
CAA	1-1234	E. coli	D. melanogaster		P. solitarium	A. thaliana		P. abyssi	5
CAA	1-1302	E. coli		H. sapiens		A. thaliana		P. abyssi	4
CAA	1-1487	E. coli	D. melanogaster	H. sapiens	P. solitarium	A. thaliana	S. cerevisiae	P. abyssi	7
CAA	2-62							P. abyssi	1
CAA	2-227	E. coli					S. cerevisiae	P. abyssi	3
CAA	2-472	E. coli				A. thaliana		P. abyssi	3
CAA	2-885		D. melanogaster	H. sapiens	P. solitarium	A. thaliana	S. cerevisiae		5
CAA	2-923	E. coli	D. melanogaster					P. abyssi	3
CAA	2-1045	E. coli	D. melanogaster	H. sapiens	P. solitarium	A. thaliana	S. cerevisiae	P. abyssi	7
CAA	2-1447	E. coli							1
CAA	2-1461	E. coli						P. abyssi	2
CAA	2-1862	E. coli	D. melanogaster	H. sapiens	P. solitarium	A. thaliana	S. cerevisiae	P. abyssi	7
CAA	2-1972								0
CAA	2-2478								0
CAA	2-2519	E. coli						P. abyssi	2
CAA	2-2555								0
CAA	2-2663	E. coli	D. melanogaster	H. sapiens	P. solitarium	A. thaliana	S. cerevisiae		6
CAA	2-2736	E. coli	D. melanogaster	H. sapiens		A. thaliana		P. abyssi	5
AGU	1-61	E. coli						P. abyssi	2
AGU	1-100	E. coli						P. abyssi	2
AGU	1-770	E. coli	D. melanogaster	H. sapiens	P. solitarium	A. thaliana	S. cerevisiae	P. abyssi	7
AGU	1-824		D. melanogaster						1
AGU	1-861	E. coli	D. melanogaster	H. sapiens	P. solitarium	A. thaliana	S. cerevisiae	P. abyssi	7
AGU	1-1069	E. coli						P. abyssi	2
AGU	1-1099							P. abyssi	1
AGU	1-1284	E. coli						P. abyssi	2
AGU	1-1331	E. coli	D. melanogaster	H. sapiens	P. solitarium	A. thaliana	S. cerevisiae	P. abyssi	7
AGU	1-1404	E. coli							1
AGU	1-1479	E. coli	D. melanogaster	H. sapiens		A. thaliana	S. cerevisiae	P. abyssi	6
AGU	2-206	E. coli		H. sapiens				P. abyssi	3
AGU	2-243	E. coli	D. melanogaster	H. sapiens	P. solitarium	A. thaliana	S. cerevisiae	P. abyssi	7
AGU	2-421	E. coli	D. melanogaster	H. sapiens	P. solitarium	A. thaliana	S. cerevisiae	P. abyssi	7
AGU	2-507	E. coli	D. melanogaster	H. sapiens	P. solitarium	A. thaliana	S. cerevisiae	P. abyssi	7
AGU	2-790	E. coli						P. abyssi	2
AGU	2-1160	E. coli						P. abyssi	2
AGU	2-1233		D. melanogaster	H. sapiens	P. solitarium	A. thaliana	S. cerevisiae	P. abyssi	6
AGU	2-1405	E. coli	D. melanogaster	H. sapiens	P. solitarium	A. thaliana	S. cerevisiae	P. abyssi	7
AGU	2-1483	E. coli	D. melanogaster	H. sapiens	P. solitarium	A. thaliana	S. cerevisiae	P. abyssi	7
AGU	2-1944							P. abyssi	1
AGU	2-2029		D. melanogaster	H. sapiens	P. solitarium	A. thaliana	S. cerevisiae	P. abyssi	6
AGU	2-2433	E. coli	D. melanogaster	H. sapiens	P. solitarium	A. thaliana	S. cerevisiae	P. abyssi	7
AGU	2-2515	E. coli						P. abyssi	2
AGU	2-2667	E. coli							1
AGU	2-2798	E. coli							1
AGU	2-2851	E. coli	D. melanogaster	H. sapiens	P. solitarium	A. thaliana	S. cerevisiae	P. abyssi	7
AGU	5-53	E. coli						P. abyssi	2
GUC	1-62	E. coli						P. abyssi	2
GUC	1-544								0
GUC	1-564	E. coli						P. abyssi	2
GUC	1-771	E. coli			P. solitarium	A. thaliana	S. cerevisiae	P. abyssi	5
GUC	1-1037	E. coli							1
GUC	1-1040	E. coli						P. abyssi	2
GUC	1-1070	E. coli							1
GUC	1-1183	E. coli	D. melanogaster	H. sapiens	P. solitarium	A. thaliana	S. cerevisiae	P. abyssi	7
GUC	1-1279	E. coli					S. cerevisiae		2
GUC	1-1391	E. coli	D. melanogaster	H. sapiens	P. solitarium	A. thaliana	S. cerevisiae	P. abyssi	7
GUC	1-1480	E. coli	D. melanogaster	H. sapiens		A. thaliana	S. cerevisiae	P. abyssi	6
GUC	2-773	E. coli							1
GUC	2-791							P. abyssi	1
GUC	2-1142	E. coli							1
GUC	2-1252	E. coli						P. abyssi	2
GUC	2-1484	E. coli	D. melanogaster	H. sapiens	P. solitarium	A. thaliana	S. cerevisiae	P. abyssi	7
GUC	2-1628								0
GUC	2-2183	E. coli	D. melanogaster	H. sapiens	P. solitarium	A. thaliana	S. cerevisiae	P. abyssi	7
GUC	2-2668								0
GUC	2-2701	E. coli	D. melanogaster	H. sapiens	P. solitarium	A. thaliana	S. cerevisiae	P. abyssi	7
GUC	2-2788	E. coli	D. melanogaster	H. sapiens	P. solitarium	A. thaliana	S. cerevisiae	P. abyssi	7
GUC	2-2894	E. coli						P. abyssi	2
UCG	1-63	E. coli							1
UCG	1-1038	E. coli							1
UCG	1-1046	E. coli	D. melanogaster					P. abyssi	3
UCG	1-1287							P. abyssi	1
UCG	1-1306	E. coli						P. abyssi	2
UCG	1-1481	E. coli	D. melanogaster	H. sapiens		A. thaliana	S. cerevisiae	P. abyssi	6
UCG	2-926		D. melanogaster	H. sapiens	P. solitarium	A. thaliana	S. cerevisiae	P. abyssi	6
UCG	2-975	E. coli							1
UCG	2-1253	E. coli						P. abyssi	2
UCG	2-1382					A. thaliana			1
UCG	2-1485	E. coli	D. melanogaster	H. sapiens	P. solitarium	A. thaliana	S. cerevisiae	P. abyssi	7
UCG	2-1858		D. melanogaster	H. sapiens	P. solitarium	A. thaliana	S. cerevisiae	P. abyssi	6
UCG	2-1882	E. coli	D. melanogaster	H. sapiens	P. solitarium	A. thaliana	S. cerevisiae	P. abyssi	7
UCG	2-2656								0
UCG	2-2675	E. coli						P. abyssi	2
UCG	2-2696	E. coli	D. melanogaster	H. sapiens	P. solitarium	A. thaliana	S. cerevisiae	P. abyssi	7
UCG	2-2702	E. coli	D. melanogaster	H. sapiens	P. solitarium	A. thaliana	S. cerevisiae	P. abyssi	7
UCG	2-2751	E. coli							1
UCG	2-2789	E. coli	D. melanogaster	H. sapiens	P. solitarium	A. thaliana	S. cerevisiae	P. abyssi	7
UCG	2-2801	E. coli						P. abyssi	2
CGA	1-64	E. coli							1
CGA	1-90								0
CGA	1-370								0
CGA	1-459			H. sapiens	P. solitarium	A. thaliana	S. cerevisiae		4
CGA	1-694	E. coli	D. melanogaster	H. sapiens	P. solitarium	A. thaliana	S. cerevisiae	P. abyssi	7
CGA	1-732	E. coli	D. melanogaster	H. sapiens	P. solitarium	A. thaliana	S. cerevisiae	P. abyssi	7
CGA	1-747		D. melanogaster	H. sapiens	P. solitarium	A. thaliana	S. cerevisiae	P. abyssi	6
CGA	1-785	E. coli	D. melanogaster	H. sapiens		A. thaliana			4
CGA	1-813							P. abyssi	1
CGA	1-829								0
CGA	1-1079	E. coli	D. melanogaster	H. sapiens	P. solitarium	A. thaliana	S. cerevisiae	P. abyssi	7
CGA	1-1244	E. coli						P. abyssi	2
CGA	1-1452							P. abyssi	1
CGA	2-47	E. coli						P. abyssi	2
CGA	2-69	E. coli						P. abyssi	2
CGA	2-115	E. coli						P. abyssi	2
CGA	2-233							P. abyssi	1
CGA	2-251	E. coli	D. melanogaster	H. sapiens	P. solitarium	A. thaliana	S. cerevisiae	P. abyssi	7
CGA	2-255	E. coli	D. melanogaster			A. thaliana		P. abyssi	4
CGA	2-344							P. abyssi	1
CGA	2-391								0
CGA	2-495	E. coli	D. melanogaster	H. sapiens	P. solitarium	A. thaliana	S. cerevisiae	P. abyssi	7
CGA	2-705							P. abyssi	1
CGA	2-737								0
CGA	2-743	E. coli						P. abyssi	2
CGA	2-808	E. coli	D. melanogaster	H. sapiens	P. solitarium	A. thaliana	S. cerevisiae	P. abyssi	7
CGA	2-927		D. melanogaster	H. sapiens	P. solitarium	A. thaliana	S. cerevisiae	P. abyssi	6
CGA	2-953	E. coli	D. melanogaster	H. sapiens	P. solitarium	A. thaliana	S. cerevisiae	P. abyssi	7
CGA	2-1052	E. coli						P. abyssi	2
CGA	2-1110				P. solitarium	A. thaliana	S. cerevisiae	P. abyssi	4
CGA	2-1254	E. coli	D. melanogaster	H. sapiens	P. solitarium	A. thaliana	S. cerevisiae	P. abyssi	7
CGA	2-1269					A. thaliana		P. abyssi	2
CGA	2-1299	E. coli						P. abyssi	2
CGA	2-1439			H. sapiens		A. thaliana			2
CGA	2-1498	E. coli							1
CGA	2-1604								0
CGA	2-1797	E. coli						P. abyssi	2
CGA	2-1961		D. melanogaster	H. sapiens	P. solitarium	A. thaliana		P. abyssi	5
CGA	2-2078	E. coli							1
CGA	2-2170		D. melanogaster	H. sapiens	P. solitarium	A. thaliana	S. cerevisiae	P. abyssi	6
CGA	2-2570	E. coli						P. abyssi	2
CGA	2-2676	E. coli	D. melanogaster	H. sapiens	P. solitarium	A. thaliana	S. cerevisiae	P. abyssi	7
CGA	2-2697	E. coli	D. melanogaster	H. sapiens	P. solitarium	A. thaliana	S. cerevisiae		6
CGA	2-2855	E. coli	D. melanogaster	H. sapiens	P. solitarium	A. thaliana	S. cerevisiae	P. abyssi	7
CGA	2-2959	E. coli						P. abyssi	2
CGA	5-43	E. coli						P. abyssi	2
GGG	1-81								0
GGG	1-130	E. coli						P. abyssi	2
GGG	1-131	E. coli						P. abyssi	2
GGG	1-221							P. abyssi	1
GGG	1-248	E. coli						P. abyssi	2
GGG	1-249	E. coli			P. solitarium			P. abyssi	3
GGG	1-337	E. coli						P. abyssi	2
GGG	1-533	E. coli						P. abyssi	2
GGG	1-605							P. abyssi	1
GGG	1-656							P. abyssi	1
GGG	1-657							P. abyssi	1
GGG	1-677							P. abyssi	1
GGG	1-741	E. coli			P. solitarium	A. thaliana	S. cerevisiae	P. abyssi	5
GGG	1-742	E. coli			P. solitarium	A. thaliana	S. cerevisiae	P. abyssi	5
GGG	1-803		D. melanogaster		P. solitarium		S. cerevisiae	P. abyssi	4
GGG	1-804								0
GGG	1-805								0
GGG	1-857	E. coli	D. melanogaster	H. sapiens	P. solitarium	A. thaliana	S. cerevisiae	P. abyssi	7
GGG	1-858	E. coli		H. sapiens	P. solitarium	A. thaliana	S. cerevisiae	P. abyssi	6
GGG	1-897	E. coli						P. abyssi	2
GGG	1-898	E. coli						P. abyssi	2
GGG	1-899	E. coli						P. abyssi	2
GGG	1-960							P. abyssi	1
GGG	1-1136							P. abyssi	1
GGG	1-1205	E. coli	D. melanogaster	H. sapiens	P. solitarium	A. thaliana	S. cerevisiae	P. abyssi	7
GGG	1-1238							P. abyssi	1
GGG	1-1408							P. abyssi	1
GGG	1-1446			H. sapiens		A. thaliana	S. cerevisiae		3
GGG	1-1447								0
GGG	1-1448							P. abyssi	1
GGG	1-1459								0
GGG	1-1472	E. coli						P. abyssi	2
GGG	1-1473	E. coli						P. abyssi	2
GGG	2-80								0
GGG	2-81								0
GGG	2-107							P. abyssi	1
GGG	2-120	E. coli						P. abyssi	2
GGG	2-174								0
GGG	2-180							P. abyssi	1
GGG	2-188	E. coli						P. abyssi	2
GGG	2-189	E. coli						P. abyssi	2
GGG	2-373	E. coli			P. solitarium	A. thaliana	S. cerevisiae	P. abyssi	5
GGG	2-448							P. abyssi	1
GGG	2-456	E. coli	D. melanogaster	H. sapiens	P. solitarium	A. thaliana	S. cerevisiae	P. abyssi	7
GGG	2-517	E. coli	D. melanogaster	H. sapiens	P. solitarium			P. abyssi	5
GGG	2-543	E. coli						P. abyssi	2
GGG	2-544	E. coli						P. abyssi	2
GGG	2-655							P. abyssi	1
GGG	2-782	E. coli							1
GGG	2-815								0
GGG	2-835			H. sapiens	P. solitarium	A. thaliana	S. cerevisiae	P. abyssi	5
GGG	2-845								0
GGG	2-856								0
GGG	2-911	E. coli	D. melanogaster	H. sapiens		A. thaliana	S. cerevisiae	P. abyssi	6
GGG	2-912	E. coli	D. melanogaster	H. sapiens		A. thaliana	S. cerevisiae	P. abyssi	6
GGG	2-993	E. coli						P. abyssi	2
GGG	2-994	E. coli			P. solitarium	A. thaliana		P. abyssi	4
GGG	2-1077	E. coli						P. abyssi	2
GGG	2-1115	E. coli						P. abyssi	2
GGG	2-1281	E. coli						P. abyssi	2
GGG	2-1282	E. coli						P. abyssi	2
GGG	2-1330	E. coli							1
GGG	2-1331	E. coli							1
GGG	2-1420	E. coli						P. abyssi	2
GGG	2-1478	E. coli		H. sapiens	P. solitarium	A. thaliana	S. cerevisiae	P. abyssi	6
GGG	2-1610	E. coli							1
GGG	2-1647							P. abyssi	1
GGG	2-1884	E. coli	D. melanogaster	H. sapiens	P. solitarium	A. thaliana	S. cerevisiae	P. abyssi	7
GGG	2-1891							P. abyssi	1
GGG	2-1892							P. abyssi	1
GGG	2-2001							P. abyssi	1
GGG	2-2193							P. abyssi	1
GGG	2-2284								0
GGG	2-2314	E. coli	D. melanogaster	H. sapiens		A. thaliana	S. cerevisiae	P. abyssi	6
GGG	2-2413			H. sapiens				P. abyssi	2
GGG	2-2414			H. sapiens				P. abyssi	2
GGG	2-2429	E. coli		H. sapiens	P. solitarium	A. thaliana	S. cerevisiae	P. abyssi	6
GGG	2-2442	E. coli	D. melanogaster	H. sapiens	P. solitarium	A. thaliana	S. cerevisiae	P. abyssi	7
GGG	2-2443	E. coli	D. melanogaster	H. sapiens	P. solitarium	A. thaliana	S. cerevisiae	P. abyssi	7
GGG	2-2578			H. sapiens					1
GGG	2-2609	E. coli						P. abyssi	2
GGG	2-2640	E. coli						P. abyssi	2
GGG	2-2641	E. coli	D. melanogaster	H. sapiens	P. solitarium	A. thaliana	S. cerevisiae	P. abyssi	7
GGG	2-2739	E. coli						P. abyssi	2
GGG	2-2744							P. abyssi	1
GGG	2-2777	E. coli	D. melanogaster	H. sapiens	P. solitarium	A. thaliana	S. cerevisiae	P. abyssi	7
GGG	2-2819	E. coli						P. abyssi	2
GGG	2-2836	E. coli						P. abyssi	2
GGG	2-2837	E. coli						P. abyssi	2
GGG	2-2904							P. abyssi	1
GGG	2-2914							P. abyssi	1
GGG	5-21							P. abyssi	1
GGG	5-22							P. abyssi	1
GGG	5-101								0
GGC	1-88	E. coli						P. abyssi	2
GGC	1-152							P. abyssi	1
GGC	1-256	E. coli			P. solitarium	A. thaliana	S. cerevisiae	P. abyssi	5
GGC	1-472	E. coli						P. abyssi	2
GGC	1-534	E. coli						P. abyssi	2
GGC	1-583	E. coli						P. abyssi	2
GGC	1-617								0
GGC	1-692	E. coli						P. abyssi	2
GGC	1-698	E. coli						P. abyssi	2
GGC	1-874					A. thaliana	S. cerevisiae	P. abyssi	3
GGC	1-1033	E. coli	D. melanogaster	H. sapiens	P. solitarium	A. thaliana	S. cerevisiae	P. abyssi	7
GGC	1-1191	E. coli							1
GGC	1-1206	E. coli	D. melanogaster	H. sapiens	P. solitarium	A. thaliana	S. cerevisiae	P. abyssi	7
GGC	1-1226	E. coli			P. solitarium				2
GGC	1-1297							P. abyssi	1
GGC	1-1474								0
GGC	1-1511							P. abyssi	1
GGC	2-35	E. coli						P. abyssi	2
GGC	2-60							P. abyssi	1
GGC	2-249	E. coli	D. melanogaster	H. sapiens	P. solitarium	A. thaliana	S. cerevisiae	P. abyssi	7
GGC	2-389							P. abyssi	1
GGC	2-783	E. coli							1
GGC	2-863				P. solitarium		S. cerevisiae	P. abyssi	3
GGC	2-1207	E. coli						P. abyssi	2
GGC	2-1283	E. coli						P. abyssi	2
GGC	2-1399								0
GGC	2-1459							P. abyssi	1
GGC	2-1496	E. coli							1
GGC	2-1601							P. abyssi	1
GGC	2-1828	E. coli		H. sapiens				P. abyssi	3
GGC	2-1860	E. coli	D. melanogaster	H. sapiens	P. solitarium	A. thaliana	S. cerevisiae	P. abyssi	7
GGC	2-2014							P. abyssi	1
GGC	2-2094	E. coli	D. melanogaster	H. sapiens	P. solitarium	A. thaliana	S. cerevisiae	P. abyssi	7
GGC	2-2163	E. coli						P. abyssi	2
GGC	2-2444	E. coli	D. melanogaster	H. sapiens	P. solitarium	A. thaliana	S. cerevisiae	P. abyssi	7
GGC	2-2472							P. abyssi	1
GGC	2-2492							P. abyssi	1
GGC	2-2523	E. coli	D. melanogaster	H. sapiens				P. abyssi	4
GGC	2-2568								0
GGC	2-2579		D. melanogaster	H. sapiens	P. solitarium	A. thaliana	S. cerevisiae	P. abyssi	6
GGC	2-2610	E. coli					S. cerevisiae		2
GGC	2-2704	E. coli	D. melanogaster	H. sapiens	P. solitarium	A. thaliana	S. cerevisiae	P. abyssi	7
GGC	2-2745	E. coli							1
GGC	2-3094	E. coli							1
GGC	5-9	E. coli						P. abyssi	2
GCG	1-89	E. coli						P. abyssi	2
GCG	1-227							P. abyssi	1
GCG	1-369	E. coli							1
GCG	1-494	E. coli	D. melanogaster	H. sapiens	P. solitarium	A. thaliana	S. cerevisiae	P. abyssi	7
GCG	1-542	E. coli						P. abyssi	2
GCG	1-581								0
GCG	1-693	E. coli	D. melanogaster	H. sapiens	P. solitarium	A. thaliana	S. cerevisiae	P. abyssi	7
GCG	1-699	E. coli						P. abyssi	2
GCG	1-746							P. abyssi	1
GCG	1-839	E. coli							1
GCG	1-1082	E. coli						P. abyssi	2
GCG	1-1338			H. sapiens	P. solitarium	A. thaliana		P. abyssi	4
GCG	1-1509	E. coli	D. melanogaster	H. sapiens		A. thaliana	S. cerevisiae		5
GCG	2-68	E. coli						P. abyssi	2
GCG	2-232							P. abyssi	1
GCG	2-247	E. coli	D. melanogaster						2
GCG	2-250	E. coli	D. melanogaster	H. sapiens	P. solitarium	A. thaliana	S. cerevisiae	P. abyssi	7
GCG	2-254	E. coli	D. melanogaster			A. thaliana			3
GCG	2-390							P. abyssi	1
GCG	2-736			H. sapiens					1
GCG	2-742								0
GCG	2-784	E. coli							1
GCG	2-1236	E. coli						P. abyssi	2
GCG	2-1335	E. coli						P. abyssi	2
GCG	2-1497	E. coli							1
GCG	2-1829	E. coli						P. abyssi	2
GCG	2-2095	E. coli	D. melanogaster	H. sapiens	P. solitarium	A. thaliana	S. cerevisiae	P. abyssi	7
GCG	2-2124	E. coli						P. abyssi	2
GCG	2-2164	E. coli						P. abyssi	2
GCG	2-2445	E. coli	D. melanogaster	H. sapiens	P. solitarium	A. thaliana	S. cerevisiae	P. abyssi	7
GCG	2-2473							P. abyssi	1
GCG	2-2569	E. coli							1
GCG	2-2658		D. melanogaster	H. sapiens					2
GCG	2-2683								0
GCG	5-16	E. coli						P. abyssi	2
GCG	5-67	E. coli						P. abyssi	2
GAA	1-91								0
GAA	1-144	E. coli						P. abyssi	2
GAA	1-197		D. melanogaster					P. abyssi	2
GAA	1-353	E. coli						P. abyssi	2
GAA	1-573	E. coli						P. abyssi	2
GAA	1-661	E. coli	D. melanogaster	H. sapiens	P. solitarium	A. thaliana	S. cerevisiae	P. abyssi	7
GAA	1-695	E. coli	D. melanogaster	H. sapiens	P. solitarium	A. thaliana	S. cerevisiae	P. abyssi	7
GAA	1-733	E. coli	D. melanogaster	H. sapiens	P. solitarium	A. thaliana	S. cerevisiae	P. abyssi	7
GAA	1-748		D. melanogaster	H. sapiens	P. solitarium	A. thaliana	S. cerevisiae	P. abyssi	6
GAA	1-830								0
GAA	1-889	E. coli	D. melanogaster	H. sapiens	P. solitarium	A. thaliana	S. cerevisiae	P. abyssi	7
GAA	1-949	E. coli				A. thaliana	S. cerevisiae	P. abyssi	4
GAA	1-989							P. abyssi	1
GAA	1-1163	E. coli			P. solitarium	A. thaliana	S. cerevisiae	P. abyssi	5
GAA	1-1316	E. coli	D. melanogaster	H. sapiens				P. abyssi	4
GAA	1-1359	E. coli						P. abyssi	2
GAA	1-1453								0
GAA	1-1503	E. coli	D. melanogaster	H. sapiens	P. solitarium	A. thaliana	S. cerevisiae	P. abyssi	7
GAA	2-51	E. coli						P. abyssi	2
GAA	2-116	E. coli						P. abyssi	2
GAA	2-182	E. coli						P. abyssi	2
GAA	2-191	E. coli	D. melanogaster	H. sapiens	P. solitarium		S. cerevisiae	P. abyssi	6
GAA	2-196	E. coli						P. abyssi	2
GAA	2-217	E. coli	D. melanogaster	H. sapiens	P. solitarium	A. thaliana	S. cerevisiae	P. abyssi	7
GAA	2-222	E. coli	D. melanogaster	H. sapiens	P. solitarium	A. thaliana	S. cerevisiae	P. abyssi	7
GAA	2-256	E. coli	D. melanogaster	H. sapiens	P. solitarium	A. thaliana	S. cerevisiae	P. abyssi	7
GAA	2-345	E. coli						P. abyssi	2
GAA	2-356	E. coli			P. solitarium	A. thaliana	S. cerevisiae	P. abyssi	5
GAA	2-392								0
GAA	2-450	E. coli						P. abyssi	2
GAA	2-502	E. coli			P. solitarium	A. thaliana	S. cerevisiae	P. abyssi	5
GAA	2-519	E. coli	D. melanogaster	H. sapiens	P. solitarium		S. cerevisiae	P. abyssi	6
GAA	2-526	E. coli	D. melanogaster	H. sapiens		A. thaliana	S. cerevisiae	P. abyssi	6
GAA	2-562	E. coli	D. melanogaster	H. sapiens	P. solitarium	A. thaliana	S. cerevisiae	P. abyssi	7
GAA	2-674		D. melanogaster	H. sapiens	P. solitarium	A. thaliana	S. cerevisiae	P. abyssi	6
GAA	2-738	E. coli						P. abyssi	2
GAA	2-777							P. abyssi	1
GAA	2-809	E. coli	D. melanogaster	H. sapiens	P. solitarium	A. thaliana	S. cerevisiae	P. abyssi	7
GAA	2-839	E. coli	D. melanogaster	H. sapiens			S. cerevisiae	P. abyssi	5
GAA	2-916	E. coli	D. melanogaster	H. sapiens	P. solitarium	A. thaliana	S. cerevisiae	P. abyssi	7
GAA	2-954	E. coli	D. melanogaster	H. sapiens	P. solitarium	A. thaliana	S. cerevisiae	P. abyssi	7
GAA	2-1053	E. coli						P. abyssi	2
GAA	2-1117	E. coli							1
GAA	2-1213	E. coli	D. melanogaster	H. sapiens	P. solitarium	A. thaliana	S. cerevisiae	P. abyssi	7
GAA	2-1270	E. coli		H. sapiens	P. solitarium	A. thaliana	S. cerevisiae	P. abyssi	6
GAA	2-1352	E. coli	D. melanogaster	H. sapiens			S. cerevisiae	P. abyssi	5
GAA	2-1392	E. coli							1
GAA	2-1440		D. melanogaster	H. sapiens	P. solitarium	A. thaliana	S. cerevisiae		5
GAA	2-1751	E. coli	D. melanogaster	H. sapiens	P. solitarium	A. thaliana	S. cerevisiae	P. abyssi	7
GAA	2-1854	E. coli	D. melanogaster	H. sapiens	P. solitarium	A. thaliana	S. cerevisiae	P. abyssi	7
GAA	2-1888	E. coli						P. abyssi	2
GAA	2-1997	E. coli						P. abyssi	2
GAA	2-2079	E. coli		H. sapiens				P. abyssi	3
GAA	2-2159	E. coli	D. melanogaster	H. sapiens	P. solitarium	A. thaliana	S. cerevisiae	P. abyssi	7
GAA	2-2203	E. coli	D. melanogaster	H. sapiens	P. solitarium	A. thaliana	S. cerevisiae	P. abyssi	7
GAA	2-2220	E. coli	D. melanogaster	H. sapiens	P. solitarium	A. thaliana	S. cerevisiae		6
GAA	2-2324	E. coli						P. abyssi	2
GAA	2-2359	E. coli	D. melanogaster	H. sapiens	P. solitarium	A. thaliana	S. cerevisiae		6
GAA	2-2501		D. melanogaster	H. sapiens	P. solitarium	A. thaliana	S. cerevisiae		5
GAA	2-2571	E. coli		H. sapiens	P. solitarium	A. thaliana	S. cerevisiae	P. abyssi	6
GAA	2-2728			H. sapiens		A. thaliana	S. cerevisiae		3
GAA	2-2784	E. coli							1
GAA	2-2944	E. coli	D. melanogaster	H. sapiens	P. solitarium	A. thaliana	S. cerevisiae	P. abyssi	7
GAA	2-2960	E. coli		H. sapiens	P. solitarium	A. thaliana	S. cerevisiae	P. abyssi	6
GAA	5-24								0
GAA	5-44	E. coli						P. abyssi	2
GAA	5-51	E. coli	D. melanogaster	H. sapiens	P. solitarium	A. thaliana	S. cerevisiae	P. abyssi	7
GAA	5-103								0
AAC	1-92								0
AAC	1-103							P. abyssi	1
AAC	1-114							P. abyssi	1
AAC	1-136	E. coli						P. abyssi	2
AAC	1-588	E. coli						P. abyssi	2
AAC	1-749	E. coli						P. abyssi	2
AAC	1-783	E. coli	D. melanogaster	H. sapiens	P. solitarium	A. thaliana	S. cerevisiae		6
AAC	1-880	E. coli	D. melanogaster	H. sapiens	P. solitarium	A. thaliana	S. cerevisiae	P. abyssi	7
AAC	1-941	E. coli	D. melanogaster	H. sapiens	P. solitarium	A. thaliana	S. cerevisiae	P. abyssi	7
AAC	1-950	E. coli		H. sapiens				P. abyssi	3
AAC	1-1077	E. coli	D. melanogaster	H. sapiens	P. solitarium	A. thaliana	S. cerevisiae	P. abyssi	7
AAC	1-1153								0
AAC	1-1303	E. coli	D. melanogaster					P. abyssi	3
AAC	1-1485	E. coli	D. melanogaster	H. sapiens	P. solitarium	A. thaliana	S. cerevisiae	P. abyssi	7
AAC	2-183	E. coli						P. abyssi	2
AAC	2-198	E. coli						P. abyssi	2
AAC	2-273							P. abyssi	1
AAC	2-503	E. coli	D. melanogaster	H. sapiens	P. solitarium	A. thaliana	S. cerevisiae	P. abyssi	7
AAC	2-564	E. coli	D. melanogaster	H. sapiens				P. abyssi	4
AAC	2-811	E. coli						P. abyssi	2
AAC	2-869	E. coli							1
AAC	2-1047	E. coli	D. melanogaster	H. sapiens	P. solitarium	A. thaliana	S. cerevisiae	P. abyssi	7
AAC	2-1119	E. coli						P. abyssi	2
AAC	2-1240		D. melanogaster	H. sapiens	P. solitarium	A. thaliana	S. cerevisiae	P. abyssi	6
AAC	2-1528	E. coli						P. abyssi	2
AAC	2-1794	E. coli			P. solitarium	A. thaliana	S. cerevisiae	P. abyssi	5
AAC	2-1841	E. coli						P. abyssi	2
AAC	2-1878	E. coli	D. melanogaster	H. sapiens	P. solitarium	A. thaliana	S. cerevisiae	P. abyssi	7
AAC	2-1976	E. coli	D. melanogaster	H. sapiens	P. solitarium	A. thaliana	S. cerevisiae	P. abyssi	7
AAC	2-2091	E. coli	D. melanogaster	H. sapiens	P. solitarium	A. thaliana	S. cerevisiae	P. abyssi	7
AAC	2-2103	E. coli	D. melanogaster	H. sapiens	P. solitarium	A. thaliana	S. cerevisiae	P. abyssi	7
AAC	2-2168		D. melanogaster	H. sapiens		A. thaliana	S. cerevisiae	P. abyssi	5
AAC	2-2389	E. coli						P. abyssi	2
AAC	2-2646	E. coli	D. melanogaster	H. sapiens	P. solitarium	A. thaliana	S. cerevisiae	P. abyssi	7
AAC	2-2785	E. coli							1
AAC	5-45	E. coli						P. abyssi	2
ACG	1-93	E. coli						P. abyssi	2
ACG	1-106					A. thaliana		P. abyssi	2
ACG	1-335	E. coli						P. abyssi	2
ACG	1-380							P. abyssi	1
ACG	1-721	E. coli						P. abyssi	2
ACG	1-731		D. melanogaster	H. sapiens	P. solitarium	A. thaliana	S. cerevisiae		5
ACG	1-784	E. coli	D. melanogaster	H. sapiens		A. thaliana			4
ACG	1-864	E. coli						P. abyssi	2
ACG	1-942	E. coli						P. abyssi	2
ACG	1-1078	E. coli	D. melanogaster	H. sapiens	P. solitarium	A. thaliana	S. cerevisiae	P. abyssi	7
ACG	1-1176	E. coli						P. abyssi	2
ACG	1-1363	E. coli	D. melanogaster		P. solitarium	A. thaliana	S. cerevisiae	P. abyssi	6
ACG	2-1834								0
ACG	2-2019	E. coli						P. abyssi	2
ACG	2-2092	E. coli	D. melanogaster	H. sapiens	P. solitarium	A. thaliana	S. cerevisiae	P. abyssi	7
ACG	2-2169		D. melanogaster	H. sapiens		A. thaliana	S. cerevisiae	P. abyssi	5
ACG	2-2768	E. coli	D. melanogaster	H. sapiens	P. solitarium	A. thaliana	S. cerevisiae	P. abyssi	7
ACG	2-2786	E. coli							1
ACG	2-2854	E. coli	D. melanogaster	H. sapiens	P. solitarium	A. thaliana	S. cerevisiae	P. abyssi	7
CGG	1-94	E. coli						P. abyssi	2
CGG	1-129								0
CGG	1-336	E. coli						P. abyssi	2
CGG	1-381							P. abyssi	1
CGG	1-495	E. coli	D. melanogaster	H. sapiens	P. solitarium	A. thaliana	S. cerevisiae	P. abyssi	7
CGG	1-553	E. coli			P. solitarium			P. abyssi	3
CGG	1-582							P. abyssi	1
CGG	1-627							P. abyssi	1
CGG	1-649							P. abyssi	1
CGG	1-676							P. abyssi	1
CGG	1-865	E. coli						P. abyssi	2
CGG	1-896	E. coli	D. melanogaster	H. sapiens	P. solitarium	A. thaliana	S. cerevisiae	P. abyssi	7
CGG	1-1146						S. cerevisiae	P. abyssi	2
CGG	1-1158							P. abyssi	1
CGG	1-1229				P. solitarium			P. abyssi	2
CGG	1-1288	E. coli						P. abyssi	2
CGG	1-1355	E. coli						P. abyssi	2
CGG	1-1510	E. coli	D. melanogaster	H. sapiens		A. thaliana	S. cerevisiae	P. abyssi	6
CGG	2-187							P. abyssi	1
CGG	2-212			H. sapiens	P. solitarium	A. thaliana	S. cerevisiae		4
CGG	2-248	E. coli	D. melanogaster	H. sapiens	P. solitarium	A. thaliana	S. cerevisiae		6
CGG	2-814							P. abyssi	1
CGG	2-844								0
CGG	2-933							P. abyssi	1
CGG	2-1076	E. coli							1
CGG	2-1090	E. coli							1
CGG	2-1280	E. coli						P. abyssi	2
CGG	2-1307	E. coli						P. abyssi	2
CGG	2-1383							P. abyssi	1
CGG	2-1486		D. melanogaster	H. sapiens				P. abyssi	3
CGG	2-1859		D. melanogaster	H. sapiens	P. solitarium	A. thaliana	S. cerevisiae	P. abyssi	6
CGG	2-1883	E. coli	D. melanogaster	H. sapiens	P. solitarium	A. thaliana	S. cerevisiae	P. abyssi	7
CGG	2-2034	E. coli						P. abyssi	2
CGG	2-2086	E. coli						P. abyssi	2
CGG	2-2093	E. coli	D. melanogaster	H. sapiens	P. solitarium	A. thaliana	S. cerevisiae	P. abyssi	7
CGG	2-2096	E. coli	D. melanogaster	H. sapiens	P. solitarium	A. thaliana	S. cerevisiae	P. abyssi	7
CGG	2-2138	E. coli						P. abyssi	2
CGG	2-2199							P. abyssi	1
CGG	2-2446	E. coli	D. melanogaster	H. sapiens	P. solitarium	A. thaliana	S. cerevisiae	P. abyssi	7
CGG	2-2577								0
CGG	2-2639	E. coli							1
CGG	2-2684								0
CGG	2-2703	E. coli	D. melanogaster	H. sapiens	P. solitarium	A. thaliana	S. cerevisiae	P. abyssi	7
CGG	2-2802	E. coli						P. abyssi	2
CGG	2-3034	E. coli						P. abyssi	2
CGG	5-49							P. abyssi	1
GUA	1-101	E. coli						P. abyssi	2
GUA	1-251	E. coli			P. solitarium			P. abyssi	3
GUA	1-497	E. coli	D. melanogaster	H. sapiens	P. solitarium	A. thaliana	S. cerevisiae	P. abyssi	7
GUA	1-548		D. melanogaster	H. sapiens	P. solitarium	A. thaliana	S. cerevisiae	P. abyssi	6
GUA	1-560							P. abyssi	1
GUA	1-653	E. coli						P. abyssi	2
GUA	1-768	E. coli		H. sapiens	P. solitarium		S. cerevisiae	P. abyssi	5
GUA	1-780	E. coli						P. abyssi	2
GUA	1-862	E. coli	D. melanogaster	H. sapiens	P. solitarium	A. thaliana	S. cerevisiae	P. abyssi	7
GUA	1-1075							P. abyssi	1
GUA	1-1332	E. coli	D. melanogaster	H. sapiens	P. solitarium	A. thaliana	S. cerevisiae	P. abyssi	7
GUA	1-1483	E. coli	D. melanogaster	H. sapiens		A. thaliana	S. cerevisiae	P. abyssi	6
GUA	1-1491	E. coli						P. abyssi	2
GUA	1-1497	E. coli	D. melanogaster	H. sapiens	P. solitarium	A. thaliana	S. cerevisiae	P. abyssi	7
GUA	2-207	E. coli						P. abyssi	2
GUA	2-244	E. coli	D. melanogaster	H. sapiens	P. solitarium	A. thaliana	S. cerevisiae	P. abyssi	7
GUA	2-386	E. coli		H. sapiens				P. abyssi	3
GUA	2-422	E. coli						P. abyssi	2
GUA	2-508	E. coli	D. melanogaster	H. sapiens	P. solitarium	A. thaliana	S. cerevisiae	P. abyssi	7
GUA	2-733							P. abyssi	1
GUA	2-996	E. coli	D. melanogaster	H. sapiens	P. solitarium	A. thaliana	S. cerevisiae	P. abyssi	7
GUA	2-1238	E. coli	D. melanogaster	H. sapiens	P. solitarium	A. thaliana	S. cerevisiae	P. abyssi	7
GUA	2-1327	E. coli	D. melanogaster	H. sapiens	P. solitarium	A. thaliana	S. cerevisiae	P. abyssi	7
GUA	2-1406	E. coli	D. melanogaster	H. sapiens	P. solitarium	A. thaliana	S. cerevisiae	P. abyssi	7
GUA	2-1545	E. coli						P. abyssi	2
GUA	2-1786	E. coli	D. melanogaster	H. sapiens	P. solitarium	A. thaliana	S. cerevisiae	P. abyssi	7
GUA	2-1876	E. coli	D. melanogaster	H. sapiens		A. thaliana	S. cerevisiae	P. abyssi	6
GUA	2-2088	E. coli		H. sapiens	P. solitarium	A. thaliana	S. cerevisiae	P. abyssi	6
GUA	2-2101	E. coli	D. melanogaster	H. sapiens	P. solitarium	A. thaliana	S. cerevisiae	P. abyssi	7
GUA	2-2121	E. coli	D. melanogaster	H. sapiens	P. solitarium	A. thaliana	S. cerevisiae	P. abyssi	7
GUA	2-2166	E. coli						P. abyssi	2
GUA	2-2303	E. coli	D. melanogaster	H. sapiens	P. solitarium	A. thaliana	S. cerevisiae		6
GUA	2-2464	E. coli		H. sapiens				P. abyssi	3
GUA	2-2511				P. solitarium		S. cerevisiae	P. abyssi	3
GUA	2-2852	E. coli	D. melanogaster	H. sapiens	P. solitarium	A. thaliana	S. cerevisiae	P. abyssi	7
GUA	2-2885			H. sapiens					1
GUA	2-2916	E. coli							1
GUA	2-3041	E. coli	D. melanogaster	H. sapiens	P. solitarium	A. thaliana	S. cerevisiae	P. abyssi	7
ACA	1-104							P. abyssi	1
ACA	1-318	E. coli						P. abyssi	2
ACA	1-908	E. coli						P. abyssi	2
ACA	1-967	E. coli	D. melanogaster	H. sapiens	P. solitarium	A. thaliana	S. cerevisiae		6
ACA	1-1210	E. coli						P. abyssi	2
ACA	1-1221	E. coli	D. melanogaster	H. sapiens	P. solitarium	A. thaliana	S. cerevisiae	P. abyssi	7
ACA	1-1233	E. coli						P. abyssi	2
ACA	1-1380	E. coli	D. melanogaster	H. sapiens	P. solitarium	A. thaliana	S. cerevisiae	P. abyssi	7
ACA	1-1382	E. coli	D. melanogaster	H. sapiens	P. solitarium	A. thaliana	S. cerevisiae	P. abyssi	7
ACA	1-1486	E. coli	D. melanogaster	H. sapiens	P. solitarium	A. thaliana	S. cerevisiae	P. abyssi	7
ACA	2-199	E. coli						P. abyssi	2
ACA	2-1120	E. coli						P. abyssi	2
ACA	2-1193	E. coli	D. melanogaster	H. sapiens	P. solitarium	A. thaliana	S. cerevisiae	P. abyssi	7
ACA	2-1241		D. melanogaster	H. sapiens	P. solitarium	A. thaliana	S. cerevisiae	P. abyssi	6
ACA	2-1529	E. coli							1
ACA	2-1799	E. coli						P. abyssi	2
ACA	2-1801	E. coli						P. abyssi	2
ACA	2-1977	E. coli	D. melanogaster	H. sapiens		A. thaliana	S. cerevisiae	P. abyssi	6
ACA	2-2417	E. coli	D. melanogaster	H. sapiens	P. solitarium	A. thaliana	S. cerevisiae	P. abyssi	7
ACA	2-2647	E. coli						P. abyssi	2
ACA	2-2672								0
ACA	2-2796	E. coli	D. melanogaster	H. sapiens	P. solitarium	A. thaliana	S. cerevisiae	P. abyssi	7
CAC	1-105							P. abyssi	1
CAC	1-260	E. coli						P. abyssi	2
CAC	1-685								0
CAC	1-1129							P. abyssi	1
CAC	1-1211	E. coli	D. melanogaster	H. sapiens	P. solitarium	A. thaliana	S. cerevisiae	P. abyssi	7
CAC	1-1381	E. coli	D. melanogaster	H. sapiens	P. solitarium	A. thaliana	S. cerevisiae	P. abyssi	7
CAC	1-1383	E. coli	D. melanogaster	H. sapiens	P. solitarium	A. thaliana	S. cerevisiae	P. abyssi	7
CAC	1-1398							P. abyssi	1
CAC	1-1519	E. coli							1
CAC	2-149								0
CAC	2-1247	E. coli	D. melanogaster	H. sapiens	P. solitarium	A. thaliana	S. cerevisiae	P. abyssi	7
CAC	2-1549								0
CAC	2-1800	E. coli						P. abyssi	2
CAC	2-2179			H. sapiens	P. solitarium	A. thaliana	S. cerevisiae		4
CAC	2-2366	E. coli	D. melanogaster	H. sapiens	P. solitarium	A. thaliana	S. cerevisiae		6
CAC	2-2671								0
CAC	5-28	E. coli						P. abyssi	2
CGU	1-107					A. thaliana		P. abyssi	2
CGU	1-543		D. melanogaster						1
CGU	1-547		D. melanogaster	H. sapiens	P. solitarium	A. thaliana	S. cerevisiae	P. abyssi	6
CGU	1-840	E. coli						P. abyssi	2
CGU	1-1039	E. coli						P. abyssi	2
CGU	1-1047	E. coli	D. melanogaster					P. abyssi	3
CGU	1-1052							P. abyssi	1
CGU	1-1364	E. coli	D. melanogaster		P. solitarium	A. thaliana	S. cerevisiae	P. abyssi	6
CGU	1-1390	E. coli	D. melanogaster	H. sapiens	P. solitarium	A. thaliana	S. cerevisiae	P. abyssi	7
CGU	1-1482	E. coli	D. melanogaster	H. sapiens		A. thaliana	S. cerevisiae	P. abyssi	6
CGU	1-1496	E. coli	D. melanogaster	H. sapiens	P. solitarium	A. thaliana	S. cerevisiae	P. abyssi	7
CGU	2-18								0
CGU	2-57	E. coli						P. abyssi	2
CGU	2-385	E. coli			P. solitarium	A. thaliana	S. cerevisiae	P. abyssi	5
CGU	2-512	E. coli	D. melanogaster	H. sapiens	P. solitarium			P. abyssi	5
CGU	2-664	E. coli						P. abyssi	2
CGU	2-732							P. abyssi	1
CGU	2-1237	E. coli						P. abyssi	2
CGU	2-1336	E. coli						P. abyssi	2
CGU	2-1362		D. melanogaster		P. solitarium		S. cerevisiae	P. abyssi	4
CGU	2-1785	E. coli	D. melanogaster	H. sapiens	P. solitarium	A. thaliana	S. cerevisiae	P. abyssi	7
CGU	2-1875	E. coli	D. melanogaster	H. sapiens		A. thaliana	S. cerevisiae	P. abyssi	6
CGU	2-2165	E. coli						P. abyssi	2
CGU	2-2257	E. coli							1
CGU	2-2510			H. sapiens				P. abyssi	2
CGU	2-2787	E. coli	D. melanogaster	H. sapiens	P. solitarium	A. thaliana	S. cerevisiae	P. abyssi	7
CGU	2-2790	E. coli	D. melanogaster	H. sapiens	P. solitarium	A. thaliana	S. cerevisiae	P. abyssi	7
CGU	5-98								0
GUG	1-108					A. thaliana			1
GUG	1-246	E. coli						P. abyssi	2
GUG	1-395	E. coli						P. abyssi	2
GUG	1-482	E. coli	D. melanogaster	H. sapiens	P. solitarium	A. thaliana	S. cerevisiae	P. abyssi	7
GUG	1-571	E. coli							1
GUG	1-659	E. coli	D. melanogaster	H. sapiens	P. solitarium	A. thaliana	S. cerevisiae	P. abyssi	7
GUG	1-798							P. abyssi	1
GUG	1-825							P. abyssi	1
GUG	1-915	E. coli	D. melanogaster	H. sapiens	P. solitarium	A. thaliana	S. cerevisiae	P. abyssi	7
GUG	1-1024	E. coli	D. melanogaster	H. sapiens	P. solitarium	A. thaliana	S. cerevisiae		6
GUG	1-1048	E. coli	D. melanogaster	H. sapiens	P. solitarium	A. thaliana	S. cerevisiae		6
GUG	1-1053	E. coli	D. melanogaster		P. solitarium		S. cerevisiae	P. abyssi	5
GUG	2-24	E. coli						P. abyssi	2
GUG	2-58	E. coli						P. abyssi	2
GUG	2-375	E. coli		H. sapiens	P. solitarium	A. thaliana	S. cerevisiae	P. abyssi	6
GUG	2-513	E. coli	D. melanogaster		P. solitarium		S. cerevisiae	P. abyssi	5
GUG	2-548	E. coli					S. cerevisiae	P. abyssi	3
GUG	2-701							P. abyssi	1
GUG	2-837				P. solitarium		S. cerevisiae	P. abyssi	3
GUG	2-858			H. sapiens	P. solitarium	A. thaliana	S. cerevisiae		4
GUG	2-914	E. coli						P. abyssi	2
GUG	2-1161	E. coli						P. abyssi	2
GUG	2-1234		D. melanogaster	H. sapiens	P. solitarium	A. thaliana	S. cerevisiae	P. abyssi	6
GUG	2-1324								0
GUG	2-1373			H. sapiens	P. solitarium			P. abyssi	3
GUG	2-1422	E. coli						P. abyssi	2
GUG	2-1780								0
GUG	2-1805	E. coli						P. abyssi	2
GUG	2-1894							P. abyssi	1
GUG	2-1945							P. abyssi	1
GUG	2-2030	E. coli	D. melanogaster	H. sapiens	P. solitarium	A. thaliana	S. cerevisiae	P. abyssi	7
GUG	2-2201	E. coli							1
GUG	2-2218	E. coli							1
GUG	2-2258	E. coli							1
GUG	2-2301	E. coli	D. melanogaster	H. sapiens	P. solitarium	A. thaliana	S. cerevisiae		6
GUG	2-2312	E. coli	D. melanogaster	H. sapiens	P. solitarium	A. thaliana	S. cerevisiae		6
GUG	2-2342								0
GUG	2-2345							P. abyssi	1
GUG	2-2427	E. coli		H. sapiens	P. solitarium	A. thaliana	S. cerevisiae	P. abyssi	6
GUG	2-2516	E. coli						P. abyssi	2
GUG	2-2791	E. coli	D. melanogaster	H. sapiens	P. solitarium	A. thaliana	S. cerevisiae	P. abyssi	7
GUG	2-2883	E. coli		H. sapiens					2
GUG	2-3039	E. coli							1
GUG	2-3063								0
GUG	5-99								0
UGG	1-109	E. coli							1
UGG	1-220							P. abyssi	1
UGG	1-244		D. melanogaster	H. sapiens		A. thaliana	S. cerevisiae	P. abyssi	5
UGG	1-247	E. coli						P. abyssi	2
UGG	1-532	E. coli						P. abyssi	2
UGG	1-558								0
UGG	1-802		D. melanogaster		P. solitarium				2
UGG	1-856	E. coli						P. abyssi	2
UGG	1-916	E. coli	D. melanogaster	H. sapiens	P. solitarium	A. thaliana	S. cerevisiae	P. abyssi	7
UGG	1-1032	E. coli	D. melanogaster	H. sapiens	P. solitarium	A. thaliana	S. cerevisiae	P. abyssi	7
UGG	1-1190	E. coli							1
UGG	1-1204		D. melanogaster		P. solitarium	A. thaliana	S. cerevisiae		4
UGG	1-1225	E. coli			P. solitarium			P. abyssi	3
UGG	1-1237							P. abyssi	1
UGG	1-1458								0
UGG	1-1514	E. coli							1
UGG	2-22								0
UGG	2-25	E. coli						P. abyssi	2
UGG	2-59							P. abyssi	1
UGG	2-119	E. coli						P. abyssi	2
UGG	2-354	E. coli			P. solitarium	A. thaliana	S. cerevisiae	P. abyssi	5
UGG	2-455	E. coli	D. melanogaster				S. cerevisiae	P. abyssi	4
UGG	2-702							P. abyssi	1
UGG	2-829	E. coli		H. sapiens					2
UGG	2-859	E. coli	D. melanogaster	H. sapiens	P. solitarium	A. thaliana	S. cerevisiae	P. abyssi	7
UGG	2-943	E. coli	D. melanogaster	H. sapiens	P. solitarium	A. thaliana	S. cerevisiae	P. abyssi	7
UGG	2-1206	E. coli							1
UGG	2-1325								0
UGG	2-1374	E. coli	D. melanogaster	H. sapiens				P. abyssi	4
UGG	2-2259							P. abyssi	1
UGG	2-2283								0
UGG	2-2290								0
UGG	2-2313	E. coli	D. melanogaster	H. sapiens	P. solitarium	A. thaliana	S. cerevisiae		6
UGG	2-2343								0
UGG	2-2346	E. coli	D. melanogaster					P. abyssi	3
UGG	2-2428	E. coli		H. sapiens	P. solitarium	A. thaliana	S. cerevisiae	P. abyssi	6
UGG	2-2441	E. coli	D. melanogaster	H. sapiens	P. solitarium	A. thaliana	S. cerevisiae	P. abyssi	7
UGG	2-2604	E. coli							1
UGG	2-2718	E. coli						P. abyssi	2
UGG	2-2776	E. coli	D. melanogaster	H. sapiens	P. solitarium	A. thaliana	S. cerevisiae	P. abyssi	7
UGG	2-2881	E. coli	D. melanogaster	H. sapiens	P. solitarium	A. thaliana	S. cerevisiae	P. abyssi	7
UGG	5-100								0
ACC	1-115							P. abyssi	1
ACC	1-119							P. abyssi	1
ACC	1-137							P. abyssi	1
ACC	1-159	E. coli							1
ACC	1-261	E. coli	D. melanogaster	H. sapiens		A. thaliana	S. cerevisiae	P. abyssi	6
ACC	1-686	E. coli							1
ACC	1-762	E. coli	D. melanogaster	H. sapiens	P. solitarium	A. thaliana	S. cerevisiae	P. abyssi	7
ACC	1-951	E. coli		H. sapiens				P. abyssi	3
ACC	1-956	E. coli	D. melanogaster	H. sapiens	P. solitarium	A. thaliana	S. cerevisiae	P. abyssi	7
ACC	1-1087	E. coli			P. solitarium	A. thaliana	S. cerevisiae	P. abyssi	5
ACC	1-1384	E. coli	D. melanogaster	H. sapiens	P. solitarium	A. thaliana	S. cerevisiae	P. abyssi	7
ACC	1-1520	E. coli							1
ACC	2-150								0
ACC	2-184	E. coli	D. melanogaster	H. sapiens	P. solitarium	A. thaliana	S. cerevisiae		6
ACC	2-209	E. coli						P. abyssi	2
ACC	2-274								0
ACC	2-424							P. abyssi	1
ACC	2-493	E. coli	D. melanogaster	H. sapiens	P. solitarium	A. thaliana	S. cerevisiae	P. abyssi	7
ACC	2-510	E. coli	D. melanogaster	H. sapiens	P. solitarium	A. thaliana		P. abyssi	6
ACC	2-533	E. coli			P. solitarium			P. abyssi	3
ACC	2-565	E. coli		H. sapiens				P. abyssi	3
ACC	2-805	E. coli	D. melanogaster	H. sapiens	P. solitarium	A. thaliana	S. cerevisiae	P. abyssi	7
ACC	2-812	E. coli						P. abyssi	2
ACC	2-870	E. coli							1
ACC	2-1038								0
ACC	2-1297	E. coli	D. melanogaster			A. thaliana	S. cerevisiae		4
ACC	2-1547		D. melanogaster		P. solitarium	A. thaliana	S. cerevisiae	P. abyssi	5
ACC	2-1788	E. coli	D. melanogaster	H. sapiens				P. abyssi	4
ACC	2-1795	E. coli			P. solitarium	A. thaliana	S. cerevisiae	P. abyssi	5
ACC	2-1842							P. abyssi	1
ACC	2-2233	E. coli						P. abyssi	2
ACC	2-2253	E. coli	D. melanogaster	H. sapiens	P. solitarium	A. thaliana	S. cerevisiae	P. abyssi	7
ACC	2-2364	E. coli	D. melanogaster	H. sapiens	P. solitarium	A. thaliana	S. cerevisiae	P. abyssi	7
ACC	2-2367	E. coli							1
ACC	2-2390							P. abyssi	1
ACC	2-2635		D. melanogaster	H. sapiens	P. solitarium	A. thaliana	S. cerevisiae	P. abyssi	6
ACC	2-2693	E. coli						P. abyssi	2
ACC	2-2887							P. abyssi	1
ACC	5-29	E. coli						P. abyssi	2
UAC	1-118							P. abyssi	1
UAC	1-158	E. coli							1
UAC	1-334	E. coli						P. abyssi	2
UAC	1-501	E. coli						P. abyssi	2
UAC	1-609	E. coli						P. abyssi	2
UAC	1-761	E. coli	D. melanogaster	H. sapiens	P. solitarium	A. thaliana	S. cerevisiae	P. abyssi	7
UAC	1-863	E. coli						P. abyssi	2
UAC	1-1209	E. coli						P. abyssi	2
UAC	1-1220	E. coli	D. melanogaster	H. sapiens	P. solitarium	A. thaliana	S. cerevisiae	P. abyssi	7
UAC	1-1362	E. coli	D. melanogaster		P. solitarium	A. thaliana	S. cerevisiae	P. abyssi	6
UAC	2-208	E. coli						P. abyssi	2
UAC	2-423							P. abyssi	1
UAC	2-482	E. coli		H. sapiens	P. solitarium	A. thaliana		P. abyssi	5
UAC	2-509	E. coli	D. melanogaster	H. sapiens	P. solitarium	A. thaliana	S. cerevisiae	P. abyssi	7
UAC	2-1296		D. melanogaster		P. solitarium		S. cerevisiae		3
UAC	2-1546	E. coli						P. abyssi	2
UAC	2-1787	E. coli	D. melanogaster	H. sapiens	P. solitarium	A. thaliana	S. cerevisiae	P. abyssi	7
UAC	2-2267	E. coli						P. abyssi	2
UAC	2-2634	E. coli	D. melanogaster	H. sapiens	P. solitarium	A. thaliana	S. cerevisiae	P. abyssi	7
UAC	2-2853	E. coli	D. melanogaster	H. sapiens	P. solitarium	A. thaliana	S. cerevisiae	P. abyssi	7
UAC	2-2886							P. abyssi	1
UAC	2-3079	E. coli							1
CCC	1-120				P. solitarium	A. thaliana		P. abyssi	3
CCC	1-138							P. abyssi	1
CCC	1-139							P. abyssi	1
CCC	1-258							P. abyssi	1
CCC	1-647							P. abyssi	1
CCC	1-763	E. coli						P. abyssi	2
CCC	1-1088	E. coli						P. abyssi	2
CCC	1-1193	E. coli						P. abyssi	2
CCC	1-1201							P. abyssi	1
CCC	1-1267							P. abyssi	1
CCC	1-1388	E. coli	D. melanogaster	H. sapiens	P. solitarium	A. thaliana	S. cerevisiae	P. abyssi	7
CCC	2-151								0
CCC	2-185		D. melanogaster	H. sapiens	P. solitarium	A. thaliana	S. cerevisiae		5
CCC	2-210	E. coli						P. abyssi	2
CCC	2-383	E. coli			P. solitarium	A. thaliana	S. cerevisiae	P. abyssi	5
CCC	2-534	E. coli			P. solitarium			P. abyssi	3
CCC	2-535	E. coli						P. abyssi	2
CCC	2-806	E. coli	D. melanogaster	H. sapiens	P. solitarium	A. thaliana	S. cerevisiae	P. abyssi	7
CCC	2-865					A. thaliana		P. abyssi	2
CCC	2-931								0
CCC	2-950	E. coli							1
CCC	2-951	E. coli							1
CCC	2-1039							P. abyssi	1
CCC	2-1124	E. coli						P. abyssi	2
CCC	2-1144	E. coli						P. abyssi	2
CCC	2-1430	E. coli						P. abyssi	2
CCC	2-1843							P. abyssi	1
CCC	2-1873							P. abyssi	1
CCC	2-1994							P. abyssi	1
CCC	2-2026	E. coli	D. melanogaster	H. sapiens	P. solitarium	A. thaliana	S. cerevisiae	P. abyssi	7
CCC	2-2234	E. coli						P. abyssi	2
CCC	2-2254	E. coli	D. melanogaster	H. sapiens	P. solitarium	A. thaliana	S. cerevisiae	P. abyssi	7
CCC	2-2255	E. coli						P. abyssi	2
CCC	2-2391							P. abyssi	1
CCC	2-2476							P. abyssi	1
CCC	2-2636							P. abyssi	1
CCC	2-2637								0
CCC	2-2754		D. melanogaster	H. sapiens	P. solitarium	A. thaliana	S. cerevisiae	P. abyssi	6
CCC	2-2968	E. coli		H. sapiens				P. abyssi	3
CCC	2-2969	E. coli						P. abyssi	2
CCC	5-30							P. abyssi	1
CCC	5-36	E. coli							1
CCC	5-60							P. abyssi	1
GGA	1-132	E. coli						P. abyssi	2
GGA	1-606							P. abyssi	1
GGA	1-678	E. coli							1
GGA	1-681	E. coli						P. abyssi	2
GGA	1-743	E. coli			P. solitarium		S. cerevisiae	P. abyssi	4
GGA	1-753	E. coli						P. abyssi	2
GGA	1-859	E. coli		H. sapiens	P. solitarium	A. thaliana	S. cerevisiae	P. abyssi	6
GGA	1-888		D. melanogaster	H. sapiens	P. solitarium	A. thaliana	S. cerevisiae	P. abyssi	6
GGA	1-917	E. coli	D. melanogaster	H. sapiens	P. solitarium	A. thaliana	S. cerevisiae	P. abyssi	7
GGA	1-1159	E. coli						P. abyssi	2
GGA	1-1162	E. coli			P. solitarium	A. thaliana	S. cerevisiae	P. abyssi	5
GGA	1-1502	E. coli						P. abyssi	2
GGA	1-1515	E. coli	D. melanogaster	H. sapiens	P. solitarium	A. thaliana	S. cerevisiae		6
GGA	2-26	E. coli						P. abyssi	2
GGA	2-42								0
GGA	2-82								0
GGA	2-108							P. abyssi	1
GGA	2-181							P. abyssi	1
GGA	2-190	E. coli						P. abyssi	2
GGA	2-213		D. melanogaster	H. sapiens	P. solitarium	A. thaliana	S. cerevisiae		5
GGA	2-216	E. coli	D. melanogaster	H. sapiens	P. solitarium	A. thaliana	S. cerevisiae	P. abyssi	7
GGA	2-316								0
GGA	2-355	E. coli			P. solitarium	A. thaliana	S. cerevisiae	P. abyssi	5
GGA	2-449							P. abyssi	1
GGA	2-518	E. coli	D. melanogaster	H. sapiens	P. solitarium		S. cerevisiae	P. abyssi	6
GGA	2-860	E. coli	D. melanogaster	H. sapiens	P. solitarium	A. thaliana	S. cerevisiae	P. abyssi	7
GGA	2-1078	E. coli						P. abyssi	2
GGA	2-1116	E. coli							1
GGA	2-1200	E. coli						P. abyssi	2
GGA	2-1308								0
GGA	2-1375	E. coli	D. melanogaster	H. sapiens				P. abyssi	4
GGA	2-1853	E. coli	D. melanogaster	H. sapiens	P. solitarium	A. thaliana	S. cerevisiae	P. abyssi	7
GGA	2-1885	E. coli	D. melanogaster	H. sapiens	P. solitarium	A. thaliana	S. cerevisiae	P. abyssi	7
GGA	2-2194								0
GGA	2-2243							P. abyssi	1
GGA	2-2260							P. abyssi	1
GGA	2-2315	E. coli	D. melanogaster	H. sapiens		A. thaliana	S. cerevisiae	P. abyssi	6
GGA	2-2347	E. coli						P. abyssi	2
GGA	2-2415	E. coli	D. melanogaster	H. sapiens		A. thaliana		P. abyssi	5
GGA	2-2642	E. coli	D. melanogaster	H. sapiens	P. solitarium	A. thaliana	S. cerevisiae	P. abyssi	7
GGA	2-2838							P. abyssi	1
GGA	2-2860	E. coli	D. melanogaster	H. sapiens	P. solitarium	A. thaliana	S. cerevisiae	P. abyssi	7
GGA	2-2933								0
GGA	5-23								0
GGA	5-50							P. abyssi	1
GGA	5-102								0
AUA	1-134	E. coli						P. abyssi	2
AUA	1-164	E. coli						P. abyssi	2
AUA	1-462							P. abyssi	1
AUA	1-500	E. coli						P. abyssi	2
AUA	1-608	E. coli						P. abyssi	2
AUA	1-760	E. coli	D. melanogaster	H. sapiens	P. solitarium	A. thaliana	S. cerevisiae	P. abyssi	7
AUA	1-1151	E. coli						P. abyssi	2
AUA	2-71	E. coli						P. abyssi	2
AUA	2-378							P. abyssi	1
AUA	2-481	E. coli	D. melanogaster	H. sapiens	P. solitarium	A. thaliana	S. cerevisiae	P. abyssi	7
AUA	2-497	E. coli	D. melanogaster	H. sapiens	P. solitarium	A. thaliana	S. cerevisiae	P. abyssi	7
AUA	2-938	E. coli						P. abyssi	2
AUA	2-957								0
AUA	2-1537	E. coli			P. solitarium			P. abyssi	3
AUA	2-2009	E. coli							1
AUA	2-2644	E. coli	D. melanogaster	H. sapiens	P. solitarium	A. thaliana	S. cerevisiae	P. abyssi	7
AUA	2-2935	E. coli			P. solitarium			P. abyssi	3
AUA	2-3028	E. coli							1
AUA	2-3084								0
AUA	5-13							P. abyssi	1
CCG	1-140							P. abyssi	1
CCG	1-360							P. abyssi	1
CCG	1-391	E. coli							1
CCG	1-492	E. coli	D. melanogaster	H. sapiens	P. solitarium	A. thaliana	S. cerevisiae	P. abyssi	7
CCG	1-522								0
CCG	1-546							P. abyssi	1
CCG	1-648							P. abyssi	1
CCG	1-828	E. coli						P. abyssi	2
CCG	1-851	E. coli						P. abyssi	2
CCG	1-1145							P. abyssi	1
CCG	1-1157						S. cerevisiae	P. abyssi	2
CCG	1-1228				P. solitarium				1
CCG	1-1249							P. abyssi	1
CCG	1-1385	E. coli	D. melanogaster	H. sapiens	P. solitarium	A. thaliana	S. cerevisiae	P. abyssi	7
CCG	1-1389	E. coli	D. melanogaster	H. sapiens	P. solitarium	A. thaliana	S. cerevisiae	P. abyssi	7
CCG	1-1495	E. coli	D. melanogaster	H. sapiens	P. solitarium	A. thaliana	S. cerevisiae	P. abyssi	7
CCG	2-46							P. abyssi	1
CCG	2-114	E. coli						P. abyssi	2
CCG	2-186			H. sapiens	P. solitarium	A. thaliana	S. cerevisiae		4
CCG	2-211							P. abyssi	1
CCG	2-275								0
CCG	2-343							P. abyssi	1
CCG	2-384	E. coli			P. solitarium	A. thaliana	S. cerevisiae	P. abyssi	5
CCG	2-494	E. coli	D. melanogaster	H. sapiens	P. solitarium	A. thaliana	S. cerevisiae	P. abyssi	7
CCG	2-511	E. coli	D. melanogaster	H. sapiens	P. solitarium	A. thaliana		P. abyssi	6
CCG	2-536	E. coli						P. abyssi	2
CCG	2-731	E. coli						P. abyssi	2
CCG	2-807	E. coli	D. melanogaster	H. sapiens	P. solitarium	A. thaliana	S. cerevisiae	P. abyssi	7
CCG	2-813							P. abyssi	1
CCG	2-843								0
CCG	2-866	E. coli	D. melanogaster	H. sapiens		A. thaliana		P. abyssi	5
CCG	2-932							P. abyssi	1
CCG	2-952	E. coli	D. melanogaster	H. sapiens	P. solitarium	A. thaliana	S. cerevisiae	P. abyssi	7
CCG	2-1051							P. abyssi	1
CCG	2-1103	E. coli							1
CCG	2-1268					A. thaliana		P. abyssi	2
CCG	2-1298	E. coli						P. abyssi	2
CCG	2-1361						S. cerevisiae	P. abyssi	2
CCG	2-1435							P. abyssi	1
CCG	2-1438	E. coli		H. sapiens		A. thaliana		P. abyssi	4
CCG	2-1603								0
CCG	2-1784		D. melanogaster	H. sapiens				P. abyssi	3
CCG	2-1789							P. abyssi	1
CCG	2-1796	E. coli	D. melanogaster	H. sapiens	P. solitarium	A. thaliana	S. cerevisiae	P. abyssi	7
CCG	2-1874	E. coli	D. melanogaster	H. sapiens	P. solitarium	A. thaliana	S. cerevisiae	P. abyssi	7
CCG	2-2085	E. coli						P. abyssi	2
CCG	2-2148	E. coli						P. abyssi	2
CCG	2-2256	E. coli							1
CCG	2-2509			H. sapiens				P. abyssi	2
CCG	2-2576								0
CCG	2-2638	E. coli							1
CCG	2-3075	E. coli						P. abyssi	2
CCG	5-31							P. abyssi	1
CCG	5-42	E. coli							1
AAA	1-145	E. coli						P. abyssi	2
AAA	1-198	E. coli						P. abyssi	2
AAA	1-539	E. coli	D. melanogaster	H. sapiens	P. solitarium	A. thaliana	S. cerevisiae	P. abyssi	7
AAA	1-574	E. coli						P. abyssi	2
AAA	1-662	E. coli	D. melanogaster	H. sapiens	P. solitarium	A. thaliana	S. cerevisiae	P. abyssi	7
AAA	1-734	E. coli	D. melanogaster	H. sapiens	P. solitarium	A. thaliana	S. cerevisiae		6
AAA	1-782	E. coli	D. melanogaster	H. sapiens	P. solitarium	A. thaliana	S. cerevisiae	P. abyssi	7
AAA	1-879	E. coli	D. melanogaster	H. sapiens	P. solitarium	A. thaliana	S. cerevisiae	P. abyssi	7
AAA	1-885	E. coli	D. melanogaster	H. sapiens	P. solitarium	A. thaliana	S. cerevisiae	P. abyssi	7
AAA	1-1272	E. coli			P. solitarium	A. thaliana		P. abyssi	4
AAA	2-197	E. coli						P. abyssi	2
AAA	2-218	E. coli	D. melanogaster	H. sapiens	P. solitarium	A. thaliana	S. cerevisiae	P. abyssi	7
AAA	2-219	E. coli	D. melanogaster	H. sapiens	P. solitarium	A. thaliana	S. cerevisiae	P. abyssi	7
AAA	2-223	E. coli	D. melanogaster	H. sapiens	P. solitarium	A. thaliana	S. cerevisiae	P. abyssi	7
AAA	2-228							P. abyssi	1
AAA	2-229							P. abyssi	1
AAA	2-257		D. melanogaster					P. abyssi	2
AAA	2-272							P. abyssi	1
AAA	2-357	E. coli				A. thaliana			2
AAA	2-393	E. coli							1
AAA	2-479	E. coli	D. melanogaster	H. sapiens	P. solitarium	A. thaliana	S. cerevisiae	P. abyssi	7
AAA	2-520	E. coli	D. melanogaster	H. sapiens	P. solitarium	A. thaliana	S. cerevisiae	P. abyssi	7
AAA	2-527	E. coli	D. melanogaster	H. sapiens		A. thaliana	S. cerevisiae	P. abyssi	6
AAA	2-528	E. coli	D. melanogaster	H. sapiens	P. solitarium	A. thaliana	S. cerevisiae	P. abyssi	7
AAA	2-563	E. coli	D. melanogaster	H. sapiens	P. solitarium	A. thaliana	S. cerevisiae	P. abyssi	7
AAA	2-739	E. coli						P. abyssi	2
AAA	2-810	E. coli	D. melanogaster	H. sapiens	P. solitarium	A. thaliana	S. cerevisiae	P. abyssi	7
AAA	2-850		D. melanogaster	H. sapiens	P. solitarium	A. thaliana	S. cerevisiae		5
AAA	2-886	E. coli	D. melanogaster	H. sapiens	P. solitarium	A. thaliana	S. cerevisiae		6
AAA	2-917	E. coli	D. melanogaster	H. sapiens	P. solitarium	A. thaliana	S. cerevisiae	P. abyssi	7
AAA	2-955	E. coli							1
AAA	2-1046	E. coli	D. melanogaster	H. sapiens	P. solitarium	A. thaliana	S. cerevisiae	P. abyssi	7
AAA	2-1118	E. coli							1
AAA	2-1229	E. coli						P. abyssi	2
AAA	2-1271		D. melanogaster	H. sapiens	P. solitarium	A. thaliana	S. cerevisiae	P. abyssi	6
AAA	2-1272		D. melanogaster	H. sapiens	P. solitarium	A. thaliana	S. cerevisiae	P. abyssi	6
AAA	2-1414								0
AAA	2-1752	E. coli	D. melanogaster	H. sapiens	P. solitarium	A. thaliana	S. cerevisiae	P. abyssi	7
AAA	2-1753	E. coli	D. melanogaster	H. sapiens	P. solitarium	A. thaliana	S. cerevisiae	P. abyssi	7
AAA	2-1863	E. coli	D. melanogaster		P. solitarium	A. thaliana	S. cerevisiae	P. abyssi	6
AAA	2-1973	E. coli						P. abyssi	2
AAA	2-1974	E. coli	D. melanogaster	H. sapiens	P. solitarium	A. thaliana	S. cerevisiae	P. abyssi	7
AAA	2-1975	E. coli	D. melanogaster	H. sapiens	P. solitarium	A. thaliana	S. cerevisiae	P. abyssi	7
AAA	2-1998	E. coli						P. abyssi	2
AAA	2-2090	E. coli		H. sapiens	P. solitarium	A. thaliana	S. cerevisiae	P. abyssi	6
AAA	2-2360	E. coli	D. melanogaster	H. sapiens	P. solitarium	A. thaliana	S. cerevisiae		6
AAA	2-2459	E. coli	D. melanogaster	H. sapiens	P. solitarium	A. thaliana	S. cerevisiae	P. abyssi	7
AAA	2-2460				P. solitarium	A. thaliana		P. abyssi	3
AAA	2-2479								0
AAA	2-2502		D. melanogaster	H. sapiens	P. solitarium	A. thaliana	S. cerevisiae		5
AAA	2-2572	E. coli	D. melanogaster	H. sapiens	P. solitarium	A. thaliana	S. cerevisiae	P. abyssi	7
AAA	2-2628	E. coli	D. melanogaster	H. sapiens	P. solitarium	A. thaliana	S. cerevisiae	P. abyssi	7
AAA	2-2629	E. coli	D. melanogaster	H. sapiens	P. solitarium	A. thaliana	S. cerevisiae	P. abyssi	7
AAA	2-2760	E. coli						P. abyssi	2
AAA	2-2945	E. coli							1
GCU	1-153	E. coli						P. abyssi	2
GCU	1-584	E. coli						P. abyssi	2
GCU	1-737								0
GCU	1-875		D. melanogaster	H. sapiens		A. thaliana	S. cerevisiae	P. abyssi	5
GCU	1-1044	E. coli						P. abyssi	2
GCU	1-1207	E. coli	D. melanogaster	H. sapiens				P. abyssi	4
GCU	1-1218	E. coli	D. melanogaster	H. sapiens	P. solitarium	A. thaliana	S. cerevisiae	P. abyssi	7
GCU	1-1261								0
GCU	1-1298							P. abyssi	1
GCU	1-1512							P. abyssi	1
GCU	2-65							P. abyssi	1
GCU	2-891							P. abyssi	1
GCU	2-941	E. coli	D. melanogaster	H. sapiens	P. solitarium	A. thaliana	S. cerevisiae	P. abyssi	7
GCU	2-1100								0
GCU	2-1156			H. sapiens	P. solitarium	A. thaliana	S. cerevisiae	P. abyssi	5
GCU	2-1208	E. coli						P. abyssi	2
GCU	2-1244	E. coli						P. abyssi	2
GCU	2-1284	E. coli	D. melanogaster	H. sapiens	P. solitarium	A. thaliana	S. cerevisiae	P. abyssi	7
GCU	2-2015								0
GCU	2-2263		D. melanogaster	H. sapiens	P. solitarium	A. thaliana	S. cerevisiae	P. abyssi	6
GCU	2-2487	E. coli	D. melanogaster	H. sapiens	P. solitarium	A. thaliana	S. cerevisiae	P. abyssi	7
GCU	2-2705	E. coli	D. melanogaster	H. sapiens	P. solitarium	A. thaliana	S. cerevisiae	P. abyssi	7
GCU	2-2746	E. coli							1
GCU	2-2774	E. coli	D. melanogaster	H. sapiens	P. solitarium	A. thaliana	S. cerevisiae	P. abyssi	7
GCU	2-2919	E. coli	D. melanogaster	H. sapiens	P. solitarium	A. thaliana	S. cerevisiae	P. abyssi	7
GCU	2-2941	E. coli					S. cerevisiae		2
GCU	2-3095	E. coli							1
AA-U	1-156	E. coli					S. cerevisiae	P. abyssi	3
AA-U	1-1360	E. coli						P. abyssi	2
A-UA	1-157	E. coli							1
A-UA	1-1361	E. coli						P. abyssi	2
UAG	1-165							P. abyssi	1
UAG	1-549		D. melanogaster	H. sapiens	P. solitarium	A. thaliana	S. cerevisiae	P. abyssi	6
UAG	1-654	E. coli		H. sapiens				P. abyssi	3
UAG	1-757	E. coli						P. abyssi	2
UAG	1-769	E. coli	D. melanogaster	H. sapiens	P. solitarium	A. thaliana	S. cerevisiae	P. abyssi	7
UAG	1-795		D. melanogaster				S. cerevisiae	P. abyssi	3
UAG	1-1098								0
UAG	1-1134			H. sapiens	P. solitarium	A. thaliana	S. cerevisiae		4
UAG	1-1492							P. abyssi	1
UAG	1-1498	E. coli	D. melanogaster	H. sapiens	P. solitarium	A. thaliana	S. cerevisiae	P. abyssi	7
UAG	2-245	E. coli	D. melanogaster					P. abyssi	3
UAG	2-379							P. abyssi	1
UAG	2-387		D. melanogaster	H. sapiens				P. abyssi	3
UAG	2-498	E. coli	D. melanogaster	H. sapiens	P. solitarium	A. thaliana	S. cerevisiae	P. abyssi	7
UAG	2-506							P. abyssi	1
UAG	2-909		D. melanogaster	H. sapiens	P. solitarium	A. thaliana	S. cerevisiae	P. abyssi	6
UAG	2-939	E. coli	D. melanogaster	H. sapiens	P. solitarium	A. thaliana	S. cerevisiae	P. abyssi	7
UAG	2-958								0
UAG	2-970		D. melanogaster	H. sapiens	P. solitarium	A. thaliana	S. cerevisiae		5
UAG	2-997	E. coli						P. abyssi	2
UAG	2-1069							P. abyssi	1
UAG	2-1211	E. coli						P. abyssi	2
UAG	2-1328	E. coli	D. melanogaster	H. sapiens	P. solitarium	A. thaliana	S. cerevisiae	P. abyssi	7
UAG	2-1407		D. melanogaster	H. sapiens	P. solitarium	A. thaliana	S. cerevisiae	P. abyssi	6
UAG	2-1482		D. melanogaster		P. solitarium	A. thaliana	S. cerevisiae	P. abyssi	5
UAG	2-1599							P. abyssi	1
UAG	2-1867		D. melanogaster		P. solitarium		S. cerevisiae		3
UAG	2-2010								0
UAG	2-2122	E. coli	D. melanogaster	H. sapiens	P. solitarium	A. thaliana	S. cerevisiae	P. abyssi	7
UAG	2-2304	E. coli	D. melanogaster	H. sapiens	P. solitarium	A. thaliana	S. cerevisiae		6
UAG	2-2309	E. coli						P. abyssi	2
UAG	2-2512		D. melanogaster		P. solitarium		S. cerevisiae	P. abyssi	4
UAG	2-2583	E. coli						P. abyssi	2
UAG	2-2850	E. coli	D. melanogaster		P. solitarium	A. thaliana	S. cerevisiae	P. abyssi	6
UAG	2-2917	E. coli							1
UAG	2-3029	E. coli							1
UAG	2-3085								0
UAG	5-14	E. coli						P. abyssi	2
CGC	1-210							P. abyssi	1
CGC	1-361							P. abyssi	1
CGC	1-493	E. coli	D. melanogaster	H. sapiens	P. solitarium	A. thaliana	S. cerevisiae	P. abyssi	7
CGC	1-852	E. coli						P. abyssi	2
CGC	1-869	E. coli			P. solitarium	A. thaliana	S. cerevisiae	P. abyssi	5
CGC	1-943	E. coli						P. abyssi	2
CGC	1-1307							P. abyssi	1
CGC	1-1337				P. solitarium	A. thaliana	S. cerevisiae	P. abyssi	4
CGC	1-1386	E. coli	D. melanogaster	H. sapiens	P. solitarium	A. thaliana	S. cerevisiae	P. abyssi	7
CGC	2-1436	E. coli						P. abyssi	2
CGC	2-1941							P. abyssi	1
CGC	2-2020	E. coli						P. abyssi	2
CGC	2-2451							P. abyssi	1
CGC	2-2474							P. abyssi	1
CGC	2-2657								0
CGC	2-2682		D. melanogaster	H. sapiens					2
CGC	2-2752	E. coli							1
CGC	5-114								0
AUG	1-219	E. coli						P. abyssi	2
AUG	1-270								0
AUG	1-365	E. coli						P. abyssi	2
AUG	1-787	E. coli	D. melanogaster	H. sapiens	P. solitarium	A. thaliana	S. cerevisiae	P. abyssi	7
AUG	1-1031	E. coli	D. melanogaster	H. sapiens	P. solitarium	A. thaliana	S. cerevisiae	P. abyssi	7
AUG	1-1189	E. coli	D. melanogaster	H. sapiens	P. solitarium	A. thaliana	S. cerevisiae	P. abyssi	7
AUG	1-1224	E. coli	D. melanogaster					P. abyssi	3
AUG	1-1236							P. abyssi	1
AUG	2-28	E. coli						P. abyssi	2
AUG	2-49	E. coli							1
AUG	2-118	E. coli						P. abyssi	2
AUG	2-570								0
AUG	2-919								0
AUG	2-1274	E. coli	D. melanogaster	H. sapiens	P. solitarium	A. thaliana	S. cerevisiae	P. abyssi	7
AUG	2-2289				P. solitarium	A. thaliana			2
AUG	2-2299	E. coli							1
AUG	2-2699	E. coli	D. melanogaster	H. sapiens	P. solitarium	A. thaliana	S. cerevisiae		6
GUU	1-242							P. abyssi	1
GUU	1-555	E. coli							1
GUU	1-800								0
GUU	1-841	E. coli						P. abyssi	2
GUU	1-927	E. coli						P. abyssi	2
GUU	1-1065	E. coli	D. melanogaster	H. sapiens	P. solitarium	A. thaliana			5
GUU	1-1100	E. coli						P. abyssi	2
GUU	1-1240					A. thaliana			1
GUU	1-1285							P. abyssi	1
GUU	2-310	E. coli						P. abyssi	2
GUU	2-337								0
GUU	2-945	E. coli	D. melanogaster	H. sapiens	P. solitarium	A. thaliana	S. cerevisiae	P. abyssi	7
GUU	2-1204	E. coli							1
GUU	2-1465	E. coli							1
GUU	2-1480		D. melanogaster		P. solitarium	A. thaliana	S. cerevisiae	P. abyssi	5
GUU	2-1533	E. coli	D. melanogaster	H. sapiens	P. solitarium	A. thaliana	S. cerevisiae	P. abyssi	7
GUU	2-1966	E. coli		H. sapiens	P. solitarium	A. thaliana		P. abyssi	5
GUU	2-2292								0
GUU	2-2434	E. coli	D. melanogaster	H. sapiens	P. solitarium	A. thaliana	S. cerevisiae	P. abyssi	7
GUU	2-2686	E. coli							1
GUU	2-2749	E. coli	D. melanogaster	H. sapiens	P. solitarium	A. thaliana	S. cerevisiae	P. abyssi	7
GUU	2-2779	E. coli	D. melanogaster	H. sapiens	P. solitarium	A. thaliana	S. cerevisiae	P. abyssi	7
GUU	2-2799	E. coli							1
GUU	2-2891	E. coli						P. abyssi	2
GUU	2-3024	E. coli						P. abyssi	2
GUU	2-3065	E. coli							1
GUU	5-54							P. abyssi	1
GGU	1-245	E. coli	D. melanogaster	H. sapiens		A. thaliana	S. cerevisiae	P. abyssi	6
GGU	1-250	E. coli			P. solitarium			P. abyssi	3
GGU	1-276		D. melanogaster	H. sapiens	P. solitarium	A. thaliana	S. cerevisiae	P. abyssi	6
GGU	1-496	E. coli	D. melanogaster	H. sapiens	P. solitarium	A. thaliana	S. cerevisiae	P. abyssi	7
GGU	1-554	E. coli							1
GGU	1-559								0
GGU	1-658	E. coli	D. melanogaster	H. sapiens	P. solitarium	A. thaliana	S. cerevisiae	P. abyssi	7
GGU	1-767	E. coli						P. abyssi	2
GGU	1-797							P. abyssi	1
GGU	1-914	E. coli						P. abyssi	2
GGU	1-926	E. coli						P. abyssi	2
GGU	1-1023	E. coli	D. melanogaster	H. sapiens	P. solitarium	A. thaliana	S. cerevisiae		6
GGU	1-1074							P. abyssi	1
GGU	1-1239							P. abyssi	1
GGU	1-1278								0
GGU	1-1490	E. coli	D. melanogaster	H. sapiens	P. solitarium	A. thaliana	S. cerevisiae	P. abyssi	7
GGU	2-23	E. coli						P. abyssi	2
GGU	2-374	E. coli		H. sapiens	P. solitarium	A. thaliana	S. cerevisiae	P. abyssi	6
GGU	2-656							P. abyssi	1
GGU	2-836				P. solitarium	A. thaliana	S. cerevisiae	P. abyssi	4
GGU	2-857			H. sapiens	P. solitarium	A. thaliana	S. cerevisiae		4
GGU	2-913	E. coli						P. abyssi	2
GGU	2-944	E. coli	D. melanogaster	H. sapiens	P. solitarium	A. thaliana	S. cerevisiae	P. abyssi	7
GGU	2-995	E. coli	D. melanogaster	H. sapiens	P. solitarium	A. thaliana	S. cerevisiae	P. abyssi	7
GGU	2-1141	E. coli				A. thaliana	S. cerevisiae		3
GGU	2-1203		D. melanogaster	H. sapiens	P. solitarium	A. thaliana	S. cerevisiae	P. abyssi	6
GGU	2-1326	E. coli						P. abyssi	2
GGU	2-1421	E. coli						P. abyssi	2
GGU	2-1479	E. coli		H. sapiens	P. solitarium	A. thaliana	S. cerevisiae	P. abyssi	6
GGU	2-1487		D. melanogaster	H. sapiens				P. abyssi	3
GGU	2-1532	E. coli	D. melanogaster	H. sapiens	P. solitarium	A. thaliana	S. cerevisiae	P. abyssi	7
GGU	2-1804	E. coli	D. melanogaster	H. sapiens	P. solitarium	A. thaliana	S. cerevisiae	P. abyssi	7
GGU	2-1893							P. abyssi	1
GGU	2-1982							P. abyssi	1
GGU	2-2087	E. coli	D. melanogaster	H. sapiens	P. solitarium	A. thaliana	S. cerevisiae	P. abyssi	7
GGU	2-2120	E. coli	D. melanogaster	H. sapiens	P. solitarium	A. thaliana	S. cerevisiae	P. abyssi	7
GGU	2-2200								0
GGU	2-2217								0
GGU	2-2291								0
GGU	2-2311	E. coli							1
GGU	2-2344							P. abyssi	1
GGU	2-2426	E. coli	D. melanogaster	H. sapiens	P. solitarium	A. thaliana	S. cerevisiae	P. abyssi	7
GGU	2-2463			H. sapiens				P. abyssi	2
GGU	2-2482	E. coli						P. abyssi	2
GGU	2-2685								0
GGU	2-2740	E. coli						P. abyssi	2
GGU	2-2778	E. coli	D. melanogaster	H. sapiens	P. solitarium	A. thaliana	S. cerevisiae	P. abyssi	7
GGU	2-2803	E. coli							1
GGU	2-2882	E. coli		H. sapiens	P. solitarium	A. thaliana	S. cerevisiae	P. abyssi	6
GGU	2-2915	E. coli							1
GGU	2-3023							P. abyssi	1
GGU	2-3038								0
GCC	1-257			H. sapiens	P. solitarium	A. thaliana	S. cerevisiae	P. abyssi	5
GCC	1-484	E. coli	D. melanogaster	H. sapiens	P. solitarium	A. thaliana	S. cerevisiae		6
GCC	1-491	E. coli	D. melanogaster	H. sapiens	P. solitarium	A. thaliana	S. cerevisiae	P. abyssi	7
GCC	1-827							P. abyssi	1
GCC	1-853	E. coli						P. abyssi	2
GCC	1-981							P. abyssi	1
GCC	1-1103	E. coli						P. abyssi	2
GCC	1-1144	E. coli						P. abyssi	2
GCC	1-1192	E. coli							1
GCC	1-1227				P. solitarium				1
GCC	1-1308							P. abyssi	1
GCC	1-1387	E. coli	D. melanogaster	H. sapiens	P. solitarium	A. thaliana	S. cerevisiae	P. abyssi	7
GCC	1-1396								0
GCC	1-1494							P. abyssi	1
GCC	2-45							P. abyssi	1
GCC	2-75							P. abyssi	1
GCC	2-342							P. abyssi	1
GCC	2-683								0
GCC	2-730	E. coli						P. abyssi	2
GCC	2-842			H. sapiens	P. solitarium	A. thaliana	S. cerevisiae		4
GCC	2-864					A. thaliana		P. abyssi	2
GCC	2-921	E. coli						P. abyssi	2
GCC	2-972	E. coli						P. abyssi	2
GCC	2-1219	E. coli						P. abyssi	2
GCC	2-1290							P. abyssi	1
GCC	2-1437	E. coli		H. sapiens		A. thaliana		P. abyssi	4
GCC	2-1473							P. abyssi	1
GCC	2-1602								0
GCC	2-1896							P. abyssi	1
GCC	2-2021	E. coli						P. abyssi	2
GCC	2-2025	E. coli	D. melanogaster	H. sapiens	P. solitarium	A. thaliana	S. cerevisiae	P. abyssi	7
GCC	2-2226				P. solitarium			P. abyssi	2
GCC	2-2327							P. abyssi	1
GCC	2-2452							P. abyssi	1
GCC	2-2475							P. abyssi	1
GCC	2-2508							P. abyssi	1
GCC	2-2575								0
GCC	2-2611	E. coli							1
GCC	2-2753	E. coli							1
GCC	2-2963								0
GCC	2-3070								0
GCC	5-59							P. abyssi	1
GCC	5-118	E. coli							1
CCA	1-259							P. abyssi	1
CCA	1-262		D. melanogaster	H. sapiens		A. thaliana	S. cerevisiae	P. abyssi	5
CCA	1-485	E. coli	D. melanogaster	H. sapiens	P. solitarium	A. thaliana	S. cerevisiae		6
CCA	1-687							P. abyssi	1
CCA	1-957		D. melanogaster		P. solitarium	A. thaliana	S. cerevisiae		4
CCA	1-1104	E. coli						P. abyssi	2
CCA	1-1397	E. coli						P. abyssi	2
CCA	2-366				P. solitarium	A. thaliana			2
CCA	2-471	E. coli				A. thaliana		P. abyssi	3
CCA	2-922	E. coli	D. melanogaster					P. abyssi	3
CCA	2-1125	E. coli						P. abyssi	2
CCA	2-1220	E. coli						P. abyssi	2
CCA	2-1548								0
CCA	2-2027		D. melanogaster	H. sapiens	P. solitarium	A. thaliana	S. cerevisiae	P. abyssi	6
CCA	2-2365	E. coli	D. melanogaster	H. sapiens	P. solitarium	A. thaliana	S. cerevisiae		6
CCA	2-2477								0
CCA	2-2670							P. abyssi	1
CCA	2-2735	E. coli	D. melanogaster	H. sapiens		A. thaliana		P. abyssi	5
CCA	2-2755		D. melanogaster	H. sapiens		A. thaliana	S. cerevisiae	P. abyssi	5
CCA	5-37	E. coli							1
CCA	5-64							P. abyssi	1
UAU	1-269								0
UAU	2-1538	E. coli			P. solitarium			P. abyssi	3
UAU	2-2106	E. coli	D. melanogaster	H. sapiens	P. solitarium	A. thaliana	S. cerevisiae	P. abyssi	7
UAU	2-2288								0
UAU	2-2809	E. coli						P. abyssi	2
U-AG	1-278	E. coli							1
U-AG	1-1330	E. coli			P. solitarium	A. thaliana	S. cerevisiae	P. abyssi	5
GAG	1-288	E. coli						P. abyssi	2
GAG	1-290	E. coli						P. abyssi	2
GAG	1-315	E. coli	D. melanogaster	H. sapiens	P. solitarium	A. thaliana	S. cerevisiae	P. abyssi	7
GAG	1-630			H. sapiens				P. abyssi	2
GAG	1-632	E. coli						P. abyssi	2
GAG	1-679	E. coli							1
GAG	1-726							P. abyssi	1
GAG	1-744	E. coli						P. abyssi	2
GAG	1-860	E. coli		H. sapiens	P. solitarium	A. thaliana	S. cerevisiae	P. abyssi	6
GAG	1-918	E. coli	D. melanogaster	H. sapiens	P. solitarium	A. thaliana	S. cerevisiae	P. abyssi	7
GAG	1-1055							P. abyssi	1
GAG	1-1080	E. coli						P. abyssi	2
GAG	1-1160	E. coli						P. abyssi	2
GAG	2-43	E. coli							1
GAG	2-83							P. abyssi	1
GAG	2-214	E. coli	D. melanogaster	H. sapiens	P. solitarium	A. thaliana	S. cerevisiae		6
GAG	2-252	E. coli	D. melanogaster	H. sapiens	P. solitarium	A. thaliana	S. cerevisiae		6
GAG	2-266			H. sapiens	P. solitarium	A. thaliana			3
GAG	2-371				P. solitarium	A. thaliana	S. cerevisiae	P. abyssi	4
GAG	2-420	E. coli	D. melanogaster	H. sapiens	P. solitarium	A. thaliana	S. cerevisiae	P. abyssi	7
GAG	2-515	E. coli	D. melanogaster		P. solitarium	A. thaliana		P. abyssi	5
GAG	2-689		D. melanogaster	H. sapiens	P. solitarium	A. thaliana	S. cerevisiae	P. abyssi	6
GAG	2-706							P. abyssi	1
GAG	2-861	E. coli		H. sapiens	P. solitarium		S. cerevisiae	P. abyssi	5
GAG	2-999	E. coli						P. abyssi	2
GAG	2-1079	E. coli						P. abyssi	2
GAG	2-1111							P. abyssi	1
GAG	2-1113	E. coli						P. abyssi	2
GAG	2-1201							P. abyssi	1
GAG	2-1232		D. melanogaster	H. sapiens	P. solitarium	A. thaliana	S. cerevisiae	P. abyssi	6
GAG	2-1255	E. coli						P. abyssi	2
GAG	2-1390								0
GAG	2-1424		D. melanogaster	H. sapiens		A. thaliana	S. cerevisiae	P. abyssi	5
GAG	2-1499	E. coli							1
GAG	2-1605								0
GAG	2-1683	E. coli						P. abyssi	2
GAG	2-1817	E. coli						P. abyssi	2
GAG	2-1886	E. coli						P. abyssi	2
GAG	2-2261		D. melanogaster	H. sapiens	P. solitarium	A. thaliana	S. cerevisiae	P. abyssi	6
GAG	2-2316	E. coli	D. melanogaster	H. sapiens		A. thaliana	S. cerevisiae	P. abyssi	6
GAG	2-2348	E. coli						P. abyssi	2
GAG	2-2514		D. melanogaster	H. sapiens				P. abyssi	3
GAG	2-2666	E. coli						P. abyssi	2
GAG	2-2772	E. coli	D. melanogaster	H. sapiens	P. solitarium	A. thaliana	S. cerevisiae	P. abyssi	7
GAG	2-2793	E. coli	D. melanogaster	H. sapiens	P. solitarium	A. thaliana	S. cerevisiae	P. abyssi	7
GAG	2-2834	E. coli						P. abyssi	2
GAG	2-2856	E. coli	D. melanogaster	H. sapiens	P. solitarium	A. thaliana	S. cerevisiae	P. abyssi	7
GAG	2-2858	E. coli	D. melanogaster	H. sapiens	P. solitarium	A. thaliana	S. cerevisiae	P. abyssi	7
GAG	2-3091							P. abyssi	1
AGA	1-289	E. coli						P. abyssi	2
AGA	1-316	E. coli	D. melanogaster	H. sapiens	P. solitarium	A. thaliana	S. cerevisiae	P. abyssi	7
AGA	1-631	E. coli	D. melanogaster					P. abyssi	3
AGA	1-758	E. coli	D. melanogaster	H. sapiens	P. solitarium	A. thaliana	S. cerevisiae	P. abyssi	7
AGA	2-221	E. coli	D. melanogaster	H. sapiens	P. solitarium	A. thaliana	S. cerevisiae	P. abyssi	7
AGA	2-265			H. sapiens	P. solitarium	A. thaliana			3
AGA	2-370				P. solitarium	A. thaliana	S. cerevisiae	P. abyssi	4
AGA	2-555	E. coli						P. abyssi	2
AGA	2-803	E. coli						P. abyssi	2
AGA	2-998	E. coli						P. abyssi	2
AGA	2-1070							P. abyssi	1
AGA	2-1112	E. coli						P. abyssi	2
AGA	2-1127	E. coli						P. abyssi	2
AGA	2-1191	E. coli		H. sapiens		A. thaliana	S. cerevisiae	P. abyssi	5
AGA	2-1212	E. coli						P. abyssi	2
AGA	2-1231	E. coli						P. abyssi	2
AGA	2-1391								0
AGA	2-1425		D. melanogaster	H. sapiens		A. thaliana	S. cerevisiae	P. abyssi	5
AGA	2-1887	E. coli						P. abyssi	2
AGA	2-2251	E. coli	D. melanogaster	H. sapiens	P. solitarium	A. thaliana	S. cerevisiae	P. abyssi	7
AGA	2-2513		D. melanogaster		P. solitarium		S. cerevisiae	P. abyssi	4
AGA	2-2665	E. coli						P. abyssi	2
AGA	2-2727			H. sapiens		A. thaliana	S. cerevisiae		3
AGA	2-2783	E. coli	D. melanogaster	H. sapiens	P. solitarium	A. thaliana	S. cerevisiae	P. abyssi	7
AGA	2-2794	E. coli	D. melanogaster	H. sapiens	P. solitarium	A. thaliana	S. cerevisiae	P. abyssi	7
AGA	2-2857	E. coli	D. melanogaster	H. sapiens	P. solitarium	A. thaliana	S. cerevisiae	P. abyssi	7
AGA	2-3003								0
AGA	2-3014	E. coli		H. sapiens	P. solitarium	A. thaliana		P. abyssi	5
ACU	1-312	E. coli						P. abyssi	2
ACU	1-610	E. coli						P. abyssi	2
ACU	1-644								0
ACU	1-881	E. coli	D. melanogaster	H. sapiens	P. solitarium	A. thaliana	S. cerevisiae	P. abyssi	7
ACU	1-1130	E. coli						P. abyssi	2
ACU	1-1141	E. coli			P. solitarium	A. thaliana	S. cerevisiae	P. abyssi	5
ACU	1-1304	E. coli	D. melanogaster					P. abyssi	3
ACU	2-483	E. coli			P. solitarium				2
ACU	2-504							P. abyssi	1
ACU	2-1003	E. coli						P. abyssi	2
ACU	2-1048	E. coli	D. melanogaster	H. sapiens	P. solitarium	A. thaliana	S. cerevisiae	P. abyssi	7
ACU	2-1879	E. coli	D. melanogaster	H. sapiens	P. solitarium	A. thaliana	S. cerevisiae	P. abyssi	7
ACU	2-1963	E. coli	D. melanogaster	H. sapiens	P. solitarium	A. thaliana	S. cerevisiae	P. abyssi	7
ACU	2-2104	E. coli	D. melanogaster	H. sapiens	P. solitarium	A. thaliana	S. cerevisiae	P. abyssi	7
ACU	2-2180		D. melanogaster	H. sapiens	P. solitarium	A. thaliana	S. cerevisiae		5
ACU	2-2268	E. coli	D. melanogaster	H. sapiens	P. solitarium	A. thaliana	S. cerevisiae	P. abyssi	7
ACU	2-2539	E. coli						P. abyssi	2
ACU	2-3080	E. coli							1
GAC	1-317	E. coli						P. abyssi	2
GAC	1-379							P. abyssi	1
GAC	1-387		D. melanogaster	H. sapiens		A. thaliana	S. cerevisiae	P. abyssi	5
GAC	1-720	E. coli						P. abyssi	2
GAC	1-966	E. coli		H. sapiens	P. solitarium	A. thaliana	S. cerevisiae	P. abyssi	6
GAC	1-1140	E. coli	D. melanogaster	H. sapiens	P. solitarium	A. thaliana	S. cerevisiae	P. abyssi	7
GAC	1-1175	E. coli						P. abyssi	2
GAC	2-317								0
GAC	2-492	E. coli	D. melanogaster	H. sapiens	P. solitarium	A. thaliana	S. cerevisiae	P. abyssi	7
GAC	2-804	E. coli	D. melanogaster	H. sapiens	P. solitarium	A. thaliana	S. cerevisiae	P. abyssi	7
GAC	2-1128	E. coli						P. abyssi	2
GAC	2-1192	E. coli		H. sapiens	P. solitarium	A. thaliana	S. cerevisiae	P. abyssi	6
GAC	2-1587	E. coli			P. solitarium	A. thaliana	S. cerevisiae	P. abyssi	5
GAC	2-1798	E. coli						P. abyssi	2
GAC	2-1962		D. melanogaster	H. sapiens	P. solitarium	A. thaliana	S. cerevisiae	P. abyssi	6
GAC	2-2018	E. coli						P. abyssi	2
GAC	2-2195	E. coli							1
GAC	2-2252	E. coli	D. melanogaster	H. sapiens	P. solitarium	A. thaliana	S. cerevisiae	P. abyssi	7
GAC	2-2416	E. coli	D. melanogaster	H. sapiens	P. solitarium	A. thaliana	S. cerevisiae	P. abyssi	7
GAC	2-2538	E. coli						P. abyssi	2
GAC	2-2677	E. coli	D. melanogaster	H. sapiens	P. solitarium	A. thaliana	S. cerevisiae	P. abyssi	7
GAC	2-2795	E. coli	D. melanogaster	H. sapiens	P. solitarium	A. thaliana	S. cerevisiae	P. abyssi	7
CAG	1-343	E. coli	D. melanogaster	H. sapiens	P. solitarium	A. thaliana	S. cerevisiae	P. abyssi	7
CAG	1-346	E. coli	D. melanogaster	H. sapiens	P. solitarium	A. thaliana	S. cerevisiae	P. abyssi	7
CAG	1-486	E. coli	D. melanogaster	H. sapiens	P. solitarium	A. thaliana	S. cerevisiae	P. abyssi	7
CAG	1-688							P. abyssi	1
CAG	1-823		D. melanogaster		P. solitarium				2
CAG	1-958		D. melanogaster		P. solitarium	A. thaliana	S. cerevisiae		4
CAG	1-1042	E. coli						P. abyssi	2
CAG	1-1105	E. coli						P. abyssi	2
CAG	1-1185							P. abyssi	1
CAG	1-1283							P. abyssi	1
CAG	2-795	E. coli							1
CAG	2-833	E. coli	D. melanogaster	H. sapiens				P. abyssi	4
CAG	2-1126	E. coli						P. abyssi	2
CAG	2-1194	E. coli	D. melanogaster	H. sapiens	P. solitarium	A. thaliana	S. cerevisiae	P. abyssi	7
CAG	2-1217	E. coli						P. abyssi	2
CAG	2-1242							P. abyssi	1
CAG	2-1530	E. coli			P. solitarium				2
CAG	2-1802	E. coli		H. sapiens	P. solitarium	A. thaliana	S. cerevisiae	P. abyssi	6
CAG	2-1943							P. abyssi	1
CAG	2-2028		D. melanogaster	H. sapiens	P. solitarium	A. thaliana	S. cerevisiae	P. abyssi	6
CAG	2-2238			H. sapiens	P. solitarium	A. thaliana	S. cerevisiae		4
CAG	2-2418	E. coli		H. sapiens				P. abyssi	3
CAG	2-2490		D. melanogaster	H. sapiens				P. abyssi	3
CAG	2-2564	E. coli	D. melanogaster					P. abyssi	3
CAG	2-2648	E. coli						P. abyssi	2
CAG	2-2782								0
CAG	2-2797	E. coli	D. melanogaster	H. sapiens	P. solitarium	A. thaliana	S. cerevisiae	P. abyssi	7
CAG	2-3068								0
CAG	5-65							P. abyssi	1
AGC	1-344	E. coli	D. melanogaster	H. sapiens	P. solitarium	A. thaliana	S. cerevisiae	P. abyssi	7
AGC	1-374	E. coli							1
AGC	1-487	E. coli	D. melanogaster	H. sapiens	P. solitarium	A. thaliana	S. cerevisiae	P. abyssi	7
AGC	1-541	E. coli						P. abyssi	2
AGC	1-736	E. coli							1
AGC	1-745	E. coli						P. abyssi	2
AGC	1-776								0
AGC	1-832	E. coli							1
AGC	1-919	E. coli	D. melanogaster	H. sapiens	P. solitarium	A. thaliana	S. cerevisiae	P. abyssi	7
AGC	1-1043	E. coli						P. abyssi	2
AGC	1-1081	E. coli						P. abyssi	2
AGC	1-1260	E. coli							1
AGC	1-1493							P. abyssi	1
AGC	2-44								0
AGC	2-64							P. abyssi	1
AGC	2-74	E. coli						P. abyssi	2
AGC	2-225							P. abyssi	1
AGC	2-231							P. abyssi	1
AGC	2-246	E. coli	D. melanogaster						2
AGC	2-253	E. coli	D. melanogaster			A. thaliana			3
AGC	2-341							P. abyssi	1
AGC	2-729	E. coli						P. abyssi	2
AGC	2-741								0
AGC	2-841			H. sapiens		A. thaliana	S. cerevisiae		3
AGC	2-940	E. coli	D. melanogaster	H. sapiens	P. solitarium	A. thaliana	S. cerevisiae	P. abyssi	7
AGC	2-971		D. melanogaster	H. sapiens	P. solitarium	A. thaliana	S. cerevisiae		5
AGC	2-1000	E. coli	D. melanogaster	H. sapiens		A. thaliana	S. cerevisiae	P. abyssi	6
AGC	2-1099		D. melanogaster	H. sapiens	P. solitarium	A. thaliana	S. cerevisiae	P. abyssi	6
AGC	2-1195	E. coli	D. melanogaster	H. sapiens	P. solitarium	A. thaliana	S. cerevisiae	P. abyssi	7
AGC	2-1215	E. coli						P. abyssi	2
AGC	2-1218	E. coli						P. abyssi	2
AGC	2-1243	E. coli						P. abyssi	2
AGC	2-1354				P. solitarium			P. abyssi	2
AGC	2-1408		D. melanogaster	H. sapiens	P. solitarium	A. thaliana	S. cerevisiae	P. abyssi	6
AGC	2-1606								0
AGC	2-1633	E. coli						P. abyssi	2
AGC	2-1868								0
AGC	2-2081	E. coli	D. melanogaster	H. sapiens	P. solitarium	A. thaliana	S. cerevisiae	P. abyssi	7
AGC	2-2123	E. coli	D. melanogaster	H. sapiens	P. solitarium	A. thaliana	S. cerevisiae	P. abyssi	7
AGC	2-2262		D. melanogaster	H. sapiens	P. solitarium	A. thaliana	S. cerevisiae	P. abyssi	6
AGC	2-2273	E. coli						P. abyssi	2
AGC	2-2305							P. abyssi	1
AGC	2-2317					A. thaliana	S. cerevisiae		2
AGC	2-2326							P. abyssi	1
AGC	2-2529	E. coli		H. sapiens	P. solitarium	A. thaliana	S. cerevisiae	P. abyssi	6
AGC	2-2574	E. coli	D. melanogaster	H. sapiens	P. solitarium	A. thaliana			5
AGC	2-2773	E. coli	D. melanogaster	H. sapiens	P. solitarium	A. thaliana	S. cerevisiae	P. abyssi	7
AGC	2-2918	E. coli		H. sapiens	P. solitarium	A. thaliana	S. cerevisiae	P. abyssi	6
AGC	2-2947	E. coli							1
AGC	2-2955	E. coli							1
AGC	2-2962							P. abyssi	1
AGC	2-3044	E. coli					S. cerevisiae	P. abyssi	3
AGC	2-3069	E. coli							1
AGC	5-15	E. coli						P. abyssi	2
AGC	5-58							P. abyssi	1
AGC	5-66	E. coli						P. abyssi	2
AAU	1-364	E. coli			P. solitarium	A. thaliana	S. cerevisiae	P. abyssi	5
AAU	1-499	E. coli	D. melanogaster	H. sapiens	P. solitarium	A. thaliana	S. cerevisiae	P. abyssi	7
AAU	1-663	E. coli	D. melanogaster	H. sapiens	P. solitarium	A. thaliana	S. cerevisiae	P. abyssi	7
AAU	1-890	E. coli	D. melanogaster	H. sapiens	P. solitarium	A. thaliana	S. cerevisiae	P. abyssi	7
AAU	1-931	E. coli	D. melanogaster	H. sapiens	P. solitarium	A. thaliana	S. cerevisiae	P. abyssi	7
AAU	1-1223	E. coli	D. melanogaster					P. abyssi	3
AAU	1-1235							P. abyssi	1
AAU	1-1264				P. solitarium	A. thaliana	S. cerevisiae	P. abyssi	4
AAU	1-1324	E. coli	D. melanogaster	H. sapiens	P. solitarium	A. thaliana	S. cerevisiae	P. abyssi	7
AAU	1-1334	E. coli							1
AAU	2-117	E. coli						P. abyssi	2
AAU	2-451	E. coli				A. thaliana			2
AAU	2-480	E. coli	D. melanogaster	H. sapiens	P. solitarium	A. thaliana	S. cerevisiae	P. abyssi	7
AAU	2-918								0
AAU	2-924	E. coli	D. melanogaster	H. sapiens	P. solitarium	A. thaliana	S. cerevisiae	P. abyssi	7
AAU	2-956								0
AAU	2-1054	E. coli	D. melanogaster	H. sapiens	P. solitarium	A. thaliana	S. cerevisiae		6
AAU	2-1273		D. melanogaster	H. sapiens	P. solitarium	A. thaliana	S. cerevisiae	P. abyssi	6
AAU	2-1393	E. coli							1
AAU	2-1536	E. coli			P. solitarium			P. abyssi	3
AAU	2-1658	E. coli						P. abyssi	2
AAU	2-2128	E. coli	D. melanogaster	H. sapiens	P. solitarium	A. thaliana	S. cerevisiae	P. abyssi	7
AAU	2-2503				P. solitarium	A. thaliana	S. cerevisiae	P. abyssi	4
AAU	2-3083	E. coli						P. abyssi	2
GA-A	1-371							P. abyssi	1
GA-A	2-1426			H. sapiens	P. solitarium	A. thaliana	S. cerevisiae	P. abyssi	5
U-GA	1-378	E. coli							1
U-GA	1-1293								0
U-GA	1-1315	E. coli	D. melanogaster	H. sapiens				P. abyssi	4
CUU	1-427	E. coli						P. abyssi	2
CUU	1-1375	E. coli						P. abyssi	2
CUU	2-97								0
CUU	2-468								0
CUU	2-1209	E. coli						P. abyssi	2
CUU	2-1225							P. abyssi	1
CUU	2-1880	E. coli	D. melanogaster	H. sapiens	P. solitarium	A. thaliana	S. cerevisiae	P. abyssi	7
CUU	2-2133	E. coli						P. abyssi	2
CUU	2-2264	E. coli	D. melanogaster	H. sapiens	P. solitarium	A. thaliana	S. cerevisiae	P. abyssi	7
CUU	2-2370	E. coli			P. solitarium	A. thaliana			3
CUU	2-3096	E. coli							1
UUU	1-428	E. coli						P. abyssi	2
UUU	1-429							P. abyssi	1
UUU	1-556	E. coli							1
UUU	1-928	E. coli						P. abyssi	2
UUU	2-98								0
UUU	2-670	E. coli							1
UUU	2-671	E. coli							1
UUU	2-1226	E. coli						P. abyssi	2
UUU	2-1967	E. coli		H. sapiens	P. solitarium	A. thaliana		P. abyssi	5
UUU	2-2265	E. coli						P. abyssi	2
UUU	2-2435	E. coli	D. melanogaster	H. sapiens	P. solitarium	A. thaliana	S. cerevisiae	P. abyssi	7
UUU	2-2687	E. coli	D. melanogaster	H. sapiens	P. solitarium	A. thaliana	S. cerevisiae		6
UUU	2-3097								0
AUU	1-527	E. coli			P. solitarium			P. abyssi	3
AUU	1-755	E. coli						P. abyssi	2
AUU	1-891	E. coli	D. melanogaster	H. sapiens	P. solitarium	A. thaliana	S. cerevisiae	P. abyssi	7
AUU	1-932	E. coli	D. melanogaster	H. sapiens	P. solitarium	A. thaliana	S. cerevisiae	P. abyssi	7
AUU	1-1291	E. coli							1
AUU	2-1539	E. coli	D. melanogaster		P. solitarium	A. thaliana	S. cerevisiae	P. abyssi	6
AUU	2-2757							P. abyssi	1
AUU	5-39							P. abyssi	1
UUA	1-528	E. coli						P. abyssi	2
UUA	1-756	E. coli						P. abyssi	2
UUA	1-842	E. coli						P. abyssi	2
UUA	1-929	E. coli	D. melanogaster	H. sapiens	P. solitarium	A. thaliana	S. cerevisiae	P. abyssi	7
UUA	1-1066	E. coli	D. melanogaster	H. sapiens	P. solitarium	A. thaliana	S. cerevisiae	P. abyssi	7
UUA	2-574								0
UUA	2-1210	E. coli						P. abyssi	2
UUA	2-1227	E. coli						P. abyssi	2
UUA	2-1481		D. melanogaster		P. solitarium	A. thaliana	S. cerevisiae	P. abyssi	5
UUA	2-1534	E. coli			P. solitarium	A. thaliana	S. cerevisiae	P. abyssi	5
UUA	2-1968	E. coli		H. sapiens	P. solitarium	A. thaliana		P. abyssi	5
UUA	2-2266	E. coli						P. abyssi	2
UUA	2-2758	E. coli						P. abyssi	2
UUA	5-55							P. abyssi	1
UGU	1-570	E. coli							1
UGU	1-799							P. abyssi	1
UGU	1-1059	E. coli	D. melanogaster	H. sapiens	P. solitarium	A. thaliana	S. cerevisiae		6
UGU	2-336								0
UGU	2-700	E. coli					S. cerevisiae		2
UGU	2-1544	E. coli							1
UGU	2-1965	E. coli	D. melanogaster	H. sapiens	P. solitarium	A. thaliana	S. cerevisiae	P. abyssi	7
UGU	2-2006		D. melanogaster	H. sapiens	P. solitarium		S. cerevisiae	P. abyssi	5
UGU	2-2182	E. coli	D. melanogaster	H. sapiens	P. solitarium	A. thaliana	S. cerevisiae	P. abyssi	7
UGU	2-2300	E. coli							1
UGU	2-2302	E. coli	D. melanogaster	H. sapiens	P. solitarium	A. thaliana	S. cerevisiae		6
UGU	2-2700	E. coli	D. melanogaster	H. sapiens	P. solitarium	A. thaliana	S. cerevisiae	P. abyssi	7
UGU	2-2748	E. coli	D. melanogaster	H. sapiens	P. solitarium	A. thaliana	S. cerevisiae	P. abyssi	7
UGU	2-2884	E. coli		H. sapiens					2
UGU	2-2893	E. coli	D. melanogaster				S. cerevisiae	P. abyssi	4
UGU	2-3040	E. coli	D. melanogaster		P. solitarium	A. thaliana	S. cerevisiae	P. abyssi	6
UGU	2-3064								0
AC-C	1-589	E. coli	D. melanogaster	H. sapiens				P. abyssi	4
AC-C	1-1154								0
C-CG	1-590			H. sapiens				P. abyssi	2
C-CG	2-2033	E. coli						P. abyssi	2
GG-G	1-628							P. abyssi	1
GG-G	2-1722							P. abyssi	1
CUC	1-645								0
CUC	1-1045	E. coli						P. abyssi	2
CUC	1-1131	E. coli						P. abyssi	2
CUC	1-1281							P. abyssi	1
CUC	1-1305	E. coli						P. abyssi	2
CUC	1-1522	E. coli							1
CUC	2-974	E. coli						P. abyssi	2
CUC	2-1049							P. abyssi	1
CUC	2-1101								0
CUC	2-1245	E. coli	D. melanogaster	H. sapiens	P. solitarium	A. thaliana	S. cerevisiae	P. abyssi	7
CUC	2-2488		D. melanogaster	H. sapiens	P. solitarium	A. thaliana	S. cerevisiae	P. abyssi	6
CUC	2-2695	E. coli						P. abyssi	2
CUC	2-2706	E. coli	D. melanogaster	H. sapiens	P. solitarium	A. thaliana	S. cerevisiae	P. abyssi	7
CUC	2-2878							P. abyssi	1
C-AC	1-906	E. coli							1
C-AC	2-1002	E. coli						P. abyssi	2
CAU	1-1030	E. coli	D. melanogaster	H. sapiens	P. solitarium	A. thaliana	S. cerevisiae	P. abyssi	7
CAU	1-1313	E. coli		H. sapiens					2
CAU	2-200	E. coli	D. melanogaster	H. sapiens	P. solitarium	A. thaliana	S. cerevisiae	P. abyssi	7
CAU	2-1221	E. coli						P. abyssi	2
CAU	2-2673								0
CAU	2-2713	E. coli						P. abyssi	2
CAU	2-2756		D. melanogaster					P. abyssi	2
CAU	2-2907						S. cerevisiae	P. abyssi	2
CAU	2-2949	E. coli						P. abyssi	2
CAU	5-38	E. coli						P. abyssi	2
UCA	1-1041	E. coli						P. abyssi	2
UCA	1-1184	E. coli						P. abyssi	2
UCA	1-1282							P. abyssi	1
UCA	1-1312								0
UCA	1-1343	E. coli	D. melanogaster	H. sapiens	P. solitarium	A. thaliana	S. cerevisiae	P. abyssi	7
UCA	1-1392	E. coli						P. abyssi	2
UCA	1-1518	E. coli	D. melanogaster	H. sapiens		A. thaliana	S. cerevisiae	P. abyssi	6
UCA	2-1044		D. melanogaster	H. sapiens	P. solitarium	A. thaliana	S. cerevisiae	P. abyssi	6
UCA	2-1246	E. coli	D. melanogaster	H. sapiens	P. solitarium	A. thaliana	S. cerevisiae	P. abyssi	7
UCA	2-2489		D. melanogaster	H. sapiens	P. solitarium	A. thaliana	S. cerevisiae	P. abyssi	6
UCA	2-2781								0
UCA	2-3067								0
UCU	1-1132							P. abyssi	1
UCU	1-1280								0
UCU	2-202	E. coli						P. abyssi	2
UCU	2-453								0
UCU	2-774	E. coli							1
UCU	2-1629								0
UCU	2-2807								0
UCU	2-2879							P. abyssi	1
UCU	2-2951	E. coli	D. melanogaster	H. sapiens	P. solitarium	A. thaliana	S. cerevisiae	P. abyssi	7
G---CG	1-1243	E. coli							1
G---CG	2-704							P. abyssi	1
CC-G	1-1276				P. solitarium			P. abyssi	2
CC-G	2-1995							P. abyssi	1
UUC	1-1286							P. abyssi	1
UUC	2-415								0
UUC	2-469								0
UUC	2-946	E. coli	D. melanogaster	H. sapiens		A. thaliana	S. cerevisiae	P. abyssi	6
UUC	2-1453	E. coli		H. sapiens	P. solitarium	A. thaliana	S. cerevisiae	P. abyssi	6
UUC	2-1540	E. coli	D. melanogaster		P. solitarium	A. thaliana	S. cerevisiae	P. abyssi	6
UUC	2-1881	E. coli	D. melanogaster	H. sapiens	P. solitarium	A. thaliana	S. cerevisiae	P. abyssi	7
UUC	2-2750	E. coli	D. melanogaster	H. sapiens	P. solitarium	A. thaliana	S. cerevisiae	P. abyssi	7
UUC	2-2780								0
UUC	2-2800	E. coli							1
UUC	2-3066								0
UUC	5-40								0
GG-A	1-1289	E. coli						P. abyssi	2
GG-A	1-1322	E. coli	D. melanogaster		P. solitarium	A. thaliana	S. cerevisiae	P. abyssi	6
G-AU	1-1290	E. coli						P. abyssi	2
G-AU	2-101								0
UU-G	1-1292	E. coli							1
UU-G	2-1344								0
G-AA	1-1323	E. coli	D. melanogaster		P. solitarium	A. thaliana	S. cerevisiae	P. abyssi	6
G-AA	2-868	E. coli	D. melanogaster						2
CU-A	1-1329	E. coli			P. solitarium	A. thaliana	S. cerevisiae	P. abyssi	5
CU-A	2-1285	E. coli							1
GG-U	1-1356	E. coli							1
GG-U	2-1611								0
[truncated: 4 more rows]

## Sheet: 4
Short fragments	N-Sf	Species							N-sp
UUGA	1-13	E. coli						P. abyssi	2
UUGA	2-672		D. melanogaster	H. sapiens	P. solitarium	A. thaliana	S. cerevisiae	P. abyssi	6
UUGA	2-2322	E. coli							1
UUGA	2-3025	E. coli						P. abyssi	2
UGAU	1-14	E. coli						P. abyssi	2
UGAU	2-376							P. abyssi	1
UGAU	2-3026	E. coli						P. abyssi	2
GAUC	1-15	E. coli						P. abyssi	2
GAUC	1-1516	E. coli	D. melanogaster	H. sapiens	P. solitarium	A. thaliana	S. cerevisiae	P. abyssi	7
AUCC	1-16							P. abyssi	1
AUCC	1-1265							P. abyssi	1
AUCC	2-102								0
AUCC	2-1222		D. melanogaster	H. sapiens		A. thaliana	S. cerevisiae	P. abyssi	5
AUCC	2-1428							P. abyssi	1
AUCC	2-2714	E. coli			P. solitarium			P. abyssi	3
UCCU	1-17							P. abyssi	1
UCCU	1-1523	E. coli							1
UCCU	2-1223							P. abyssi	1
UCCU	2-1454	E. coli							1
UCCU	2-1541	E. coli			P. solitarium				2
UCCU	2-2715	E. coli			P. solitarium			P. abyssi	3
CCUG	1-18							P. abyssi	1
CCUG	1-854	E. coli						P. abyssi	2
CCUG	1-1202		D. melanogaster						1
CCUG	2-559	E. coli						P. abyssi	2
CCUG	2-1542	E. coli			P. solitarium				2
CCUG	2-2022	E. coli						P. abyssi	2
CCUG	2-2716	E. coli						P. abyssi	2
CUAA	1-49	E. coli						P. abyssi	2
CUAA	1-154	E. coli						P. abyssi	2
CUAA	1-1262								0
CUAA	2-477	E. coli	D. melanogaster	H. sapiens	P. solitarium	A. thaliana	S. cerevisiae	P. abyssi	7
CUAA	2-1146				P. solitarium				1
CUAA	2-1157					A. thaliana		P. abyssi	2
CUAA	2-1492	E. coli	D. melanogaster			A. thaliana	S. cerevisiae	P. abyssi	5
CUAA	2-1630							P. abyssi	1
CUAA	2-1824							P. abyssi	1
CUAA	2-2387	E. coli						P. abyssi	2
CUAA	2-2952	E. coli	D. melanogaster	H. sapiens	P. solitarium	A. thaliana	S. cerevisiae	P. abyssi	7
CUAA	2-3081	E. coli							1
UAAG	1-50							P. abyssi	1
UAAG	1-463							P. abyssi	1
UAAG	1-1067	E. coli						P. abyssi	2
UAAG	2-72	E. coli						P. abyssi	2
UAAG	2-711							P. abyssi	1
UAAG	2-1097		D. melanogaster	H. sapiens	P. solitarium	A. thaliana	S. cerevisiae	P. abyssi	6
UAAG	2-1138	E. coli		H. sapiens			S. cerevisiae	P. abyssi	4
UAAG	2-1158	E. coli						P. abyssi	2
UAAG	2-1493	E. coli	D. melanogaster			A. thaliana	S. cerevisiae		4
UAAG	2-1631	E. coli						P. abyssi	2
UAAG	2-1825							P. abyssi	1
UAAG	2-2117	E. coli	D. melanogaster	H. sapiens	P. solitarium	A. thaliana	S. cerevisiae	P. abyssi	7
UAAG	2-2936	E. coli						P. abyssi	2
UAAG	2-2953	E. coli	D. melanogaster	H. sapiens		A. thaliana	S. cerevisiae	P. abyssi	6
UAAG	2-3042	E. coli	D. melanogaster		P. solitarium	A. thaliana	S. cerevisiae	P. abyssi	6
UAAG	5-56							P. abyssi	1
UGCA	1-57	E. coli							1
UGCA	1-1028	E. coli	D. melanogaster	H. sapiens	P. solitarium	A. thaliana	S. cerevisiae	P. abyssi	7
UGCA	1-1300	E. coli		H. sapiens		A. thaliana		P. abyssi	4
UGCA	2-883		D. melanogaster	H. sapiens	P. solitarium	A. thaliana	S. cerevisiae	P. abyssi	6
UGCA	2-2517	E. coli						P. abyssi	2
GCAA	1-58	E. coli							1
GCAA	1-362							P. abyssi	1
GCAA	1-870	E. coli	D. melanogaster	H. sapiens	P. solitarium	A. thaliana	S. cerevisiae	P. abyssi	7
GCAA	1-1301	E. coli		H. sapiens		A. thaliana		P. abyssi	4
GCAA	2-61							P. abyssi	1
GCAA	2-226							P. abyssi	1
GCAA	2-884		D. melanogaster	H. sapiens	P. solitarium	A. thaliana	S. cerevisiae		5
GCAA	2-1460							P. abyssi	1
GCAA	2-1861	E. coli	D. melanogaster	H. sapiens	P. solitarium	A. thaliana	S. cerevisiae	P. abyssi	7
GCAA	2-2518	E. coli						P. abyssi	2
CAAG	1-59	E. coli							1
CAAG	1-263							P. abyssi	1
CAAG	1-512	E. coli							1
CAAG	1-871	E. coli			P. solitarium	A. thaliana	S. cerevisiae	P. abyssi	5
CAAG	1-909	E. coli						P. abyssi	2
CAAG	1-1487	E. coli	D. melanogaster	H. sapiens	P. solitarium	A. thaliana	S. cerevisiae	P. abyssi	7
CAAG	2-62							P. abyssi	1
CAAG	2-1447	E. coli							1
CAAG	2-2555								0
CAAG	2-2663	E. coli	D. melanogaster	H. sapiens	P. solitarium	A. thaliana	S. cerevisiae		6
CAAG	2-2736	E. coli	D. melanogaster	H. sapiens		A. thaliana		P. abyssi	5
AAGU	1-60	E. coli							1
AAGU	1-1068	E. coli						P. abyssi	2
AAGU	1-1478	E. coli	D. melanogaster	H. sapiens		A. thaliana	S. cerevisiae	P. abyssi	6
AAGU	2-1159	E. coli						P. abyssi	2
AAGU	5-52	E. coli						P. abyssi	2
AGUC	1-61	E. coli						P. abyssi	2
AGUC	1-770	E. coli			P. solitarium	A. thaliana	S. cerevisiae	P. abyssi	5
AGUC	1-1069	E. coli							1
AGUC	1-1479	E. coli	D. melanogaster	H. sapiens		A. thaliana	S. cerevisiae	P. abyssi	6
AGUC	2-790							P. abyssi	1
AGUC	2-1483	E. coli	D. melanogaster	H. sapiens	P. solitarium	A. thaliana	S. cerevisiae	P. abyssi	7
AGUC	2-2667								0
GUCG	1-62	E. coli							1
GUCG	1-1037	E. coli							1
GUCG	1-1480	E. coli	D. melanogaster	H. sapiens		A. thaliana	S. cerevisiae	P. abyssi	6
GUCG	2-1252	E. coli						P. abyssi	2
GUCG	2-1484	E. coli	D. melanogaster	H. sapiens	P. solitarium	A. thaliana	S. cerevisiae	P. abyssi	7
GUCG	2-2701	E. coli	D. melanogaster	H. sapiens	P. solitarium	A. thaliana	S. cerevisiae	P. abyssi	7
GUCG	2-2788	E. coli	D. melanogaster	H. sapiens	P. solitarium	A. thaliana	S. cerevisiae	P. abyssi	7
UCGA	1-63	E. coli							1
UCGA	2-926		D. melanogaster	H. sapiens	P. solitarium	A. thaliana	S. cerevisiae	P. abyssi	6
UCGA	2-1253	E. coli						P. abyssi	2
UCGA	2-2675	E. coli						P. abyssi	2
UCGA	2-2696	E. coli	D. melanogaster	H. sapiens	P. solitarium	A. thaliana	S. cerevisiae		6
GGCG	1-88	E. coli						P. abyssi	2
GGCG	1-692	E. coli						P. abyssi	2
GGCG	1-698	E. coli						P. abyssi	2
GGCG	2-249	E. coli	D. melanogaster	H. sapiens	P. solitarium	A. thaliana	S. cerevisiae	P. abyssi	7
GGCG	2-389							P. abyssi	1
GGCG	2-783	E. coli							1
GGCG	2-1496	E. coli							1
GGCG	2-1828	E. coli						P. abyssi	2
GGCG	2-2094	E. coli	D. melanogaster	H. sapiens	P. solitarium	A. thaliana	S. cerevisiae	P. abyssi	7
GGCG	2-2163	E. coli						P. abyssi	2
GGCG	2-2444	E. coli	D. melanogaster	H. sapiens	P. solitarium	A. thaliana	S. cerevisiae	P. abyssi	7
GGCG	2-2472							P. abyssi	1
GGCG	2-2568								0
GCGA	1-89								0
GCGA	1-369								0
GCGA	1-693	E. coli	D. melanogaster	H. sapiens	P. solitarium	A. thaliana	S. cerevisiae	P. abyssi	7
GCGA	1-746							P. abyssi	1
GCGA	2-68	E. coli						P. abyssi	2
GCGA	2-232							P. abyssi	1
GCGA	2-250	E. coli	D. melanogaster	H. sapiens	P. solitarium	A. thaliana	S. cerevisiae	P. abyssi	7
GCGA	2-254	E. coli	D. melanogaster			A. thaliana			3
GCGA	2-390								0
GCGA	2-736								0
GCGA	2-742								0
GCGA	2-1497	E. coli							1
GCGA	2-2569	E. coli							1
CGAA	1-90								0
CGAA	1-694	E. coli	D. melanogaster	H. sapiens	P. solitarium	A. thaliana	S. cerevisiae	P. abyssi	7
CGAA	1-732	E. coli	D. melanogaster	H. sapiens	P. solitarium	A. thaliana	S. cerevisiae	P. abyssi	7
CGAA	1-747		D. melanogaster	H. sapiens	P. solitarium	A. thaliana	S. cerevisiae	P. abyssi	6
CGAA	1-829								0
CGAA	1-1452								0
CGAA	2-115	E. coli						P. abyssi	2
CGAA	2-255	E. coli	D. melanogaster			A. thaliana		P. abyssi	4
CGAA	2-344							P. abyssi	1
CGAA	2-391								0
CGAA	2-737								0
CGAA	2-808	E. coli	D. melanogaster	H. sapiens	P. solitarium	A. thaliana	S. cerevisiae	P. abyssi	7
CGAA	2-953	E. coli	D. melanogaster	H. sapiens	P. solitarium	A. thaliana	S. cerevisiae	P. abyssi	7
CGAA	2-1052	E. coli						P. abyssi	2
CGAA	2-1269					A. thaliana		P. abyssi	2
CGAA	2-1439			H. sapiens		A. thaliana			2
CGAA	2-2078	E. coli							1
CGAA	2-2570	E. coli						P. abyssi	2
CGAA	2-2959	E. coli						P. abyssi	2
CGAA	5-43	E. coli						P. abyssi	2
GAAC	1-91								0
GAAC	1-748							P. abyssi	1
GAAC	1-949	E. coli						P. abyssi	2
GAAC	2-182	E. coli						P. abyssi	2
GAAC	2-502	E. coli			P. solitarium	A. thaliana	S. cerevisiae	P. abyssi	5
GAAC	2-2784	E. coli							1
GAAC	5-44	E. coli						P. abyssi	2
AACG	1-92								0
AACG	1-783	E. coli	D. melanogaster	H. sapiens		A. thaliana			4
AACG	1-941	E. coli						P. abyssi	2
AACG	1-1077	E. coli	D. melanogaster	H. sapiens	P. solitarium	A. thaliana	S. cerevisiae	P. abyssi	7
AACG	2-2091	E. coli	D. melanogaster	H. sapiens	P. solitarium	A. thaliana	S. cerevisiae	P. abyssi	7
AACG	2-2168		D. melanogaster	H. sapiens		A. thaliana	S. cerevisiae	P. abyssi	5
AACG	2-2785	E. coli							1
ACGG	1-93	E. coli						P. abyssi	2
ACGG	1-335	E. coli						P. abyssi	2
ACGG	1-380							P. abyssi	1
ACGG	1-864	E. coli						P. abyssi	2
ACGG	2-2092	E. coli	D. melanogaster	H. sapiens	P. solitarium	A. thaliana	S. cerevisiae	P. abyssi	7
AGUA	1-100	E. coli						P. abyssi	2
AGUA	1-861	E. coli	D. melanogaster	H. sapiens	P. solitarium	A. thaliana	S. cerevisiae	P. abyssi	7
AGUA	1-1331	E. coli	D. melanogaster	H. sapiens	P. solitarium	A. thaliana	S. cerevisiae	P. abyssi	7
AGUA	2-206	E. coli						P. abyssi	2
AGUA	2-243	E. coli	D. melanogaster	H. sapiens	P. solitarium	A. thaliana	S. cerevisiae	P. abyssi	7
AGUA	2-421	E. coli						P. abyssi	2
AGUA	2-507	E. coli	D. melanogaster	H. sapiens	P. solitarium	A. thaliana	S. cerevisiae	P. abyssi	7
AGUA	2-1405	E. coli	D. melanogaster	H. sapiens	P. solitarium	A. thaliana	S. cerevisiae	P. abyssi	7
AGUA	2-2851	E. coli	D. melanogaster	H. sapiens	P. solitarium	A. thaliana	S. cerevisiae	P. abyssi	7
GUAA	1-101	E. coli						P. abyssi	2
GUAA	1-251	E. coli						P. abyssi	2
GUAA	1-497	E. coli	D. melanogaster	H. sapiens	P. solitarium	A. thaliana	S. cerevisiae	P. abyssi	7
GUAA	1-560							P. abyssi	1
GUAA	1-780	E. coli						P. abyssi	2
GUAA	1-1075							P. abyssi	1
GUAA	1-1332	E. coli	D. melanogaster	H. sapiens	P. solitarium	A. thaliana	S. cerevisiae		6
GUAA	1-1483	E. coli	D. melanogaster	H. sapiens		A. thaliana	S. cerevisiae	P. abyssi	6
GUAA	2-1238	E. coli	D. melanogaster	H. sapiens	P. solitarium	A. thaliana	S. cerevisiae	P. abyssi	7
GUAA	2-1876	E. coli	D. melanogaster	H. sapiens		A. thaliana	S. cerevisiae	P. abyssi	6
GUAA	2-2088	E. coli		H. sapiens	P. solitarium	A. thaliana	S. cerevisiae	P. abyssi	6
GUAA	2-2101	E. coli	D. melanogaster	H. sapiens	P. solitarium	A. thaliana	S. cerevisiae	P. abyssi	7
GUAA	2-2166	E. coli						P. abyssi	2
GUAA	2-3041	E. coli	D. melanogaster		P. solitarium	A. thaliana	S. cerevisiae	P. abyssi	6
UAAC	1-102							P. abyssi	1
UAAC	1-113							P. abyssi	1
UAAC	1-135	E. coli						P. abyssi	2
UAAC	1-1076		D. melanogaster	H. sapiens	P. solitarium	A. thaliana	S. cerevisiae	P. abyssi	6
UAAC	1-1152								0
UAAC	1-1484	E. coli	D. melanogaster	H. sapiens		A. thaliana	S. cerevisiae	P. abyssi	6
UAAC	2-1239		D. melanogaster	H. sapiens	P. solitarium	A. thaliana	S. cerevisiae	P. abyssi	6
UAAC	2-1877	E. coli	D. melanogaster	H. sapiens		A. thaliana	S. cerevisiae	P. abyssi	6
UAAC	2-2102	E. coli	D. melanogaster	H. sapiens	P. solitarium	A. thaliana	S. cerevisiae	P. abyssi	7
UAAC	2-2167		D. melanogaster			A. thaliana	S. cerevisiae	P. abyssi	4
UAAC	2-2388	E. coli						P. abyssi	2
UAAC	2-2645	E. coli	D. melanogaster	H. sapiens	P. solitarium	A. thaliana	S. cerevisiae	P. abyssi	7
AACA	1-103							P. abyssi	1
AACA	1-1485	E. coli	D. melanogaster	H. sapiens	P. solitarium	A. thaliana	S. cerevisiae	P. abyssi	7
AACA	2-198	E. coli						P. abyssi	2
AACA	2-1119	E. coli						P. abyssi	2
AACA	2-1240		D. melanogaster	H. sapiens	P. solitarium	A. thaliana	S. cerevisiae	P. abyssi	6
AACA	2-1528	E. coli							1
AACA	2-1976	E. coli	D. melanogaster	H. sapiens		A. thaliana	S. cerevisiae	P. abyssi	6
AACA	2-2646	E. coli						P. abyssi	2
ACAC	1-104							P. abyssi	1
ACAC	1-1210	E. coli						P. abyssi	2
ACAC	1-1380	E. coli	D. melanogaster	H. sapiens	P. solitarium	A. thaliana	S. cerevisiae	P. abyssi	7
ACAC	1-1382	E. coli	D. melanogaster	H. sapiens	P. solitarium	A. thaliana	S. cerevisiae	P. abyssi	7
ACAC	2-1799	E. coli						P. abyssi	2
ACGU	1-106					A. thaliana		P. abyssi	2
ACGU	1-1363	E. coli	D. melanogaster		P. solitarium	A. thaliana	S. cerevisiae	P. abyssi	6
ACGU	2-2786	E. coli							1
CGUG	1-107					A. thaliana			1
CGUG	1-1047	E. coli	D. melanogaster						2
CGUG	1-1052							P. abyssi	1
CGUG	2-57	E. coli						P. abyssi	2
CGUG	2-512	E. coli	D. melanogaster		P. solitarium			P. abyssi	4
CGUG	2-2257	E. coli							1
CGUG	2-2790	E. coli	D. melanogaster	H. sapiens	P. solitarium	A. thaliana	S. cerevisiae	P. abyssi	7
CGUG	5-98								0
GUGG	1-108								0
GUGG	1-246	E. coli						P. abyssi	2
GUGG	1-915	E. coli	D. melanogaster	H. sapiens	P. solitarium	A. thaliana	S. cerevisiae	P. abyssi	7
GUGG	2-24	E. coli						P. abyssi	2
GUGG	2-58							P. abyssi	1
GUGG	2-701							P. abyssi	1
GUGG	2-858			H. sapiens	P. solitarium	A. thaliana	S. cerevisiae		4
GUGG	2-1324								0
GUGG	2-1373			H. sapiens				P. abyssi	2
GUGG	2-2258								0
GUGG	2-2312	E. coli	D. melanogaster	H. sapiens	P. solitarium	A. thaliana	S. cerevisiae		6
GUGG	2-2342								0
GUGG	2-2345							P. abyssi	1
GUGG	2-2427	E. coli		H. sapiens	P. solitarium	A. thaliana	S. cerevisiae	P. abyssi	6
GUGG	5-99								0
AACC	1-114							P. abyssi	1
AACC	1-136							P. abyssi	1
AACC	1-950	E. coli		H. sapiens				P. abyssi	3
AACC	2-183	E. coli							1
AACC	2-273								0
AACC	2-564	E. coli		H. sapiens				P. abyssi	3
AACC	2-811	E. coli						P. abyssi	2
AACC	2-869	E. coli							1
AACC	2-1794	E. coli			P. solitarium	A. thaliana	S. cerevisiae	P. abyssi	5
AACC	2-1841							P. abyssi	1
AACC	2-2389							P. abyssi	1
ACCU	1-115							P. abyssi	1
ACCU	1-951	E. coli		H. sapiens				P. abyssi	3
ACCU	1-1520	E. coli							1
ACCU	2-2693	E. coli						P. abyssi	2
CCUA	1-116							P. abyssi	1
CCUA	1-332	E. coli						P. abyssi	2
CCUA	2-1145				P. solitarium				1
CCUA	2-1491	E. coli	D. melanogaster			A. thaliana	S. cerevisiae	P. abyssi	5
CUAC	1-117							P. abyssi	1
CUAC	1-333	E. coli						P. abyssi	2
CUAC	1-1208	E. coli						P. abyssi	2
CUAC	1-1219	E. coli	D. melanogaster	H. sapiens	P. solitarium	A. thaliana	S. cerevisiae	P. abyssi	7
CUAC	2-1295				P. solitarium				1
UACC	1-118							P. abyssi	1
UACC	1-158	E. coli							1
UACC	1-761	E. coli	D. melanogaster	H. sapiens	P. solitarium	A. thaliana	S. cerevisiae	P. abyssi	7
UACC	2-208	E. coli						P. abyssi	2
UACC	2-423							P. abyssi	1
UACC	2-509	E. coli	D. melanogaster	H. sapiens	P. solitarium	A. thaliana		P. abyssi	6
UACC	2-1296		D. melanogaster				S. cerevisiae		2
UACC	2-1546							P. abyssi	1
UACC	2-1787	E. coli	D. melanogaster	H. sapiens				P. abyssi	4
UACC	2-2634		D. melanogaster	H. sapiens	P. solitarium	A. thaliana	S. cerevisiae	P. abyssi	6
UACC	2-2886							P. abyssi	1
ACCC	1-119							P. abyssi	1
ACCC	1-137							P. abyssi	1
ACCC	1-762	E. coli						P. abyssi	2
ACCC	1-1087	E. coli						P. abyssi	2
ACCC	2-150								0
ACCC	2-184		D. melanogaster	H. sapiens	P. solitarium	A. thaliana	S. cerevisiae		5
ACCC	2-209	E. coli						P. abyssi	2
ACCC	2-533	E. coli			P. solitarium			P. abyssi	3
ACCC	2-805	E. coli	D. melanogaster	H. sapiens	P. solitarium	A. thaliana	S. cerevisiae	P. abyssi	7
ACCC	2-1038								0
ACCC	2-1842							P. abyssi	1
ACCC	2-2233	E. coli						P. abyssi	2
ACCC	2-2253	E. coli	D. melanogaster	H. sapiens	P. solitarium	A. thaliana	S. cerevisiae	P. abyssi	7
ACCC	2-2390							P. abyssi	1
ACCC	2-2635							P. abyssi	1
ACCC	5-29							P. abyssi	1
CGGG	1-129								0
CGGG	1-336	E. coli						P. abyssi	2
CGGG	1-676							P. abyssi	1
CGGG	1-896	E. coli						P. abyssi	2
CGGG	2-187							P. abyssi	1
CGGG	2-814								0
CGGG	2-844								0
CGGG	2-1076	E. coli							1
CGGG	2-1280	E. coli						P. abyssi	2
CGGG	2-1883	E. coli	D. melanogaster	H. sapiens	P. solitarium	A. thaliana	S. cerevisiae	P. abyssi	7
CGGG	2-2577								0
CGGG	2-2639	E. coli							1
GGGG	1-130	E. coli						P. abyssi	2
GGGG	1-248	E. coli						P. abyssi	2
GGGG	1-656							P. abyssi	1
GGGG	1-741	E. coli			P. solitarium	A. thaliana	S. cerevisiae	P. abyssi	5
GGGG	1-803								0
GGGG	1-804								0
GGGG	1-857	E. coli		H. sapiens	P. solitarium	A. thaliana	S. cerevisiae	P. abyssi	6
GGGG	1-897	E. coli						P. abyssi	2
GGGG	1-898	E. coli						P. abyssi	2
GGGG	1-1446								0
GGGG	1-1447								0
GGGG	1-1472	E. coli						P. abyssi	2
GGGG	2-80								0
GGGG	2-188	E. coli						P. abyssi	2
GGGG	2-543	E. coli						P. abyssi	2
GGGG	2-911	E. coli	D. melanogaster	H. sapiens		A. thaliana	S. cerevisiae	P. abyssi	6
GGGG	2-993	E. coli						P. abyssi	2
GGGG	2-1281	E. coli						P. abyssi	2
GGGG	2-1330	E. coli							1
GGGG	2-1891							P. abyssi	1
GGGG	2-2413			H. sapiens				P. abyssi	2
GGGG	2-2442	E. coli	D. melanogaster	H. sapiens	P. solitarium	A. thaliana	S. cerevisiae	P. abyssi	7
GGGG	2-2640	E. coli						P. abyssi	2
GGGG	2-2836	E. coli						P. abyssi	2
GGGG	5-21							P. abyssi	1
GGGA	1-131	E. coli						P. abyssi	2
GGGA	1-605							P. abyssi	1
GGGA	1-677								0
GGGA	1-742	E. coli			P. solitarium		S. cerevisiae	P. abyssi	4
GGGA	1-858	E. coli		H. sapiens	P. solitarium	A. thaliana	S. cerevisiae	P. abyssi	6
GGGA	2-81								0
GGGA	2-107							P. abyssi	1
GGGA	2-180							P. abyssi	1
GGGA	2-189	E. coli						P. abyssi	2
GGGA	2-448							P. abyssi	1
GGGA	2-517	E. coli	D. melanogaster	H. sapiens	P. solitarium			P. abyssi	5
GGGA	2-1077	E. coli						P. abyssi	2
GGGA	2-1115	E. coli							1
GGGA	2-1884	E. coli	D. melanogaster	H. sapiens	P. solitarium	A. thaliana	S. cerevisiae	P. abyssi	7
GGGA	2-2193								0
GGGA	2-2314	E. coli	D. melanogaster	H. sapiens		A. thaliana	S. cerevisiae	P. abyssi	6
GGGA	2-2414			H. sapiens				P. abyssi	2
GGGA	2-2641	E. coli	D. melanogaster	H. sapiens	P. solitarium	A. thaliana	S. cerevisiae	P. abyssi	7
GGGA	2-2837							P. abyssi	1
GGGA	5-22								0
GGGA	5-101								0
GGAU	1-132	E. coli						P. abyssi	2
GGAU	1-606							P. abyssi	1
GGAU	1-753	E. coli						P. abyssi	2
GGAU	1-1515	E. coli	D. melanogaster	H. sapiens	P. solitarium	A. thaliana	S. cerevisiae		6
GGAU	2-26	E. coli						P. abyssi	2
GGAU	2-108							P. abyssi	1
GGAU	2-2642	E. coli	D. melanogaster	H. sapiens	P. solitarium	A. thaliana	S. cerevisiae	P. abyssi	7
GGAU	2-2933								0
GAUA	1-133	E. coli						P. abyssi	2
GAUA	1-163								0
GAUA	1-607	E. coli						P. abyssi	2
GAUA	1-759	E. coli	D. melanogaster	H. sapiens	P. solitarium	A. thaliana	S. cerevisiae	P. abyssi	7
GAUA	1-1150	E. coli						P. abyssi	2
GAUA	2-70	E. coli						P. abyssi	2
GAUA	2-377							P. abyssi	1
GAUA	2-496	E. coli	D. melanogaster	H. sapiens	P. solitarium	A. thaliana	S. cerevisiae	P. abyssi	7
GAUA	2-937	E. coli						P. abyssi	2
GAUA	2-2643	E. coli	D. melanogaster	H. sapiens	P. solitarium	A. thaliana	S. cerevisiae	P. abyssi	7
GAUA	2-2934	E. coli						P. abyssi	2
GAUA	2-3027	E. coli							1
AUAA	1-134	E. coli						P. abyssi	2
AUAA	1-462							P. abyssi	1
AUAA	1-1151	E. coli						P. abyssi	2
AUAA	2-71	E. coli						P. abyssi	2
AUAA	2-2644	E. coli	D. melanogaster	H. sapiens	P. solitarium	A. thaliana	S. cerevisiae	P. abyssi	7
AUAA	2-2935	E. coli			P. solitarium			P. abyssi	3
CCCC	1-138							P. abyssi	1
CCCC	2-534	E. coli						P. abyssi	2
CCCC	2-950	E. coli							1
CCCC	2-2254	E. coli						P. abyssi	2
CCCC	2-2636								0
CCCC	2-2968	E. coli						P. abyssi	2
CCCG	1-139							P. abyssi	1
CCCG	1-647							P. abyssi	1
CCCG	1-1388	E. coli	D. melanogaster	H. sapiens	P. solitarium	A. thaliana	S. cerevisiae	P. abyssi	7
CCCG	2-185			H. sapiens	P. solitarium	A. thaliana	S. cerevisiae		4
CCCG	2-210							P. abyssi	1
CCCG	2-383	E. coli			P. solitarium	A. thaliana	S. cerevisiae	P. abyssi	5
CCCG	2-535	E. coli						P. abyssi	2
CCCG	2-806	E. coli	D. melanogaster	H. sapiens	P. solitarium	A. thaliana	S. cerevisiae	P. abyssi	7
CCCG	2-865					A. thaliana		P. abyssi	2
CCCG	2-931								0
CCCG	2-951	E. coli							1
CCCG	2-1873							P. abyssi	1
CCCG	2-2255	E. coli							1
CCCG	2-2637								0
CCCG	5-30							P. abyssi	1
GAAA	1-144	E. coli						P. abyssi	2
GAAA	1-197							P. abyssi	1
GAAA	1-573	E. coli						P. abyssi	2
GAAA	1-661	E. coli	D. melanogaster	H. sapiens	P. solitarium	A. thaliana	S. cerevisiae	P. abyssi	7
GAAA	1-733	E. coli	D. melanogaster	H. sapiens	P. solitarium	A. thaliana	S. cerevisiae		6
GAAA	2-196	E. coli						P. abyssi	2
GAAA	2-217	E. coli	D. melanogaster	H. sapiens	P. solitarium	A. thaliana	S. cerevisiae	P. abyssi	7
GAAA	2-222	E. coli	D. melanogaster	H. sapiens	P. solitarium	A. thaliana	S. cerevisiae	P. abyssi	7
GAAA	2-256		D. melanogaster					P. abyssi	2
GAAA	2-356	E. coli				A. thaliana			2
GAAA	2-392								0
GAAA	2-519	E. coli	D. melanogaster	H. sapiens	P. solitarium		S. cerevisiae	P. abyssi	6
GAAA	2-526	E. coli	D. melanogaster	H. sapiens		A. thaliana	S. cerevisiae	P. abyssi	6
GAAA	2-562	E. coli	D. melanogaster	H. sapiens	P. solitarium	A. thaliana	S. cerevisiae	P. abyssi	7
GAAA	2-738	E. coli						P. abyssi	2
GAAA	2-809	E. coli	D. melanogaster	H. sapiens	P. solitarium	A. thaliana	S. cerevisiae	P. abyssi	7
GAAA	2-916	E. coli	D. melanogaster	H. sapiens	P. solitarium	A. thaliana	S. cerevisiae	P. abyssi	7
GAAA	2-954	E. coli							1
GAAA	2-1117	E. coli							1
GAAA	2-1270			H. sapiens	P. solitarium	A. thaliana	S. cerevisiae	P. abyssi	5
GAAA	2-1751	E. coli	D. melanogaster	H. sapiens	P. solitarium	A. thaliana	S. cerevisiae	P. abyssi	7
GAAA	2-1997	E. coli						P. abyssi	2
GAAA	2-2359	E. coli	D. melanogaster	H. sapiens	P. solitarium	A. thaliana	S. cerevisiae		6
GAAA	2-2501		D. melanogaster	H. sapiens	P. solitarium	A. thaliana	S. cerevisiae		5
GAAA	2-2571	E. coli		H. sapiens	P. solitarium	A. thaliana	S. cerevisiae	P. abyssi	6
GAAA	2-2944	E. coli							1
GGCU	1-152							P. abyssi	1
GGCU	1-583	E. coli						P. abyssi	2
GGCU	1-874					A. thaliana	S. cerevisiae	P. abyssi	3
GGCU	1-1206	E. coli	D. melanogaster	H. sapiens				P. abyssi	4
GGCU	1-1297							P. abyssi	1
GGCU	1-1511							P. abyssi	1
GGCU	2-1207	E. coli						P. abyssi	2
GGCU	2-1283	E. coli						P. abyssi	2
GGCU	2-2014								0
GGCU	2-2704	E. coli	D. melanogaster	H. sapiens	P. solitarium	A. thaliana	S. cerevisiae	P. abyssi	7
GGCU	2-2745	E. coli							1
GGCU	2-3094	E. coli							1
GCUA	1-153	E. coli						P. abyssi	2
GCUA	1-1207	E. coli						P. abyssi	2
GCUA	1-1218	E. coli	D. melanogaster	H. sapiens	P. solitarium	A. thaliana	S. cerevisiae	P. abyssi	7
GCUA	1-1261								0
GCUA	2-1156					A. thaliana		P. abyssi	2
GCUA	2-2919	E. coli	D. melanogaster	H. sapiens	P. solitarium	A. thaliana	S. cerevisiae	P. abyssi	7
AA-UA	1-156	E. coli							1
AA-UA	1-1360	E. coli						P. abyssi	2
A-UAC	1-157	E. coli							1
A-UAC	1-1361	E. coli						P. abyssi	2
AUAG	1-164							P. abyssi	1
AUAG	2-378							P. abyssi	1
AUAG	2-497	E. coli	D. melanogaster	H. sapiens	P. solitarium	A. thaliana	S. cerevisiae	P. abyssi	7
AUAG	2-938	E. coli						P. abyssi	2
AUAG	2-957								0
AUAG	2-2009								0
AUAG	2-3028	E. coli							1
AUAG	2-3084								0
AUAG	5-13							P. abyssi	1
AAAG	1-198	E. coli						P. abyssi	2
AAAG	1-539	E. coli						P. abyssi	2
AAAG	1-734	E. coli	D. melanogaster	H. sapiens	P. solitarium	A. thaliana	S. cerevisiae		6
AAAG	1-885		D. melanogaster	H. sapiens	P. solitarium	A. thaliana	S. cerevisiae	P. abyssi	6
AAAG	2-219	E. coli	D. melanogaster	H. sapiens	P. solitarium	A. thaliana	S. cerevisiae	P. abyssi	7
AAAG	2-223							P. abyssi	1
AAAG	2-229							P. abyssi	1
AAAG	2-257							P. abyssi	1
AAAG	2-357	E. coli				A. thaliana			2
AAAG	2-520	E. coli	D. melanogaster	H. sapiens	P. solitarium	A. thaliana	S. cerevisiae	P. abyssi	7
AAAG	2-528	E. coli	D. melanogaster	H. sapiens	P. solitarium	A. thaliana	S. cerevisiae	P. abyssi	7
AAAG	2-739								0
AAAG	2-1229	E. coli						P. abyssi	2
AAAG	2-1414								0
AAAG	2-1753	E. coli						P. abyssi	2
AAAG	2-1998	E. coli						P. abyssi	2
AAAG	2-2460					A. thaliana		P. abyssi	2
AAAG	2-2479								0
AAAG	2-2572	E. coli	D. melanogaster	H. sapiens	P. solitarium	A. thaliana	S. cerevisiae	P. abyssi	7
AAAG	2-2629	E. coli	D. melanogaster	H. sapiens	P. solitarium	A. thaliana	S. cerevisiae	P. abyssi	7
AAAG	2-2760	E. coli						P. abyssi	2
AAAG	2-2945	E. coli							1
AUGG	1-219							P. abyssi	1
AUGG	1-1031	E. coli	D. melanogaster	H. sapiens	P. solitarium	A. thaliana	S. cerevisiae	P. abyssi	7
AUGG	1-1189	E. coli							1
AUGG	1-1224	E. coli						P. abyssi	2
AUGG	1-1236							P. abyssi	1
AUGG	2-118	E. coli						P. abyssi	2
AUGG	2-2289								0
UGGG	1-220							P. abyssi	1
UGGG	1-247	E. coli						P. abyssi	2
UGGG	1-532	E. coli						P. abyssi	2
UGGG	1-802		D. melanogaster		P. solitarium				2
UGGG	1-856	E. coli						P. abyssi	2
UGGG	1-1204		D. melanogaster		P. solitarium	A. thaliana	S. cerevisiae		4
UGGG	1-1237							P. abyssi	1
UGGG	1-1458								0
UGGG	2-119	E. coli						P. abyssi	2
UGGG	2-455	E. coli	D. melanogaster				S. cerevisiae	P. abyssi	4
UGGG	2-2283								0
UGGG	2-2313	E. coli	D. melanogaster	H. sapiens		A. thaliana	S. cerevisiae		5
UGGG	2-2428	E. coli		H. sapiens	P. solitarium	A. thaliana	S. cerevisiae	P. abyssi	6
UGGG	2-2441	E. coli	D. melanogaster	H. sapiens	P. solitarium	A. thaliana	S. cerevisiae	P. abyssi	7
UGGG	2-2776	E. coli	D. melanogaster	H. sapiens	P. solitarium	A. thaliana	S. cerevisiae	P. abyssi	7
UGGG	5-100								0
CUGC	1-225								0
CUGC	1-1142	E. coli						P. abyssi	2
CUGC	1-1299	E. coli						P. abyssi	2
CUGC	1-1507	E. coli	D. melanogaster	H. sapiens	P. solitarium	A. thaliana	S. cerevisiae		6
CUGC	2-66	E. coli						P. abyssi	2
CUGC	2-1987								0
CUGC	2-2023	E. coli	D. melanogaster	H. sapiens	P. solitarium	A. thaliana	S. cerevisiae	P. abyssi	7
UGCG	1-226								0
UGCG	1-1508	E. coli	D. melanogaster	H. sapiens		A. thaliana	S. cerevisiae		5
UGCG	2-67	E. coli						P. abyssi	2
UGCG	2-1235							P. abyssi	1
GUUG	1-242							P. abyssi	1
GUUG	1-800								0
GUUG	1-1100	E. coli						P. abyssi	2
GUUG	1-1240								0
GUUG	2-1204	E. coli							1
GUUG	2-2891	E. coli						P. abyssi	2
GUUG	2-3024	E. coli						P. abyssi	2
UUGG	1-243							P. abyssi	1
UUGG	1-557								0
UUGG	1-801		D. melanogaster		P. solitarium				2
UUGG	2-1205	E. coli							1
UUGG	2-2282								0
UGGU	1-244		D. melanogaster	H. sapiens		A. thaliana	S. cerevisiae	P. abyssi	5
UGGU	1-558								0
UGGU	2-22								0
UGGU	2-943	E. coli	D. melanogaster	H. sapiens	P. solitarium	A. thaliana	S. cerevisiae	P. abyssi	7
UGGU	2-1325								0
UGGU	2-2290								0
UGGU	2-2343								0
UGGU	2-2881	E. coli		H. sapiens	P. solitarium	A. thaliana	S. cerevisiae	P. abyssi	6
GGUG	1-245	E. coli						P. abyssi	2
GGUG	1-658	E. coli	D. melanogaster	H. sapiens	P. solitarium	A. thaliana	S. cerevisiae	P. abyssi	7
GGUG	1-797							P. abyssi	1
GGUG	1-914	E. coli						P. abyssi	2
GGUG	1-1023	E. coli	D. melanogaster	H. sapiens	P. solitarium	A. thaliana	S. cerevisiae		6
GGUG	2-23	E. coli						P. abyssi	2
GGUG	2-374	E. coli		H. sapiens	P. solitarium	A. thaliana	S. cerevisiae	P. abyssi	6
GGUG	2-836				P. solitarium		S. cerevisiae	P. abyssi	3
GGUG	2-857			H. sapiens	P. solitarium	A. thaliana	S. cerevisiae		4
GGUG	2-913	E. coli						P. abyssi	2
GGUG	2-1421	E. coli						P. abyssi	2
GGUG	2-1804	E. coli						P. abyssi	2
GGUG	2-1893							P. abyssi	1
GGUG	2-2200								0
GGUG	2-2217								0
GGUG	2-2311	E. coli							1
GGUG	2-2344							P. abyssi	1
GGUG	2-2426	E. coli		H. sapiens	P. solitarium	A. thaliana	S. cerevisiae	P. abyssi	6
GGUG	2-2882	E. coli		H. sapiens					2
GGUG	2-3038								0
GGGU	1-249	E. coli			P. solitarium			P. abyssi	3
GGGU	1-657							P. abyssi	1
GGGU	1-1238							P. abyssi	1
GGGU	2-373	E. coli			P. solitarium	A. thaliana	S. cerevisiae	P. abyssi	5
GGGU	2-655							P. abyssi	1
GGGU	2-835				P. solitarium	A. thaliana	S. cerevisiae	P. abyssi	4
GGGU	2-856								0
GGGU	2-912	E. coli						P. abyssi	2
GGGU	2-994	E. coli			P. solitarium	A. thaliana		P. abyssi	4
GGGU	2-1420	E. coli						P. abyssi	2
GGGU	2-1478	E. coli		H. sapiens	P. solitarium	A. thaliana	S. cerevisiae	P. abyssi	6
GGGU	2-1892							P. abyssi	1
GGGU	2-2739	E. coli						P. abyssi	2
GGGU	2-2777	E. coli	D. melanogaster	H. sapiens	P. solitarium	A. thaliana	S. cerevisiae	P. abyssi	7
GGGU	2-2914								0
GGUA	1-250	E. coli			P. solitarium			P. abyssi	3
GGUA	1-496	E. coli	D. melanogaster	H. sapiens	P. solitarium	A. thaliana	S. cerevisiae	P. abyssi	7
GGUA	1-559								0
GGUA	1-767	E. coli						P. abyssi	2
GGUA	1-1074							P. abyssi	1
GGUA	1-1490	E. coli						P. abyssi	2
GGUA	2-995	E. coli	D. melanogaster	H. sapiens	P. solitarium	A. thaliana	S. cerevisiae	P. abyssi	7
GGUA	2-1326	E. coli						P. abyssi	2
GGUA	2-2087	E. coli		H. sapiens	P. solitarium	A. thaliana	S. cerevisiae	P. abyssi	6
GGUA	2-2120	E. coli	D. melanogaster	H. sapiens	P. solitarium	A. thaliana	S. cerevisiae	P. abyssi	7
GGUA	2-2463			H. sapiens				P. abyssi	2
GGUA	2-2915	E. coli							1
GGCC	1-256				P. solitarium	A. thaliana	S. cerevisiae	P. abyssi	4
GGCC	1-1191	E. coli							1
GGCC	1-1226				P. solitarium				1
GGCC	2-863							P. abyssi	1
GGCC	2-1601								0
GGCC	2-2610	E. coli							1
GCCC	1-257							P. abyssi	1
GCCC	1-1192	E. coli							1
GCCC	1-1387	E. coli	D. melanogaster	H. sapiens	P. solitarium	A. thaliana	S. cerevisiae	P. abyssi	7
GCCC	2-864					A. thaliana		P. abyssi	2
GCCC	2-2025	E. coli	D. melanogaster	H. sapiens	P. solitarium	A. thaliana	S. cerevisiae	P. abyssi	7
GCCC	2-2475							P. abyssi	1
GCCC	2-2753								0
GCCC	5-59							P. abyssi	1
CCCA	1-258							P. abyssi	1
CCCA	2-1124	E. coli						P. abyssi	2
CCCA	2-2026		D. melanogaster	H. sapiens	P. solitarium	A. thaliana	S. cerevisiae	P. abyssi	6
CCCA	2-2476								0
CCCA	2-2754		D. melanogaster	H. sapiens		A. thaliana	S. cerevisiae	P. abyssi	5
CCCA	5-36	E. coli							1
CCAC	1-259							P. abyssi	1
CCAC	1-1397							P. abyssi	1
CCAC	2-1548								0
CCAC	2-2365	E. coli	D. melanogaster	H. sapiens	P. solitarium	A. thaliana	S. cerevisiae		6
CCAC	2-2670								0
CACC	1-260	E. coli						P. abyssi	2
CACC	1-685								0
CACC	1-1383	E. coli	D. melanogaster	H. sapiens	P. solitarium	A. thaliana	S. cerevisiae	P. abyssi	7
CACC	1-1519	E. coli							1
CACC	2-149								0
CACC	2-2366	E. coli							1
CACC	5-28	E. coli						P. abyssi	2
ACCA	1-261		D. melanogaster	H. sapiens		A. thaliana	S. cerevisiae	P. abyssi	5
ACCA	1-686								0
ACCA	1-956		D. melanogaster		P. solitarium	A. thaliana	S. cerevisiae		4
ACCA	2-1547								0
ACCA	2-2364	E. coli	D. melanogaster	H. sapiens	P. solitarium	A. thaliana	S. cerevisiae		6
CCAA	1-262							P. abyssi	1
CCAA	2-471	E. coli				A. thaliana		P. abyssi	3
CCAA	2-922	E. coli	D. melanogaster					P. abyssi	3
CCAA	2-2477								0
CCAA	2-2735	E. coli	D. melanogaster	H. sapiens		A. thaliana		P. abyssi	5
CUAU	1-268								0
CUAU	2-2105	E. coli	D. melanogaster	H. sapiens	P. solitarium	A. thaliana	S. cerevisiae	P. abyssi	7
CUAU	2-2808	E. coli						P. abyssi	2
UAUG	1-269								0
UAUG	2-2288								0
AUGA	1-270								0
AUGA	2-49	E. coli							1
UGAG	1-287	E. coli						P. abyssi	2
UGAG	1-314	E. coli	D. melanogaster	H. sapiens	P. solitarium	A. thaliana	S. cerevisiae	P. abyssi	7
UGAG	1-725							P. abyssi	1
UGAG	1-1054							P. abyssi	1
UGAG	2-514	E. coli	D. melanogaster		P. solitarium			P. abyssi	4
UGAG	2-1389								0
UGAG	2-1423		D. melanogaster			A. thaliana	S. cerevisiae	P. abyssi	4
UGAG	2-2792	E. coli	D. melanogaster	H. sapiens	P. solitarium	A. thaliana	S. cerevisiae	P. abyssi	7
UGAG	2-2833	E. coli						P. abyssi	2
GAGA	1-288	E. coli						P. abyssi	2
GAGA	1-315	E. coli	D. melanogaster	H. sapiens	P. solitarium	A. thaliana	S. cerevisiae	P. abyssi	7
GAGA	1-630							P. abyssi	1
GAGA	2-1111							P. abyssi	1
GAGA	2-1390								0
GAGA	2-1424		D. melanogaster	H. sapiens		A. thaliana	S. cerevisiae	P. abyssi	5
GAGA	2-1886	E. coli						P. abyssi	2
GAGA	2-2793	E. coli	D. melanogaster	H. sapiens	P. solitarium	A. thaliana	S. cerevisiae	P. abyssi	7
GAGA	2-2856	E. coli	D. melanogaster	H. sapiens	P. solitarium	A. thaliana	S. cerevisiae	P. abyssi	7
AGAG	1-289	E. coli						P. abyssi	2
AGAG	1-631	E. coli						P. abyssi	2
AGAG	2-265			H. sapiens	P. solitarium	A. thaliana			3
AGAG	2-370				P. solitarium	A. thaliana	S. cerevisiae	P. abyssi	4
AGAG	2-998	E. coli						P. abyssi	2
AGAG	2-1112	E. coli						P. abyssi	2
AGAG	2-1231							P. abyssi	1
AGAG	2-2513		D. melanogaster					P. abyssi	2
AGAG	2-2665	E. coli						P. abyssi	2
AGAG	2-2857	E. coli	D. melanogaster	H. sapiens	P. solitarium	A. thaliana	S. cerevisiae	P. abyssi	7
ACUG	1-312	E. coli						P. abyssi	2
ACUG	1-610	E. coli						P. abyssi	2
ACUG	1-1141	E. coli						P. abyssi	2
ACUG	2-1003	E. coli						P. abyssi	2
ACUG	2-1963	E. coli	D. melanogaster	H. sapiens	P. solitarium	A. thaliana	S. cerevisiae	P. abyssi	7
ACUG	2-2180		D. melanogaster	H. sapiens	P. solitarium	A. thaliana	S. cerevisiae		5
ACUG	2-2268							P. abyssi	1
ACUG	2-2539	E. coli						P. abyssi	2
CUGA	1-313	E. coli	D. melanogaster	H. sapiens	P. solitarium	A. thaliana	S. cerevisiae	P. abyssi	7
CUGA	2-560	E. coli						P. abyssi	2
CUGA	2-775								0
CUGA	2-1004							P. abyssi	1
CUGA	2-2016								0
CUGA	2-2942	E. coli	D. melanogaster	H. sapiens		A. thaliana	S. cerevisiae	P. abyssi	6
AGAC	1-316	E. coli						P. abyssi	2
AGAC	2-803	E. coli						P. abyssi	2
AGAC	2-1127	E. coli						P. abyssi	2
AGAC	2-1191	E. coli		H. sapiens		A. thaliana	S. cerevisiae	P. abyssi	5
AGAC	2-2251	E. coli	D. melanogaster	H. sapiens	P. solitarium	A. thaliana	S. cerevisiae	P. abyssi	7
AGAC	2-2794	E. coli	D. melanogaster	H. sapiens	P. solitarium	A. thaliana	S. cerevisiae	P. abyssi	7
GACA	1-317	E. coli						P. abyssi	2
GACA	1-966	E. coli		H. sapiens	P. solitarium	A. thaliana	S. cerevisiae		5
GACA	2-1192	E. coli		H. sapiens	P. solitarium	A. thaliana	S. cerevisiae	P. abyssi	6
GACA	2-1798	E. coli						P. abyssi	2
GACA	2-2416	E. coli	D. melanogaster	H. sapiens	P. solitarium	A. thaliana	S. cerevisiae	P. abyssi	7
GACA	2-2795	E. coli	D. melanogaster	H. sapiens	P. solitarium	A. thaliana	S. cerevisiae	P. abyssi	7
UACG	1-334	E. coli						P. abyssi	2
UACG	1-863	E. coli						P. abyssi	2
UACG	1-1362	E. coli	D. melanogaster		P. solitarium	A. thaliana	S. cerevisiae	P. abyssi	6
UACG	2-2853	E. coli	D. melanogaster	H. sapiens	P. solitarium	A. thaliana	S. cerevisiae	P. abyssi	7
GCAG	1-342	E. coli	D. melanogaster	H. sapiens	P. solitarium	A. thaliana	S. cerevisiae	P. abyssi	7
GCAG	1-345	E. coli	D. melanogaster	H. sapiens	P. solitarium	A. thaliana	S. cerevisiae	P. abyssi	7
GCAG	2-1216	E. coli						P. abyssi	2
GCAG	2-1942							P. abyssi	1
CAGC	1-343	E. coli	D. melanogaster	H. sapiens	P. solitarium	A. thaliana	S. cerevisiae	P. abyssi	7
CAGC	1-486	E. coli	D. melanogaster	H. sapiens	P. solitarium	A. thaliana	S. cerevisiae	P. abyssi	7
CAGC	1-1042	E. coli						P. abyssi	2
CAGC	2-1194	E. coli	D. melanogaster	H. sapiens	P. solitarium	A. thaliana	S. cerevisiae	P. abyssi	7
CAGC	2-1217	E. coli						P. abyssi	2
CAGC	2-1242							P. abyssi	1
CAGC	2-3068								0
CAGC	5-65							P. abyssi	1
AGCA	1-344	E. coli	D. melanogaster	H. sapiens	P. solitarium	A. thaliana	S. cerevisiae	P. abyssi	7
AGCA	2-225							P. abyssi	1
AGCA	2-1215	E. coli						P. abyssi	2
AGCA	2-2947	E. coli							1
UCCG	1-359							P. abyssi	1
UCCG	1-545								0
UCCG	2-1050							P. abyssi	1
UCCG	2-1102	E. coli							1
UCCG	5-41								0
CCGC	1-360							P. abyssi	1
CCGC	1-492	E. coli	D. melanogaster	H. sapiens	P. solitarium	A. thaliana	S. cerevisiae	P. abyssi	7
CCGC	1-851	E. coli						P. abyssi	2
CCGC	1-1385	E. coli	D. melanogaster	H. sapiens	P. solitarium	A. thaliana	S. cerevisiae	P. abyssi	7
CCGC	2-1435							P. abyssi	1
CGCA	1-361							P. abyssi	1
CGCA	1-869	E. coli			P. solitarium	A. thaliana	S. cerevisiae	P. abyssi	5
CGCA	2-1941							P. abyssi	1
CAAU	1-363	E. coli			P. solitarium	A. thaliana	S. cerevisiae	P. abyssi	5
CAAU	1-1222	E. coli	D. melanogaster					P. abyssi	3
CAAU	1-1234							P. abyssi	1
CAAU	2-923	E. coli	D. melanogaster					P. abyssi	3
AAUG	1-364	E. coli						P. abyssi	2
AAUG	1-1223	E. coli	D. melanogaster					P. abyssi	3
AAUG	1-1235							P. abyssi	1
AAUG	2-117	E. coli						P. abyssi	2
AAUG	2-918								0
AAUG	2-1273		D. melanogaster	H. sapiens	P. solitarium	A. thaliana	S. cerevisiae	P. abyssi	6
AAGC	1-373	E. coli							1
AAGC	1-540	E. coli						P. abyssi	2
AAGC	1-735	E. coli							1
AAGC	1-831								0
AAGC	2-63							P. abyssi	1
AAGC	2-73	E. coli						P. abyssi	2
AAGC	2-224							P. abyssi	1
AAGC	2-230							P. abyssi	1
AAGC	2-740								0
AAGC	2-840			H. sapiens		A. thaliana	S. cerevisiae		3
AAGC	2-1098		D. melanogaster	H. sapiens	P. solitarium	A. thaliana	S. cerevisiae	P. abyssi	6
AAGC	2-1214	E. coli						P. abyssi	2
AAGC	2-1353							P. abyssi	1
AAGC	2-1632	E. coli						P. abyssi	2
AAGC	2-2080	E. coli	D. melanogaster	H. sapiens	P. solitarium	A. thaliana	S. cerevisiae	P. abyssi	7
AAGC	2-2325							P. abyssi	1
AAGC	2-2528	E. coli		H. sapiens	P. solitarium	A. thaliana	S. cerevisiae	P. abyssi	6
AAGC	2-2573	E. coli	D. melanogaster	H. sapiens	P. solitarium	A. thaliana			5
AAGC	2-2946	E. coli							1
AAGC	2-2954	E. coli							1
AAGC	2-2961							P. abyssi	1
AAGC	2-3043	E. coli					S. cerevisiae	P. abyssi	3
AAGC	5-57							P. abyssi	1
GACG	1-379							P. abyssi	1
GACG	1-720	E. coli						P. abyssi	2
GACG	1-1175	E. coli						P. abyssi	2
GACG	2-2018	E. coli						P. abyssi	2
CUUU	1-427	E. coli						P. abyssi	2
CUUU	2-97								0
CUUU	2-1225							P. abyssi	1
CUUU	2-2264	E. coli						P. abyssi	2
CUUU	2-3096								0
UUUU	1-428							P. abyssi	1
UUUU	2-670	E. coli							1
UUUG	1-429								0
UUUG	1-556	E. coli							1
UUUG	2-98								0
UUUG	2-671	E. coli							1
UUUG	2-2435	E. coli	D. melanogaster	H. sapiens	P. solitarium	A. thaliana	S. cerevisiae	P. abyssi	7
UUUG	2-2687	E. coli	D. melanogaster	H. sapiens	P. solitarium	A. thaliana	S. cerevisiae		6
GUGC	1-482	E. coli	D. melanogaster	H. sapiens	P. solitarium	A. thaliana	S. cerevisiae		6
GUGC	1-825							P. abyssi	1
GUGC	2-1234							P. abyssi	1
GUGC	2-1894							P. abyssi	1
GUGC	2-2030	E. coli	D. melanogaster	H. sapiens	P. solitarium	A. thaliana	S. cerevisiae	P. abyssi	7
GUGC	2-2516	E. coli						P. abyssi	2
UGCC	1-483	E. coli	D. melanogaster	H. sapiens	P. solitarium	A. thaliana	S. cerevisiae		6
UGCC	1-826							P. abyssi	1
UGCC	1-1102	E. coli						P. abyssi	2
UGCC	1-1143	E. coli						P. abyssi	2
UGCC	2-920								0
UGCC	2-1895							P. abyssi	1
UGCC	2-2024	E. coli	D. melanogaster	H. sapiens	P. solitarium	A. thaliana	S. cerevisiae	P. abyssi	7
GCCA	1-484	E. coli	D. melanogaster	H. sapiens	P. solitarium	A. thaliana	S. cerevisiae		6
GCCA	1-1103	E. coli						P. abyssi	2
GCCA	1-1396								0
GCCA	2-921	E. coli						P. abyssi	2
GCCA	2-1219	E. coli						P. abyssi	2
CCAG	1-485	E. coli	D. melanogaster	H. sapiens	P. solitarium	A. thaliana	S. cerevisiae		6
CCAG	1-687							P. abyssi	1
CCAG	1-957		D. melanogaster		P. solitarium	A. thaliana	S. cerevisiae		4
CCAG	1-1104	E. coli						P. abyssi	2
CCAG	2-1125	E. coli						P. abyssi	2
CCAG	2-2027		D. melanogaster	H. sapiens	P. solitarium	A. thaliana	S. cerevisiae	P. abyssi	6
CCAG	5-64							P. abyssi	1
GCCG	1-491	E. coli	D. melanogaster	H. sapiens	P. solitarium	A. thaliana	S. cerevisiae	P. abyssi	7
GCCG	1-827							P. abyssi	1
GCCG	1-1144							P. abyssi	1
GCCG	1-1227				P. solitarium				1
GCCG	1-1494							P. abyssi	1
GCCG	2-45							P. abyssi	1
GCCG	2-342							P. abyssi	1
GCCG	2-730	E. coli						P. abyssi	2
GCCG	2-842								0
GCCG	2-1437	E. coli		H. sapiens		A. thaliana		P. abyssi	4
GCCG	2-1602								0
GCCG	2-2508							P. abyssi	1
GCCG	2-2575								0
CGCG	1-493	E. coli	D. melanogaster	H. sapiens	P. solitarium	A. thaliana	S. cerevisiae	P. abyssi	7
CGCG	1-1337				P. solitarium	A. thaliana		P. abyssi	3
CGCG	2-2657								0
CGCG	2-2682								0
GCGG	1-494	E. coli	D. melanogaster	H. sapiens	P. solitarium	A. thaliana	S. cerevisiae	P. abyssi	7
GCGG	1-581								0
GCGG	1-1509	E. coli	D. melanogaster	H. sapiens		A. thaliana	S. cerevisiae		5
GCGG	2-247	E. coli	D. melanogaster						2
GCGG	2-2095	E. coli	D. melanogaster	H. sapiens	P. solitarium	A. thaliana	S. cerevisiae	P. abyssi	7
GCGG	2-2445	E. coli	D. melanogaster	H. sapiens	P. solitarium	A. thaliana	S. cerevisiae	P. abyssi	7
GCGG	2-2683								0
CGGU	1-495	E. coli	D. melanogaster	H. sapiens	P. solitarium	A. thaliana	S. cerevisiae	P. abyssi	7
CGGU	1-553	E. coli							1
CGGU	2-1486		D. melanogaster	H. sapiens				P. abyssi	3
CGGU	2-2086	E. coli						P. abyssi	2
CGGU	2-2199								0
CGGU	2-2684								0
CGGU	2-2802	E. coli							1
UAAU	1-498	E. coli	D. melanogaster	H. sapiens	P. solitarium	A. thaliana	S. cerevisiae	P. abyssi	7
UAAU	1-930	E. coli	D. melanogaster	H. sapiens	P. solitarium	A. thaliana	S. cerevisiae	P. abyssi	7
UAAU	1-1263					A. thaliana	S. cerevisiae	P. abyssi	3
UAAU	1-1333	E. coli							1
UAAU	2-1535	E. coli			P. solitarium			P. abyssi	3
UAAU	2-3082	E. coli							1
AAUA	1-499	E. coli						P. abyssi	2
AAUA	2-480	E. coli	D. melanogaster	H. sapiens	P. solitarium	A. thaliana	S. cerevisiae	P. abyssi	7
AAUA	2-956								0
AAUA	2-1536	E. coli			P. solitarium			P. abyssi	3
AAUA	2-3083								0
AUAC	1-500	E. coli						P. abyssi	2
AUAC	1-608	E. coli						P. abyssi	2
AUAC	1-760	E. coli	D. melanogaster	H. sapiens	P. solitarium	A. thaliana	S. cerevisiae	P. abyssi	7
AUAC	2-481	E. coli		H. sapiens	P. solitarium	A. thaliana		P. abyssi	5
AUUA	1-527	E. coli						P. abyssi	2
AUUA	1-755	E. coli						P. abyssi	2
AUUA	2-2757							P. abyssi	1
GGGC	1-533	E. coli						P. abyssi	2
GGGC	1-1205	E. coli	D. melanogaster	H. sapiens	P. solitarium	A. thaliana	S. cerevisiae	P. abyssi	7
GGGC	1-1473								0
GGGC	2-782	E. coli							1
GGGC	2-1282	E. coli						P. abyssi	2
GGGC	2-2443	E. coli	D. melanogaster	H. sapiens	P. solitarium	A. thaliana	S. cerevisiae	P. abyssi	7
GGGC	2-2578			H. sapiens					1
GGGC	2-2609	E. coli							1
GGGC	2-2744								0
UAAA	1-538	E. coli	D. melanogaster	H. sapiens	P. solitarium	A. thaliana	S. cerevisiae	P. abyssi	7
UAAA	1-781	E. coli	D. melanogaster	H. sapiens	P. solitarium	A. thaliana	S. cerevisiae	P. abyssi	7
UAAA	2-478	E. coli	D. melanogaster	H. sapiens	P. solitarium	A. thaliana	S. cerevisiae	P. abyssi	7
UAAA	2-849								0
UAAA	2-1228	E. coli						P. abyssi	2
UAAA	2-2089	E. coli		H. sapiens	P. solitarium	A. thaliana	S. cerevisiae	P. abyssi	6
UAAA	2-2759	E. coli						P. abyssi	2
AGCG	1-541	E. coli						P. abyssi	2
AGCG	1-745							P. abyssi	1
AGCG	1-1081	E. coli						P. abyssi	2
AGCG	2-231							P. abyssi	1
AGCG	2-246	E. coli	D. melanogaster						2
AGCG	2-253	E. coli	D. melanogaster			A. thaliana			3
AGCG	2-741								0
AGCG	2-2123	E. coli						P. abyssi	2
AGCG	5-15	E. coli						P. abyssi	2
AGCG	5-66	E. coli						P. abyssi	2
GCGU	1-542								0
GCGU	1-839	E. coli							1
GCGU	2-1236	E. coli						P. abyssi	2
GCGU	2-1335	E. coli						P. abyssi	2
GCGU	2-2164	E. coli						P. abyssi	2
CGUC	1-543								0
CGUC	1-1039	E. coli						P. abyssi	2
CGUC	1-1390	E. coli	D. melanogaster	H. sapiens	P. solitarium	A. thaliana	S. cerevisiae	P. abyssi	7
CGUC	2-2787	E. coli	D. melanogaster	H. sapiens	P. solitarium	A. thaliana	S. cerevisiae	P. abyssi	7
GUCC	1-544								0
GUCC	1-771	E. coli						P. abyssi	2
GUCC	2-1142	E. coli							1
GUCC	2-2668								0
GUCC	2-2894							P. abyssi	1
CCGU	1-546							P. abyssi	1
CCGU	1-1389	E. coli	D. melanogaster	H. sapiens	P. solitarium	A. thaliana	S. cerevisiae	P. abyssi	7
CCGU	1-1495	E. coli	D. melanogaster	H. sapiens	P. solitarium	A. thaliana	S. cerevisiae	P. abyssi	7
CCGU	2-384	E. coli			P. solitarium	A. thaliana	S. cerevisiae	P. abyssi	5
CCGU	2-511	E. coli	D. melanogaster	H. sapiens	P. solitarium			P. abyssi	5
CCGU	2-731							P. abyssi	1
CCGU	2-1361						S. cerevisiae	P. abyssi	2
CCGU	2-1784		D. melanogaster	H. sapiens				P. abyssi	3
CCGU	2-1874	E. coli	D. melanogaster	H. sapiens		A. thaliana	S. cerevisiae	P. abyssi	6
CCGU	2-2256	E. coli							1
CCGU	2-2509			H. sapiens				P. abyssi	2
CGUA	1-547		D. melanogaster	H. sapiens	P. solitarium	A. thaliana	S. cerevisiae	P. abyssi	6
CGUA	1-1482	E. coli	D. melanogaster	H. sapiens		A. thaliana	S. cerevisiae	P. abyssi	6
CGUA	1-1496	E. coli	D. melanogaster	H. sapiens	P. solitarium	A. thaliana	S. cerevisiae	P. abyssi	7
CGUA	2-385	E. coli						P. abyssi	2
CGUA	2-732							P. abyssi	1
CGUA	2-1237	E. coli						P. abyssi	2
CGUA	2-1785	E. coli	D. melanogaster	H. sapiens	P. solitarium	A. thaliana	S. cerevisiae	P. abyssi	7
CGUA	2-1875	E. coli	D. melanogaster	H. sapiens		A. thaliana	S. cerevisiae	P. abyssi	6
CGUA	2-2165	E. coli						P. abyssi	2
CGUA	2-2510							P. abyssi	1
GUAG	1-548		D. melanogaster	H. sapiens	P. solitarium	A. thaliana	S. cerevisiae	P. abyssi	6
GUAG	1-653	E. coli						P. abyssi	2
GUAG	1-768	E. coli		H. sapiens	P. solitarium		S. cerevisiae	P. abyssi	5
GUAG	1-1491							P. abyssi	1
GUAG	1-1497	E. coli	D. melanogaster	H. sapiens	P. solitarium	A. thaliana	S. cerevisiae	P. abyssi	7
GUAG	2-244	E. coli	D. melanogaster					P. abyssi	3
GUAG	2-386			H. sapiens				P. abyssi	2
GUAG	2-996	E. coli						P. abyssi	2
GUAG	2-1327	E. coli	D. melanogaster	H. sapiens	P. solitarium	A. thaliana	S. cerevisiae	P. abyssi	7
GUAG	2-1406		D. melanogaster	H. sapiens	P. solitarium	A. thaliana	S. cerevisiae	P. abyssi	6
GUAG	2-2121	E. coli	D. melanogaster	H. sapiens	P. solitarium	A. thaliana	S. cerevisiae	P. abyssi	7
GUAG	2-2303	E. coli	D. melanogaster	H. sapiens	P. solitarium	A. thaliana	S. cerevisiae		6
GUAG	2-2511				P. solitarium		S. cerevisiae	P. abyssi	3
GUAG	2-2916	E. coli							1
GGUU	1-554	E. coli							1
GGUU	1-926	E. coli						P. abyssi	2
GGUU	1-1239								0
GGUU	2-944	E. coli	D. melanogaster	H. sapiens	P. solitarium	A. thaliana	S. cerevisiae	P. abyssi	7
GGUU	2-1203								0
GGUU	2-1479				P. solitarium	A. thaliana	S. cerevisiae	P. abyssi	4
GGUU	2-1532	E. coli	D. melanogaster	H. sapiens	P. solitarium	A. thaliana	S. cerevisiae	P. abyssi	7
GGUU	2-2291								0
GGUU	2-2685								0
GGUU	2-2778	E. coli	D. melanogaster	H. sapiens	P. solitarium	A. thaliana	S. cerevisiae	P. abyssi	7
GGUU	2-3023							P. abyssi	1
GUUU	1-555	E. coli							1
GUUU	1-927	E. coli						P. abyssi	2
GUUU	2-1966	E. coli		H. sapiens	P. solitarium	A. thaliana		P. abyssi	5
GUUU	2-2434	E. coli	D. melanogaster	H. sapiens	P. solitarium	A. thaliana	S. cerevisiae	P. abyssi	7
GUUU	2-2686	E. coli							1
UGUG	1-570	E. coli							1
UGUG	2-700								0
UGUG	2-2300	E. coli							1
GUGA	1-571	E. coli							1
GUGA	1-659	E. coli	D. melanogaster	H. sapiens	P. solitarium	A. thaliana	S. cerevisiae	P. abyssi	7
GUGA	1-1053	E. coli	D. melanogaster		P. solitarium		S. cerevisiae	P. abyssi	5
GUGA	2-375	E. coli			P. solitarium	A. thaliana	S. cerevisiae	P. abyssi	5
GUGA	2-513	E. coli	D. melanogaster		P. solitarium		S. cerevisiae	P. abyssi	5
GUGA	2-837				P. solitarium		S. cerevisiae	P. abyssi	3
GUGA	2-914	E. coli						P. abyssi	2
GUGA	2-1422	E. coli						P. abyssi	2
GUGA	2-1945							P. abyssi	1
GUGA	2-2201	E. coli							1
GUGA	2-2218	E. coli							1
GUGA	2-2791	E. coli	D. melanogaster	H. sapiens	P. solitarium	A. thaliana	S. cerevisiae	P. abyssi	7
UGAA	1-572	E. coli							1
UGAA	1-660	E. coli	D. melanogaster	H. sapiens	P. solitarium	A. thaliana	S. cerevisiae	P. abyssi	7
UGAA	1-1358	E. coli							1
UGAA	2-50	E. coli							1
UGAA	2-195	E. coli						P. abyssi	2
UGAA	2-525		D. melanogaster	H. sapiens		A. thaliana	S. cerevisiae	P. abyssi	5
UGAA	2-561	E. coli	D. melanogaster	H. sapiens	P. solitarium	A. thaliana	S. cerevisiae	P. abyssi	7
UGAA	2-673		D. melanogaster	H. sapiens	P. solitarium	A. thaliana	S. cerevisiae	P. abyssi	6
UGAA	2-776								0
UGAA	2-838	E. coli	D. melanogaster				S. cerevisiae	P. abyssi	4
UGAA	2-915	E. coli						P. abyssi	2
UGAA	2-2202	E. coli							1
UGAA	2-2219	E. coli							1
UGAA	2-2323	E. coli							1
UGAA	2-2358	E. coli	D. melanogaster	H. sapiens	P. solitarium	A. thaliana	S. cerevisiae		6
UGAA	2-2943	E. coli	D. melanogaster	H. sapiens	P. solitarium	A. thaliana	S. cerevisiae	P. abyssi	7
CGGC	1-582							P. abyssi	1
CGGC	1-1510							P. abyssi	1
CGGC	2-248	E. coli	D. melanogaster	H. sapiens	P. solitarium	A. thaliana	S. cerevisiae		6
CGGC	2-1859		D. melanogaster	H. sapiens	P. solitarium	A. thaliana	S. cerevisiae	P. abyssi	6
CGGC	2-2093	E. coli	D. melanogaster	H. sapiens	P. solitarium	A. thaliana	S. cerevisiae	P. abyssi	7
CGGC	2-2703	E. coli	D. melanogaster	H. sapiens	P. solitarium	A. thaliana	S. cerevisiae	P. abyssi	7
AAC-C	1-588	E. coli						P. abyssi	2
AAC-C	1-1153								0
UACU	1-609	E. coli						P. abyssi	2
UACU	2-482	E. coli			P. solitarium				2
UACU	2-2267	E. coli						P. abyssi	2
UACU	2-3079	E. coli							1
AGGC	1-616								0
AGGC	1-697	E. coli						P. abyssi	2
AGGC	1-873					A. thaliana	S. cerevisiae	P. abyssi	3
AGGC	2-388							P. abyssi	1
AGGC	2-862				P. solitarium		S. cerevisiae	P. abyssi	3
AGGC	2-1495	E. coli							1
AGGC	2-1600							P. abyssi	1
AGGC	2-1827	E. coli						P. abyssi	2
AGGC	2-2491							P. abyssi	1
GAGG	1-632	E. coli						P. abyssi	2
GAGG	1-679	E. coli							1
GAGG	1-726							P. abyssi	1
GAGG	1-1160	E. coli						P. abyssi	2
GAGG	2-214	E. coli	D. melanogaster	H. sapiens	P. solitarium	A. thaliana	S. cerevisiae		6
GAGG	2-371				P. solitarium	A. thaliana	S. cerevisiae	P. abyssi	4
GAGG	2-515	E. coli	D. melanogaster		P. solitarium	A. thaliana		P. abyssi	5
GAGG	2-706							P. abyssi	1
GAGG	2-861	E. coli		H. sapiens	P. solitarium		S. cerevisiae	P. abyssi	5
GAGG	2-1113	E. coli						P. abyssi	2
GAGG	2-1201							P. abyssi	1
GAGG	2-2834	E. coli						P. abyssi	2
GAGG	2-2858	E. coli	D. melanogaster	H. sapiens	P. solitarium	A. thaliana	S. cerevisiae	P. abyssi	7
ACUC	1-644								0
ACUC	1-1130	E. coli						P. abyssi	2
ACUC	1-1304	E. coli						P. abyssi	2
ACUC	2-1048							P. abyssi	1
CUCC	1-645								0
CUCC	1-1522	E. coli							1
CUCC	2-1049							P. abyssi	1
CUCC	2-1101								0
UCCC	1-646								0
UCCC	1-1266							P. abyssi	1
UCCC	2-1143	E. coli							1
UCCC	2-1429							P. abyssi	1
UCCC	5-35								0
CCGG	1-648							P. abyssi	1
CCGG	1-1145							P. abyssi	1
CCGG	1-1157							P. abyssi	1
CCGG	1-1228				P. solitarium				1
CCGG	2-186								0
CCGG	2-211								0
CCGG	2-813							P. abyssi	1
CCGG	2-843								0
CCGG	2-932							P. abyssi	1
CCGG	2-2085	E. coli						P. abyssi	2
CCGG	2-2576								0
CCGG	2-2638	E. coli							1
UAGG	1-654							P. abyssi	1
UAGG	1-795						S. cerevisiae	P. abyssi	2
UAGG	1-1134								0
UAGG	2-387							P. abyssi	1
UAGG	2-909		D. melanogaster	H. sapiens		A. thaliana	S. cerevisiae	P. abyssi	5
UAGG	2-1328	E. coli	D. melanogaster	H. sapiens	P. solitarium	A. thaliana	S. cerevisiae	P. abyssi	7
UAGG	2-1599							P. abyssi	1
UAGG	2-2309	E. coli						P. abyssi	2
UAGG	2-3029	E. coli							1
AGGG	1-655							P. abyssi	1
AGGG	1-959								0
AGGG	1-1135								0
AGGG	2-372	E. coli			P. solitarium	A. thaliana	S. cerevisiae	P. abyssi	5
AGGG	2-516	E. coli	D. melanogaster	H. sapiens	P. solitarium			P. abyssi	5
AGGG	2-542	E. coli						P. abyssi	2
AGGG	2-781								0
AGGG	2-834			H. sapiens	P. solitarium		S. cerevisiae	P. abyssi	4
AGGG	2-910		D. melanogaster	H. sapiens		A. thaliana	S. cerevisiae	P. abyssi	5
AGGG	2-1114	E. coli						P. abyssi	2
AGGG	2-1329	E. coli							1
AGGG	2-1477	E. coli							1
AGGG	2-1890							P. abyssi	1
AGGG	2-2000							P. abyssi	1
AGGG	2-2738	E. coli						P. abyssi	2
AGGG	2-2835	E. coli						P. abyssi	2
AGGG	2-2903								0
AAAU	1-662	E. coli	D. melanogaster	H. sapiens	P. solitarium	A. thaliana	S. cerevisiae	P. abyssi	7
AAAU	2-479	E. coli	D. melanogaster	H. sapiens	P. solitarium	A. thaliana	S. cerevisiae	P. abyssi	7
AAAU	2-917								0
AAAU	2-955								0
AAAU	2-1272		D. melanogaster	H. sapiens	P. solitarium	A. thaliana	S. cerevisiae	P. abyssi	6
AAAU	2-2502				P. solitarium	A. thaliana	S. cerevisiae		3
GGAG	1-678	E. coli							1
GGAG	1-743	E. coli						P. abyssi	2
GGAG	1-859	E. coli		H. sapiens	P. solitarium	A. thaliana	S. cerevisiae	P. abyssi	6
GGAG	1-917	E. coli	D. melanogaster	H. sapiens	P. solitarium	A. thaliana	S. cerevisiae	P. abyssi	7
GGAG	1-1159	E. coli						P. abyssi	2
GGAG	2-42								0
GGAG	2-82								0
GGAG	2-213		D. melanogaster	H. sapiens	P. solitarium	A. thaliana	S. cerevisiae		5
GGAG	2-860	E. coli		H. sapiens	P. solitarium		S. cerevisiae	P. abyssi	5
GGAG	2-1078	E. coli						P. abyssi	2
GGAG	2-1200							P. abyssi	1
GGAG	2-1885	E. coli						P. abyssi	2
GGAG	2-2260							P. abyssi	1
GGAG	2-2315	E. coli	D. melanogaster	H. sapiens		A. thaliana	S. cerevisiae	P. abyssi	6
GGAG	2-2347	E. coli						P. abyssi	2
AGGA	1-680	E. coli							1
AGGA	1-887		D. melanogaster	H. sapiens	P. solitarium	A. thaliana	S. cerevisiae	P. abyssi	6
AGGA	1-1161	E. coli				A. thaliana		P. abyssi	3
AGGA	2-41								0
AGGA	2-215	E. coli	D. melanogaster	H. sapiens	P. solitarium	A. thaliana	S. cerevisiae	P. abyssi	7
AGGA	2-2859	E. coli	D. melanogaster	H. sapiens	P. solitarium	A. thaliana	S. cerevisiae	P. abyssi	7
GAAG	1-695	E. coli						P. abyssi	2
GAAG	1-830								0
GAAG	1-1163	E. coli			P. solitarium	A. thaliana	S. cerevisiae	P. abyssi	5
GAAG	1-1316	E. coli						P. abyssi	2
GAAG	2-51	E. coli						P. abyssi	2
GAAG	2-674								0
GAAG	2-839	E. coli	D. melanogaster	H. sapiens			S. cerevisiae	P. abyssi	5
GAAG	2-1213	E. coli	D. melanogaster	H. sapiens	P. solitarium	A. thaliana	S. cerevisiae	P. abyssi	7
GAAG	2-1352	E. coli	D. melanogaster	H. sapiens			S. cerevisiae	P. abyssi	5
GAAG	2-1888	E. coli						P. abyssi	2
GAAG	2-2079	E. coli		H. sapiens				P. abyssi	3
GAAG	2-2324	E. coli						P. abyssi	2
GAAG	2-2728								0
GAAG	2-2960							P. abyssi	1
GAAG	5-51	E. coli						P. abyssi	2
AAGG	1-696	E. coli						P. abyssi	2
AAGG	1-872	E. coli				A. thaliana	S. cerevisiae	P. abyssi	4
AAGG	1-886		D. melanogaster	H. sapiens	P. solitarium	A. thaliana	S. cerevisiae	P. abyssi	6
AAGG	1-1164	E. coli						P. abyssi	2
AAGG	1-1253							P. abyssi	1
AAGG	1-1488	E. coli	D. melanogaster	H. sapiens	P. solitarium	A. thaliana	S. cerevisiae	P. abyssi	7
AAGG	2-52	E. coli						P. abyssi	2
AAGG	2-358	E. coli				A. thaliana			2
AAGG	2-1139	E. coli		H. sapiens			S. cerevisiae	P. abyssi	4
AAGG	2-1173					A. thaliana		P. abyssi	2
AAGG	2-1448	E. coli	D. melanogaster	H. sapiens					3
AAGG	2-1494	E. coli							1
AAGG	2-1826	E. coli						P. abyssi	2
AAGG	2-1889	E. coli	D. melanogaster	H. sapiens	P. solitarium	A. thaliana	S. cerevisiae	P. abyssi	7
AAGG	2-1999							P. abyssi	1
AAGG	2-2118	E. coli	D. melanogaster	H. sapiens	P. solitarium	A. thaliana	S. cerevisiae	P. abyssi	7
AAGG	2-2461							P. abyssi	1
AAGG	2-2480	E. coli	D. melanogaster	H. sapiens			S. cerevisiae	P. abyssi	5
AAGG	2-2737	E. coli						P. abyssi	2
ACGA	1-731		D. melanogaster	H. sapiens	P. solitarium	A. thaliana	S. cerevisiae		5
ACGA	1-784	E. coli	D. melanogaster	H. sapiens		A. thaliana			4
ACGA	1-1078	E. coli	D. melanogaster	H. sapiens	P. solitarium	A. thaliana	S. cerevisiae	P. abyssi	7
ACGA	2-2169		D. melanogaster	H. sapiens		A. thaliana	S. cerevisiae	P. abyssi	5
ACGA	2-2854	E. coli	D. melanogaster	H. sapiens	P. solitarium	A. thaliana	S. cerevisiae	P. abyssi	7
AGCU	1-736								0
AGCU	1-1043	E. coli						P. abyssi	2
AGCU	1-1260								0
AGCU	2-64							P. abyssi	1
AGCU	2-940	E. coli	D. melanogaster	H. sapiens	P. solitarium	A. thaliana	S. cerevisiae	P. abyssi	7
AGCU	2-1099								0
AGCU	2-1243	E. coli						P. abyssi	2
AGCU	2-2262		D. melanogaster	H. sapiens	P. solitarium	A. thaliana	S. cerevisiae	P. abyssi	6
AGCU	2-2773	E. coli	D. melanogaster	H. sapiens	P. solitarium	A. thaliana	S. cerevisiae	P. abyssi	7
AGCU	2-2918	E. coli		H. sapiens	P. solitarium	A. thaliana	S. cerevisiae	P. abyssi	6
GAGC	1-744	E. coli						P. abyssi	2
GAGC	1-918	E. coli	D. melanogaster	H. sapiens	P. solitarium	A. thaliana	S. cerevisiae	P. abyssi	7
GAGC	1-1080	E. coli						P. abyssi	2
GAGC	2-43								0
GAGC	2-252	E. coli	D. melanogaster			A. thaliana			3
GAGC	2-999	E. coli						P. abyssi	2
GAGC	2-1605								0
GAGC	2-2261		D. melanogaster	H. sapiens	P. solitarium	A. thaliana	S. cerevisiae	P. abyssi	6
GAGC	2-2316					A. thaliana	S. cerevisiae		2
GAGC	2-2772	E. coli	D. melanogaster	H. sapiens	P. solitarium	A. thaliana	S. cerevisiae	P. abyssi	7
UUAG	1-756	E. coli						P. abyssi	2
UUAG	2-1210	E. coli						P. abyssi	2
UUAG	2-1481		D. melanogaster		P. solitarium	A. thaliana	S. cerevisiae	P. abyssi	5
UAGA	1-757	E. coli						P. abyssi	2
UAGA	2-997	E. coli						P. abyssi	2
UAGA	2-1069							P. abyssi	1
UAGA	2-1211	E. coli						P. abyssi	2
UAGA	2-2512		D. melanogaster		P. solitarium		S. cerevisiae	P. abyssi	4
UAGU	1-769	E. coli	D. melanogaster	H. sapiens	P. solitarium	A. thaliana	S. cerevisiae	P. abyssi	7
UAGU	1-1098								0
UAGU	2-506							P. abyssi	1
UAGU	2-1482		D. melanogaster		P. solitarium	A. thaliana	S. cerevisiae	P. abyssi	5
UAGU	2-2850	E. coli	D. melanogaster		P. solitarium	A. thaliana	S. cerevisiae	P. abyssi	6
AAAC	1-782	E. coli	D. melanogaster	H. sapiens	P. solitarium	A. thaliana	S. cerevisiae		6
AAAC	1-879	E. coli	D. melanogaster	H. sapiens	P. solitarium	A. thaliana	S. cerevisiae	P. abyssi	7
AAAC	2-197	E. coli						P. abyssi	2
AAAC	2-272							P. abyssi	1
AAAC	2-563	E. coli	D. melanogaster	H. sapiens				P. abyssi	4
AAAC	2-810	E. coli						P. abyssi	2
AAAC	2-1046	E. coli	D. melanogaster	H. sapiens	P. solitarium	A. thaliana	S. cerevisiae	P. abyssi	7
AAAC	2-1118	E. coli							1
AAAC	2-1975	E. coli	D. melanogaster	H. sapiens	P. solitarium	A. thaliana	S. cerevisiae	P. abyssi	7
AAAC	2-2090	E. coli		H. sapiens	P. solitarium	A. thaliana	S. cerevisiae	P. abyssi	6
CGAU	1-785	E. coli	D. melanogaster	H. sapiens		A. thaliana			4
CGAU	2-47	E. coli							1
CGAU	2-69	E. coli						P. abyssi	2
CGAU	2-233							P. abyssi	1
CGAU	2-495	E. coli	D. melanogaster	H. sapiens	P. solitarium	A. thaliana	S. cerevisiae	P. abyssi	7
CGAU	2-2697	E. coli	D. melanogaster	H. sapiens	P. solitarium	A. thaliana	S. cerevisiae		6
GAUG	1-786	E. coli	D. melanogaster	H. sapiens		A. thaliana		P. abyssi	5
GAUG	2-27	E. coli						P. abyssi	2
GAUG	2-48	E. coli							1
GAUG	2-2698	E. coli	D. melanogaster	H. sapiens	P. solitarium	A. thaliana	S. cerevisiae		6
CUAG	1-794		D. melanogaster				S. cerevisiae	P. abyssi	3
CUAG	1-1133								0
CUAG	2-505							P. abyssi	1
CUAG	2-969								0
AGGU	1-796							P. abyssi	1
AGGU	1-1022	E. coli							1
AGGU	1-1489	E. coli	D. melanogaster	H. sapiens	P. solitarium	A. thaliana	S. cerevisiae	P. abyssi	7
AGGU	2-1140	E. coli					S. cerevisiae		2
AGGU	2-1202							P. abyssi	1
AGGU	2-1531	E. coli			P. solitarium				2
AGGU	2-1803	E. coli		H. sapiens	P. solitarium	A. thaliana	S. cerevisiae	P. abyssi	6
AGGU	2-1981							P. abyssi	1
AGGU	2-2119	E. coli	D. melanogaster	H. sapiens	P. solitarium	A. thaliana	S. cerevisiae	P. abyssi	7
AGGU	2-2310	E. coli							1
AGGU	2-2462							P. abyssi	1
AGGU	2-2481	E. coli						P. abyssi	2
GUGU	1-798							P. abyssi	1
GUGU	2-2301	E. coli	D. melanogaster	H. sapiens	P. solitarium	A. thaliana	S. cerevisiae		6
GUGU	2-2883	E. coli		H. sapiens					2
GUGU	2-3039	E. coli							1
GUGU	2-3063								0
UGUU	1-799								0
UGUU	2-336								0
UGUU	2-1965	E. coli		H. sapiens	P. solitarium	A. thaliana		P. abyssi	5
UGUU	2-2748	E. coli	D. melanogaster	H. sapiens	P. solitarium	A. thaliana	S. cerevisiae	P. abyssi	7
UGUU	2-3064								0
CAGU	1-823		D. melanogaster						1
CAGU	1-1283							P. abyssi	1
CAGU	2-1943							P. abyssi	1
CAGU	2-2028		D. melanogaster	H. sapiens	P. solitarium	A. thaliana	S. cerevisiae	P. abyssi	6
CAGU	2-2797	E. coli							1
AGUG	1-824								0
AGUG	2-1160	E. coli						P. abyssi	2
AGUG	2-1233		D. melanogaster	H. sapiens	P. solitarium	A. thaliana	S. cerevisiae	P. abyssi	6
AGUG	2-1944							P. abyssi	1
AGUG	2-2029		D. melanogaster	H. sapiens	P. solitarium	A. thaliana	S. cerevisiae	P. abyssi	6
AGUG	2-2515	E. coli						P. abyssi	2
CCGA	1-828								0
CCGA	2-46							P. abyssi	1
CCGA	2-114	E. coli						P. abyssi	2
CCGA	2-343							P. abyssi	1
CCGA	2-494	E. coli	D. melanogaster	H. sapiens	P. solitarium	A. thaliana	S. cerevisiae	P. abyssi	7
CCGA	2-807	E. coli	D. melanogaster	H. sapiens	P. solitarium	A. thaliana	S. cerevisiae	P. abyssi	7
CCGA	2-952	E. coli	D. melanogaster	H. sapiens	P. solitarium	A. thaliana	S. cerevisiae	P. abyssi	7
CCGA	2-1051							P. abyssi	1
CCGA	2-1268					A. thaliana		P. abyssi	2
CCGA	2-1298	E. coli						P. abyssi	2
CCGA	2-1438			H. sapiens		A. thaliana			2
CCGA	2-1603								0
CCGA	2-1796	E. coli						P. abyssi	2
CCGA	5-42	E. coli							1
GUUA	1-841	E. coli						P. abyssi	2
GUUA	1-1065	E. coli	D. melanogaster	H. sapiens	P. solitarium	A. thaliana			5
GUUA	2-1480		D. melanogaster		P. solitarium	A. thaliana	S. cerevisiae	P. abyssi	5
GUUA	2-1533	E. coli			P. solitarium	A. thaliana	S. cerevisiae	P. abyssi	5
GUUA	5-54							P. abyssi	1
UUAA	1-842	E. coli						P. abyssi	2
UUAA	1-929	E. coli	D. melanogaster	H. sapiens	P. solitarium	A. thaliana	S. cerevisiae	P. abyssi	7
UUAA	1-1066	E. coli	D. melanogaster	H. sapiens	P. solitarium	A. thaliana	S. cerevisiae	P. abyssi	7
UUAA	2-1227	E. coli						P. abyssi	2
UUAA	2-1534	E. coli			P. solitarium	A. thaliana	S. cerevisiae	P. abyssi	5
UUAA	2-2758	E. coli						P. abyssi	2
UUAA	5-55							P. abyssi	1
CGCC	1-852	E. coli						P. abyssi	2
CGCC	1-1307							P. abyssi	1
CGCC	1-1386	E. coli	D. melanogaster	H. sapiens	P. solitarium	A. thaliana	S. cerevisiae	P. abyssi	7
CGCC	2-1436	E. coli						P. abyssi	2
CGCC	2-2020	E. coli						P. abyssi	2
CGCC	2-2451							P. abyssi	1
CGCC	2-2474							P. abyssi	1
CGCC	2-2752	E. coli							1
GCCU	1-853	E. coli						P. abyssi	2
GCCU	2-972	E. coli						P. abyssi	2
GCCU	2-2021	E. coli						P. abyssi	2
CUGG	1-855	E. coli						P. abyssi	2
CUGG	1-1203		D. melanogaster		P. solitarium	A. thaliana	S. cerevisiae		4
CUGG	1-1513								0
CUGG	2-353	E. coli				A. thaliana		P. abyssi	3
CUGG	2-454							P. abyssi	1
CUGG	2-942	E. coli	D. melanogaster	H. sapiens	P. solitarium	A. thaliana	S. cerevisiae	P. abyssi	7
CUGG	2-2440	E. coli	D. melanogaster	H. sapiens	P. solitarium	A. thaliana	S. cerevisiae	P. abyssi	7
CUGG	2-2717	E. coli						P. abyssi	2
CUGG	2-2775	E. coli	D. melanogaster	H. sapiens	P. solitarium	A. thaliana	S. cerevisiae	P. abyssi	7
CUGG	2-2880	E. coli						P. abyssi	2
GAGU	1-860	E. coli		H. sapiens	P. solitarium	A. thaliana	S. cerevisiae	P. abyssi	6
GAGU	2-420	E. coli	D. melanogaster	H. sapiens	P. solitarium	A. thaliana	S. cerevisiae	P. abyssi	7
GAGU	2-1232		D. melanogaster	H. sapiens	P. solitarium	A. thaliana	S. cerevisiae	P. abyssi	6
GAGU	2-2514							P. abyssi	1
GAGU	2-2666	E. coli							1
GUAC	1-862	E. coli						P. abyssi	2
GUAC	2-207	E. coli						P. abyssi	2
GUAC	2-422							P. abyssi	1
GUAC	2-508	E. coli	D. melanogaster	H. sapiens	P. solitarium	A. thaliana	S. cerevisiae	P. abyssi	7
GUAC	2-1545	E. coli						P. abyssi	2
GUAC	2-1786	E. coli	D. melanogaster	H. sapiens	P. solitarium	A. thaliana	S. cerevisiae	P. abyssi	7
GUAC	2-2852	E. coli	D. melanogaster	H. sapiens	P. solitarium	A. thaliana	S. cerevisiae	P. abyssi	7
GUAC	2-2885								0
AACU	1-880	E. coli	D. melanogaster	H. sapiens	P. solitarium	A. thaliana	S. cerevisiae	P. abyssi	7
AACU	1-1303	E. coli	D. melanogaster					P. abyssi	3
AACU	2-503							P. abyssi	1
AACU	2-1047	E. coli	D. melanogaster	H. sapiens	P. solitarium	A. thaliana	S. cerevisiae	P. abyssi	7
AACU	2-1878	E. coli	D. melanogaster	H. sapiens	P. solitarium	A. thaliana	S. cerevisiae	P. abyssi	7
AACU	2-2103	E. coli	D. melanogaster	H. sapiens	P. solitarium	A. thaliana	S. cerevisiae	P. abyssi	7
GGAA	1-888		D. melanogaster	H. sapiens	P. solitarium	A. thaliana	S. cerevisiae	P. abyssi	6
GGAA	1-1162	E. coli			P. solitarium	A. thaliana	S. cerevisiae	P. abyssi	5
GGAA	1-1502	E. coli						P. abyssi	2
GGAA	2-181							P. abyssi	1
GGAA	2-190	E. coli						P. abyssi	2
GGAA	2-216	E. coli	D. melanogaster	H. sapiens	P. solitarium	A. thaliana	S. cerevisiae	P. abyssi	7
GGAA	2-355	E. coli			P. solitarium	A. thaliana	S. cerevisiae	P. abyssi	5
GGAA	2-449							P. abyssi	1
GGAA	2-518	E. coli	D. melanogaster	H. sapiens	P. solitarium		S. cerevisiae	P. abyssi	6
GGAA	2-1116	E. coli							1
GGAA	2-1853	E. coli	D. melanogaster	H. sapiens	P. solitarium	A. thaliana	S. cerevisiae	P. abyssi	7
GGAA	5-23								0
GGAA	5-50							P. abyssi	1
GGAA	5-102								0
GAAU	1-889	E. coli	D. melanogaster	H. sapiens	P. solitarium	A. thaliana	S. cerevisiae	P. abyssi	7
GAAU	2-116	E. coli						P. abyssi	2
GAAU	2-450	E. coli							1
GAAU	2-1053	E. coli							1
GAAU	2-1392	E. coli							1
AAUU	1-890	E. coli	D. melanogaster	H. sapiens	P. solitarium	A. thaliana	S. cerevisiae	P. abyssi	7
AAUU	1-931	E. coli	D. melanogaster	H. sapiens	P. solitarium	A. thaliana	S. cerevisiae	P. abyssi	7
ACAA	1-908	E. coli						P. abyssi	2
ACAA	1-1221	E. coli	D. melanogaster					P. abyssi	3
ACAA	1-1233	E. coli						P. abyssi	2
ACAA	1-1486	E. coli	D. melanogaster	H. sapiens	P. solitarium	A. thaliana	S. cerevisiae	P. abyssi	7
UGGA	1-916	E. coli	D. melanogaster	H. sapiens	P. solitarium	A. thaliana	S. cerevisiae	P. abyssi	7
UGGA	1-1514	E. coli							1
UGGA	2-25	E. coli						P. abyssi	2
UGGA	2-354	E. coli			P. solitarium	A. thaliana	S. cerevisiae	P. abyssi	5
UGGA	2-859	E. coli	D. melanogaster	H. sapiens	P. solitarium	A. thaliana	S. cerevisiae	P. abyssi	7
UGGA	2-1374	E. coli	D. melanogaster	H. sapiens				P. abyssi	4
UGGA	2-2259							P. abyssi	1
UGGA	2-2346	E. coli						P. abyssi	2
UUUA	1-928	E. coli						P. abyssi	2
UUUA	2-1226	E. coli						P. abyssi	2
UUUA	2-1967	E. coli		H. sapiens	P. solitarium	A. thaliana		P. abyssi	5
UUUA	2-2265	E. coli						P. abyssi	2
CAAC	1-940	E. coli	D. melanogaster	H. sapiens	P. solitarium	A. thaliana	S. cerevisiae	P. abyssi	7
CAAC	1-1302	E. coli						P. abyssi	2
ACGC	1-942	E. coli						P. abyssi	2
ACGC	2-2019	E. coli						P. abyssi	2
CAGG	1-958		D. melanogaster		P. solitarium	A. thaliana	S. cerevisiae		4
CAGG	2-795	E. coli							1
CAGG	2-833	E. coli	D. melanogaster	H. sapiens				P. abyssi	4
CAGG	2-1530	E. coli			P. solitarium				2
CAGG	2-1802	E. coli		H. sapiens	P. solitarium	A. thaliana	S. cerevisiae	P. abyssi	6
CAGG	2-2490			H. sapiens				P. abyssi	2
GCAU	1-1029	E. coli	D. melanogaster	H. sapiens	P. solitarium	A. thaliana	S. cerevisiae	P. abyssi	7
GCAU	2-2948	E. coli						P. abyssi	2
UGGC	1-1032	E. coli	D. melanogaster	H. sapiens	P. solitarium	A. thaliana	S. cerevisiae	P. abyssi	7
UGGC	1-1190	E. coli							1
UGGC	1-1225	E. coli			P. solitarium				2
UGGC	2-59							P. abyssi	1
UGGC	2-1206	E. coli							1
UCGU	1-1038	E. coli							1
UCGU	1-1046	E. coli	D. melanogaster					P. abyssi	3
UCGU	1-1481	E. coli	D. melanogaster	H. sapiens		A. thaliana	S. cerevisiae	P. abyssi	6
UCGU	2-2789	E. coli	D. melanogaster	H. sapiens	P. solitarium	A. thaliana	S. cerevisiae	P. abyssi	7
GUCA	1-1040	E. coli						P. abyssi	2
GUCA	1-1183	E. coli						P. abyssi	2
GUCA	1-1391	E. coli						P. abyssi	2
UCAG	1-1041	E. coli						P. abyssi	2
UCAG	1-1184							P. abyssi	1
UCAG	1-1282							P. abyssi	1
UCAG	2-2489		D. melanogaster	H. sapiens				P. abyssi	3
UCAG	2-2781								0
UCAG	2-3067								0
GCUC	1-1044	E. coli						P. abyssi	2
GCUC	2-1100								0
GCUC	2-1244	E. coli						P. abyssi	2
GCUC	2-2487		D. melanogaster	H. sapiens	P. solitarium	A. thaliana	S. cerevisiae	P. abyssi	6
GCUC	2-2705	E. coli	D. melanogaster	H. sapiens	P. solitarium	A. thaliana	S. cerevisiae	P. abyssi	7
CUCG	1-1045	E. coli						P. abyssi	2
CUCG	1-1305	E. coli						P. abyssi	2
CUCG	2-974	E. coli							1
CUCG	2-2695	E. coli						P. abyssi	2
CGAG	1-1079	E. coli						P. abyssi	2
CGAG	2-251	E. coli	D. melanogaster	H. sapiens	P. solitarium	A. thaliana	S. cerevisiae		6
CGAG	2-705							P. abyssi	1
CGAG	2-1110							P. abyssi	1
CGAG	2-1254	E. coli						P. abyssi	2
CGAG	2-1498	E. coli							1
CGAG	2-1604								0
CGAG	2-2855	E. coli	D. melanogaster	H. sapiens	P. solitarium	A. thaliana	S. cerevisiae	P. abyssi	7
AGUU	1-1099							P. abyssi	1
AGUU	1-1284							P. abyssi	1
AGUU	2-2433	E. coli	D. melanogaster	H. sapiens	P. solitarium	A. thaliana	S. cerevisiae	P. abyssi	7
AGUU	2-2798	E. coli							1
AGUU	5-53							P. abyssi	1
CACU	1-1129							P. abyssi	1
CACU	2-2179			H. sapiens	P. solitarium	A. thaliana	S. cerevisiae		4
CUCU	1-1131							P. abyssi	1
CUCU	2-2878							P. abyssi	1
UCUA	1-1132								0
UCUA	2-1629								0
UCUA	2-2807								0
UCUA	2-2951	E. coli	D. melanogaster	H. sapiens	P. solitarium	A. thaliana	S. cerevisiae	P. abyssi	7
GACU	1-1140	E. coli			P. solitarium	A. thaliana	S. cerevisiae	P. abyssi	5
GACU	2-1962		D. melanogaster	H. sapiens	P. solitarium	A. thaliana	S. cerevisiae	P. abyssi	6
GACU	2-2538	E. coli						P. abyssi	2
CGGA	1-1158							P. abyssi	1
CGGA	2-212			H. sapiens	P. solitarium	A. thaliana	S. cerevisiae		4
CGGA	2-1307								0
CGGA	5-49							P. abyssi	1
CCCU	1-1201								0
CCCU	2-1144								0
UACA	1-1209	E. coli						P. abyssi	2
UACA	1-1220	E. coli	D. melanogaster	H. sapiens	P. solitarium	A. thaliana	S. cerevisiae	P. abyssi	7
G---CGA	1-1243	E. coli							1
G---CGA	2-704							P. abyssi	1
AAUC	1-1264				P. solitarium	A. thaliana	S. cerevisiae	P. abyssi	4
AAUC	1-1324	E. coli						P. abyssi	2
AAUC	2-451								0
AAUC	2-924	E. coli	D. melanogaster	H. sapiens	P. solitarium	A. thaliana	S. cerevisiae	P. abyssi	7
AAUC	2-2503				P. solitarium	A. thaliana	S. cerevisiae	P. abyssi	4
GGUC	1-1278								0
GGUC	2-1141	E. coli							1
GUCU	1-1279								0
GUCU	2-773	E. coli							1
GUCU	2-1628								0
CUCA	1-1281							P. abyssi	1
CUCA	2-1245	E. coli	D. melanogaster	H. sapiens	P. solitarium	A. thaliana	S. cerevisiae	P. abyssi	7
CUCA	2-2488		D. melanogaster	H. sapiens	P. solitarium	A. thaliana	S. cerevisiae	P. abyssi	6
GUUC	1-1285							P. abyssi	1
GUUC	2-945	E. coli	D. melanogaster	H. sapiens		A. thaliana	S. cerevisiae	P. abyssi	6
GUUC	2-2749	E. coli	D. melanogaster	H. sapiens	P. solitarium	A. thaliana	S. cerevisiae	P. abyssi	7
GUUC	2-2779								0
GUUC	2-2799	E. coli							1
GUUC	2-3065								0
UUCG	1-1286							P. abyssi	1
UUCG	2-1881	E. coli	D. melanogaster	H. sapiens	P. solitarium	A. thaliana	S. cerevisiae	P. abyssi	7
UUCG	2-2750	E. coli							1
UUCG	2-2800	E. coli							1
UCGG	1-1287							P. abyssi	1
UCGG	2-1382								0
UCGG	2-1485		D. melanogaster	H. sapiens				P. abyssi	3
UCGG	2-1858		D. melanogaster	H. sapiens	P. solitarium	A. thaliana	S. cerevisiae	P. abyssi	6
UCGG	2-1882	E. coli	D. melanogaster	H. sapiens	P. solitarium	A. thaliana	S. cerevisiae	P. abyssi	7
UCGG	2-2702	E. coli	D. melanogaster	H. sapiens	P. solitarium	A. thaliana	S. cerevisiae	P. abyssi	7
UCGG	2-2801	E. coli						P. abyssi	2
GCUG	1-1298							P. abyssi	1
GCUG	1-1512								0
GCUG	2-65							P. abyssi	1
GCUG	2-941	E. coli	D. melanogaster	H. sapiens	P. solitarium	A. thaliana	S. cerevisiae	P. abyssi	7
GCUG	2-2015								0
GCUG	2-2746	E. coli							1
GCUG	2-2774	E. coli	D. melanogaster	H. sapiens	P. solitarium	A. thaliana	S. cerevisiae	P. abyssi	7
GCUG	2-2941	E. coli					S. cerevisiae		2
UCGC	1-1306							P. abyssi	1
UCGC	2-2656								0
UCGC	2-2751	E. coli							1
CCUU	1-1374	E. coli						P. abyssi	2
CCUU	2-1224							P. abyssi	1
CCUU	2-2132	E. coli						P. abyssi	2
CUUG	1-1375	E. coli						P. abyssi	2
CUUG	2-2133	E. coli						P. abyssi	2
CACA	1-1381	E. coli	D. melanogaster	H. sapiens	P. solitarium	A. thaliana	S. cerevisiae	P. abyssi	7
CACA	2-1800	E. coli						P. abyssi	2
CACA	2-2671								0
ACCG	1-1384	E. coli	D. melanogaster	H. sapiens	P. solitarium	A. thaliana	S. cerevisiae	P. abyssi	7
ACCG	2-274								0
ACCG	2-493	E. coli	D. melanogaster	H. sapiens	P. solitarium	A. thaliana	S. cerevisiae	P. abyssi	7
ACCG	2-510	E. coli	D. melanogaster	H. sapiens	P. solitarium	A. thaliana		P. abyssi	6
ACCG	2-812							P. abyssi	1
ACCG	2-1297	E. coli							1
ACCG	2-1788							P. abyssi	1
ACCG	2-1795	E. coli			P. solitarium	A. thaliana	S. cerevisiae	P. abyssi	5
UAGC	1-1492							P. abyssi	1
UAGC	2-245	E. coli	D. melanogaster						2
UAGC	2-939	E. coli	D. melanogaster	H. sapiens	P. solitarium	A. thaliana	S. cerevisiae	P. abyssi	7
UAGC	2-970		D. melanogaster	H. sapiens	P. solitarium	A. thaliana	S. cerevisiae		5
UAGC	2-1407		D. melanogaster	H. sapiens	P. solitarium	A. thaliana	S. cerevisiae	P. abyssi	6
UAGC	2-1867								0
UAGC	2-2122	E. coli	D. melanogaster	H. sapiens	P. solitarium	A. thaliana	S. cerevisiae	P. abyssi	7
UAGC	2-2304								0
UAGC	2-2917	E. coli							1
UAGC	5-14	E. coli						P. abyssi	2
AGCC	1-1493							P. abyssi	1
AGCC	2-44								0
AGCC	2-74							P. abyssi	1
AGCC	2-341							P. abyssi	1
AGCC	2-729	E. coli						P. abyssi	2
AGCC	2-841			H. sapiens		A. thaliana	S. cerevisiae		3
AGCC	2-971								0
AGCC	2-1218	E. coli						P. abyssi	2
AGCC	2-2326							P. abyssi	1
AGCC	2-2574								0
AGCC	2-2962								0
AGCC	2-3069								0
AGCC	5-58							P. abyssi	1
UCAC	1-1518	E. coli							1
UCAC	2-1246	E. coli	D. melanogaster	H. sapiens	P. solitarium	A. thaliana	S. cerevisiae	P. abyssi	7
CCUC	1-1521	E. coli							1
CCUC	2-973	E. coli						P. abyssi	2
CCUC	2-2694	E. coli						P. abyssi	2
CCUC	2-2877							P. abyssi	1
GGCA	2-60							P. abyssi	1
GGCA	2-1459							P. abyssi	1
GGCA	2-1860	E. coli	D. melanogaster	H. sapiens	P. solitarium	A. thaliana	S. cerevisiae	P. abyssi	7
GGCA	2-2523	E. coli	D. melanogaster	H. sapiens				P. abyssi	4
ACAU	2-199	E. coli						P. abyssi	2
ACAU	2-2672								0
CAUC	2-200	E. coli						P. abyssi	2
CAUC	2-1221	E. coli						P. abyssi	2
CAUC	2-2673								0
CAUC	2-2713	E. coli						P. abyssi	2
CAUC	2-2949	E. coli						P. abyssi	2
AUCU	2-201	E. coli						P. abyssi	2
AUCU	2-452								0
AUCU	2-2950	E. coli						P. abyssi	2
AAAA	2-218	E. coli	D. melanogaster	H. sapiens	P. solitarium	A. thaliana	S. cerevisiae	P. abyssi	7
AAAA	2-228							P. abyssi	1
AAAA	2-527	E. coli	D. melanogaster	H. sapiens		A. thaliana	S. cerevisiae	P. abyssi	6
AAAA	2-1271		D. melanogaster	H. sapiens	P. solitarium	A. thaliana	S. cerevisiae	P. abyssi	6
AAAA	2-1752	E. coli	D. melanogaster	H. sapiens	P. solitarium	A. thaliana	S. cerevisiae	P. abyssi	7
AAAA	2-1973	E. coli						P. abyssi	2
AAAA	2-1974	E. coli	D. melanogaster	H. sapiens	P. solitarium	A. thaliana	S. cerevisiae	P. abyssi	7
AAAA	2-2459				P. solitarium	A. thaliana		P. abyssi	3
AAAA	2-2628	E. coli	D. melanogaster	H. sapiens	P. solitarium	A. thaliana	S. cerevisiae	P. abyssi	7
AAGA	2-220	E. coli	D. melanogaster	H. sapiens	P. solitarium	A. thaliana	S. cerevisiae	P. abyssi	7
AAGA	2-1230	E. coli						P. abyssi	2
AAGA	2-2250	E. coli	D. melanogaster	H. sapiens	P. solitarium	A. thaliana	S. cerevisiae	P. abyssi	7
AAGA	2-2664	E. coli							1
AGAA	2-221	E. coli	D. melanogaster	H. sapiens	P. solitarium	A. thaliana	S. cerevisiae	P. abyssi	7
AGAA	2-1212	E. coli						P. abyssi	2
AGAA	2-1391								0
AGAA	2-1887	E. coli						P. abyssi	2
AGAA	2-2727			H. sapiens		A. thaliana	S. cerevisiae		3
AGAA	2-2783	E. coli							1
CAAA	2-227							P. abyssi	1
CAAA	2-885		D. melanogaster	H. sapiens	P. solitarium	A. thaliana	S. cerevisiae		5
CAAA	2-1045	E. coli	D. melanogaster	H. sapiens	P. solitarium	A. thaliana	S. cerevisiae	P. abyssi	7
CAAA	2-1862	E. coli	D. melanogaster		P. solitarium	A. thaliana	S. cerevisiae	P. abyssi	6
CAAA	2-1972								0
CAAA	2-2478								0
GGAC	2-316								0
GGAC	2-2194								0
GGAC	2-2415	E. coli	D. melanogaster	H. sapiens		A. thaliana		P. abyssi	5
UUCC	2-415								0
UUCC	2-469								0
UUCC	2-1453	E. coli		H. sapiens	P. solitarium	A. thaliana	S. cerevisiae	P. abyssi	6
UUCC	2-1540	E. coli	D. melanogaster		P. solitarium	A. thaliana	S. cerevisiae	P. abyssi	6
UUCC	5-40								0
UCUG	2-453								0
UCUG	2-774								0
UCUG	2-2879							P. abyssi	1
CUUC	2-468								0
CUUC	2-1880	E. coli	D. melanogaster	H. sapiens	P. solitarium	A. thaliana	S. cerevisiae	P. abyssi	7
UCCA	2-470	E. coli				A. thaliana			2
UCCA	2-2669								0
GACC	2-492	E. coli	D. melanogaster	H. sapiens	P. solitarium	A. thaliana	S. cerevisiae	P. abyssi	7
GACC	2-804	E. coli	D. melanogaster	H. sapiens	P. solitarium	A. thaliana	S. cerevisiae	P. abyssi	7
GACC	2-2252	E. coli	D. melanogaster	H. sapiens	P. solitarium	A. thaliana	S. cerevisiae	P. abyssi	7
ACUA	2-504							P. abyssi	1
ACUA	2-2104	E. coli	D. melanogaster	H. sapiens	P. solitarium	A. thaliana	S. cerevisiae	P. abyssi	7
ACUA	2-3080	E. coli							1
CUGU	2-699	E. coli							1
CUGU	2-1543	E. coli							1
CUGU	2-1964	E. coli	D. melanogaster	H. sapiens	P. solitarium	A. thaliana	S. cerevisiae	P. abyssi	7
CUGU	2-2181	E. coli	D. melanogaster	H. sapiens	P. solitarium	A. thaliana	S. cerevisiae	P. abyssi	7
CUGU	2-2747	E. coli							1
AUCG	2-925		D. melanogaster	H. sapiens	P. solitarium	A. thaliana	S. cerevisiae	P. abyssi	6
AUCG	2-2674	E. coli						P. abyssi	2
CAGA	2-1126	E. coli						P. abyssi	2
CAGA	2-2782								0
ACAG	2-1193	E. coli	D. melanogaster	H. sapiens	P. solitarium	A. thaliana	S. cerevisiae	P. abyssi	7
ACAG	2-1241							P. abyssi	1
ACAG	2-1529	E. coli							1
ACAG	2-1801	E. coli						P. abyssi	2
ACAG	2-2417	E. coli		H. sapiens				P. abyssi	3
ACAG	2-2647	E. coli						P. abyssi	2
ACAG	2-2796	E. coli	D. melanogaster	H. sapiens	P. solitarium	A. thaliana	S. cerevisiae	P. abyssi	7
GCUU	2-1208	E. coli						P. abyssi	2
GCUU	2-2263		D. melanogaster	H. sapiens	P. solitarium	A. thaliana	S. cerevisiae	P. abyssi	6
GCUU	2-3095	E. coli							1
CCAU	2-1220	E. coli						P. abyssi	2
CCAU	2-2755		D. melanogaster					P. abyssi	2
CCAU	5-37	E. coli							1
AUUC	2-1539	E. coli	D. melanogaster		P. solitarium	A. thaliana	S. cerevisiae	P. abyssi	6
AUUC	5-39								0
UGUA	2-1544	E. coli							1
UGUA	2-2302	E. coli	D. melanogaster	H. sapiens	P. solitarium	A. thaliana	S. cerevisiae		6
UGUA	2-2884			H. sapiens					1
UGUA	2-3040	E. coli	D. melanogaster		P. solitarium	A. thaliana	S. cerevisiae	P. abyssi	6
UGAC	2-1586							P. abyssi	1
UGAC	2-2017	E. coli							1
UGAC	2-2537	E. coli						P. abyssi	2
CGAC	2-1797	E. coli						P. abyssi	2
CGAC	2-1961		D. melanogaster	H. sapiens	P. solitarium	A. thaliana		P. abyssi	5
CGAC	2-2676	E. coli	D. melanogaster	H. sapiens	P. solitarium	A. thaliana	S. cerevisiae	P. abyssi	7
UGUC	2-2182	E. coli	D. melanogaster	H. sapiens	P. solitarium	A. thaliana	S. cerevisiae	P. abyssi	7
UGUC	2-2700	E. coli	D. melanogaster	H. sapiens	P. solitarium	A. thaliana	S. cerevisiae	P. abyssi	7
UGUC	2-2893	E. coli						P. abyssi	2
AUGU	2-2299	E. coli							1
AUGU	2-2699	E. coli	D. melanogaster	H. sapiens	P. solitarium	A. thaliana	S. cerevisiae		6
CAUU	2-2756							P. abyssi	1
CAUU	5-38							P. abyssi	1
UUCA	2-2780								0
UUCA	2-3066								0

## Sheet: 5
Short fragments	N-Sf	Species							N-sp
UUGAU	1-13	E. coli						P. abyssi	2
UUGAU	2-3025	E. coli						P. abyssi	2
AUCCU	1-16							P. abyssi	1
AUCCU	2-1222							P. abyssi	1
AUCCU	2-2714	E. coli			P. solitarium			P. abyssi	3
UCCUG	1-17							P. abyssi	1
UCCUG	2-1541	E. coli			P. solitarium				2
UCCUG	2-2715	E. coli						P. abyssi	2
CUAAG	1-49							P. abyssi	1
CUAAG	2-1157							P. abyssi	1
CUAAG	2-1492	E. coli	D. melanogaster			A. thaliana	S. cerevisiae		4
CUAAG	2-1630							P. abyssi	1
CUAAG	2-1824							P. abyssi	1
CUAAG	2-2952	E. coli	D. melanogaster	H. sapiens		A. thaliana	S. cerevisiae	P. abyssi	6
UGCAA	1-57	E. coli							1
UGCAA	1-1300	E. coli		H. sapiens		A. thaliana		P. abyssi	4
UGCAA	2-883		D. melanogaster	H. sapiens	P. solitarium	A. thaliana	S. cerevisiae		5
UGCAA	2-2517	E. coli						P. abyssi	2
GCAAG	1-58	E. coli							1
GCAAG	1-870	E. coli			P. solitarium	A. thaliana	S. cerevisiae	P. abyssi	5
GCAAG	2-61							P. abyssi	1
AAGUC	1-60	E. coli							1
AAGUC	1-1068	E. coli							1
AAGUC	1-1478	E. coli	D. melanogaster	H. sapiens		A. thaliana	S. cerevisiae	P. abyssi	6
AGUCG	1-61	E. coli							1
AGUCG	1-1479	E. coli	D. melanogaster	H. sapiens		A. thaliana	S. cerevisiae	P. abyssi	6
AGUCG	2-1483	E. coli	D. melanogaster	H. sapiens	P. solitarium	A. thaliana	S. cerevisiae	P. abyssi	7
GUCGA	1-62	E. coli							1
GUCGA	2-1252	E. coli						P. abyssi	2
GGCGA	1-88								0
GGCGA	1-692	E. coli						P. abyssi	2
GGCGA	2-249	E. coli	D. melanogaster	H. sapiens	P. solitarium	A. thaliana	S. cerevisiae	P. abyssi	7
GGCGA	2-389								0
GGCGA	2-1496	E. coli							1
GGCGA	2-2568								0
GCGAA	1-89								0
GCGAA	1-693	E. coli	D. melanogaster	H. sapiens	P. solitarium	A. thaliana	S. cerevisiae	P. abyssi	7
GCGAA	1-746							P. abyssi	1
GCGAA	2-254	E. coli	D. melanogaster			A. thaliana			3
GCGAA	2-390								0
GCGAA	2-736								0
GCGAA	2-2569	E. coli							1
CGAAC	1-90								0
CGAAC	1-747							P. abyssi	1
CGAAC	5-43	E. coli						P. abyssi	2
GAACG	1-91								0
GAACG	2-2784	E. coli							1
AACGG	1-92								0
AACGG	2-2091	E. coli	D. melanogaster	H. sapiens	P. solitarium	A. thaliana	S. cerevisiae	P. abyssi	7
AGUAA	1-100	E. coli						P. abyssi	2
AGUAA	1-1331	E. coli	D. melanogaster	H. sapiens	P. solitarium	A. thaliana	S. cerevisiae		6
GUAAC	1-101							P. abyssi	1
GUAAC	1-1075							P. abyssi	1
GUAAC	1-1483	E. coli	D. melanogaster	H. sapiens		A. thaliana	S. cerevisiae	P. abyssi	6
GUAAC	2-1238		D. melanogaster	H. sapiens	P. solitarium	A. thaliana	S. cerevisiae	P. abyssi	6
GUAAC	2-1876	E. coli	D. melanogaster	H. sapiens		A. thaliana	S. cerevisiae	P. abyssi	6
GUAAC	2-2101	E. coli	D. melanogaster	H. sapiens	P. solitarium	A. thaliana	S. cerevisiae	P. abyssi	7
GUAAC	2-2166							P. abyssi	1
UAACA	1-102							P. abyssi	1
UAACA	1-1484	E. coli	D. melanogaster	H. sapiens		A. thaliana	S. cerevisiae	P. abyssi	6
UAACA	2-1239		D. melanogaster	H. sapiens	P. solitarium	A. thaliana	S. cerevisiae	P. abyssi	6
UAACA	2-2645	E. coli						P. abyssi	2
CGUGG	1-107								0
CGUGG	2-57							P. abyssi	1
CGUGG	2-2257								0
CGUGG	5-98								0
UAACC	1-113							P. abyssi	1
UAACC	1-135							P. abyssi	1
UAACC	2-2388							P. abyssi	1
AACCU	1-114							P. abyssi	1
AACCU	1-950	E. coli		H. sapiens				P. abyssi	3
CCUAC	1-116							P. abyssi	1
CCUAC	1-332	E. coli						P. abyssi	2
CUACC	1-117							P. abyssi	1
CUACC	2-1295								0
UACCC	1-118							P. abyssi	1
UACCC	1-761	E. coli						P. abyssi	2
UACCC	2-208	E. coli						P. abyssi	2
UACCC	2-2634							P. abyssi	1
CGGGG	1-129								0
CGGGG	1-896	E. coli						P. abyssi	2
CGGGG	2-187							P. abyssi	1
CGGGG	2-1280	E. coli						P. abyssi	2
CGGGG	2-2639	E. coli							1
GGGGA	1-130	E. coli						P. abyssi	2
GGGGA	1-741	E. coli			P. solitarium		S. cerevisiae	P. abyssi	4
GGGGA	1-857	E. coli		H. sapiens	P. solitarium	A. thaliana	S. cerevisiae	P. abyssi	6
GGGGA	2-80								0
GGGGA	2-188	E. coli						P. abyssi	2
GGGGA	2-2413			H. sapiens				P. abyssi	2
GGGGA	2-2640	E. coli						P. abyssi	2
GGGGA	2-2836							P. abyssi	1
GGGGA	5-21								0
GGGAU	1-131	E. coli						P. abyssi	2
GGGAU	1-605							P. abyssi	1
GGGAU	2-107							P. abyssi	1
GGGAU	2-2641	E. coli	D. melanogaster	H. sapiens	P. solitarium	A. thaliana	S. cerevisiae	P. abyssi	7
GGAUA	1-132	E. coli						P. abyssi	2
GGAUA	1-606							P. abyssi	1
GGAUA	2-2642	E. coli	D. melanogaster	H. sapiens	P. solitarium	A. thaliana	S. cerevisiae	P. abyssi	7
GGAUA	2-2933								0
GAUAA	1-133	E. coli						P. abyssi	2
GAUAA	1-1150	E. coli						P. abyssi	2
GAUAA	2-70	E. coli						P. abyssi	2
GAUAA	2-2643	E. coli	D. melanogaster	H. sapiens	P. solitarium	A. thaliana	S. cerevisiae	P. abyssi	7
GAUAA	2-2934	E. coli						P. abyssi	2
AUAAC	1-134	E. coli						P. abyssi	2
AUAAC	1-1151								0
AUAAC	2-2644	E. coli	D. melanogaster	H. sapiens	P. solitarium	A. thaliana	S. cerevisiae	P. abyssi	7
AACCC	1-136							P. abyssi	1
AACCC	2-183								0
AACCC	2-1841							P. abyssi	1
AACCC	2-2389							P. abyssi	1
ACCCC	1-137							P. abyssi	1
ACCCC	2-533	E. coli						P. abyssi	2
ACCCC	2-2253	E. coli						P. abyssi	2
ACCCC	2-2635								0
CCCCG	1-138							P. abyssi	1
CCCCG	2-534	E. coli						P. abyssi	2
CCCCG	2-950	E. coli							1
CCCCG	2-2254	E. coli							1
CCCCG	2-2636								0
GGCUA	1-152							P. abyssi	1
GGCUA	1-1206	E. coli						P. abyssi	2
GCUAA	1-153	E. coli						P. abyssi	2
GCUAA	1-1261								0
GCUAA	2-1156					A. thaliana		P. abyssi	2
AA-UAC	1-156	E. coli							1
AA-UAC	1-1360	E. coli						P. abyssi	2
GAUAG	1-163								0
GAUAG	2-377							P. abyssi	1
GAUAG	2-496	E. coli	D. melanogaster	H. sapiens	P. solitarium	A. thaliana	S. cerevisiae	P. abyssi	7
GAUAG	2-937	E. coli						P. abyssi	2
GAUAG	2-3027	E. coli							1
GAAAG	1-197							P. abyssi	1
GAAAG	1-733	E. coli	D. melanogaster	H. sapiens	P. solitarium	A. thaliana	S. cerevisiae		6
GAAAG	2-222							P. abyssi	1
GAAAG	2-256							P. abyssi	1
GAAAG	2-356	E. coli				A. thaliana			2
GAAAG	2-519	E. coli	D. melanogaster	H. sapiens	P. solitarium		S. cerevisiae	P. abyssi	6
GAAAG	2-738								0
GAAAG	2-1997	E. coli						P. abyssi	2
GAAAG	2-2571	E. coli		H. sapiens	P. solitarium	A. thaliana	S. cerevisiae	P. abyssi	6
GAAAG	2-2944	E. coli							1
AUGGG	1-219							P. abyssi	1
AUGGG	1-1236							P. abyssi	1
AUGGG	2-118	E. coli						P. abyssi	2
CUGCG	1-225								0
CUGCG	1-1507	E. coli	D. melanogaster	H. sapiens		A. thaliana	S. cerevisiae		5
CUGCG	2-66	E. coli						P. abyssi	2
GUUGG	1-242							P. abyssi	1
GUUGG	1-800								0
GUUGG	2-1204	E. coli							1
UUGGU	1-243							P. abyssi	1
UUGGU	1-557								0
UGGUG	1-244							P. abyssi	1
UGGUG	2-22								0
UGGUG	2-2343								0
UGGUG	2-2881	E. coli		H. sapiens					2
GGUGG	1-245	E. coli						P. abyssi	2
GGUGG	1-914	E. coli						P. abyssi	2
GGUGG	2-23	E. coli						P. abyssi	2
GGUGG	2-857			H. sapiens	P. solitarium	A. thaliana	S. cerevisiae		4
GGUGG	2-2311	E. coli							1
GGUGG	2-2344							P. abyssi	1
GGUGG	2-2426	E. coli		H. sapiens	P. solitarium	A. thaliana	S. cerevisiae	P. abyssi	6
GUGGG	1-246	E. coli						P. abyssi	2
GUGGG	2-2312	E. coli	D. melanogaster	H. sapiens		A. thaliana	S. cerevisiae		5
GUGGG	2-2427	E. coli		H. sapiens	P. solitarium	A. thaliana	S. cerevisiae	P. abyssi	6
GUGGG	5-99								0
UGGGG	1-247	E. coli						P. abyssi	2
UGGGG	1-802								0
UGGGG	1-856	E. coli						P. abyssi	2
UGGGG	2-2441	E. coli	D. melanogaster	H. sapiens	P. solitarium	A. thaliana	S. cerevisiae	P. abyssi	7
GGGGU	1-248	E. coli						P. abyssi	2
GGGGU	1-656							P. abyssi	1
GGGGU	2-911	E. coli						P. abyssi	2
GGGGU	2-993	E. coli						P. abyssi	2
GGGGU	2-1891							P. abyssi	1
GGGUA	1-249	E. coli			P. solitarium			P. abyssi	3
GGGUA	2-994	E. coli			P. solitarium	A. thaliana		P. abyssi	4
GGGUA	2-2914								0
GGUAA	1-250	E. coli						P. abyssi	2
GGUAA	1-496	E. coli	D. melanogaster	H. sapiens	P. solitarium	A. thaliana	S. cerevisiae	P. abyssi	7
GGUAA	1-559								0
GGUAA	1-1074							P. abyssi	1
GGUAA	2-2087	E. coli		H. sapiens	P. solitarium	A. thaliana	S. cerevisiae	P. abyssi	6
GGCCC	1-256							P. abyssi	1
GGCCC	1-1191	E. coli							1
GGCCC	2-863							P. abyssi	1
GCCCA	1-257							P. abyssi	1
GCCCA	2-2025		D. melanogaster	H. sapiens	P. solitarium	A. thaliana	S. cerevisiae	P. abyssi	6
GCCCA	2-2475								0
GCCCA	2-2753								0
CCACC	1-259							P. abyssi	1
CCACC	2-2365	E. coli							1
CACCA	1-260							P. abyssi	1
CACCA	1-685								0
CCAAG	1-262							P. abyssi	1
CCAAG	2-2735	E. coli	D. melanogaster	H. sapiens		A. thaliana		P. abyssi	5
UGAGA	1-287	E. coli						P. abyssi	2
UGAGA	1-314	E. coli	D. melanogaster	H. sapiens	P. solitarium	A. thaliana	S. cerevisiae	P. abyssi	7
UGAGA	2-1389								0
UGAGA	2-1423		D. melanogaster			A. thaliana	S. cerevisiae	P. abyssi	4
UGAGA	2-2792	E. coli	D. melanogaster	H. sapiens	P. solitarium	A. thaliana	S. cerevisiae	P. abyssi	7
GAGAG	1-288	E. coli						P. abyssi	2
GAGAG	1-630							P. abyssi	1
GAGAG	2-1111							P. abyssi	1
GAGAG	2-2856	E. coli	D. melanogaster	H. sapiens	P. solitarium	A. thaliana	S. cerevisiae	P. abyssi	7
ACUGA	1-312	E. coli						P. abyssi	2
ACUGA	2-1003							P. abyssi	1
GAGAC	1-315	E. coli						P. abyssi	2
GAGAC	2-2793	E. coli	D. melanogaster	H. sapiens	P. solitarium	A. thaliana	S. cerevisiae	P. abyssi	7
AGACA	1-316	E. coli						P. abyssi	2
AGACA	2-1191	E. coli		H. sapiens		A. thaliana	S. cerevisiae	P. abyssi	5
AGACA	2-2794	E. coli	D. melanogaster	H. sapiens	P. solitarium	A. thaliana	S. cerevisiae	P. abyssi	7
UACGG	1-334	E. coli						P. abyssi	2
UACGG	1-863	E. coli						P. abyssi	2
GCAGC	1-342	E. coli	D. melanogaster	H. sapiens	P. solitarium	A. thaliana	S. cerevisiae	P. abyssi	7
GCAGC	2-1216	E. coli						P. abyssi	2
AGCAG	1-344	E. coli	D. melanogaster	H. sapiens	P. solitarium	A. thaliana	S. cerevisiae	P. abyssi	7
AGCAG	2-1215	E. coli						P. abyssi	2
CGCAA	1-361							P. abyssi	1
CGCAA	1-869	E. coli			P. solitarium	A. thaliana	S. cerevisiae	P. abyssi	5
CAAUG	1-363	E. coli						P. abyssi	2
CAAUG	1-1222	E. coli	D. melanogaster					P. abyssi	3
CAAUG	1-1234							P. abyssi	1
UUUUG	1-428								0
UUUUG	2-670	E. coli							1
AUAAG	1-462							P. abyssi	1
AUAAG	2-71	E. coli						P. abyssi	2
AUAAG	2-2935	E. coli						P. abyssi	2
GUGCC	1-482	E. coli	D. melanogaster	H. sapiens	P. solitarium	A. thaliana	S. cerevisiae		6
GUGCC	1-825							P. abyssi	1
GUGCC	2-1894							P. abyssi	1
UGCCA	1-483	E. coli	D. melanogaster	H. sapiens	P. solitarium	A. thaliana	S. cerevisiae		6
UGCCA	1-1102	E. coli						P. abyssi	2
UGCCA	2-920								0
GCCAG	1-484	E. coli	D. melanogaster	H. sapiens	P. solitarium	A. thaliana	S. cerevisiae		6
GCCAG	1-1103	E. coli						P. abyssi	2
CCAGC	1-485	E. coli	D. melanogaster	H. sapiens	P. solitarium	A. thaliana	S. cerevisiae		6
CCAGC	5-64							P. abyssi	1
CGCGG	1-493	E. coli	D. melanogaster	H. sapiens	P. solitarium	A. thaliana	S. cerevisiae	P. abyssi	7
CGCGG	2-2682								0
GCGGU	1-494	E. coli	D. melanogaster	H. sapiens	P. solitarium	A. thaliana	S. cerevisiae	P. abyssi	7
GCGGU	2-2683								0
CGGUA	1-495	E. coli	D. melanogaster	H. sapiens	P. solitarium	A. thaliana	S. cerevisiae	P. abyssi	7
CGGUA	2-2086	E. coli						P. abyssi	2
GUAAU	1-497	E. coli	D. melanogaster	H. sapiens	P. solitarium	A. thaliana	S. cerevisiae	P. abyssi	7
GUAAU	1-1332	E. coli							1
UAAUA	1-498	E. coli						P. abyssi	2
UAAUA	2-1535	E. coli			P. solitarium			P. abyssi	3
UAAUA	2-3082								0
AAUAC	1-499	E. coli						P. abyssi	2
AAUAC	2-480	E. coli		H. sapiens	P. solitarium	A. thaliana		P. abyssi	5
UGGGC	1-532	E. coli						P. abyssi	2
UGGGC	1-1204		D. melanogaster		P. solitarium	A. thaliana	S. cerevisiae		4
UAAAG	1-538	E. coli						P. abyssi	2
UAAAG	2-1228	E. coli						P. abyssi	2
UAAAG	2-2759	E. coli						P. abyssi	2
AAAGC	1-539	E. coli						P. abyssi	2
AAAGC	1-734	E. coli							1
AAAGC	2-223							P. abyssi	1
AAAGC	2-229							P. abyssi	1
AAAGC	2-739								0
AAAGC	2-2572	E. coli	D. melanogaster	H. sapiens	P. solitarium	A. thaliana			5
AAAGC	2-2945	E. coli							1
AAGCG	1-540	E. coli						P. abyssi	2
AAGCG	2-230							P. abyssi	1
AAGCG	2-740								0
CCGUA	1-546							P. abyssi	1
CCGUA	1-1495	E. coli	D. melanogaster	H. sapiens	P. solitarium	A. thaliana	S. cerevisiae	P. abyssi	7
CCGUA	2-384	E. coli						P. abyssi	2
CCGUA	2-731							P. abyssi	1
CCGUA	2-1784		D. melanogaster	H. sapiens				P. abyssi	3
CCGUA	2-1874	E. coli	D. melanogaster	H. sapiens		A. thaliana	S. cerevisiae	P. abyssi	6
CCGUA	2-2509							P. abyssi	1
CGUAG	1-547		D. melanogaster	H. sapiens	P. solitarium	A. thaliana	S. cerevisiae	P. abyssi	6
CGUAG	1-1496	E. coli	D. melanogaster	H. sapiens	P. solitarium	A. thaliana	S. cerevisiae	P. abyssi	7
CGUAG	2-385							P. abyssi	1
CGUAG	2-2510							P. abyssi	1
CGGUU	1-553	E. coli							1
CGGUU	2-2684								0
GGUUU	1-554	E. coli							1
GGUUU	1-926	E. coli						P. abyssi	2
GGUUU	2-2685								0
GUUUG	1-555	E. coli							1
GUUUG	2-2434	E. coli	D. melanogaster	H. sapiens	P. solitarium	A. thaliana	S. cerevisiae	P. abyssi	7
GUUUG	2-2686	E. coli							1
UGGUA	1-558								0
UGGUA	2-1325								0
GUGAA	1-571	E. coli							1
GUGAA	1-659	E. coli	D. melanogaster	H. sapiens	P. solitarium	A. thaliana	S. cerevisiae	P. abyssi	7
GUGAA	2-837						S. cerevisiae	P. abyssi	2
GUGAA	2-914	E. coli						P. abyssi	2
GUGAA	2-2201	E. coli							1
GUGAA	2-2218	E. coli							1
UGAAA	1-572	E. coli							1
UGAAA	1-660	E. coli	D. melanogaster	H. sapiens	P. solitarium	A. thaliana	S. cerevisiae	P. abyssi	7
UGAAA	2-195	E. coli						P. abyssi	2
UGAAA	2-525		D. melanogaster	H. sapiens		A. thaliana	S. cerevisiae	P. abyssi	5
UGAAA	2-561	E. coli	D. melanogaster	H. sapiens	P. solitarium	A. thaliana	S. cerevisiae	P. abyssi	7
UGAAA	2-915	E. coli						P. abyssi	2
UGAAA	2-2358	E. coli	D. melanogaster	H. sapiens	P. solitarium	A. thaliana	S. cerevisiae		6
UGAAA	2-2943	E. coli							1
GCGGC	1-581								0
GCGGC	1-1509								0
GCGGC	2-247	E. coli	D. melanogaster						2
CGGCU	1-582							P. abyssi	1
CGGCU	1-1510							P. abyssi	1
CGGCU	2-2703	E. coli	D. melanogaster	H. sapiens	P. solitarium	A. thaliana	S. cerevisiae	P. abyssi	7
GAUAC	1-607	E. coli						P. abyssi	2
GAUAC	1-759	E. coli	D. melanogaster	H. sapiens	P. solitarium	A. thaliana	S. cerevisiae	P. abyssi	7
AUACU	1-608	E. coli						P. abyssi	2
AUACU	2-481	E. coli			P. solitarium				2
UACUG	1-609	E. coli						P. abyssi	2
UACUG	2-2267							P. abyssi	1
AGAGG	1-631	E. coli						P. abyssi	2
AGAGG	2-370				P. solitarium	A. thaliana	S. cerevisiae	P. abyssi	4
AGAGG	2-1112	E. coli						P. abyssi	2
AGAGG	2-2857	E. coli	D. melanogaster	H. sapiens	P. solitarium	A. thaliana	S. cerevisiae	P. abyssi	7
ACUCC	1-644								0
ACUCC	2-1048							P. abyssi	1
CCCGG	1-647							P. abyssi	1
CCCGG	2-185								0
CCCGG	2-210								0
CCCGG	2-931								0
CCCGG	2-2637								0
GUAGG	1-653							P. abyssi	1
GUAGG	2-386							P. abyssi	1
GUAGG	2-1327	E. coli	D. melanogaster	H. sapiens	P. solitarium	A. thaliana	S. cerevisiae	P. abyssi	7
UAGGG	1-654							P. abyssi	1
UAGGG	1-1134								0
UAGGG	2-909		D. melanogaster	H. sapiens		A. thaliana	S. cerevisiae	P. abyssi	5
UAGGG	2-1328	E. coli							1
AGGGG	1-655							P. abyssi	1
AGGGG	2-542	E. coli						P. abyssi	2
AGGGG	2-910		D. melanogaster	H. sapiens		A. thaliana	S. cerevisiae	P. abyssi	5
AGGGG	2-1329	E. coli							1
AGGGG	2-1890							P. abyssi	1
AGGGG	2-2835	E. coli						P. abyssi	2
GGGUG	1-657							P. abyssi	1
GGGUG	2-373	E. coli			P. solitarium	A. thaliana	S. cerevisiae	P. abyssi	5
GGGUG	2-835				P. solitarium		S. cerevisiae	P. abyssi	3
GGGUG	2-856								0
GGGUG	2-912	E. coli						P. abyssi	2
GGGUG	2-1420	E. coli						P. abyssi	2
GGGUG	2-1892							P. abyssi	1
GGUGA	1-658	E. coli	D. melanogaster	H. sapiens	P. solitarium	A. thaliana	S. cerevisiae	P. abyssi	7
GGUGA	2-374	E. coli			P. solitarium	A. thaliana	S. cerevisiae	P. abyssi	5
GGUGA	2-836				P. solitarium		S. cerevisiae	P. abyssi	3
GGUGA	2-913	E. coli						P. abyssi	2
GGUGA	2-1421	E. coli						P. abyssi	2
GGUGA	2-2200								0
GGUGA	2-2217								0
GAAAU	1-661	E. coli	D. melanogaster	H. sapiens	P. solitarium	A. thaliana	S. cerevisiae	P. abyssi	7
GAAAU	2-916								0
GAAAU	2-954								0
GAAAU	2-2501				P. solitarium	A. thaliana	S. cerevisiae		3
CGGGA	1-676								0
CGGGA	2-1076	E. coli							1
CGGGA	2-1883	E. coli	D. melanogaster	H. sapiens	P. solitarium	A. thaliana	S. cerevisiae	P. abyssi	7
GGGAG	1-677								0
GGGAG	1-742	E. coli						P. abyssi	2
GGGAG	1-858	E. coli		H. sapiens	P. solitarium	A. thaliana	S. cerevisiae	P. abyssi	6
GGGAG	2-81								0
GGGAG	2-1077	E. coli						P. abyssi	2
GGGAG	2-1884	E. coli						P. abyssi	2
GGGAG	2-2314	E. coli	D. melanogaster	H. sapiens		A. thaliana	S. cerevisiae	P. abyssi	6
GGAGG	1-678	E. coli							1
GGAGG	1-1159	E. coli						P. abyssi	2
GGAGG	2-213		D. melanogaster	H. sapiens	P. solitarium	A. thaliana	S. cerevisiae		5
GGAGG	2-860	E. coli		H. sapiens	P. solitarium		S. cerevisiae	P. abyssi	5
GGAGG	2-1200							P. abyssi	1
GAGGA	1-679	E. coli							1
GAGGA	1-1160	E. coli						P. abyssi	2
GAGGA	2-214	E. coli	D. melanogaster	H. sapiens	P. solitarium	A. thaliana	S. cerevisiae		6
GAGGA	2-2858	E. coli	D. melanogaster	H. sapiens	P. solitarium	A. thaliana	S. cerevisiae	P. abyssi	7
ACCAG	1-686								0
ACCAG	1-956		D. melanogaster		P. solitarium	A. thaliana	S. cerevisiae		4
CGAAG	1-694	E. coli						P. abyssi	2
CGAAG	1-829								0
CGAAG	2-2078	E. coli							1
CGAAG	2-2959							P. abyssi	1
GAAGG	1-695	E. coli						P. abyssi	2
GAAGG	1-1163	E. coli						P. abyssi	2
GAAGG	2-51	E. coli						P. abyssi	2
GAAGG	2-1888	E. coli						P. abyssi	2
AAGGC	1-696	E. coli						P. abyssi	2
AAGGC	1-872					A. thaliana	S. cerevisiae	P. abyssi	3
AAGGC	2-1494	E. coli							1
AAGGC	2-1826	E. coli						P. abyssi	2
AGGCG	1-697	E. coli						P. abyssi	2
AGGCG	2-388							P. abyssi	1
AGGCG	2-1495	E. coli							1
AGGCG	2-1827	E. coli						P. abyssi	2
UGAGG	1-725							P. abyssi	1
UGAGG	2-514	E. coli	D. melanogaster		P. solitarium			P. abyssi	4
UGAGG	2-2833	E. coli						P. abyssi	2
CGAAA	1-732	E. coli	D. melanogaster	H. sapiens	P. solitarium	A. thaliana	S. cerevisiae		6
CGAAA	2-255		D. melanogaster					P. abyssi	2
CGAAA	2-391								0
CGAAA	2-737								0
CGAAA	2-808	E. coli	D. melanogaster	H. sapiens	P. solitarium	A. thaliana	S. cerevisiae	P. abyssi	7
CGAAA	2-953	E. coli							1
CGAAA	2-1269					A. thaliana		P. abyssi	2
CGAAA	2-2570	E. coli						P. abyssi	2
AAGCU	1-735								0
AAGCU	2-63							P. abyssi	1
AAGCU	2-1098								0
GGAGC	1-743	E. coli						P. abyssi	2
GGAGC	1-917	E. coli	D. melanogaster	H. sapiens	P. solitarium	A. thaliana	S. cerevisiae	P. abyssi	7
GGAGC	2-42								0
GGAGC	2-2260							P. abyssi	1
GGAGC	2-2315					A. thaliana	S. cerevisiae		2
GAGCG	1-744							P. abyssi	1
GAGCG	1-1080	E. coli						P. abyssi	2
GAGCG	2-252	E. coli	D. melanogaster			A. thaliana			3
AGCGA	1-745							P. abyssi	1
AGCGA	2-231							P. abyssi	1
AGCGA	2-253	E. coli	D. melanogaster			A. thaliana			3
AGCGA	2-741								0
UUAGA	1-756	E. coli						P. abyssi	2
UUAGA	2-1210	E. coli						P. abyssi	2
GGUAG	1-767	E. coli						P. abyssi	2
GGUAG	1-1490							P. abyssi	1
GGUAG	2-995	E. coli						P. abyssi	2
GGUAG	2-1326	E. coli						P. abyssi	2
GGUAG	2-2120	E. coli	D. melanogaster	H. sapiens	P. solitarium	A. thaliana	S. cerevisiae	P. abyssi	7
GGUAG	2-2915	E. coli							1
UAGUC	1-769	E. coli			P. solitarium	A. thaliana	S. cerevisiae	P. abyssi	5
UAGUC	2-1482		D. melanogaster		P. solitarium	A. thaliana	S. cerevisiae	P. abyssi	5
AGUCC	1-770	E. coli						P. abyssi	2
AGUCC	2-2667								0
GUAAA	1-780	E. coli						P. abyssi	2
GUAAA	2-2088	E. coli		H. sapiens	P. solitarium	A. thaliana	S. cerevisiae	P. abyssi	6
UAAAC	1-781	E. coli	D. melanogaster	H. sapiens	P. solitarium	A. thaliana	S. cerevisiae		6
UAAAC	2-2089	E. coli		H. sapiens	P. solitarium	A. thaliana	S. cerevisiae	P. abyssi	6
AAACG	1-782	E. coli	D. melanogaster	H. sapiens		A. thaliana			4
AAACG	2-2090	E. coli		H. sapiens	P. solitarium	A. thaliana	S. cerevisiae	P. abyssi	6
AACGA	1-783	E. coli	D. melanogaster	H. sapiens		A. thaliana			4
AACGA	1-1077	E. coli	D. melanogaster	H. sapiens	P. solitarium	A. thaliana	S. cerevisiae	P. abyssi	7
AACGA	2-2168		D. melanogaster	H. sapiens		A. thaliana	S. cerevisiae	P. abyssi	5
CGAUG	1-785	E. coli	D. melanogaster	H. sapiens		A. thaliana			4
CGAUG	2-47	E. coli							1
CGAUG	2-2697	E. coli	D. melanogaster	H. sapiens	P. solitarium	A. thaliana	S. cerevisiae		6
CUAGG	1-794						S. cerevisiae	P. abyssi	2
CUAGG	1-1133								0
UAGGU	1-795							P. abyssi	1
UAGGU	2-2309	E. coli							1
AGGUG	1-796							P. abyssi	1
AGGUG	1-1022	E. coli							1
AGGUG	2-1803	E. coli						P. abyssi	2
AGGUG	2-2310	E. coli							1
GGUGU	1-797							P. abyssi	1
GGUGU	2-2882	E. coli		H. sapiens					2
GGUGU	2-3038								0
GUGUU	1-798								0
GUGUU	2-3063								0
UUGGG	1-801		D. melanogaster		P. solitarium				2
UUGGG	2-2282								0
GGGGG	1-803								0
GGGGG	1-897	E. coli						P. abyssi	2
GGGGG	1-1446								0
CAGUG	1-823								0
CAGUG	2-1943							P. abyssi	1
CAGUG	2-2028		D. melanogaster	H. sapiens	P. solitarium	A. thaliana	S. cerevisiae	P. abyssi	6
AGUGC	1-824								0
AGUGC	2-1233							P. abyssi	1
AGUGC	2-2029		D. melanogaster	H. sapiens	P. solitarium	A. thaliana	S. cerevisiae	P. abyssi	6
AGUGC	2-2515	E. coli						P. abyssi	2
UGCCG	1-826							P. abyssi	1
UGCCG	1-1143							P. abyssi	1
GCCGA	1-827								0
GCCGA	2-45							P. abyssi	1
GCCGA	2-342							P. abyssi	1
GCCGA	2-1437			H. sapiens		A. thaliana			2
GCCGA	2-1602								0
CCGAA	1-828								0
CCGAA	2-114	E. coli						P. abyssi	2
CCGAA	2-343							P. abyssi	1
CCGAA	2-807	E. coli	D. melanogaster	H. sapiens	P. solitarium	A. thaliana	S. cerevisiae	P. abyssi	7
CCGAA	2-952	E. coli	D. melanogaster	H. sapiens	P. solitarium	A. thaliana	S. cerevisiae	P. abyssi	7
CCGAA	2-1051							P. abyssi	1
CCGAA	2-1268					A. thaliana		P. abyssi	2
CCGAA	2-1438			H. sapiens		A. thaliana			2
CCGAA	5-42	E. coli							1
GAAGC	1-830								0
GAAGC	2-839			H. sapiens			S. cerevisiae		2
GAAGC	2-1213	E. coli						P. abyssi	2
GAAGC	2-1352							P. abyssi	1
GAAGC	2-2079	E. coli		H. sapiens				P. abyssi	3
GAAGC	2-2324							P. abyssi	1
GAAGC	2-2960							P. abyssi	1
GUUAA	1-841	E. coli						P. abyssi	2
GUUAA	1-1065	E. coli	D. melanogaster	H. sapiens	P. solitarium	A. thaliana			5
GUUAA	2-1533	E. coli			P. solitarium	A. thaliana	S. cerevisiae	P. abyssi	5
GUUAA	5-54							P. abyssi	1
CCGCC	1-851	E. coli						P. abyssi	2
CCGCC	1-1385	E. coli	D. melanogaster	H. sapiens	P. solitarium	A. thaliana	S. cerevisiae	P. abyssi	7
CCGCC	2-1435							P. abyssi	1
CGCCU	1-852	E. coli						P. abyssi	2
CGCCU	2-2020	E. coli						P. abyssi	2
GCCUG	1-853	E. coli						P. abyssi	2
GCCUG	2-2021	E. coli						P. abyssi	2
CCUGG	1-854	E. coli						P. abyssi	2
CCUGG	1-1202		D. melanogaster						1
CCUGG	2-2716	E. coli						P. abyssi	2
CUGGG	1-855	E. coli						P. abyssi	2
CUGGG	1-1203		D. melanogaster		P. solitarium	A. thaliana	S. cerevisiae		4
CUGGG	2-454							P. abyssi	1
CUGGG	2-2440	E. coli	D. melanogaster	H. sapiens	P. solitarium	A. thaliana	S. cerevisiae	P. abyssi	7
CUGGG	2-2775	E. coli	D. melanogaster	H. sapiens	P. solitarium	A. thaliana	S. cerevisiae	P. abyssi	7
GAGUA	1-860	E. coli		H. sapiens	P. solitarium	A. thaliana	S. cerevisiae	P. abyssi	6
GAGUA	2-420	E. coli						P. abyssi	2
AGUAC	1-861	E. coli						P. abyssi	2
AGUAC	2-206	E. coli						P. abyssi	2
AGUAC	2-421							P. abyssi	1
AGUAC	2-507	E. coli	D. melanogaster	H. sapiens	P. solitarium	A. thaliana	S. cerevisiae	P. abyssi	7
AGUAC	2-2851	E. coli	D. melanogaster	H. sapiens	P. solitarium	A. thaliana	S. cerevisiae	P. abyssi	7
GUACG	1-862	E. coli						P. abyssi	2
GUACG	2-2852	E. coli	D. melanogaster	H. sapiens	P. solitarium	A. thaliana	S. cerevisiae	P. abyssi	7
CAAGG	1-871	E. coli				A. thaliana	S. cerevisiae	P. abyssi	4
CAAGG	1-1487	E. coli	D. melanogaster	H. sapiens	P. solitarium	A. thaliana	S. cerevisiae	P. abyssi	7
CAAGG	2-1447	E. coli							1
CAAGG	2-2736	E. coli						P. abyssi	2
AAACU	1-879	E. coli	D. melanogaster	H. sapiens	P. solitarium	A. thaliana	S. cerevisiae	P. abyssi	7
AAACU	2-1046	E. coli	D. melanogaster	H. sapiens	P. solitarium	A. thaliana	S. cerevisiae	P. abyssi	7
AAAGG	1-885		D. melanogaster	H. sapiens	P. solitarium	A. thaliana	S. cerevisiae	P. abyssi	6
AAAGG	2-357	E. coli				A. thaliana			2
AAAGG	2-1998							P. abyssi	1
AAAGG	2-2460							P. abyssi	1
AAAGG	2-2479								0
AGGAA	1-887		D. melanogaster	H. sapiens	P. solitarium	A. thaliana	S. cerevisiae	P. abyssi	6
AGGAA	1-1161	E. coli				A. thaliana		P. abyssi	3
AGGAA	2-215	E. coli	D. melanogaster	H. sapiens	P. solitarium	A. thaliana	S. cerevisiae	P. abyssi	7
GGAAU	1-888		D. melanogaster	H. sapiens	P. solitarium	A. thaliana	S. cerevisiae	P. abyssi	6
GGAAU	2-449								0
ACAAG	1-908	E. coli						P. abyssi	2
ACAAG	1-1486	E. coli	D. melanogaster	H. sapiens	P. solitarium	A. thaliana	S. cerevisiae	P. abyssi	7
GUGGA	1-915	E. coli	D. melanogaster	H. sapiens	P. solitarium	A. thaliana	S. cerevisiae	P. abyssi	7
GUGGA	2-24	E. coli						P. abyssi	2
GUGGA	2-858			H. sapiens	P. solitarium	A. thaliana	S. cerevisiae		4
GUGGA	2-1373			H. sapiens				P. abyssi	2
GUGGA	2-2258								0
GUGGA	2-2345							P. abyssi	1
UGGAG	1-916	E. coli	D. melanogaster	H. sapiens	P. solitarium	A. thaliana	S. cerevisiae	P. abyssi	7
UGGAG	2-859	E. coli		H. sapiens	P. solitarium		S. cerevisiae	P. abyssi	5
UGGAG	2-2259							P. abyssi	1
UGGAG	2-2346	E. coli						P. abyssi	2
GUUUA	1-927	E. coli						P. abyssi	2
GUUUA	2-1966	E. coli		H. sapiens	P. solitarium	A. thaliana		P. abyssi	5
UUUAA	1-928	E. coli						P. abyssi	2
UUUAA	2-1226	E. coli						P. abyssi	2
UUAAU	1-929	E. coli	D. melanogaster	H. sapiens	P. solitarium	A. thaliana	S. cerevisiae	P. abyssi	7
UUAAU	2-1534	E. coli			P. solitarium			P. abyssi	3
GAACC	1-949	E. coli						P. abyssi	2
GAACC	2-182	E. coli							1
CAGGG	1-958								0
CAGGG	2-833			H. sapiens				P. abyssi	2
AUGGC	1-1031	E. coli	D. melanogaster	H. sapiens	P. solitarium	A. thaliana	S. cerevisiae	P. abyssi	7
AUGGC	1-1189	E. coli							1
AUGGC	1-1224	E. coli							1
GUCGU	1-1037	E. coli							1
GUCGU	1-1480	E. coli	D. melanogaster	H. sapiens		A. thaliana	S. cerevisiae	P. abyssi	6
GUCGU	2-2788	E. coli	D. melanogaster	H. sapiens	P. solitarium	A. thaliana	S. cerevisiae	P. abyssi	7
CGUCA	1-1039	E. coli						P. abyssi	2
CGUCA	1-1390	E. coli						P. abyssi	2
GUCAG	1-1040	E. coli						P. abyssi	2
GUCAG	1-1183							P. abyssi	1
UCAGC	1-1041	E. coli						P. abyssi	2
UCAGC	2-3067								0
CAGCU	1-1042	E. coli						P. abyssi	2
CAGCU	2-1242							P. abyssi	1
AGCUC	1-1043	E. coli						P. abyssi	2
AGCUC	2-1099								0
AGCUC	2-1243	E. coli						P. abyssi	2
UCGUG	1-1046	E. coli	D. melanogaster						2
UCGUG	2-2789	E. coli	D. melanogaster	H. sapiens	P. solitarium	A. thaliana	S. cerevisiae	P. abyssi	7
CGUGA	1-1052							P. abyssi	1
CGUGA	2-512	E. coli	D. melanogaster		P. solitarium			P. abyssi	4
CGUGA	2-2790	E. coli	D. melanogaster	H. sapiens	P. solitarium	A. thaliana	S. cerevisiae	P. abyssi	7
GUGAG	1-1053							P. abyssi	1
GUGAG	2-513	E. coli	D. melanogaster		P. solitarium			P. abyssi	4
GUGAG	2-1422							P. abyssi	1
GUGAG	2-2791	E. coli	D. melanogaster	H. sapiens	P. solitarium	A. thaliana	S. cerevisiae	P. abyssi	7
UUAAG	1-1066	E. coli						P. abyssi	2
UUAAG	5-55							P. abyssi	1
UAAGU	1-1067	E. coli						P. abyssi	2
UAAGU	2-1158	E. coli						P. abyssi	2
UAACG	1-1076		D. melanogaster	H. sapiens	P. solitarium	A. thaliana	S. cerevisiae	P. abyssi	6
UAACG	2-2167		D. melanogaster			A. thaliana	S. cerevisiae	P. abyssi	4
ACGAG	1-1078	E. coli						P. abyssi	2
ACGAG	2-2854	E. coli	D. melanogaster	H. sapiens	P. solitarium	A. thaliana	S. cerevisiae	P. abyssi	7
CGAGC	1-1079	E. coli						P. abyssi	2
CGAGC	2-251	E. coli	D. melanogaster			A. thaliana			3
CGAGC	2-1604								0
GACUG	1-1140	E. coli						P. abyssi	2
GACUG	2-1962		D. melanogaster	H. sapiens	P. solitarium	A. thaliana	S. cerevisiae	P. abyssi	6
GACUG	2-2538	E. coli						P. abyssi	2
CUGCC	1-1142	E. coli						P. abyssi	2
CUGCC	2-2023	E. coli	D. melanogaster	H. sapiens	P. solitarium	A. thaliana	S. cerevisiae	P. abyssi	7
GCCGG	1-1144							P. abyssi	1
GCCGG	1-1227				P. solitarium				1
GCCGG	2-842								0
GCCGG	2-2575								0
CCGGA	1-1157							P. abyssi	1
CCGGA	2-211								0
CGGAG	1-1158							P. abyssi	1
CGGAG	2-212			H. sapiens	P. solitarium	A. thaliana	S. cerevisiae		4
GGAAG	1-1162	E. coli			P. solitarium	A. thaliana	S. cerevisiae	P. abyssi	5
GGAAG	5-50							P. abyssi	1
UGGCC	1-1190	E. coli							1
UGGCC	1-1225				P. solitarium				1
GGGCU	1-1205	E. coli	D. melanogaster	H. sapiens				P. abyssi	4
GGGCU	2-1282	E. coli						P. abyssi	2
GGGCU	2-2744								0
GCUAC	1-1207	E. coli						P. abyssi	2
GCUAC	1-1218	E. coli	D. melanogaster	H. sapiens	P. solitarium	A. thaliana	S. cerevisiae	P. abyssi	7
CUACA	1-1208	E. coli						P. abyssi	2
CUACA	1-1219	E. coli	D. melanogaster	H. sapiens	P. solitarium	A. thaliana	S. cerevisiae	P. abyssi	7
ACAAU	1-1221	E. coli	D. melanogaster					P. abyssi	3
ACAAU	1-1233							P. abyssi	1
AAUGG	1-1223	E. coli						P. abyssi	2
AAUGG	1-1235							P. abyssi	1
AAUGG	2-117	E. coli						P. abyssi	2
GGCCG	1-1226				P. solitarium				1
GGCCG	2-1601								0
UGGGU	1-1237							P. abyssi	1
UGGGU	2-2776	E. coli	D. melanogaster	H. sapiens	P. solitarium	A. thaliana	S. cerevisiae	P. abyssi	7
GGGUU	1-1238								0
GGGUU	2-1478				P. solitarium	A. thaliana	S. cerevisiae	P. abyssi	4
GGGUU	2-2777	E. coli	D. melanogaster	H. sapiens	P. solitarium	A. thaliana	S. cerevisiae	P. abyssi	7
GGUUG	1-1239								0
GGUUG	2-1203								0
GGUUG	2-3023							P. abyssi	1
AGCUA	1-1260								0
AGCUA	2-2918	E. coli		H. sapiens	P. solitarium	A. thaliana	S. cerevisiae	P. abyssi	6
CUAAU	1-1262								0
CUAAU	2-3081	E. coli							1
AUCCC	1-1265							P. abyssi	1
AUCCC	2-1428							P. abyssi	1
CUCAG	1-1281							P. abyssi	1
CUCAG	2-2488		D. melanogaster	H. sapiens				P. abyssi	3
CAGUU	1-1283							P. abyssi	1
CAGUU	2-2797	E. coli							1
AGUUC	1-1284							P. abyssi	1
AGUUC	2-2798	E. coli							1
GUUCG	1-1285							P. abyssi	1
GUUCG	2-2749	E. coli							1
GUUCG	2-2799	E. coli							1
UUCGG	1-1286							P. abyssi	1
UUCGG	2-1881	E. coli	D. melanogaster	H. sapiens	P. solitarium	A. thaliana	S. cerevisiae	P. abyssi	7
UUCGG	2-2800	E. coli							1
GGCUG	1-1297							P. abyssi	1
GGCUG	1-1511								0
GGCUG	2-2014								0
GGCUG	2-2745	E. coli							1
GCUGC	1-1298							P. abyssi	1
GCUGC	2-65							P. abyssi	1
AACUC	1-1303	E. coli						P. abyssi	2
AACUC	2-1047							P. abyssi	1
UCGCC	1-1306							P. abyssi	1
UCGCC	2-2751	E. coli							1
CCUUG	1-1374	E. coli						P. abyssi	2
CCUUG	2-2132	E. coli						P. abyssi	2
ACACA	1-1380	E. coli	D. melanogaster	H. sapiens	P. solitarium	A. thaliana	S. cerevisiae	P. abyssi	7
ACACA	2-1799	E. coli						P. abyssi	2
CGCCC	1-1386	E. coli	D. melanogaster	H. sapiens	P. solitarium	A. thaliana	S. cerevisiae	P. abyssi	7
CGCCC	2-2474							P. abyssi	1
CGCCC	2-2752								0
GCCCG	1-1387	E. coli	D. melanogaster	H. sapiens	P. solitarium	A. thaliana	S. cerevisiae	P. abyssi	7
GCCCG	2-864					A. thaliana		P. abyssi	2
CCCGU	1-1388	E. coli	D. melanogaster	H. sapiens	P. solitarium	A. thaliana	S. cerevisiae	P. abyssi	7
CCCGU	2-383	E. coli			P. solitarium	A. thaliana	S. cerevisiae	P. abyssi	5
CCCGU	2-1873							P. abyssi	1
CCCGU	2-2255	E. coli							1
GGGGC	1-1472								0
GGGGC	2-1281	E. coli						P. abyssi	2
GGGGC	2-2442	E. coli	D. melanogaster	H. sapiens	P. solitarium	A. thaliana	S. cerevisiae	P. abyssi	7
CGUAA	1-1482	E. coli	D. melanogaster	H. sapiens		A. thaliana	S. cerevisiae	P. abyssi	6
CGUAA	2-1237	E. coli						P. abyssi	2
CGUAA	2-1875	E. coli	D. melanogaster	H. sapiens		A. thaliana	S. cerevisiae	P. abyssi	6
CGUAA	2-2165	E. coli						P. abyssi	2
AAGGU	1-1488	E. coli	D. melanogaster	H. sapiens	P. solitarium	A. thaliana	S. cerevisiae	P. abyssi	7
AAGGU	2-1139	E. coli					S. cerevisiae		2
AAGGU	2-2118	E. coli	D. melanogaster	H. sapiens	P. solitarium	A. thaliana	S. cerevisiae	P. abyssi	7
AAGGU	2-2461							P. abyssi	1
AAGGU	2-2480	E. coli						P. abyssi	2
AGGUA	1-1489	E. coli						P. abyssi	2
AGGUA	2-2119	E. coli	D. melanogaster	H. sapiens	P. solitarium	A. thaliana	S. cerevisiae	P. abyssi	7
AGGUA	2-2462							P. abyssi	1
GUAGC	1-1491							P. abyssi	1
GUAGC	2-244	E. coli	D. melanogaster						2
GUAGC	2-1406		D. melanogaster	H. sapiens	P. solitarium	A. thaliana	S. cerevisiae	P. abyssi	6
GUAGC	2-2121	E. coli	D. melanogaster	H. sapiens	P. solitarium	A. thaliana	S. cerevisiae	P. abyssi	7
GUAGC	2-2303								0
GUAGC	2-2916	E. coli							1
UAGCC	1-1492							P. abyssi	1
UAGCC	2-970								0
AGCCG	1-1493							P. abyssi	1
AGCCG	2-44								0
AGCCG	2-341							P. abyssi	1
AGCCG	2-729	E. coli						P. abyssi	2
AGCCG	2-841								0
AGCCG	2-2574								0
GCCGU	1-1494							P. abyssi	1
GCCGU	2-730							P. abyssi	1
GCCGU	2-2508							P. abyssi	1
GCUGG	1-1512								0
GCUGG	2-941	E. coli	D. melanogaster	H. sapiens	P. solitarium	A. thaliana	S. cerevisiae	P. abyssi	7
GCUGG	2-2774	E. coli	D. melanogaster	H. sapiens	P. solitarium	A. thaliana	S. cerevisiae	P. abyssi	7
CUGGA	1-1513								0
CUGGA	2-353	E. coli				A. thaliana		P. abyssi	3
UGGAU	1-1514	E. coli							1
UGGAU	2-25	E. coli						P. abyssi	2
ACCUC	1-1520	E. coli							1
ACCUC	2-2693	E. coli						P. abyssi	2
CCGAU	2-46								0
CCGAU	2-494	E. coli	D. melanogaster	H. sapiens	P. solitarium	A. thaliana	S. cerevisiae	P. abyssi	7
UGAAG	2-50	E. coli							1
UGAAG	2-673								0
UGAAG	2-838	E. coli	D. melanogaster				S. cerevisiae	P. abyssi	4
UGAAG	2-2323	E. coli							1
GGCAA	2-60							P. abyssi	1
GGCAA	2-1459							P. abyssi	1
GGCAA	2-1860	E. coli	D. melanogaster	H. sapiens	P. solitarium	A. thaliana	S. cerevisiae	P. abyssi	7
AGCUG	2-64							P. abyssi	1
AGCUG	2-940	E. coli	D. melanogaster	H. sapiens	P. solitarium	A. thaliana	S. cerevisiae	P. abyssi	7
AGCUG	2-2773	E. coli	D. melanogaster	H. sapiens	P. solitarium	A. thaliana	S. cerevisiae	P. abyssi	7
GCGAU	2-68	E. coli						P. abyssi	2
GCGAU	2-232							P. abyssi	1
CGAUA	2-69	E. coli						P. abyssi	2
CGAUA	2-495	E. coli	D. melanogaster	H. sapiens	P. solitarium	A. thaliana	S. cerevisiae	P. abyssi	7
UAAGC	2-72	E. coli						P. abyssi	2
UAAGC	2-1097		D. melanogaster	H. sapiens	P. solitarium	A. thaliana	S. cerevisiae	P. abyssi	6
UAAGC	2-1631	E. coli						P. abyssi	2
UAAGC	2-2953	E. coli							1
UAAGC	2-3042	E. coli					S. cerevisiae	P. abyssi	3
UAAGC	5-56							P. abyssi	1
AAGCC	2-73							P. abyssi	1
AAGCC	2-840			H. sapiens		A. thaliana	S. cerevisiae		3
AAGCC	2-2325							P. abyssi	1
AAGCC	2-2573								0
AAGCC	2-2961								0
AAGCC	5-57							P. abyssi	1
CGAAU	2-115	E. coli						P. abyssi	2
CGAAU	2-1052	E. coli							1
CACCC	2-149								0
CACCC	5-28							P. abyssi	1
GGGAA	2-180							P. abyssi	1
GGGAA	2-189	E. coli						P. abyssi	2
GGGAA	2-448							P. abyssi	1
GGGAA	2-517	E. coli	D. melanogaster	H. sapiens	P. solitarium			P. abyssi	5
GGGAA	2-1115	E. coli							1
GGGAA	5-22								0
GGGAA	5-101								0
ACCCG	2-184			H. sapiens	P. solitarium	A. thaliana	S. cerevisiae		4
ACCCG	2-209							P. abyssi	1
ACCCG	2-805	E. coli	D. melanogaster	H. sapiens	P. solitarium	A. thaliana	S. cerevisiae	P. abyssi	7
ACCCG	5-29							P. abyssi	1
CCGGG	2-186								0
CCGGG	2-813								0
CCGGG	2-843								0
CCGGG	2-2576								0
CCGGG	2-2638	E. coli							1
GAAAC	2-196	E. coli						P. abyssi	2
GAAAC	2-562	E. coli	D. melanogaster	H. sapiens				P. abyssi	4
GAAAC	2-809	E. coli						P. abyssi	2
GAAAC	2-1117	E. coli							1
AAACA	2-197	E. coli						P. abyssi	2
AAACA	2-1118	E. coli							1
AAACA	2-1975	E. coli	D. melanogaster	H. sapiens		A. thaliana	S. cerevisiae	P. abyssi	6
ACAUC	2-199	E. coli						P. abyssi	2
ACAUC	2-2672								0
CAUCU	2-200	E. coli						P. abyssi	2
CAUCU	2-2949	E. coli						P. abyssi	2
GUACC	2-207	E. coli						P. abyssi	2
GUACC	2-422							P. abyssi	1
GUACC	2-508	E. coli	D. melanogaster	H. sapiens	P. solitarium	A. thaliana		P. abyssi	6
GUACC	2-1545							P. abyssi	1
GUACC	2-1786	E. coli	D. melanogaster	H. sapiens				P. abyssi	4
GUACC	2-2885								0
GGAAA	2-216	E. coli	D. melanogaster	H. sapiens	P. solitarium	A. thaliana	S. cerevisiae	P. abyssi	7
GGAAA	2-355	E. coli				A. thaliana			2
GGAAA	2-518	E. coli	D. melanogaster	H. sapiens	P. solitarium		S. cerevisiae	P. abyssi	6
GGAAA	2-1116	E. coli							1
GAAAA	2-217	E. coli	D. melanogaster	H. sapiens	P. solitarium	A. thaliana	S. cerevisiae	P. abyssi	7
GAAAA	2-526	E. coli	D. melanogaster	H. sapiens		A. thaliana	S. cerevisiae	P. abyssi	6
GAAAA	2-1270			H. sapiens	P. solitarium	A. thaliana	S. cerevisiae	P. abyssi	5
GAAAA	2-1751	E. coli	D. melanogaster	H. sapiens	P. solitarium	A. thaliana	S. cerevisiae	P. abyssi	7
AAAAG	2-218	E. coli	D. melanogaster	H. sapiens	P. solitarium	A. thaliana	S. cerevisiae	P. abyssi	7
AAAAG	2-228							P. abyssi	1
AAAAG	2-527	E. coli	D. melanogaster	H. sapiens		A. thaliana	S. cerevisiae	P. abyssi	6
AAAAG	2-1752	E. coli						P. abyssi	2
AAAAG	2-2459					A. thaliana		P. abyssi	2
AAAAG	2-2628	E. coli	D. melanogaster	H. sapiens	P. solitarium	A. thaliana	S. cerevisiae	P. abyssi	7
AAAGA	2-219	E. coli	D. melanogaster	H. sapiens	P. solitarium	A. thaliana	S. cerevisiae	P. abyssi	7
AAAGA	2-1229	E. coli						P. abyssi	2
AAGCA	2-224							P. abyssi	1
AAGCA	2-1214	E. coli						P. abyssi	2
AAGCA	2-2946	E. coli							1
GCAAA	2-226							P. abyssi	1
GCAAA	2-884		D. melanogaster	H. sapiens	P. solitarium	A. thaliana	S. cerevisiae		5
GCAAA	2-1861	E. coli	D. melanogaster		P. solitarium	A. thaliana	S. cerevisiae	P. abyssi	6
CAAAA	2-227							P. abyssi	1
CAAAA	2-1972								0
AGUAG	2-243	E. coli	D. melanogaster					P. abyssi	3
AGUAG	2-1405		D. melanogaster	H. sapiens	P. solitarium	A. thaliana	S. cerevisiae	P. abyssi	6
UAGCG	2-245	E. coli	D. melanogaster						2
UAGCG	2-2122	E. coli						P. abyssi	2
UAGCG	5-14	E. coli						P. abyssi	2
CGGCG	2-248	E. coli	D. melanogaster	H. sapiens	P. solitarium	A. thaliana	S. cerevisiae		6
CGGCG	2-2093	E. coli	D. melanogaster	H. sapiens	P. solitarium	A. thaliana	S. cerevisiae	P. abyssi	7
GCGAG	2-250	E. coli	D. melanogaster	H. sapiens	P. solitarium	A. thaliana	S. cerevisiae		6
GCGAG	2-1497	E. coli							1
AAACC	2-272								0
AAACC	2-563	E. coli		H. sapiens				P. abyssi	3
AAACC	2-810	E. coli						P. abyssi	2
AACCG	2-273								0
AACCG	2-811							P. abyssi	1
AACCG	2-1794	E. coli			P. solitarium	A. thaliana	S. cerevisiae	P. abyssi	5
GAGGG	2-371				P. solitarium	A. thaliana	S. cerevisiae	P. abyssi	4
GAGGG	2-515	E. coli	D. melanogaster		P. solitarium			P. abyssi	4
GAGGG	2-1113	E. coli						P. abyssi	2
GAGGG	2-2834	E. coli						P. abyssi	2
AGGGU	2-372	E. coli			P. solitarium	A. thaliana	S. cerevisiae	P. abyssi	5
AGGGU	2-834				P. solitarium		S. cerevisiae	P. abyssi	3
AGGGU	2-1477	E. coli							1
AGGGU	2-2738	E. coli						P. abyssi	2
UGAUA	2-376							P. abyssi	1
UGAUA	2-3026	E. coli							1
UAGGC	2-387							P. abyssi	1
UAGGC	2-1599							P. abyssi	1
UCUGG	2-453								0
UCUGG	2-2879							P. abyssi	1
AAAUA	2-479	E. coli	D. melanogaster	H. sapiens	P. solitarium	A. thaliana	S. cerevisiae	P. abyssi	7
AAAUA	2-955								0
ACCGA	2-493	E. coli	D. melanogaster	H. sapiens	P. solitarium	A. thaliana	S. cerevisiae	P. abyssi	7
ACCGA	2-1297	E. coli							1
ACCGA	2-1795	E. coli						P. abyssi	2
AACUA	2-503							P. abyssi	1
AACUA	2-2103	E. coli	D. melanogaster	H. sapiens	P. solitarium	A. thaliana	S. cerevisiae	P. abyssi	7
UAGUA	2-506							P. abyssi	1
UAGUA	2-2850	E. coli	D. melanogaster		P. solitarium	A. thaliana	S. cerevisiae	P. abyssi	6
UACCG	2-509	E. coli	D. melanogaster	H. sapiens	P. solitarium	A. thaliana		P. abyssi	6
UACCG	2-1296								0
UACCG	2-1787							P. abyssi	1
CCGUG	2-511	E. coli	D. melanogaster		P. solitarium			P. abyssi	4
CCGUG	2-2256	E. coli							1
AGGGA	2-516	E. coli	D. melanogaster	H. sapiens	P. solitarium			P. abyssi	5
AGGGA	2-1114	E. coli							1
CUGAA	2-560	E. coli						P. abyssi	2
CUGAA	2-775								0
CUGAA	2-2942	E. coli	D. melanogaster	H. sapiens		A. thaliana	S. cerevisiae	P. abyssi	6
UUGAA	2-672		D. melanogaster	H. sapiens	P. solitarium	A. thaliana	S. cerevisiae	P. abyssi	6
UUGAA	2-2322	E. coli							1
GGGCG	2-782	E. coli							1
GGGCG	2-2443	E. coli	D. melanogaster	H. sapiens	P. solitarium	A. thaliana	S. cerevisiae	P. abyssi	7
AGACC	2-803	E. coli						P. abyssi	2
AGACC	2-2251	E. coli	D. melanogaster	H. sapiens	P. solitarium	A. thaliana	S. cerevisiae	P. abyssi	7
GACCC	2-804	E. coli	D. melanogaster	H. sapiens	P. solitarium	A. thaliana	S. cerevisiae	P. abyssi	7
GACCC	2-2252	E. coli	D. melanogaster	H. sapiens	P. solitarium	A. thaliana	S. cerevisiae	P. abyssi	7
CCCGA	2-806	E. coli	D. melanogaster	H. sapiens	P. solitarium	A. thaliana	S. cerevisiae	P. abyssi	7
CCCGA	2-951	E. coli							1
AGGCC	2-862							P. abyssi	1
AGGCC	2-1600								0
AAAUG	2-917								0
AAAUG	2-1272		D. melanogaster	H. sapiens	P. solitarium	A. thaliana	S. cerevisiae	P. abyssi	6
AUCGA	2-925		D. melanogaster	H. sapiens	P. solitarium	A. thaliana	S. cerevisiae	P. abyssi	6
AUCGA	2-2674	E. coli						P. abyssi	2
AUAGC	2-938	E. coli						P. abyssi	2
AUAGC	5-13							P. abyssi	1
UAGCU	2-939	E. coli	D. melanogaster	H. sapiens	P. solitarium	A. thaliana	S. cerevisiae	P. abyssi	7
UAGCU	2-2917	E. coli							1
CUGGU	2-942	E. coli	D. melanogaster	H. sapiens	P. solitarium	A. thaliana	S. cerevisiae	P. abyssi	7
CUGGU	2-2880	E. coli						P. abyssi	2
UGGUU	2-943	E. coli	D. melanogaster	H. sapiens	P. solitarium	A. thaliana	S. cerevisiae	P. abyssi	7
UGGUU	2-2290								0
GGUUC	2-944	E. coli	D. melanogaster	H. sapiens		A. thaliana	S. cerevisiae	P. abyssi	6
GGUUC	2-2778								0
AAUAG	2-956								0
AAUAG	2-3083								0
CCUCG	2-973	E. coli							1
CCUCG	2-2694	E. coli						P. abyssi	2
GUAGA	2-996	E. coli						P. abyssi	2
GUAGA	2-2511				P. solitarium		S. cerevisiae	P. abyssi	3
UAGAG	2-997	E. coli						P. abyssi	2
UAGAG	2-2512		D. melanogaster					P. abyssi	2
CUCCG	2-1049							P. abyssi	1
CUCCG	2-1101								0
UCCGA	2-1050							P. abyssi	1
UCCGA	5-41								0
CGAGA	2-1110							P. abyssi	1
CGAGA	2-2855	E. coli	D. melanogaster	H. sapiens	P. solitarium	A. thaliana	S. cerevisiae	P. abyssi	7
CCCAG	2-1124	E. coli						P. abyssi	2
CCCAG	2-2026		D. melanogaster	H. sapiens	P. solitarium	A. thaliana	S. cerevisiae	P. abyssi	6
UAAGG	2-1138	E. coli		H. sapiens			S. cerevisiae	P. abyssi	4
UAAGG	2-1493	E. coli							1
UAAGG	2-1825							P. abyssi	1
UAAGG	2-2117	E. coli	D. melanogaster	H. sapiens	P. solitarium	A. thaliana	S. cerevisiae	P. abyssi	7
CCUAA	2-1145				P. solitarium				1
CCUAA	2-1491	E. coli	D. melanogaster			A. thaliana	S. cerevisiae	P. abyssi	5
GACAG	2-1192	E. coli		H. sapiens	P. solitarium	A. thaliana	S. cerevisiae	P. abyssi	6
GACAG	2-2416	E. coli		H. sapiens				P. abyssi	3
GACAG	2-2795	E. coli	D. melanogaster	H. sapiens	P. solitarium	A. thaliana	S. cerevisiae	P. abyssi	7
ACAGC	2-1193	E. coli	D. melanogaster	H. sapiens	P. solitarium	A. thaliana	S. cerevisiae	P. abyssi	7
ACAGC	2-1241							P. abyssi	1
AGGUU	2-1202								0
AGGUU	2-1531	E. coli			P. solitarium				2
GGCUU	2-1207	E. coli						P. abyssi	2
GGCUU	2-3094	E. coli							1
AGAAG	2-1212	E. coli						P. abyssi	2
AGAAG	2-1887	E. coli						P. abyssi	2
AGAAG	2-2727								0
CAGCC	2-1217	E. coli						P. abyssi	2
CAGCC	2-3068								0
CAUCC	2-1221							P. abyssi	1
CAUCC	2-2713	E. coli						P. abyssi	2
CUUUA	2-1225							P. abyssi	1
CUUUA	2-2264	E. coli						P. abyssi	2
UUAAA	2-1227	E. coli						P. abyssi	2
UUAAA	2-2758	E. coli						P. abyssi	2
AAGAG	2-1230							P. abyssi	1
AAGAG	2-2664	E. coli							1
AGAGU	2-1231							P. abyssi	1
AGAGU	2-2513							P. abyssi	1
AGAGU	2-2665	E. coli							1
GAGUG	2-1232		D. melanogaster	H. sapiens	P. solitarium	A. thaliana	S. cerevisiae	P. abyssi	6
GAGUG	2-2514							P. abyssi	1
GCGUA	2-1236	E. coli						P. abyssi	2
GCGUA	2-2164	E. coli						P. abyssi	2
AACAG	2-1240							P. abyssi	1
AACAG	2-1528	E. coli							1
AACAG	2-2646	E. coli						P. abyssi	2
GCUCA	2-1244	E. coli						P. abyssi	2
GCUCA	2-2487		D. melanogaster	H. sapiens	P. solitarium	A. thaliana	S. cerevisiae	P. abyssi	6
GUGGU	2-1324								0
GUGGU	2-2342								0
GAGAA	2-1390								0
GAGAA	2-1886	E. coli						P. abyssi	2
UUCCU	2-1453	E. coli							1
UUCCU	2-1540	E. coli			P. solitarium				2
GGUUA	2-1479				P. solitarium	A. thaliana	S. cerevisiae	P. abyssi	4
GGUUA	2-1532	E. coli			P. solitarium	A. thaliana	S. cerevisiae	P. abyssi	5
GUCGG	2-1484		D. melanogaster	H. sapiens				P. abyssi	3
GUCGG	2-2701	E. coli	D. melanogaster	H. sapiens	P. solitarium	A. thaliana	S. cerevisiae	P. abyssi	7
UCGGU	2-1485		D. melanogaster	H. sapiens				P. abyssi	3
UCGGU	2-2801	E. coli							1
ACAGG	2-1529	E. coli							1
ACAGG	2-1801	E. coli						P. abyssi	2
CAGGU	2-1530	E. coli			P. solitarium				2
CAGGU	2-1802	E. coli		H. sapiens	P. solitarium	A. thaliana	S. cerevisiae	P. abyssi	6
AUUCC	2-1539	E. coli	D. melanogaster		P. solitarium	A. thaliana	S. cerevisiae	P. abyssi	6
AUUCC	5-39								0
UGUAC	2-1544	E. coli							1
UGUAC	2-2884								0
ACCAC	2-1547								0
ACCAC	2-2364	E. coli	D. melanogaster	H. sapiens	P. solitarium	A. thaliana	S. cerevisiae		6
UCUAA	2-1629								0
UCUAA	2-2951	E. coli	D. melanogaster	H. sapiens	P. solitarium	A. thaliana	S. cerevisiae	P. abyssi	7
UCGGC	2-1858		D. melanogaster	H. sapiens	P. solitarium	A. thaliana	S. cerevisiae	P. abyssi	6
UCGGC	2-2702	E. coli	D. melanogaster	H. sapiens	P. solitarium	A. thaliana	S. cerevisiae	P. abyssi	7
UAACU	2-1877	E. coli	D. melanogaster	H. sapiens		A. thaliana	S. cerevisiae	P. abyssi	6
UAACU	2-2102	E. coli	D. melanogaster	H. sapiens	P. solitarium	A. thaliana	S. cerevisiae	P. abyssi	7
AAGGG	2-1889							P. abyssi	1
AAGGG	2-1999							P. abyssi	1
AAGGG	2-2737	E. coli						P. abyssi	2
ACUGU	2-1963	E. coli	D. melanogaster	H. sapiens	P. solitarium	A. thaliana	S. cerevisiae	P. abyssi	7
ACUGU	2-2180		D. melanogaster	H. sapiens	P. solitarium	A. thaliana	S. cerevisiae		5
CUGUU	2-1964	E. coli		H. sapiens	P. solitarium	A. thaliana		P. abyssi	5
CUGUU	2-2747	E. coli							1
GCUGA	2-2015								0
GCUGA	2-2941	E. coli					S. cerevisiae		2
GGCGG	2-2094	E. coli	D. melanogaster	H. sapiens	P. solitarium	A. thaliana	S. cerevisiae	P. abyssi	7
GGCGG	2-2444	E. coli	D. melanogaster	H. sapiens	P. solitarium	A. thaliana	S. cerevisiae	P. abyssi	7
GGGAC	2-2193								0
GGGAC	2-2414			H. sapiens				P. abyssi	2
GAGCU	2-2261		D. melanogaster	H. sapiens	P. solitarium	A. thaliana	S. cerevisiae	P. abyssi	6
GAGCU	2-2772	E. coli	D. melanogaster	H. sapiens	P. solitarium	A. thaliana	S. cerevisiae	P. abyssi	7
GCUUU	2-2263							P. abyssi	1
GCUUU	2-3095								0
GUGUA	2-2301	E. coli	D. melanogaster	H. sapiens	P. solitarium	A. thaliana	S. cerevisiae		6
GUGUA	2-2883			H. sapiens					1
GUGUA	2-3039	E. coli							1
UGGGA	2-2313	E. coli	D. melanogaster	H. sapiens		A. thaliana	S. cerevisiae		5
UGGGA	5-100								0
UGUUC	2-2748	E. coli	D. melanogaster	H. sapiens	P. solitarium	A. thaliana	S. cerevisiae	P. abyssi	7
UGUUC	2-3064								0
CCCAU	2-2754		D. melanogaster					P. abyssi	2
CCCAU	5-36	E. coli							1
CCAUU	2-2755							P. abyssi	1
CCAUU	5-37								0
GUUCA	2-2779								0
GUUCA	2-3065								0
UUCAG	2-2780								0
UUCAG	2-3066								0

## Sheet: 6
Short fragments	N-Sf	Species							N-sp
AUCCUG	1-16							P. abyssi	1
AUCCUG	2-2714	E. coli						P. abyssi	2
AAGUCG	1-60	E. coli							1
AAGUCG	1-1478	E. coli	D. melanogaster	H. sapiens		A. thaliana	S. cerevisiae	P. abyssi	6
GGCGAA	1-88								0
GGCGAA	1-692	E. coli						P. abyssi	2
GGCGAA	2-389								0
GGCGAA	2-2568								0
GCGAAC	1-89								0
GCGAAC	1-746							P. abyssi	1
GUAACA	1-101							P. abyssi	1
GUAACA	1-1483	E. coli	D. melanogaster	H. sapiens		A. thaliana	S. cerevisiae	P. abyssi	6
GUAACA	2-1238		D. melanogaster	H. sapiens	P. solitarium	A. thaliana	S. cerevisiae	P. abyssi	6
CGGGGA	1-129								0
CGGGGA	2-187							P. abyssi	1
CGGGGA	2-2639	E. coli							1
GGGGAU	1-130	E. coli						P. abyssi	2
GGGGAU	2-2640	E. coli						P. abyssi	2
GGGAUA	1-131	E. coli						P. abyssi	2
GGGAUA	1-605							P. abyssi	1
GGGAUA	2-2641	E. coli	D. melanogaster	H. sapiens	P. solitarium	A. thaliana	S. cerevisiae	P. abyssi	7
GGAUAA	1-132	E. coli						P. abyssi	2
GGAUAA	2-2642	E. coli	D. melanogaster	H. sapiens	P. solitarium	A. thaliana	S. cerevisiae	P. abyssi	7
GGAUAA	2-2933								0
GAUAAC	1-133	E. coli						P. abyssi	2
GAUAAC	1-1150								0
GAUAAC	2-2643	E. coli	D. melanogaster	H. sapiens	P. solitarium	A. thaliana	S. cerevisiae	P. abyssi	7
UAACCC	1-135							P. abyssi	1
UAACCC	2-2388							P. abyssi	1
ACCCCG	1-137							P. abyssi	1
ACCCCG	2-533	E. coli						P. abyssi	2
ACCCCG	2-2253	E. coli							1
ACCCCG	2-2635								0
UGGUGG	1-244							P. abyssi	1
UGGUGG	2-22								0
UGGUGG	2-2343								0
GGUGGG	1-245	E. coli						P. abyssi	2
GGUGGG	2-2311	E. coli							1
GGUGGG	2-2426	E. coli		H. sapiens	P. solitarium	A. thaliana	S. cerevisiae	P. abyssi	6
GGGGUA	1-248	E. coli						P. abyssi	2
GGGGUA	2-993	E. coli						P. abyssi	2
UGAGAC	1-314	E. coli						P. abyssi	2
UGAGAC	2-2792	E. coli	D. melanogaster	H. sapiens	P. solitarium	A. thaliana	S. cerevisiae	P. abyssi	7
GAGACA	1-315	E. coli						P. abyssi	2
GAGACA	2-2793	E. coli	D. melanogaster	H. sapiens	P. solitarium	A. thaliana	S. cerevisiae	P. abyssi	7
UGCCAG	1-483	E. coli	D. melanogaster	H. sapiens	P. solitarium	A. thaliana	S. cerevisiae		6
UGCCAG	1-1102	E. coli						P. abyssi	2
CGCGGU	1-493	E. coli	D. melanogaster	H. sapiens	P. solitarium	A. thaliana	S. cerevisiae	P. abyssi	7
CGCGGU	2-2682								0
CGGUAA	1-495	E. coli	D. melanogaster	H. sapiens	P. solitarium	A. thaliana	S. cerevisiae	P. abyssi	7
CGGUAA	2-2086	E. coli						P. abyssi	2
AAAGCG	1-539	E. coli						P. abyssi	2
AAAGCG	2-229							P. abyssi	1
AAAGCG	2-739								0
CCGUAG	1-546							P. abyssi	1
CCGUAG	1-1495	E. coli	D. melanogaster	H. sapiens	P. solitarium	A. thaliana	S. cerevisiae	P. abyssi	7
CCGUAG	2-384							P. abyssi	1
CCGUAG	2-2509							P. abyssi	1
CGGUUU	1-553	E. coli							1
CGGUUU	2-2684								0
GGUUUG	1-554	E. coli							1
GGUUUG	2-2685								0
GUGAAA	1-571	E. coli							1
GUGAAA	1-659	E. coli	D. melanogaster	H. sapiens	P. solitarium	A. thaliana	S. cerevisiae	P. abyssi	7
GUGAAA	2-914	E. coli						P. abyssi	2
GCGGCU	1-581								0
GCGGCU	1-1509								0
GAGAGG	1-630							P. abyssi	1
GAGAGG	2-1111							P. abyssi	1
GAGAGG	2-2856	E. coli	D. melanogaster	H. sapiens	P. solitarium	A. thaliana	S. cerevisiae	P. abyssi	7
GUAGGG	1-653							P. abyssi	1
GUAGGG	2-1327	E. coli							1
UAGGGG	1-654							P. abyssi	1
UAGGGG	2-909		D. melanogaster	H. sapiens		A. thaliana	S. cerevisiae	P. abyssi	5
UAGGGG	2-1328	E. coli							1
AGGGGU	1-655							P. abyssi	1
AGGGGU	2-910							P. abyssi	1
AGGGGU	2-1890							P. abyssi	1
GGGGUG	1-656							P. abyssi	1
GGGGUG	2-911	E. coli						P. abyssi	2
GGGGUG	2-1891							P. abyssi	1
GGGUGA	1-657							P. abyssi	1
GGGUGA	2-373	E. coli			P. solitarium	A. thaliana	S. cerevisiae	P. abyssi	5
GGGUGA	2-835				P. solitarium		S. cerevisiae	P. abyssi	3
GGGUGA	2-912	E. coli						P. abyssi	2
GGGUGA	2-1420	E. coli						P. abyssi	2
GGUGAA	1-658	E. coli	D. melanogaster	H. sapiens	P. solitarium	A. thaliana	S. cerevisiae	P. abyssi	7
GGUGAA	2-836						S. cerevisiae	P. abyssi	2
GGUGAA	2-913	E. coli						P. abyssi	2
GGUGAA	2-2200								0
GGUGAA	2-2217								0
UGAAAU	1-660	E. coli	D. melanogaster	H. sapiens	P. solitarium	A. thaliana	S. cerevisiae	P. abyssi	7
UGAAAU	2-915								0
CGGGAG	1-676								0
CGGGAG	2-1076	E. coli							1
CGGGAG	2-1883	E. coli						P. abyssi	2
GGAGGA	1-678	E. coli							1
GGAGGA	1-1159	E. coli						P. abyssi	2
GGAGGA	2-213		D. melanogaster	H. sapiens	P. solitarium	A. thaliana	S. cerevisiae		5
AAGGCG	1-696	E. coli						P. abyssi	2
AAGGCG	2-1494	E. coli							1
AAGGCG	2-1826	E. coli						P. abyssi	2
CGAAAG	1-732	E. coli	D. melanogaster	H. sapiens	P. solitarium	A. thaliana	S. cerevisiae		6
CGAAAG	2-255							P. abyssi	1
CGAAAG	2-737								0
CGAAAG	2-2570	E. coli						P. abyssi	2
GAAAGC	1-733	E. coli							1
GAAAGC	2-222							P. abyssi	1
GAAAGC	2-738								0
GAAAGC	2-2571	E. coli		H. sapiens	P. solitarium	A. thaliana			4
GAAAGC	2-2944	E. coli							1
GGGGAG	1-741	E. coli						P. abyssi	2
GGGGAG	1-857	E. coli		H. sapiens	P. solitarium	A. thaliana	S. cerevisiae	P. abyssi	6
GGGGAG	2-80								0
GGGAGC	1-742	E. coli						P. abyssi	2
GGGAGC	2-2314					A. thaliana	S. cerevisiae		2
GAGCGA	1-744							P. abyssi	1
GAGCGA	2-252	E. coli	D. melanogaster			A. thaliana			3
AGCGAA	1-745							P. abyssi	1
AGCGAA	2-253	E. coli	D. melanogaster			A. thaliana			3
GUAAAC	1-780	E. coli							1
GUAAAC	2-2088	E. coli		H. sapiens	P. solitarium	A. thaliana	S. cerevisiae	P. abyssi	6
UAAACG	1-781	E. coli	D. melanogaster	H. sapiens		A. thaliana			4
UAAACG	2-2089	E. coli		H. sapiens	P. solitarium	A. thaliana	S. cerevisiae	P. abyssi	6
UAGGUG	1-795							P. abyssi	1
UAGGUG	2-2309	E. coli							1
CAGUGC	1-823								0
CAGUGC	2-2028		D. melanogaster	H. sapiens	P. solitarium	A. thaliana	S. cerevisiae	P. abyssi	6
GCCGAA	1-827								0
GCCGAA	2-342							P. abyssi	1
GCCGAA	2-1437			H. sapiens		A. thaliana			2
CGAAGC	1-829								0
CGAAGC	2-2078	E. coli							1
CGAAGC	2-2959							P. abyssi	1
CGCCUG	1-852	E. coli						P. abyssi	2
CGCCUG	2-2020	E. coli						P. abyssi	2
CCUGGG	1-854	E. coli						P. abyssi	2
CCUGGG	1-1202		D. melanogaster						1
CUGGGG	1-855	E. coli						P. abyssi	2
CUGGGG	2-2440	E. coli	D. melanogaster	H. sapiens	P. solitarium	A. thaliana	S. cerevisiae	P. abyssi	7
GAGUAC	1-860	E. coli						P. abyssi	2
GAGUAC	2-420							P. abyssi	1
AGUACG	1-861	E. coli						P. abyssi	2
AGUACG	2-2851	E. coli	D. melanogaster	H. sapiens	P. solitarium	A. thaliana	S. cerevisiae	P. abyssi	7
GGUGGA	1-914	E. coli						P. abyssi	2
GGUGGA	2-23	E. coli						P. abyssi	2
GGUGGA	2-857			H. sapiens	P. solitarium	A. thaliana	S. cerevisiae		4
GGUGGA	2-2344							P. abyssi	1
GUGGAG	1-915	E. coli	D. melanogaster	H. sapiens	P. solitarium	A. thaliana	S. cerevisiae	P. abyssi	7
GUGGAG	2-858			H. sapiens	P. solitarium		S. cerevisiae		3
GUGGAG	2-2258								0
GUGGAG	2-2345							P. abyssi	1
UGGAGC	1-916	E. coli	D. melanogaster	H. sapiens	P. solitarium	A. thaliana	S. cerevisiae	P. abyssi	7
UGGAGC	2-2259							P. abyssi	1
CAGCUC	1-1042	E. coli						P. abyssi	2
CAGCUC	2-1242							P. abyssi	1
CGUGAG	1-1052							P. abyssi	1
CGUGAG	2-512	E. coli	D. melanogaster		P. solitarium			P. abyssi	4
CGUGAG	2-2790	E. coli	D. melanogaster	H. sapiens	P. solitarium	A. thaliana	S. cerevisiae	P. abyssi	7
GUUAAG	1-1065	E. coli							1
GUUAAG	5-54							P. abyssi	1
GUAACG	1-1075							P. abyssi	1
GUAACG	2-2166							P. abyssi	1
UAACGA	1-1076		D. melanogaster	H. sapiens	P. solitarium	A. thaliana	S. cerevisiae	P. abyssi	6
UAACGA	2-2167		D. melanogaster			A. thaliana	S. cerevisiae	P. abyssi	4
CGAGCG	1-1079	E. coli						P. abyssi	2
CGAGCG	2-251	E. coli	D. melanogaster			A. thaliana			3
CCGGAG	1-1157							P. abyssi	1
CCGGAG	2-211								0
CGGAGG	1-1158							P. abyssi	1
CGGAGG	2-212			H. sapiens	P. solitarium	A. thaliana	S. cerevisiae		4
GAGGAA	1-1160	E. coli						P. abyssi	2
GAGGAA	2-214	E. coli	D. melanogaster	H. sapiens	P. solitarium	A. thaliana	S. cerevisiae		6
AUGGCC	1-1189	E. coli							1
AUGGCC	1-1224								0
GCUACA	1-1207	E. coli						P. abyssi	2
GCUACA	1-1218	E. coli	D. melanogaster	H. sapiens	P. solitarium	A. thaliana	S. cerevisiae	P. abyssi	7
ACAAUG	1-1221	E. coli	D. melanogaster					P. abyssi	3
ACAAUG	1-1233							P. abyssi	1
CAAUGG	1-1222	E. coli						P. abyssi	2
CAAUGG	1-1234							P. abyssi	1
AAUGGG	1-1235							P. abyssi	1
AAUGGG	2-117	E. coli						P. abyssi	2
UGGGUU	1-1237								0
UGGGUU	2-2776	E. coli	D. melanogaster	H. sapiens	P. solitarium	A. thaliana	S. cerevisiae	P. abyssi	7
CAGUUC	1-1283							P. abyssi	1
CAGUUC	2-2797	E. coli							1
AGUUCG	1-1284							P. abyssi	1
AGUUCG	2-2798	E. coli							1
GUUCGG	1-1285							P. abyssi	1
GUUCGG	2-2799	E. coli							1
CGUAAC	1-1482	E. coli	D. melanogaster	H. sapiens		A. thaliana	S. cerevisiae	P. abyssi	6
CGUAAC	2-1237							P. abyssi	1
CGUAAC	2-1875	E. coli	D. melanogaster	H. sapiens		A. thaliana	S. cerevisiae	P. abyssi	6
CGUAAC	2-2165							P. abyssi	1
AAGGUA	1-1488	E. coli						P. abyssi	2
AAGGUA	2-2118	E. coli	D. melanogaster	H. sapiens	P. solitarium	A. thaliana	S. cerevisiae	P. abyssi	7
AAGGUA	2-2461							P. abyssi	1
AGGUAG	1-1489							P. abyssi	1
AGGUAG	2-2119	E. coli	D. melanogaster	H. sapiens	P. solitarium	A. thaliana	S. cerevisiae	P. abyssi	7
GGUAGC	1-1490							P. abyssi	1
GGUAGC	2-2120	E. coli	D. melanogaster	H. sapiens	P. solitarium	A. thaliana	S. cerevisiae	P. abyssi	7
GGUAGC	2-2915	E. coli							1
AGCCGU	1-1493							P. abyssi	1
AGCCGU	2-729							P. abyssi	1
GCCGUA	1-1494							P. abyssi	1
GCCGUA	2-730							P. abyssi	1
GCCGUA	2-2508							P. abyssi	1
AGCCGA	2-44								0
AGCCGA	2-341							P. abyssi	1
GAUAAG	2-70	E. coli						P. abyssi	2
GAUAAG	2-2934	E. coli						P. abyssi	2
UAAGCC	2-72							P. abyssi	1
UAAGCC	5-56							P. abyssi	1
CCGAAU	2-114	E. coli						P. abyssi	2
CCGAAU	2-1051								0
ACCCGG	2-184								0
ACCCGG	2-209								0
CCCGGG	2-185								0
CCCGGG	2-2637								0
CCGGGG	2-186								0
CCGGGG	2-2638	E. coli							1
GGGGAA	2-188	E. coli						P. abyssi	2
GGGGAA	5-21								0
UGAAAC	2-195	E. coli						P. abyssi	2
UGAAAC	2-561	E. coli	D. melanogaster	H. sapiens				P. abyssi	4
GAAACA	2-196	E. coli						P. abyssi	2
GAAACA	2-1117	E. coli							1
AGUACC	2-206	E. coli						P. abyssi	2
AGUACC	2-421							P. abyssi	1
AGUACC	2-507	E. coli	D. melanogaster	H. sapiens	P. solitarium	A. thaliana		P. abyssi	6
GAAAAG	2-217	E. coli	D. melanogaster	H. sapiens	P. solitarium	A. thaliana	S. cerevisiae	P. abyssi	7
GAAAAG	2-526	E. coli	D. melanogaster	H. sapiens		A. thaliana	S. cerevisiae	P. abyssi	6
GAAAAG	2-1751	E. coli						P. abyssi	2
AAAGCA	2-223							P. abyssi	1
AAAGCA	2-2945	E. coli							1
AAGCGA	2-230							P. abyssi	1
AAGCGA	2-740								0
AGUAGC	2-243	E. coli	D. melanogaster						2
AGUAGC	2-1405		D. melanogaster	H. sapiens	P. solitarium	A. thaliana	S. cerevisiae	P. abyssi	6
GUAGCG	2-244	E. coli	D. melanogaster						2
GUAGCG	2-2121	E. coli						P. abyssi	2
GGCGAG	2-249	E. coli	D. melanogaster	H. sapiens	P. solitarium	A. thaliana	S. cerevisiae		6
GGCGAG	2-1496	E. coli							1
GCGAAA	2-254		D. melanogaster						1
GCGAAA	2-390								0
GCGAAA	2-736								0
GCGAAA	2-2569	E. coli							1
AAACCG	2-272								0
AAACCG	2-810							P. abyssi	1
GGAAAG	2-355	E. coli				A. thaliana			2
GGAAAG	2-518	E. coli	D. melanogaster	H. sapiens	P. solitarium		S. cerevisiae	P. abyssi	6
GAAAGG	2-356	E. coli				A. thaliana			2
GAAAGG	2-1997							P. abyssi	1
AGAGGG	2-370				P. solitarium	A. thaliana	S. cerevisiae	P. abyssi	4
AGAGGG	2-1112	E. coli						P. abyssi	2
AGGGUG	2-372	E. coli			P. solitarium	A. thaliana	S. cerevisiae	P. abyssi	5
AGGGUG	2-834				P. solitarium		S. cerevisiae	P. abyssi	3
UGAUAG	2-376							P. abyssi	1
UGAUAG	2-3026	E. coli							1
CCCGUA	2-383	E. coli						P. abyssi	2
CCCGUA	2-1873							P. abyssi	1
AGGCGA	2-388								0
AGGCGA	2-1495	E. coli							1
UAGUAC	2-506							P. abyssi	1
UAGUAC	2-2850	E. coli	D. melanogaster		P. solitarium	A. thaliana	S. cerevisiae	P. abyssi	6
GUACCG	2-508	E. coli	D. melanogaster	H. sapiens	P. solitarium	A. thaliana		P. abyssi	6
GUACCG	2-1786							P. abyssi	1
UGAGGG	2-514	E. coli	D. melanogaster		P. solitarium			P. abyssi	4
UGAGGG	2-2833	E. coli						P. abyssi	2
GAGGGA	2-515	E. coli	D. melanogaster		P. solitarium			P. abyssi	4
GAGGGA	2-1113	E. coli							1
AGGGAA	2-516	E. coli	D. melanogaster	H. sapiens	P. solitarium			P. abyssi	5
AGGGAA	2-1114	E. coli							1
GGGAAA	2-517	E. coli	D. melanogaster	H. sapiens	P. solitarium			P. abyssi	5
GGGAAA	2-1115	E. coli							1
CUGAAA	2-560	E. coli						P. abyssi	2
CUGAAA	2-2942	E. coli							1
GAAACC	2-562	E. coli		H. sapiens				P. abyssi	3
GAAACC	2-809	E. coli						P. abyssi	2
UUGAAG	2-672								0
UUGAAG	2-2322	E. coli							1
AGACCC	2-803	E. coli						P. abyssi	2
AGACCC	2-2251	E. coli	D. melanogaster	H. sapiens	P. solitarium	A. thaliana	S. cerevisiae	P. abyssi	7
CCCGAA	2-806	E. coli	D. melanogaster	H. sapiens	P. solitarium	A. thaliana	S. cerevisiae	P. abyssi	7
CCCGAA	2-951	E. coli							1
CCGAAA	2-807	E. coli	D. melanogaster	H. sapiens	P. solitarium	A. thaliana	S. cerevisiae	P. abyssi	7
CCGAAA	2-952	E. coli							1
CCGAAA	2-1268					A. thaliana		P. abyssi	2
UGAAGC	2-838						S. cerevisiae		1
UGAAGC	2-2323								0
GAAGCC	2-839			H. sapiens			S. cerevisiae		2
GAAGCC	2-2324							P. abyssi	1
GAAGCC	2-2960								0
AAGCCG	2-840								0
AAGCCG	2-2573								0
AGCCGG	2-841								0
AGCCGG	2-2574								0
GCCGGG	2-842								0
GCCGGG	2-2575								0
AGCUGG	2-940	E. coli	D. melanogaster	H. sapiens	P. solitarium	A. thaliana	S. cerevisiae	P. abyssi	7
AGCUGG	2-2773	E. coli	D. melanogaster	H. sapiens	P. solitarium	A. thaliana	S. cerevisiae	P. abyssi	7
GGGUAG	2-994	E. coli						P. abyssi	2
GGGUAG	2-2914								0
GUAGAG	2-996	E. coli						P. abyssi	2
GUAGAG	2-2511							P. abyssi	1
UCCGAA	2-1050							P. abyssi	1
UCCGAA	5-41								0
CGAGAG	2-1110							P. abyssi	1
CGAGAG	2-2855	E. coli	D. melanogaster	H. sapiens	P. solitarium	A. thaliana	S. cerevisiae	P. abyssi	7
UAAGGU	2-1138	E. coli					S. cerevisiae		2
UAAGGU	2-2117	E. coli	D. melanogaster	H. sapiens	P. solitarium	A. thaliana	S. cerevisiae	P. abyssi	7
AGACAG	2-1191	E. coli		H. sapiens		A. thaliana	S. cerevisiae	P. abyssi	5
AGACAG	2-2794	E. coli	D. melanogaster	H. sapiens	P. solitarium	A. thaliana	S. cerevisiae	P. abyssi	7
CAUCCU	2-1221							P. abyssi	1
CAUCCU	2-2713	E. coli						P. abyssi	2
UUAAAG	2-1227	E. coli						P. abyssi	2
UUAAAG	2-2758	E. coli						P. abyssi	2
AAGAGU	2-1230							P. abyssi	1
AAGAGU	2-2664	E. coli							1
AGAGUG	2-1231							P. abyssi	1
AGAGUG	2-2513							P. abyssi	1
GAGUGC	2-1232							P. abyssi	1
GAGUGC	2-2514							P. abyssi	1
GCGUAA	2-1236	E. coli						P. abyssi	2
GCGUAA	2-2164	E. coli						P. abyssi	2
UAACAG	2-1239							P. abyssi	1
UAACAG	2-2645	E. coli						P. abyssi	2
GUGAGA	2-1422							P. abyssi	1
GUGAGA	2-2791	E. coli	D. melanogaster	H. sapiens	P. solitarium	A. thaliana	S. cerevisiae	P. abyssi	7
CUAAGG	2-1492	E. coli							1
CUAAGG	2-1824							P. abyssi	1
UAAGGC	2-1493	E. coli							1
UAAGGC	2-1825							P. abyssi	1
ACAGGU	2-1529	E. coli							1
ACAGGU	2-1801	E. coli						P. abyssi	2
UGUACC	2-1544								0
UGUACC	2-2884								0
UCUAAG	2-1629								0
UCUAAG	2-2951	E. coli	D. melanogaster	H. sapiens		A. thaliana	S. cerevisiae	P. abyssi	6
CUAAGC	2-1630							P. abyssi	1
CUAAGC	2-2952	E. coli							1
GUAACU	2-1876	E. coli	D. melanogaster	H. sapiens		A. thaliana	S. cerevisiae	P. abyssi	6
GUAACU	2-2101	E. coli	D. melanogaster	H. sapiens	P. solitarium	A. thaliana	S. cerevisiae	P. abyssi	7
GUGGGA	2-2312	E. coli	D. melanogaster	H. sapiens		A. thaliana	S. cerevisiae		5
GUGGGA	5-99								0
AAAGGU	2-2460							P. abyssi	1
AAAGGU	2-2479								0
CGCCCA	2-2474								0
CGCCCA	2-2752								0
CCCAUU	2-2754							P. abyssi	1
CCCAUU	5-36								0
GUUCAG	2-2779								0
GUUCAG	2-3065								0
GGUGUA	2-2882			H. sapiens					1
GGUGUA	2-3038								0

## Sheet: 7
Short fragments	N-Sf	Species							N-sp
CGGGGAU	1-129								0
CGGGGAU	2-2639	E. coli							1
GGGGAUA	1-130	E. coli						P. abyssi	2
GGGGAUA	2-2640	E. coli						P. abyssi	2
GGGAUAA	1-131	E. coli						P. abyssi	2
GGGAUAA	2-2641	E. coli	D. melanogaster	H. sapiens	P. solitarium	A. thaliana	S. cerevisiae	P. abyssi	7
GGAUAAC	1-132	E. coli						P. abyssi	2
GGAUAAC	2-2642	E. coli	D. melanogaster	H. sapiens	P. solitarium	A. thaliana	S. cerevisiae	P. abyssi	7
UGAGACA	1-314	E. coli						P. abyssi	2
UGAGACA	2-2792	E. coli	D. melanogaster	H. sapiens	P. solitarium	A. thaliana	S. cerevisiae	P. abyssi	7
CGGUUUG	1-553	E. coli							1
CGGUUUG	2-2684								0
GUAGGGG	1-653							P. abyssi	1
GUAGGGG	2-1327	E. coli							1
UAGGGGU	1-654							P. abyssi	1
UAGGGGU	2-909							P. abyssi	1
AGGGGUG	1-655							P. abyssi	1
AGGGGUG	2-910							P. abyssi	1
AGGGGUG	2-1890							P. abyssi	1
GGGGUGA	1-656							P. abyssi	1
GGGGUGA	2-911	E. coli						P. abyssi	2
GGGUGAA	1-657							P. abyssi	1
GGGUGAA	2-835						S. cerevisiae	P. abyssi	2
GGGUGAA	2-912	E. coli						P. abyssi	2
GGUGAAA	1-658	E. coli	D. melanogaster	H. sapiens	P. solitarium	A. thaliana	S. cerevisiae	P. abyssi	7
GGUGAAA	2-913	E. coli						P. abyssi	2
GUGAAAU	1-659	E. coli	D. melanogaster	H. sapiens	P. solitarium	A. thaliana	S. cerevisiae	P. abyssi	7
GUGAAAU	2-914								0
CGAAAGC	1-732	E. coli							1
CGAAAGC	2-737								0
CGAAAGC	2-2570	E. coli							1
GAGCGAA	1-744							P. abyssi	1
GAGCGAA	2-252	E. coli	D. melanogaster			A. thaliana			3
GUAAACG	1-780	E. coli							1
GUAAACG	2-2088	E. coli		H. sapiens	P. solitarium	A. thaliana	S. cerevisiae	P. abyssi	6
GGUGGAG	1-914	E. coli						P. abyssi	2
GGUGGAG	2-857			H. sapiens	P. solitarium		S. cerevisiae		3
GGUGGAG	2-2344							P. abyssi	1
GUGGAGC	1-915	E. coli	D. melanogaster	H. sapiens	P. solitarium	A. thaliana	S. cerevisiae	P. abyssi	7
GUGGAGC	2-2258								0
GUAACGA	1-1075							P. abyssi	1
GUAACGA	2-2166							P. abyssi	1
CCGGAGG	1-1157							P. abyssi	1
CCGGAGG	2-211								0
CGGAGGA	1-1158							P. abyssi	1
CGGAGGA	2-212			H. sapiens	P. solitarium	A. thaliana	S. cerevisiae		4
GGAGGAA	1-1159	E. coli						P. abyssi	2
GGAGGAA	2-213		D. melanogaster	H. sapiens	P. solitarium	A. thaliana	S. cerevisiae		5
ACAAUGG	1-1221	E. coli						P. abyssi	2
ACAAUGG	1-1233							P. abyssi	1
CAGUUCG	1-1283							P. abyssi	1
CAGUUCG	2-2797	E. coli							1
AGUUCGG	1-1284							P. abyssi	1
AGUUCGG	2-2798	E. coli							1
CGUAACA	1-1482	E. coli	D. melanogaster	H. sapiens		A. thaliana	S. cerevisiae	P. abyssi	6
CGUAACA	2-1237							P. abyssi	1
AAGGUAG	1-1488							P. abyssi	1
AAGGUAG	2-2118	E. coli	D. melanogaster	H. sapiens	P. solitarium	A. thaliana	S. cerevisiae	P. abyssi	7
AGGUAGC	1-1489							P. abyssi	1
AGGUAGC	2-2119	E. coli	D. melanogaster	H. sapiens	P. solitarium	A. thaliana	S. cerevisiae	P. abyssi	7
AGCCGUA	1-1493							P. abyssi	1
AGCCGUA	2-729							P. abyssi	1
GCCGUAG	1-1494							P. abyssi	1
GCCGUAG	2-2508							P. abyssi	1
UGGUGGA	2-22								0
UGGUGGA	2-2343								0
CCCGGGG	2-185								0
CCCGGGG	2-2637								0
CCGGGGA	2-186								0
CCGGGGA	2-2638	E. coli							1
GAAAGCA	2-222							P. abyssi	1
GAAAGCA	2-2944	E. coli							1
AAAGCGA	2-229							P. abyssi	1
AAAGCGA	2-739								0
GCGAAAG	2-254								0
GCGAAAG	2-736								0
GCGAAAG	2-2569	E. coli							1
AGGGUGA	2-372	E. coli			P. solitarium	A. thaliana	S. cerevisiae	P. abyssi	5
AGGGUGA	2-834				P. solitarium		S. cerevisiae	P. abyssi	3
GGCGAAA	2-389								0
GGCGAAA	2-2568								0
GAGGGAA	2-515	E. coli	D. melanogaster		P. solitarium			P. abyssi	4
GAGGGAA	2-1113	E. coli							1
AGGGAAA	2-516	E. coli	D. melanogaster	H. sapiens	P. solitarium			P. abyssi	5
AGGGAAA	2-1114	E. coli							1
CCCGAAA	2-806	E. coli	D. melanogaster	H. sapiens	P. solitarium	A. thaliana	S. cerevisiae	P. abyssi	7
CCCGAAA	2-951	E. coli							1
UGAAGCC	2-838						S. cerevisiae		1
UGAAGCC	2-2323								0
AAGCCGG	2-840								0
AAGCCGG	2-2573								0
AGCCGGG	2-841								0
AGCCGGG	2-2574								0
CGAGAGG	2-1110							P. abyssi	1
CGAGAGG	2-2855	E. coli	D. melanogaster	H. sapiens	P. solitarium	A. thaliana	S. cerevisiae	P. abyssi	7
AGAGUGC	2-1231							P. abyssi	1
AGAGUGC	2-2513							P. abyssi	1
GCGUAAC	2-1236							P. abyssi	1
GCGUAAC	2-2164							P. abyssi	1
CUAAGGC	2-1492	E. coli							1
CUAAGGC	2-1824							P. abyssi	1
UAAGGCG	2-1493	E. coli							1
UAAGGCG	2-1825							P. abyssi	1
UCUAAGC	2-1629								0
UCUAAGC	2-2951	E. coli							1

## Sheet: 8
Short fragments	N-Sf	Species							N-sp
CGGGGAUA	1-129								0
CGGGGAUA	2-2639	E. coli							1
GGGGAUAA	1-130	E. coli						P. abyssi	2
GGGGAUAA	2-2640	E. coli						P. abyssi	2
GGGAUAAC	1-131	E. coli						P. abyssi	2
GGGAUAAC	2-2641	E. coli	D. melanogaster	H. sapiens	P. solitarium	A. thaliana	S. cerevisiae	P. abyssi	7
UAGGGGUG	1-654							P. abyssi	1
UAGGGGUG	2-909							P. abyssi	1
AGGGGUGA	1-655							P. abyssi	1
AGGGGUGA	2-910							P. abyssi	1
GGGGUGAA	1-656							P. abyssi	1
GGGGUGAA	2-911	E. coli						P. abyssi	2
GGGUGAAA	1-657							P. abyssi	1
GGGUGAAA	2-912	E. coli						P. abyssi	2
GGUGAAAU	1-658	E. coli	D. melanogaster	H. sapiens	P. solitarium	A. thaliana	S. cerevisiae	P. abyssi	7
GGUGAAAU	2-913								0
CCGGAGGA	1-1157							P. abyssi	1
CCGGAGGA	2-211								0
CGGAGGAA	1-1158							P. abyssi	1
CGGAGGAA	2-212			H. sapiens	P. solitarium	A. thaliana	S. cerevisiae		4
CAGUUCGG	1-1283							P. abyssi	1
CAGUUCGG	2-2797	E. coli							1
AAGGUAGC	1-1488							P. abyssi	1
AAGGUAGC	2-2118	E. coli	D. melanogaster	H. sapiens	P. solitarium	A. thaliana	S. cerevisiae	P. abyssi	7
CCCGGGGA	2-185								0
CCCGGGGA	2-2637								0
GAGGGAAA	2-515	E. coli	D. melanogaster		P. solitarium			P. abyssi	4
GAGGGAAA	2-1113	E. coli							1
GCGAAAGC	2-736								0
GCGAAAGC	2-2569	E. coli							1
AAGCCGGG	2-840								0
AAGCCGGG	2-2573								0
CUAAGGCG	2-1492	E. coli							1
CUAAGGCG	2-1824							P. abyssi	1

## Sheet: 9
Short fragments	N-Sf	Species							N-sp
CGGGGAUAA	1-129								0
CGGGGAUAA	2-2639	E. coli							1
GGGGAUAAC	1-130	E. coli						P. abyssi	2
GGGGAUAAC	2-2640	E. coli						P. abyssi	2
UAGGGGUGA	1-654							P. abyssi	1
UAGGGGUGA	2-909							P. abyssi	1
AGGGGUGAA	1-655							P. abyssi	1
AGGGGUGAA	2-910							P. abyssi	1
GGGGUGAAA	1-656							P. abyssi	1
GGGGUGAAA	2-911	E. coli						P. abyssi	2
GGGUGAAAU	1-657							P. abyssi	1
GGGUGAAAU	2-912								0
CCGGAGGAA	1-1157							P. abyssi	1
CCGGAGGAA	2-211								0

## Sheet: 10
Short fragments	N-Sf	Species							N-sp
CGGGGAUAAC	1-129								0
CGGGGAUAAC	2-2639	E. coli							1
UAGGGGUGAA	1-654							P. abyssi	1
UAGGGGUGAA	2-909							P. abyssi	1
AGGGGUGAAA	1-655							P. abyssi	1
AGGGGUGAAA	2-910							P. abyssi	1
GGGGUGAAAU	1-656							P. abyssi	1
GGGGUGAAAU	2-911								0

[truncated: 2 more sheets: 11, 12]
